# Supplementary material for: DriverNet: uncovering the impact of somatic driver mutations on transcriptional networks in cancer
Source: Genome Biol. 2012 Dec 22;13(12):R124. doi: 10.1186/gb-2012-13-12-r124 (PMC4056374; doi:10.1186/gb-2012-13-12-r124)
Supplement: Additional file 3 — Ranked list of candidate driver genes using the Youn-Simon approach for the GBM2 dataset. rank: rank of the gene, hgnc_symbol: gene symbol, p.value: P value, p.adjust: adjusted P value using the Benjamini-Hochberg approach. [file gb-2012-13-12-r124-S3.XLS]

rank	hgnc_symbol	p.value	p.adjust
1	EGFR	0	0
2	IDH1	0	0
3	NF1	0	0
4	PIK3R1	0	0
5	PTEN	0	0
6	RB1	0	0
7	TP53	0	0
8	FKBP9	4.00E-05	0.01936
9	PIK3CA	0.00014	0.06762
10	GSTM5	3.00E-04	0.1446
11	CHEK2	0.00043	0.20683
12	ZNF708	0.00048	0.2304
13	ERBB2	0.00086	0.41194
14	IFITM3	0.00353	1
15	GYPA	0.00535	1
16	PRAME	0.00683	1
17	PIK3C2G	0.01016	1
18	RHPN2	0.01187	1
19	PIK3CG	0.01307	1
20	DCN	0.01414	1
21	BCL11A	0.0174	1
22	LUM	0.01909	1
23	ZNF431	0.03116	1
24	ITGB3	0.03117	1
25	TNFRSF10A	0.03407	1
26	PI15	0.0418	1
27	CYP27B1	0.04375	1
28	ING4	0.04707	1
29	LGALS3BP	0.04777	1
30	TEK	0.05146	1
31	EYA1	0.0594	1
32	KLF6	0.06239	1
33	PDGFRA	0.06356	1
34	LDHA	0.06385	1
35	DES	0.07181	1
36	DDR2	0.07635	1
37	FGFR1	0.08015	1
38	FGFR3	0.08278	1
39	NMBR	0.08434	1
40	SHH	0.09101	1
41	EPHA7	0.09468	1
42	CCK	0.09739	1
43	CHEK1	0.10118	1
44	MOBP	0.10324	1
45	LAMP1	0.10692	1
46	CHRNA3	0.10792	1
47	MAPK9	0.11403	1
48	FLI1	0.11488	1
49	PRSS1	0.11752	1
50	HSPA8	0.12067	1
51	SFT2D1	0.12802	1
52	DSG2	0.13024	1
53	PRNP	0.13175	1
54	MSI1	0.1318	1
55	ALDH1A3	0.14158	1
56	COL6A2	0.14261	1
57	CDKN2C	0.14313	1
58	MSH6	0.14472	1
59	EPHA3	0.1505	1
60	CXCL3	0.151	1
61	IFNA21	0.156	1
62	DDIT3	0.15923	1
63	MTAP	0.16782	1
64	KRAS	0.17061	1
65	CDKN2A	0.1714	1
66	MMD2	0.17342	1
67	SOX11	0.17643	1
68	GYPC	0.17978	1
69	ID3	0.18457	1
70	GBAS	0.18652	1
71	ROR2	0.18662	1
72	RNASE4	0.18725	1
73	PRKCZ	0.18786	1
74	ANKMY2	0.19232	1
75	ZNF384	0.19247	1
76	RCSD1	0.19612	1
77	IL31	0.19671	1
78	RGS4	0.20102	1
79	AZGP1P1	0.20506	1
80	AZGP1	0.20506	1
81	CALCA	0.20601	1
82	SFRP1	0.2091	1
83	CLOCK	0.21079	1
84	TMBIM4	0.2114	1
85	MARK1	0.21792	1
86	OR5P2	0.22344	1
87	RAP2A	0.22611	1
88	DBC1	0.22941	1
89	ADAMTS20	0.2303	1
90	MAGEA1	0.23763	1
91	DTX3	0.23777	1
92	MET	0.24056	1
93	MLH1	0.24206	1
94	MARK4	0.24347	1
95	ATP6V1E1	0.24526	1
96	TCF12	0.24543	1
97	GNAI1	0.2473	1
98	IL1RL1	0.24827	1
99	PIM1	0.25678	1
100	ITGB2	0.25724	1
101	NTRK3	0.26258	1
102	MDM4	0.26499	1
103	FBXL18	0.26551	1
104	GDF15	0.26687	1
105	TNK2	0.26775	1
106	SPN	0.26905	1
107	LTF	0.26941	1
108	ZNF85	0.2714	1
109	CDC123	0.27312	1
110	AOC3	0.27572	1
111	SYP	0.27583	1
112	GATA6	0.27634	1
113	BCR	0.27792	1
114	HSP90AA2	0.27878	1
115	HSP90AA1	0.27878	1
116	RNF38	0.27939	1
117	COL1A1	0.28028	1
118	C9orf11	0.28081	1
119	KIT	0.28488	1
120	FBXW7	0.28621	1
121	BAMBI	0.28872	1
122	MSH2	0.28936	1
123	CHAT	0.29045	1
124	TIMP2	0.2905	1
125	FLT1	0.29176	1
126	ST6GAL1	0.29278	1
127	TUSC3	0.29431	1
128	CTDSP2	0.29519	1
129	CSF3R	0.30362	1
130	TFAP2C	0.3057	1
131	BCAS1	0.30611	1
132	MDM2	0.30649	1
133	FRZB	0.30984	1
134		0.31113	1
135	DDR1	0.31113	1
136	PIK3C2A	0.31272	1
137	CAST	0.31659	1
138	GRM1	0.3228	1
139	ISL1	0.32434	1
140	SPARC	0.32617	1
141	ADAM15	0.32678	1
142	ETNK2	0.32975	1
143	ANXA1	0.33053	1
144	SPDEF	0.33202	1
145	SERPINA3	0.33211	1
146	CTSH	0.33301	1
147	LRRC4C	0.33485	1
148	KLK8	0.33511	1
149	TNFRSF25	0.33527	1
150	USF1	0.33803	1
151	C9orf66	0.34095	1
152	ESR2	0.34232	1
153	NDUFA10	0.34653	1
154	TRIP6	0.34989	1
155	INHBE	0.35143	1
156	BTK	0.35894	1
157	IRAK3	0.36364	1
158	C10orf54	0.36466	1
159	WNT2	0.36506	1
160	PAX5	0.36509	1
161	SPRED3	0.36613	1
162	FURIN	0.36625	1
163	NME7	0.36649	1
164	SOCS1	0.36989	1
165	TNFRSF11B	0.37375	1
166	PLAG1	0.37622	1
167	BCAS3	0.37711	1
168	C18orf25	0.37723	1
169	TNFRSF1B	0.37961	1
170	KCNJ16	0.38024	1
171	SLC16A1	0.38317	1
172	PDPK1	0.3846	1
173	ADAMTSL3	0.38477	1
174		0.38728	1
175	KPNA2	0.38728	1
176	SERPINA6	0.38761	1
177	ELAVL2	0.38828	1
178	FGFR4	0.38856	1
179	PDK2	0.39158	1
180	CYP3A4	0.39867	1
181	LAX1	0.39942	1
182	PRSS23	0.40035	1
183	CHL1	0.4009	1
184	BCAR1	0.40628	1
185	SEMA3B	0.40784	1
186	GLTSCR2	0.40978	1
187	UNG	0.40987	1
188	PRF1	0.41047	1
189	CD46	0.41245	1
190	MAPK13	0.4127	1
191	HCK	0.41336	1
192	LEMD3	0.41388	1
193	RADIL	0.41457	1
194	C9orf72	0.4156	1
195	UPF2	0.41729	1
196	SLC2A2	0.41922	1
197	ABCC4	0.41973	1
198	HTR2A	0.42695	1
199	WT1	0.42748	1
200	DOCK1	0.42863	1
201	STYK1	0.42961	1
202	DMRT3	0.43101	1
203	WISP1	0.43597	1
204	PAPPA2	0.43663	1
205	CRLF1	0.43772	1
206	CYP1B1	0.44105	1
207	EPHA8	0.44248	1
208	CNTFR	0.44515	1
209	PPP2R5D	0.44995	1
210	CCT2	0.45134	1
211	MBD6	0.4525	1
212	PTPN11	0.45269	1
213	STAT1	0.45327	1
214	HIPK2	0.45622	1
215	A2M	0.45792	1
216	THBS1	0.45807	1
217	TPBG	0.46028	1
218	BCL2L13	0.46123	1
219	CHRNA1	0.46346	1
220	HGF	0.46371	1
221	ST7	0.46471	1
222	ICA1	0.46622	1
223	ABI1	0.46741	1
224	PTCH1	0.46813	1
225	ILK	0.47039	1
226	KIF6	0.47103	1
227	MAN1A1	0.47305	1
228	PRKDC	0.47666	1
229	MAG	0.47682	1
230	C20orf160	0.47765	1
231	RPS6KA3	0.4779	1
232	GPR176	0.48028	1
233	GPR78	0.48068	1
234	GDF10	0.48739	1
235	PDGFRB	0.48819	1
236	TGFBR2	0.49103	1
237	GATA3	0.49206	1
238	EPHB4	0.4921	1
239	SMAD4	0.49288	1
240	CSNK1E	0.49432	1
241	PRKCD	0.49612	1
242	PLD4	0.49733	1
243	CAPN3	0.49835	1
244	ANXA7	0.50007	1
245	ONECUT2	0.50017	1
246	RPN1	0.5003	1
247	FLT3	0.50058	1
248	HPN	0.50302	1
249	MYLK2	0.5032	1
250	NPTX2	0.50943	1
251	F13A1	0.50981	1
252	MYST4	0.51083	1
253	KCNV2	0.51208	1
254	DLL3	0.51503	1
255	KSR2	0.52024	1
256	APBB1IP	0.52195	1
257	NBN	0.53181	1
258	HELB	0.53276	1
259	MMP15	0.53678	1
260	MYCN	0.53695	1
261	CSF1R	0.54042	1
262	MAGEC3	0.54432	1
263	PAPSS2	0.54804	1
264	ZNF493	0.5516	1
265	COL1A2	0.55634	1
266	KCNG1	0.55653	1
267	KLF4	0.55748	1
268	PRKD2	0.55795	1
269	NEFL	0.5588	1
270	BAI3	0.56838	1
271	DSG1	0.57108	1
272	TAOK3	0.5753	1
273	ADSSL1	0.57544	1
274	TBK1	0.57961	1
275	TNC	0.58192	1
276	ITPR3	0.58433	1
277	GRM5	0.58645	1
278	AIFM1	0.58692	1
279	POU2F1	0.58792	1
280	LYN	0.58828	1
281	SLC25A13	0.58922	1
282	FGFR2	0.59032	1
283	TERT	0.59075	1
284	LRRN2	0.59271	1
285	TAF1	0.59336	1
286	NOS3	0.59592	1
287	PRKCA	0.59663	1
288	SLC45A1	0.59744	1
289	PAK7	0.59941	1
290	CAND1	0.60272	1
291	DOCK8	0.60275	1
292	PROX1	0.60816	1
293	GARNL3	0.60821	1
294	RINT1	0.60886	1
295	CDH1	0.60946	1
296	PTK2B	0.61622	1
297	NRXN3	0.61722	1
298	RTN1	0.61888	1
299	CDKL5	0.62207	1
300	GLI1	0.62344	1
301	EPHA6	0.62387	1
302	ZC3H11A	0.62809	1
303	KIF3B	0.63039	1
304	CTNNB1	0.63119	1
305	NTRK2	0.63534	1
306	PMS2	0.63761	1
307	TAS1R1	0.64293	1
308	ATHL1	0.64573	1
309	EXOC1	0.65134	1
310	EPHB1	0.65138	1
311	OSMR	0.65639	1
312	RUNX1T1	0.65654	1
313	AVIL	0.65678	1
314	NELL2	0.66371	1
315	SULF1	0.66383	1
316	NRAP	0.66467	1
317	VLDLR	0.66573	1
318	TRIM24	0.66647	1
319	FOXO3	0.66719	1
320	KLHL21	0.66763	1
321	FRAP1	0.67173	1
322	MADD	0.6767	1
323	CYLD	0.67848	1
324	TOP1	0.67917	1
325	KDR	0.68312	1
326	MAPK7	0.68565	1
327	CAMTA1	0.6885	1
328	NTRK1	0.68868	1
329	SNX13	0.68947	1
330	BRCA2	0.69176	1
331	ITGAL	0.69266	1
332	COL3A1	0.69697	1
333	TRIM3	0.69824	1
334	ARNT	0.6986	1
335	GAS6	0.69911	1
336	FN1	0.70464	1
337	TSC2	0.71001	1
338	IQSEC3	0.71105	1
339	LATS2	0.71148	1
340	VAV2	0.71436	1
341	DHTKD1	0.71594	1
342	ROS1	0.7179	1
343	MAPK8IP2	0.71825	1
344	CBL	0.7184	1
345	RET	0.72031	1
346	KIAA0415	0.72074	1
347	ADAM12	0.7262	1
348	DSP	0.72983	1
349	EPHA4	0.73484	1
350	SRGAP1	0.73506	1
351	AXL	0.74457	1
352	FBLN1	0.74507	1
353	MAPK8IP3	0.75885	1
354	ATP1A2	0.76833	1
355	SLC12A6	0.77071	1
356	TRIM33	0.7748	1
357	PGR	0.77657	1
358	IRS1	0.77715	1
359	MYO3A	0.78025	1
360	SLIT2	0.78074	1
361	JAG1	0.78511	1
362	KTN1	0.78639	1
363	EPHA2	0.78741	1
364	STK36	0.78976	1
365		0.79149	1
366	GNAS	0.79149	1
367	TSC1	0.7922	1
368	INSR	0.79834	1
369	EPHB6	0.79964	1
370	ANK1	0.8035	1
371	RTEL1	0.81285	1
372	TNFRSF6B	0.81285	1
373	ANK2	0.81478	1
374	DGKD	0.83826	1
375	EP300	0.84011	1
376	MAP2	0.84636	1
377	ERBB3	0.84725	1
378	GRLF1	0.85019	1
379	PML	0.85238	1
380	MAP3K6	0.85928	1
381	ATM	0.86225	1
382	PIK3C2B	0.86447	1
383	IQGAP1	0.87233	1
384	DGKZ	0.87611	1
385	ZFP106	0.88088	1
386	MAPKBP1	0.88713	1
387	MN1	0.88996	1
388	COL11A1	0.89638	1
389	PHLPP	0.89787	1
390	ABCA13	0.8992	1
391	CHD5	0.90473	1
392	RELN	0.90599	1
393	COL5A1	0.90937	1
394	KALRN	0.90949	1
395	GLI3	0.91061	1
396	TRPM3	0.91472	1
397	RERE	0.91685	1
398	COL4A1	0.91982	1
399	DST	0.92425	1
400	PTPRZ1	0.92647	1
401	ABCA1	0.93868	1
402	CENPF	0.93884	1
403	NOTCH1	0.94642	1
404	ATR	0.94745	1
405	EP400	0.94976	1
406	KIAA1632	0.95719	1
407	APC	0.95981	1
408	DMBT1	0.96541	1
409	TRRAP	0.96707	1
410	PDZD2	0.97094	1
411	CSMD3	0.97136	1
412	SYNE1	0.97162	1
413	ASPM	0.97701	1
414	MLL3	0.98608	1
415	COL6A3	0.98817	1
416	CDH23	0.99037	1
417	RYR3	0.99341	1
418	ABCA3	1	1
419	ADM	1	1
420	ALK	1	1
421	BMPR1A	1	1
422	BRCA1	1	1
423	TNFRSF8	1	1
424	CHI3L2	1	1
425	CLIC1	1	1
426		1	1
427		1	1
428	CCR5	1	1
429	CYP2E1	1	1
430	DAPK3	1	1
431	DCX	1	1
432	EIF4E	1	1
433	EPO	1	1
434	ERN1	1	1
435	ESR1	1	1
436	ETS1	1	1
437	GABRB3	1	1
438	GCLC	1	1
439	GML	1	1
440	GRIA2	1	1
441	GRN	1	1
442	HOXA9	1	1
443	HP	1	1
444	HPR	1	1
445	IGF1R	1	1
446	LCK	1	1
447	SMAD2	1	1
448	MAOB	1	1
449	MME	1	1
450	MOS	1	1
451	MUSK	1	1
452	MYC	1	1
453	MYO1E	1	1
454	NUMA1	1	1
455	SERPINE1	1	1
456	PIK3CD	1	1
457	PKN1	1	1
458	MAPK8	1	1
459	MAPK10	1	1
460	PSMD13	1	1
461	SRPK2	1	1
462	VAV1	1	1
463	NUP214	1	1
464	NCOA4	1	1
465	CUL4A	1	1
466	NUMB	1	1
467	PRPF4B	1	1
468	MAP3K14	1	1
469	TRIP11	1	1
470	DEPDC5	1	1
471	HS3ST3A1	1	1
472	DPYSL4	1	1
473	RIPK3	1	1
474	STMN2	1	1
475	RPH3A	1	1
476	TRIM32	1	1
477	C22orf24	1	1
478	CHIC2	1	1
479	RIPK4	1	1
480	STK32B	1	1
481	MKL1	1	1
482	PCDH20	1	1
483	AKAP2	1	1
484	PALM2	1	1
485	SLC26A10	1	1
486	CMTM3	1	1
487	ASZ1	1	1
488	NEK10	1	1
489	ASXL1	1	1
490	DPY19L2	1	1
491	ANXA8	1	1
