# Supplementary material for: DriverNet: uncovering the impact of somatic driver mutations on transcriptional networks in cancer
Source: Genome Biol. 2012 Dec 22;13(12):R124. doi: 10.1186/gb-2012-13-12-r124 (PMC4056374; doi:10.1186/gb-2012-13-12-r124)
Supplement: Additional file 4 — Ranked list of candidate driver genes for the GBM2 dataset. rank: rank of the gene according to DriverNet, gene: gene symbol, gband: gene chromosome location and gene band, SNV.Indel: number of cases with SNV or indel in that specific gene, HLAMP: number of cases with copy number high-level amplifications, AMP: number of cases with copy number amplifications, HOMD: number of cases with copy number homozygous deletions, HETD: number of cases with copy number hemizygous deletions, covered events: the number of events (edges) connected to the gene on the left of the bipartite graph, node degree: the number of genes connected to the gene of interest in the influence graph, p.value: P value corrected for the multiple test using the Benjamini-Hochberg approach, CGC.status: Cancer Gene Census (CGC) membership status (1 = found in CGC, 0 = not in CGC), percentage.event: percentage of cases with genomic aberrations in the gene of interest, p.way: top pathways associated with outlying genes (posterior probability > 0.8); numbers in parentheses show the posterior probability. [file gb-2012-13-12-r124-S4.TXT]

rank	gene	gband	SNV.Indel	HLAMP	AMP	HOMD	HETD	covered_events	node_degree	p.value	CGC.status	percentage.event	as.character(p.way)
1	TP53	17p13.1	43	0	0	0	0	3923	1976	0	1	0.307142857142857	Amyotrophic lateral sclerosis (ALS)(K)(0.99593)-Apoptosis signaling pathway(P)(0.9580608)-Apoptosis(K)(0.9853936)-BARD1 signaling events(N)(0.992236)-BMP receptor signaling(N)(0.9919212)-Cell Cycle Checkpoints(R)(0.9958476)-Cell cycle(K)(0.9935296)-Glypican pathway(N)(0.9935802)-Huntington disease(P)(0.9975086)-Huntington's disease(K)(0.9981094)-Hypoxic and oxygen homeostasis regulation of HIF-1-…
2	PTEN	10q23.31	37	0	0	0	0	1217	1456	0	1	0.264285714285714	Endothelins(N)(0.990571)-Focal adhesion(K)(0.998472)-Glypican pathway(N)(0.9205562)-Hypoxia response via HIF activation(P)(0.8525986)-IFN-gamma pathway(N)(0.9965522)-Inflammation mediated by chemokine and cytokine signaling pathway(P)(0.9965946)-Inositol phosphate metabolism(K)(0.9933586)-Nectin adhesion pathway(N)(0.996604)-Pathways in cancer(K)(0.9987008)-Phosphatidylinositol signaling system(K…
3	PIK3R1	5q13.1	12	0	0	0	0	712	2377	0	1	0.0857142857142857	Aldosterone-regulated sodium reabsorption(K)(0.979809)-Alpha6Beta4Integrin(C)(0.8022024)-Amoebiasis(K)(0.9732266)-B cell receptor signaling pathway(K)(0.9852626)-Bacterial invasion of epithelial cells(K)(0.940525)-Cell surface interactions at the vascular wall(R)(0.9958788)-Chemokine signaling pathway(K)(0.9903598)-EGFR1(C)(0.9902448)-Endothelins(N)(0.9616612)-Fc-epsilon receptor I signaling in m…
4	PIK3CA	3q26.32	7	0	0	0	0	582	2397	0	1	0.05	Amoebiasis(K)(0.990558)-Bacterial invasion of epithelial cells(K)(0.9169778)-Cell surface interactions at the vascular wall(R)(0.995835)-Chemokine signaling pathway(K)(0.9967948)-EGFR1(C)(0.9853326)-Fc gamma R-mediated phagocytosis(K)(0.9868574)-Fc-epsilon receptor I signaling in mast cells(N)(0.9908508)-Glypican pathway(N)(0.8160714)-IL23-mediated signaling events(N)(0.991286)-Inflammation media…
5	EGFR	7p11.2	23	0	0	0	0	557	1700	0	1	0.164285714285714	Adherens junction(K)(0.9920624)-Alpha6Beta4Integrin(C)(0.9861468)-Calcium signaling pathway(K)(0.9979272)-Cytokine-cytokine receptor interaction(K)(0.9984542)-Dorso-ventral axis formation(K)(0.9921516)-EGFR1(C)(0.9956842)-Endocytosis(K)(0.9979948)-Endothelins(N)(0.9964542)-Epithelial cell signaling in Helicobacter pylori infection(K)(0.995453)-Focal adhesion(K)(0.994108)-Gap junction(K)(0.9882174…
6	IDH1	2q33.3	10	0	0	0	0	498	1254	0	1	0.0714285714285714	Glutathione metabolism(K)(0.9977758)-Metabolic pathways(K)(0.9983098)-Metabolism of lipids and lipoproteins(R)(0.998363)-Peroxisome(K)(0.9989358)
7	PIK3C2G	12p12.3	5	0	0	0	0	226	1474	0	0	0.0357142857142857	EGF receptor signaling pathway(P)(0.994172)-Integrin signalling pathway(P)(0.9969938)-Metabolic pathways(K)(0.9976482)-Phosphatidylinositol signaling system(K)(0.987012)
8	NF1	17q11.2	17	0	0	0	0	207	571	0	1	0.135714285714286	FOXA transcription factor networks(N)(0.9933706)-MAPK signaling pathway(K)(0.9987046)-Proteogylcan syndecan-mediated signaling events(N)(0.9987576)-chromatin remodeling by hswi/snf atp-dependent complexes(B)(0.9971504)
9	PTK2B	8p21.2	1	0	0	0	0	197	1219	0	0	0.00714285714285714	Alpha-synuclein signaling(N)(0.9933112)-Calcium signaling pathway(K)(0.9996108)-Chemokine signaling pathway(K)(0.9694942)-EGFR1(C)(0.9984148)-GnRH signaling pathway(K)(0.9812266)-IL2-mediated signaling events(N)(0.9955364)-Integrin signalling pathway(P)(0.9959592)-Integrins in angiogenesis(N)(0.980306)-Leukocyte transendothelial migration(K)(0.9952716)-Proteogylcan syndecan-mediated signaling eve…
10	MDM2	12q15	1	0	0	0	0	175	1407	0	1	0.00714285714285714	Cell Cycle Checkpoints(R)(0.998229)-Cell cycle(K)(0.987085)-Pathways in cancer(K)(0.9963546)-Signaling by Aurora kinases(N)(0.9793954)-Ubiquitin mediated proteolysis(K)(0.890111)-p53 signaling pathway(K)(0.944504)
11	RB1	13q14.2	11	0	0	0	0	151	1060	0	1	0.0785714285714286	AndrogenReceptor(C)(0.9964748)-Cell cycle(K)(0.9981018)-DNA Replication(R)(0.9793032)-FAS signaling pathway (CD95)(N)(0.9230932)-FOXM1 transcription factor network(N)(0.9977784)-Glioma(K)(0.9958478)-ID(C)(0.9956974)-Pathways in cancer(K)(0.9978404)-Prostate cancer(K)(0.9251538)-Regulation of retinoblastoma protein(N)(0.9971518)-S1P1 pathway(N)(0.931516)-TGFBR(C)(0.9978142)-TNF receptor signaling …
12	NOS3	7q36.1	2	0	0	0	0	125	1743	0	0	0.0142857142857143	Angiopoietin receptor Tie2-mediated signaling(N)(0.9929746)-Calcium signaling pathway(K)(0.9989252)-Endothelin signaling pathway(P)(0.9749746)-Metabolic pathways(K)(0.9972248)-Plasma membrane estrogen receptor signaling(N)(0.9967928)
13	PRKDC	8q11.21	3	0	0	0	0	116	802	0	0	0.0357142857142857	Androgen-mediated signaling(N)(0.811696)-BARD1 signaling events(N)(0.8786454)-Cell cycle(K)(0.9970992)-DNA Repair(R)(0.9985804)-FAS signaling pathway (CD95)(N)(0.9868622)-Glypican pathway(N)(0.9512172)-Non-homologous end-joining(K)(0.9891144)-TRAIL signaling pathway(N)(0.9983798)
14	MAN1A1	6q22.31	1	0	0	0	0	88	1281	0	0	0.00714285714285714	Glucose Regulation of Insulin Secretion(R)(0.844736)-Linoleic acid metabolism(K)(0.9888358)-Protein processing in endoplasmic reticulum(K)(0.9975866)-RNA polymerase(K)(0.922978)
15	BCR	22q11.23	3	0	0	0	0	87	488	0	1	0.0214285714285714	Pathways in cancer(K)(0.9993104)-Signaling by Rho GTPases(R)(0.9979208)-ctcf: first multivalent nuclear factor(B)(0.9191954)-integrin signaling pathway(B)(0.9676308)
16	ERBB2	17q12	5	0	0	0	0	82	739	0	1	0.05	Adherens junction(K)(0.9984854)-Alpha6Beta4Integrin(C)(0.8729832)-Calcium signaling pathway(K)(0.9983092)-EGF receptor signaling pathway(P)(0.9363298)-Focal adhesion(K)(0.9989076)-Pathways in cancer(K)(0.9979396)-a6b1 and a6b4 Integrin signaling(N)(0.993668)
17	DDIT3	12q13.3	1	0	0	0	0	80	1028	0	1	0.00714285714285714	Glypican 3 network(N)(0.8729562)
18	ITGB3	17q21.32	4	0	0	0	0	73	1344	0	0	0.0285714285714286	Cell surface interactions at the vascular wall(R)(0.8970744)-Hematopoietic cell lineage(K)(0.9952544)-Hypertrophic cardiomyopathy (HCM)(K)(0.9370962)-IFN-gamma pathway(N)(0.9514556)-Integrin cell surface interactions(R)(0.9292992)-Integrin signalling pathway(P)(0.9917614)-Nectin adhesion pathway(N)(0.8966842)-Phagosome(K)(0.99778)-Proteogylcan syndecan-mediated signaling events(N)(0.993534)-Regul…
19	NDUFA10	2q37.3	1	0	0	0	0	70	1332	0	0	0.00714285714285714	Fructose and mannose metabolism(K)(0.997329)
20	HSP90AA1	NA	2	0	0	0	0	64	1669	0	0	0.0142857142857143	G2/M Transition(R)(0.9994778)-Glypican pathway(N)(0.9194246)-Pathways in cancer(K)(0.998898)-Progesterone-mediated oocyte maturation(K)(0.8116036)-Protein processing in endoplasmic reticulum(K)(0.9974352)-Regulation of Telomerase(N)(0.9970218)-Signaling events mediated by HDAC Class I(N)(0.9899378)-TNF alpha/NF-kB(C)(0.9690592)-Transport of Mature Transcript to Cytoplasm(R)(0.8766286)-actions of …
21	HLA-E	6p21.33	3	0	0	0	0	60	720	0	0	0.0214285714285714	Antigen processing and presentation(K)(0.9576636)-Autoimmune thyroid disease(K)(0.9932454)-Cell adhesion molecules (CAMs)(K)(0.9982074)-Endocytosis(K)(0.998518)-Natural killer cell mediated cytotoxicity(K)(0.9847556)-Phagosome(K)(0.9992756)-Type I diabetes mellitus(K)(0.9029788)-Viral myocarditis(K)(0.9972282)
22	TAF1	23q13.1	2	0	0	0	0	53	330	0	0	0.0142857142857143	Formation and Maturation of mRNA Transcript(R)(0.9992214)-Regulation of retinoblastoma protein(N)(0.9941526)-Transcription(R)(0.9981678)
23	FGFR1	8p12	2	0	0	0	0	53	1123	0	1	0.0214285714285714	Adherens junction(K)(0.9952)-Proteogylcan syndecan-mediated signaling events(N)(0.9965892)
24	PIK3CG	7q22.3	4	0	0	0	0	47	1599	0	0	0.0357142857142857	Aldosterone-regulated sodium reabsorption(K)(0.9815174)-Apoptosis signaling pathway(P)(0.8745452)-Apoptosis(K)(0.8738142)-B cell receptor signaling pathway(K)(0.99703)-Bacterial invasion of epithelial cells(K)(0.9908894)-Chemokine signaling pathway(K)(0.8649992)-EGFR1(C)(0.9962878)-Endothelin signaling pathway(P)(0.9954384)-Insulin signaling pathway(K)(0.999369)-Integrin signalling pathway(P)(0.9…
25	RELN	7q22.1	2	0	0	0	0	46	264	0	0	0.0142857142857143	ECM-receptor interaction(K)(0.9798396)-Focal adhesion(K)(0.9989154)-Lissencephaly gene (LIS1) in neuronal migration and development(N)(0.9972646)-Reelin signaling pathway(N)(0.9959416)
26	PRKCZ	1p36.33	2	0	0	0	0	38	1772	0.0014	0	0.0142857142857143	BMP receptor signaling(N)(0.8706212)-EGFR1(C)(0.9973446)-Endocytosis(K)(0.9945698)-Endothelins(N)(0.8666214)-FGF signaling pathway(P)(0.8634874)-Glypican pathway(N)(0.9218532)-IL4-mediated signaling events(N)(0.8243036)-Inflammation mediated by chemokine and cytokine signaling pathway(P)(0.9647464)-Insulin signaling pathway(K)(0.9929358)-Proteogylcan syndecan-mediated signaling events(N)(0.963140…
27	ALDH1A3	15q26.3	2	0	0	0	0	36	1169	0.0019	0	0.0142857142857143	()
28	BRCA2	13q13.1	3	0	0	0	0	35	457	0.0019	1	0.0214285714285714	DNA Repair(R)(0.9992004)-Homologous recombination(K)(0.991683)-Pathways in cancer(K)(0.9985254)-role of brca1 brca2 and atr in cancer susceptibility(B)(0.9972812)
29	MET	7q31.2	3	0	0	0	0	34	1344	0.0024	1	0.0214285714285714	Axon guidance(K)(0.9986546)-Bacterial invasion of epithelial cells(K)(0.8269418)-Endocytosis(K)(0.9974856)-FAS signaling pathway (CD95)(N)(0.9940236)-Focal adhesion(K)(0.998622)-Malaria(K)(0.997324)-Pathways in cancer(K)(0.998688)-Plasma membrane estrogen receptor signaling(N)(0.9834654)-Proteogylcan syndecan-mediated signaling events(N)(0.9969942)
30	PDGFRA	4q12	3	0	0	0	0	34	1296	0.0024	1	0.0214285714285714	Bladder cancer(K)(0.8442618)
31	NMBR	6q24.1	2	0	0	0	0	25	381	0.0271	0	0.0142857142857143	Neuroactive ligand-receptor interaction(K)(0.9966652)-Receptor-ligand complexes bind G proteins(R)(0.8660416)
32	PSMD13	11p15.5	3	0	0	0	0	25	501	0.0271	0	0.0214285714285714	Apoptosis(R)(0.99746)-Host Interactions of HIV factors(R)(0.997522)-Metabolism of amino acids(R)(0.993982)-TNF alpha/NF-kB(C)(0.9984288)
33	INSR	19p13.2	1	0	0	0	0	24	957	0.0286	0	0.00714285714285714	()
34	DOCK1	10q26.2	1	0	0	0	0	24	713	0.0286	0	0.0214285714285714	Proteogylcan syndecan-mediated signaling events(N)(0.997367)-Regulation of actin cytoskeleton(K)(0.9976238)-p75(NTR)-mediated signaling(N)(0.9986222)
35	CYP27B1	12q14.1	2	0	0	0	0	22	1154	0.0545	0	0.0214285714285714	Metabolic pathways(K)(0.9976672)
36	KIT	4q12	2	0	0	0	0	22	870	0.0545	1	0.0142857142857143	Cytokine-cytokine receptor interaction(K)(0.9982248)-Endocytosis(K)(0.9979938)-Hematopoietic cell lineage(K)(0.9954684)-KitReceptor(C)(0.9674214)-Melanogenesis(K)(0.8997162)-Pathways in cancer(K)(0.9984408)
37	FURIN	15q26.1	2	0	0	0	0	21	1073	0.0666	0	0.0142857142857143	Endothelin signaling pathway(P)(0.994047)-Metabolism of proteins(R)(0.9991534)-Neurotrophic factor-mediated Trk receptor signaling(N)(0.9227374)
38	KRAS	12p12.1	1	0	0	0	0	21	1948	0.0666	1	0.00714285714285714	()
39	GRM1	6q24.3	2	0	0	0	0	21	742	0.0666	0	0.0142857142857143	()
40	COL1A1	17q21.33	2	0	0	0	0	20	820	0.077	1	0.0285714285714286	Amoebiasis(K)(0.986782)-Cell surface interactions at the vascular wall(R)(0.9925144)-IFN-gamma pathway(N)(0.998673)-Integrin cell surface interactions(R)(0.9974764)-Integrin signalling pathway(P)(0.9787512)
41	ITGB2	21q22.3	2	0	0	0	0	20	1078	0.077	0	0.0142857142857143	()
42	HTR2A	13q14.2	1	0	0	0	0	20	607	0.077	0	0.00714285714285714	Calcium signaling pathway(K)(0.9952406)-Neuroactive ligand-receptor interaction(K)(0.997533)
43	PRKCD	3p21.1	1	0	0	0	0	19	1771	0.0904	0	0.00714285714285714	()
44	MAPK8IP3	16p13.3	1	0	0	0	0	19	267	0.0904	0	0.00714285714285714	()
45	ITPR3	6p21.31	3	0	0	0	0	17	1177	0.1469	0	0.0214285714285714	Alzheimer's disease(K)(0.9693398)-Calcium signaling pathway(K)(0.984691)-Gap junction(K)(0.971539)-Oocyte meiosis(K)(0.894324)-Opioid Signalling(R)(0.9924618)-Phosphatidylinositol signaling system(K)(0.9984864)-Signalling by NGF(R)(0.9988514)-Vascular smooth muscle contraction(K)(0.9948268)-Wnt signaling pathway(P)(0.9989942)
46	COL1A2	7q21.3	2	0	0	0	0	15	969	0.2251	0	0.0142857142857143	()
47	WNT2	7q31.2	1	0	0	0	0	15	745	0.2251	0	0.00714285714285714	()
48	CSF1R	5q33.1	1	0	0	0	0	15	836	0.2251	0	0.00714285714285714	()
49	CCT2	12q15	1	0	0	0	0	14	201	0.276	0	0.00714285714285714	()
50	EPHA7	6q16.1	3	0	0	0	0	13	151	0.3183	0	0.0214285714285714	Axon guidance(K)(0.9982844)
51	GNAS	NA	2	0	0	0	0	13	1504	0.3183	1	0.0142857142857143	Calcium signaling pathway(K)(0.9987396)-Glypican pathway(N)(0.9518518)-Long-term depression(K)(0.982701)-Plasma membrane estrogen receptor signaling(N)(0.8072178)-Receptor-ligand complexes bind G proteins(R)(0.9938978)-Syndecan-2-mediated signaling events(N)(0.9376568)-Vasopressin-regulated water reabsorption(K)(0.9981236)-Vibrio cholerae infection(K)(0.980499)
52	BCAR1	16q23.1	2	0	0	0	0	13	1128	0.3183	0	0.0142857142857143	Chemokine signaling pathway(K)(0.9979002)-EGFR1(C)(0.9872284)-Leukocyte transendothelial migration(K)(0.998862)
53	PAPSS2	10q23.2	1	0	0	0	0	13	1199	0.3183	0	0.00714285714285714	()
54	EPHA3	3p11.2	2	0	0	0	0	12	151	0.3748	0	0.0142857142857143	()
55	MAPK9	5q35.3	2	0	0	0	0	12	2023	0.3748	0	0.0142857142857143	()
56	CHEK2	22q12.1	3	0	0	0	0	11	276	0.451	1	0.0285714285714286	Cell Cycle Checkpoints(R)(0.9974628)-Cell cycle(K)(0.9656318)-FOXM1 transcription factor network(N)(0.9984362)-p53 signaling pathway(K)(0.9976878)
57	CCK	3p22.1	1	0	0	0	0	11	183	0.451	0	0.00714285714285714	()
58	NBN	8q21.3	1	0	0	0	0	10	181	0.4928	0	0.00714285714285714	()
59	EP300	22q13.2	2	0	0	0	0	10	2220	0.4928	1	0.0142857142857143	Adherens junction(K)(0.9894012)-AndrogenReceptor(C)(0.9962674)-IL1-mediated signaling events(N)(0.9848238)-Melanogenesis(K)(0.9426994)-Signaling by Notch(R)(0.8162024)-Signaling events mediated by HDAC Class I(N)(0.9976288)-cdk regulation of dna replication(B)(0.9866508)-mechanism of gene regulation by peroxisome proliferators via ppara(B)(0.9081928)
60	FGFR2	10q26.13	1	0	0	0	0	10	982	0.4928	1	0.00714285714285714	Small cell lung cancer(K)(0.9971618)
61	CHRNA3	15q25.1	2	0	0	0	0	10	272	0.4928	0	0.0142857142857143	()
62	PRKCA	17q24.2	1	0	0	0	0	9	2422	0.5358	0	0.00714285714285714	Calcium signaling pathway(K)(0.9907494)-MAPK signaling pathway(K)(0.972715)-Phosphatidylinositol signaling system(K)(0.9887188)-Renal cell carcinoma(K)(0.9693882)-keratinocyte differentiation(B)(0.918142)-thrombin signaling and protease-activated receptors(B)(0.8099666)
63	PPP2R5D	6p21.1	1	0	0	0	0	9	1339	0.5358	0	0.00714285714285714	()
64	HSPA8	11q24.1	2	0	0	0	0	9	1264	0.5358	0	0.0142857142857143	()
65	SFRP1	8p11.21	1	0	0	0	0	9	359	0.5358	0	0.00714285714285714	()
66	MMP15	16q13	1	0	0	0	0	9	120	0.5358	0	0.00714285714285714	Alzheimer disease-presenilin pathway(P)(0.9854798)
67	IRS1	2q36.3	1	0	0	0	0	8	1118	0.5801	0	0.00714285714285714	Neurotrophin signaling pathway(K)(0.9059978)-Regulation of retinoblastoma protein(N)(0.8547874)
68	NOTCH1	9q34.3	1	0	0	0	0	8	376	0.5801	1	0.00714285714285714	()
69	RPN1	3q21.3	1	0	0	0	0	8	1310	0.5801	1	0.00714285714285714	Fructose and mannose metabolism(K)(0.9977956)
70	EPHA6	3q11.2	1	0	0	0	0	7	151	0.5857	0	0.00714285714285714	()
71	FLT1	13q12.3	2	0	0	0	0	7	1102	0.5857	0	0.0142857142857143	()
72	EPHA8	1p36.12	2	0	0	0	0	7	151	0.5857	0	0.0142857142857143	()
73	ABCA13	7p12.3	3	0	0	0	0	7	44	0.5857	0	0.0214285714285714	ABC transporters(K)(0.9912478)
74	MTAP	9p21.3	1	0	0	0	0	7	1121	0.5857	0	0.00714285714285714	()
75	MYST4	10q22.2	3	0	0	0	0	7	606	0.5857	1	0.0214285714285714	TGF-beta signaling pathway(P)(0.8621818)-Wnt signaling pathway(P)(0.995515)
76	GSTM5	1p13.3	2	0	0	0	0	7	145	0.5857	0	0.0142857142857143	()
77	DES	2q35	2	0	0	0	0	6	225	0.5857	0	0.0142857142857143	Aurora A signaling(N)(0.9652994)
78	STAT1	2q32.2	1	0	0	0	0	6	1477	0.5857	0	0.00714285714285714	()
79	KPNA2	17q24.2	1	0	0	0	0	6	842	0.5857	0	0.00714285714285714	()
80	F13A1	6p25.1	1	0	0	0	0	6	172	0.5857	0	0.00714285714285714	()
81	SHH	7q36.3	1	0	0	0	0	6	798	0.5857	0	0.0142857142857143	()
82	DTX3	12q13.3	1	0	0	0	0	6	47	0.5857	0	0.00714285714285714	Notch signaling pathway(K)(0.995552)
83	FRZB	2q32.1	1	0	0	0	0	6	374	0.5857	0	0.00714285714285714	()
84	GRM5	11q14.3	1	0	0	0	0	6	736	0.5857	0	0.00714285714285714	()
85	COL6A2	21q22.3	1	0	0	0	0	6	330	0.5857	0	0.0285714285714286	Integrin signalling pathway(P)(0.997132)
86	PIM1	6p21.2	1	0	0	0	0	6	885	0.5857	1	0.00714285714285714	()
87	RPS6KA3	23p22.12	1	0	0	0	0	6	764	0.5857	0	0.00714285714285714	()
88	PRSS1	7q34	1	0	0	0	0	6	367	0.5857	0	0.00714285714285714	()
89	LAMP1	13q34	2	0	0	0	0	6	263	0.5857	0	0.0142857142857143	()
90	SOCS1	16p13.13	1	0	0	0	0	5	872	0.6044	1	0.00714285714285714	EGFR1(C)(0.9920674)-Insulin signaling pathway(K)(0.9916792)
91	CDH1	16q22.1	1	0	0	0	0	5	1411	0.6044	1	0.00714285714285714	()
92	FBXW7	4q31.3	1	0	0	0	0	5	398	0.6044	1	0.0142857142857143	Metabolism of proteins(R)(0.9953064)-Ubiquitin mediated proteolysis(K)(0.9973178)
93	SLC16A1	1p13.2	1	0	0	0	0	5	213	0.6044	0	0.00714285714285714	()
94	SLIT2	4p15.31	1	0	0	0	0	5	579	0.6044	0	0.00714285714285714	()
95	A2M	12p13.31	2	0	0	0	0	5	438	0.6044	0	0.0142857142857143	()
96	IFNA21	9p21.3	1	0	0	0	0	5	615	0.6044	0	0.00714285714285714	()
97	NTRK2	9q21.33	1	0	0	0	0	5	492	0.6044	0	0.00714285714285714	()
98	CAPN3	15q15.1	1	0	0	0	0	5	264	0.6044	0	0.00714285714285714	()
99	THBS1	15q14	2	0	0	0	0	4	841	0.6288	0	0.0142857142857143	EPHB forward signaling(N)(0.8117584)
100	FGFR3	4p16.3	2	0	0	0	0	4	975	0.6288	1	0.0142857142857143	()
101	KALRN	3q21.1	2	0	0	0	0	4	654	0.6288	0	0.0142857142857143	Plasma membrane estrogen receptor signaling(N)(0.978178)-Proteogylcan syndecan-mediated signaling events(N)(0.9976714)-Signaling by Rho GTPases(R)(0.995297)
102	ABCA1	9q31.1	1	0	0	0	0	4	189	0.6288	0	0.00714285714285714	()
103	ETNK2	1q32.1	1	0	0	0	0	4	1136	0.6288	0	0.00714285714285714	()
104	TEK	9p21.2	2	0	0	0	0	4	188	0.6288	0	0.0285714285714286	Angiogenesis(P)(0.9292344)
105	TBK1	12q14.2	1	0	0	0	0	4	221	0.6288	0	0.00714285714285714	toll-like receptor pathway(B)(0.9155332)
106	CSNK1E	22q13.1	1	0	0	0	0	3	569	0.6603	0	0.00714285714285714	G2/M Transition(R)(0.998)-Signaling events mediated by the Hedgehog family(N)(0.8980646)-Wnt signaling pathway(P)(0.9976942)-Wnt(C)(0.9202632)
107	DSG2	18q12.1	2	0	0	0	0	3	199	0.6603	0	0.0214285714285714	()
108	TSC2	16p13.3	2	0	0	0	0	3	970	0.6603	1	0.0142857142857143	Glypican pathway(N)(0.812098)-IL4-mediated signaling events(N)(0.910042)-Insulin signaling pathway(K)(0.9962554)-Plasma membrane estrogen receptor signaling(N)(0.9936)-Signalling by NGF(R)(0.970861)-control of gene expression by vitamin d receptor(B)(0.9412102)-p53 signaling pathway(K)(0.9974182)
109	FRAP1	1p36.22	1	0	0	0	0	3	883	0.6603	0	0.0214285714285714	IL12 signaling mediated by STAT4(N)(0.96613)-Opioid Signalling(R)(0.9639684)
110	IRAK3	12q14.3	1	0	0	0	0	3	422	0.6603	0	0.00714285714285714	IL1-mediated signaling events(N)(0.985362)
111	POU2F1	1q24.1	1	0	0	0	0	3	1053	0.6603	0	0.00714285714285714	()
112	RYR3	15q13.3	1	0	0	0	0	3	357	0.6603	0	0.00714285714285714	()
113	CHRNA1	2q31.1	1	0	0	0	0	3	348	0.6603	0	0.00714285714285714	()
