# Supplementary material for: DriverNet: uncovering the impact of somatic driver mutations on transcriptional networks in cancer
Source: Genome Biol. 2012 Dec 22;13(12):R124. doi: 10.1186/gb-2012-13-12-r124 (PMC4056374; doi:10.1186/gb-2012-13-12-r124)
Supplement: Additional file 5 — Ranked list of candidate driver genes using the Youn-Simon approach for the TN2 dataset. rank: rank of the gene, hgnc_symbol: gene symbol, p.value: P value, p.adjust.BH: adjusted P value using the Benjamini- Hochberg approach. [file gb-2012-13-12-r124-S5.XLS]

rank	hgnc_symbol	p.value	p.adjust.BH
1	PIK3CA	0	0
2	RB1	0	0
3	TP53	0	0
4	PTEN	0	0
5	MYO3A	4.00E-05	0.016488
6	GH1	0.00029	0.099615
7	NR3C1	0.00068	0.1803375
8	TDO2	7.00E-04	0.1803375
9	SATL1	0.00127	0.29083
10	RHEB	0.00246	0.347358493
11	TSHZ3	0.00259	0.347358493
12	BXDC5	0.00271	0.347358493
13	NRAS	0.00371	0.347358493
14	HIST1H1T	0.00377	0.347358493
15	ARHGAP5	0.00419	0.347358493
16	LPHN2	0.00446	0.347358493
17	KRTAP6-1	0.00447	0.347358493
18	FAM107B	0.00529	0.347358493
19	PRKCQ	0.00577	0.347358493
20	FAF1	0.00587	0.347358493
21	CD48	0.00645	0.347358493
22	SEMG2	0.00668	0.347358493
23	TLCD1	0.00696	0.347358493
24	TAS2R1	0.00704	0.347358493
25	MYL3	0.00728	0.347358493
26	STX2	0.00736	0.347358493
27	KRTAP9-3	0.00745	0.347358493
28	TUSC4	0.00792	0.347358493
29	NELL1	0.00807	0.347358493
30	PRH1	0.00817	0.347358493
31	YPEL1	0.00823	0.347358493
32	BMP10	0.00844	0.347358493
33	HMGN2	0.00851	0.347358493
34	DHFR	0.00884	0.347358493
35	KRT28	0.00924	0.347358493
36	MAGOHB	0.00925	0.347358493
37	CCT8L2	0.00935	0.347358493
38	GARS	0.00942	0.347358493
39	ARL6IP1	0.00953	0.347358493
40	BPIL3	0.00972	0.347358493
41	KCNA6	0.01027	0.347358493
42	NKIRAS1	0.01048	0.347358493
43	PIK3R1	0.01068	0.347358493
44	SIAE	0.0107	0.347358493
45	ZNF121	0.01078	0.347358493
46		0.01094	0.347358493
47	USMG5	0.01095	0.347358493
48	SLC9A9	0.01101	0.347358493
49	OR6K3	0.01101	0.347358493
50	OR14I1	0.01103	0.347358493
51	TNFSF4	0.01133	0.347358493
52	LPAR4	0.01143	0.347358493
53	GPBP1	0.01199	0.347358493
54	GBP3	0.01223	0.347358493
55	SPRR1B	0.01286	0.347358493
56	HIF1A	0.01327	0.347358493
57	ZNF311	0.0134	0.347358493
58	ATR	0.01346	0.347358493
59	GRB14	0.01352	0.347358493
60	RAD51AP1	0.01392	0.347358493
61	MCTS1	0.01404	0.347358493
62	ZMYND17	0.01441	0.347358493
63	MFF	0.01472	0.347358493
64	ATP5S	0.01488	0.347358493
65	SFRS6	0.01497	0.347358493
66	ZNF142	0.01535	0.347358493
67	BRAF	0.01556	0.347358493
68	NUDT7	0.01573	0.347358493
69	TMEM126A	0.01585	0.347358493
70	STMN1	0.01594	0.347358493
71	RASGRP2	0.01615	0.347358493
72		0.01648	0.347358493
73		0.01654	0.347358493
74	CIRH1A	0.01669	0.347358493
75	UBAP2L	0.01677	0.347358493
76	VAMP8	0.0171	0.347358493
77	DEFB132	0.01731	0.347358493
78	C11orf30	0.01768	0.347358493
79	MOBKL2A	0.01786	0.347358493
80		0.01792	0.347358493
81	ZFP90	0.01879	0.347358493
82	ZNF385D	0.01904	0.347358493
83	PSMA2	0.01911	0.347358493
84	SPRR1A	0.0195	0.347358493
85	EIF2C4	0.01953	0.347358493
86	SDC1	0.02014	0.347358493
87	ORAI2	0.02016	0.347358493
88	ENAM	0.02022	0.347358493
89	KCTD3	0.02025	0.347358493
90	HAS2	0.02042	0.347358493
91	RNF130	0.02057	0.347358493
92	OR1N2	0.02057	0.347358493
93	VGLL1	0.02059	0.347358493
94	SMG5	0.02118	0.347358493
95	XRN1	0.02135	0.347358493
96	ZNF812	0.02138	0.347358493
97	FBXO21	0.02143	0.347358493
98	ZRANB2	0.02178	0.347358493
99	ROBLD3	0.02241	0.347358493
100	PDCD4	0.02245	0.347358493
101	PLAG1	0.02253	0.347358493
102	ZNF773	0.02335	0.347358493
103	FAM49A	0.02338	0.347358493
104	KCNJ1	0.0237	0.347358493
105	SLC25A44	0.02381	0.347358493
106	CASP8	0.02415	0.347358493
107	HPS4	0.02488	0.347358493
108	KRTAP9-4	0.02493	0.347358493
109	TEX13B	0.02512	0.347358493
110	PALLD	0.02531	0.347358493
111	NPL	0.02572	0.347358493
112	SPATA16	0.02595	0.347358493
113	MORF4L2	0.02621	0.347358493
114	LMAN2L	0.02625	0.347358493
115	TMED8	0.02626	0.347358493
116	CD86	0.02681	0.347358493
117	B2M	0.02698	0.347358493
118	HEXA	0.02724	0.347358493
119	SNRPD2	0.02728	0.347358493
120	BID	0.02771	0.347358493
121	RAD51C	0.028	0.347358493
122	KCNJ12	0.02808	0.347358493
123	GUCY1A2	0.02811	0.347358493
124	EPGN	0.02822	0.347358493
125	HPRT1	0.02829	0.347358493
126	LILRA5	0.02839	0.347358493
127	MBD1	0.02883	0.347358493
128	ABHD13	0.02956	0.347358493
129	ZFP37	0.02967	0.347358493
130	SPIRE1	0.02982	0.347358493
131	CCL17	0.02996	0.347358493
132	CCDC146	0.0305	0.347358493
133	C20orf70	0.03068	0.347358493
134	SPOCK3	0.03077	0.347358493
135	THSD1	0.03086	0.347358493
136	MRAP2	0.0309	0.347358493
137	REG3A	0.03093	0.347358493
138	C4orf35	0.03128	0.347358493
139	IDH3B	0.03157	0.347358493
140	VDAC2	0.03162	0.347358493
141	CDH8	0.03163	0.347358493
142	FMN2	0.03169	0.347358493
143	UBR7	0.03181	0.347358493
144	CD300E	0.03184	0.347358493
145	MS4A4A	0.03187	0.347358493
146	BNC2	0.032	0.347358493
147	GABRA3	0.03202	0.347358493
148	PGM1	0.0321	0.347358493
149		0.03211	0.347358493
150	JUN	0.03219	0.347358493
151	FRG2C	0.03222	0.347358493
152	SIX4	0.03255	0.347358493
153	S100A16	0.03271	0.347358493
154		0.03372	0.347358493
155	FAM117B	0.03383	0.347358493
156	DPYSL3	0.03386	0.347358493
157	F13A1	0.03386	0.347358493
158	PSKH1	0.03409	0.347358493
159	UQCRC2	0.03428	0.347358493
160	SNAPC5	0.03432	0.347358493
161	MRPL44	0.03472	0.347358493
162	CCNC	0.03492	0.347358493
163	RNF149	0.03496	0.347358493
164	DPP10	0.03573	0.347358493
165	TMCC3	0.03624	0.347358493
166	C20orf24	0.03627	0.347358493
167	LRRC57	0.03673	0.347358493
168	ACP5	0.0373	0.347358493
169	PFTK1	0.0374	0.347358493
170	PHF7	0.03748	0.347358493
171	GPR112	0.03789	0.347358493
172	ZNF616	0.03869	0.347358493
173	SPHKAP	0.03912	0.347358493
174	KCNG2	0.03921	0.347358493
175	UBR5	0.03955	0.347358493
176	ZNF534	0.03959	0.347358493
177	C1orf88	0.03959	0.347358493
178	POLR3H	0.03978	0.347358493
179		0.03982	0.347358493
180	DDX42	0.03985	0.347358493
181	SUV420H1	0.03986	0.347358493
182	ZFP92	0.04013	0.347358493
183	FLT3	0.04018	0.347358493
184	CSTL1	0.04052	0.347358493
185	NCOA1	0.04068	0.347358493
186	MRPL14	0.04089	0.347358493
187	TMEM79	0.04124	0.347358493
188	GINS4	0.04126	0.347358493
189	SFN	0.04147	0.347358493
190	GKN2	0.0415	0.347358493
191	ARHGDIB	0.0416	0.347358493
192	FGF9	0.04171	0.347358493
193	WSCD2	0.04244	0.347358493
194	MBIP	0.04244	0.347358493
195	SMPX	0.04264	0.347358493
196	CRP	0.04277	0.347358493
197	TMED4	0.04293	0.347358493
198	GPR52	0.04308	0.347358493
199	IGF2BP2	0.04332	0.347358493
200	CDH10	0.04335	0.347358493
201	GARNL1	0.04358	0.347358493
202	FBXW4	0.04365	0.347358493
203	PER3	0.04399	0.347358493
204	RPL26L1	0.04424	0.347358493
205	IFI27L2	0.04434	0.347358493
206	TNFSF15	0.04455	0.347358493
207	MYL1	0.04456	0.347358493
208	GCG	0.04482	0.347358493
209	GSTA2	0.0449	0.347358493
210	KCNJ5	0.04524	0.347358493
211	UTX	0.04555	0.347358493
212	USP37	0.04558	0.347358493
213	CST9L	0.04616	0.347358493
214	THEG	0.04627	0.347358493
215	TSHB	0.04629	0.347358493
216	GTF2E1	0.04652	0.347358493
217	ZNF225	0.04669	0.347358493
218	SMARCE1	0.04685	0.347358493
219	FAM178A	0.04702	0.347358493
220	ITCH	0.04777	0.347358493
221	BMP15	0.04798	0.347358493
222	CNR1	0.0481	0.347358493
223	YEATS4	0.0485	0.347358493
224	TAF7L	0.04851	0.347358493
225	RABL3	0.04855	0.347358493
226	GPR141	0.04873	0.347358493
227	C22orf33	0.0488	0.347358493
228	P2RY10	0.04881	0.347358493
229	ULBP2	0.04882	0.347358493
230	RAB13	0.04901	0.347358493
231	DUSP19	0.04919	0.347358493
232	SLC17A1	0.04939	0.347358493
233	TRPC3	0.04944	0.347358493
234	CILP	0.0495	0.347358493
235	C3orf70	0.04958	0.347358493
236	ELMO1	0.04962	0.347358493
237	DAGLB	0.04977	0.347358493
238	C1orf66	0.05009	0.347358493
239	RARB	0.0501	0.347358493
240	SIGLEC9	0.05011	0.347358493
241	P4HA2	0.05067	0.347358493
242	MTX2	0.05081	0.347358493
243	SMYD5	0.051	0.347358493
244	TAS2R49	0.05106	0.347358493
245	NAT8B	0.05137	0.347358493
246	MAS1	0.05186	0.347358493
247	SESTD1	0.05262	0.347358493
248	RNF180	0.05268	0.347358493
249	SLC25A18	0.05277	0.347358493
250	HTR1B	0.05347	0.347358493
251	OSTCL	0.05372	0.347358493
252	WIPF3	0.05383	0.347358493
253	MASP1	0.05385	0.347358493
254	ZFPL1	0.05389	0.347358493
255	CEACAM1	0.05392	0.347358493
256	RNF135	0.05407	0.347358493
257	DGCR2	0.05413	0.347358493
258	PLA2G2E	0.05428	0.347358493
259	PSG5	0.05436	0.347358493
260	FGF6	0.05457	0.347358493
261	DCLRE1B	0.05471	0.347358493
262	MED22	0.05471	0.347358493
263	KLK11	0.05481	0.347358493
264		0.05484	0.347358493
265	KIF3C	0.055	0.347358493
266	RCBTB2	0.05505	0.347358493
267	EPB41L5	0.05531	0.347358493
268	ZNF488	0.05548	0.347358493
269	ZNF365	0.05553	0.347358493
270	GNL3	0.05606	0.347358493
271	MMP27	0.05621	0.347358493
272	KCNJ16	0.05629	0.347358493
273	C10orf49	0.05642	0.347358493
274	NVL	0.05665	0.347358493
275	PPP1R14D	0.05696	0.347358493
276	VEPH1	0.05716	0.347358493
277	PLA2G2C	0.0572	0.347358493
278	METTL8	0.05728	0.347358493
279	TGFBI	0.05734	0.347358493
280	TREM1	0.05737	0.347358493
281	PDSS2	0.0579	0.347358493
282	SERPINB13	0.0579	0.347358493
283	COL6A3	0.05799	0.347358493
284	CHN2	0.05829	0.347358493
285	NT5C1A	0.0588	0.347358493
286	CDYL2	0.05889	0.347358493
287	ZNF14	0.05916	0.347358493
288		0.05918	0.347358493
289	CLCA1	0.05921	0.347358493
290	OSR1	0.05971	0.347358493
291	C12orf60	0.05977	0.347358493
292	SLC7A13	0.06002	0.347358493
293	C6orf186	0.06026	0.347358493
294	PJA1	0.06035	0.347358493
295	NCBP2	0.06037	0.347358493
296	TNNT2	0.0605	0.347358493
297	HMGB4	0.06111	0.347358493
298	SUPT3H	0.06111	0.347358493
299	CP	0.06121	0.347358493
300	HNRPDL	0.06158	0.347358493
301	DCT	0.06167	0.347358493
302		0.06167	0.347358493
303	C2orf34	0.06198	0.347358493
304	B4GALT5	0.06248	0.347358493
305	MYH2	0.0627	0.347358493
306	MECP2	0.06321	0.347358493
307	ZNF566	0.06327	0.347358493
308	ZNF398	0.06328	0.347358493
309	C21orf34	0.06371	0.347358493
310	DGKI	0.06375	0.347358493
311	GPR50	0.06376	0.347358493
312	USP5	0.0639	0.347358493
313	C10orf97	0.06391	0.347358493
314	RAG2	0.06391	0.347358493
315	FCN2	0.06419	0.347358493
316	ZSWIM1	0.06426	0.347358493
317	KLHL12	0.06438	0.347358493
318	ZNF549	0.06445	0.347358493
319	RXRA	0.06449	0.347358493
320	OMA1	0.06457	0.347358493
321	BRCA2	0.06471	0.347358493
322	PGM2	0.06478	0.347358493
323	HIST1H2BH	0.06479	0.347358493
324	PRSS35	0.06486	0.347358493
325	ATP6AP1L	0.0652	0.347358493
326	RBP2	0.0654	0.347358493
327	FUNDC2	0.06556	0.347358493
328	FAM135B	0.06557	0.347358493
329	SPARCL1	0.06572	0.347358493
330	NEXN	0.06601	0.347358493
331	B3GALTL	0.0661	0.347358493
332	GPR116	0.06642	0.347358493
333	CEP192	0.06648	0.347358493
334	HAT1	0.06653	0.347358493
335	ZNF211	0.06664	0.347358493
336	SLC25A35	0.06666	0.347358493
337	KIAA0556	0.06695	0.347358493
338	SH3GL2	0.06705	0.347358493
339	IMMP1L	0.06705	0.347358493
340	RUNX2	0.06707	0.347358493
341	UBA2	0.06708	0.347358493
342	PDE5A	0.06719	0.347358493
343	CREB3L4	0.06728	0.347358493
344	UTP14A	0.06751	0.347358493
345	CYTL1	0.06793	0.347358493
346	CHRM3	0.06812	0.347358493
347	UGT2A3	0.06844	0.347358493
348	PES1	0.06845	0.347358493
349	THY1	0.06878	0.347358493
350	AGTR1	0.06882	0.347358493
351	A4GNT	0.06893	0.347358493
352	SLC25A3	0.06902	0.347358493
353	KIAA2018	0.06916	0.347358493
354	TRIP6	0.06922	0.347358493
355	FOXA1	0.06928	0.347358493
356	CD300A	0.06995	0.347358493
357	CDH1	0.06998	0.347358493
358	GPR133	0.07001	0.347358493
359	KCNJ10	0.0701	0.347358493
360	C10orf18	0.07024	0.347358493
361	GCKR	0.07037	0.347358493
362	CPVL	0.07042	0.347358493
363	MSN	0.07053	0.347358493
364	PTPN5	0.07067	0.347358493
365	RNF6	0.07068	0.347358493
366	HAL	0.07073	0.347358493
367	KCNK10	0.07079	0.347358493
368	UPK1B	0.07117	0.347358493
369	NRN1L	0.07117	0.347358493
370	ZNF668	0.0712	0.347358493
371	CARD6	0.07132	0.347358493
372	CD1B	0.07136	0.347358493
373	IL1F9	0.07137	0.347358493
374	ANKRD57	0.07169	0.347358493
375	DPYSL5	0.07175	0.347358493
376	HNRNPL	0.07197	0.347358493
377	KBTBD10	0.07198	0.347358493
378	CCDC68	0.07202	0.347358493
379	ASB2	0.07214	0.347358493
380	TRIM63	0.07282	0.347358493
381	NPY2R	0.07297	0.347358493
382	DDIT4L	0.07299	0.347358493
383	ZNF781	0.07309	0.347358493
384	ZNF148	0.07367	0.347358493
385	CDC6	0.07381	0.347358493
386	CALM2	0.07388	0.347358493
387	SDCCAG8	0.07421	0.347358493
388	C20orf103	0.07444	0.347358493
389	ACADM	0.07451	0.347358493
390	KHDC1	0.07451	0.347358493
391	CHST10	0.07453	0.347358493
392	YTHDC1	0.07488	0.347358493
393	TM6SF2	0.07528	0.347358493
394	ARHGAP21	0.07561	0.347358493
395	TMPO	0.07566	0.347358493
396	ABCA6	0.07566	0.347358493
397	CD37	0.07583	0.347358493
398	HAO2	0.07583	0.347358493
399	OPTC	0.07583	0.347358493
400	PGAP1	0.07598	0.347358493
401	SULT1A2	0.07602	0.347358493
402	FAIM3	0.07639	0.347358493
403	ALDOC	0.07646	0.347358493
404	ATP6V1E1	0.07646	0.347358493
405	C20orf29	0.07654	0.347358493
406	SASH1	0.07685	0.347358493
407	ZNF517	0.07689	0.347358493
408	ZDHHC19	0.07696	0.347358493
409	CREB5	0.07716	0.347358493
410	LIN7A	0.07728	0.347358493
411	SETDB2	0.07763	0.347358493
412	KMO	0.07819	0.347358493
413	UGT1A9	0.07843	0.347358493
414	FAM128A	0.07878	0.347358493
415	C17orf62	0.07908	0.347358493
416	GALNT11	0.07911	0.347358493
417	MAP3K7IP2	0.07941	0.347358493
418	S1PR3	0.07989	0.347358493
419	RUNDC1	0.07994	0.347358493
420	BOLL	0.07995	0.347358493
421	KRT24	0.07998	0.347358493
422	DUSP3	0.08025	0.347358493
423	HHAT	0.08045	0.347358493
424	N6AMT1	0.08077	0.347358493
425	RRM2B	0.08083	0.347358493
426	TMEM53	0.08112	0.347358493
427	TMEM45A	0.08115	0.347358493
428	COG8	0.08126	0.347358493
429	NMS	0.0813	0.347358493
430	CLEC1B	0.08145	0.347358493
431	LTF	0.08152	0.347358493
432	TRAF3IP1	0.08162	0.347358493
433	OLIG2	0.08176	0.347358493
434	GRM1	0.08178	0.347358493
435	CFL1	0.08187	0.347358493
436	IFT80	0.08215	0.347358493
437	VTI1A	0.08238	0.347358493
438	NUP43	0.08268	0.347358493
439	APOBEC3F	0.08269	0.347358493
440	ZNF638	0.08291	0.347358493
441	RABEP1	0.08314	0.347358493
442	SPG7	0.08325	0.347358493
443	HSPA8	0.08375	0.347358493
444	TRIB1	0.08402	0.347358493
445	GATC	0.08403	0.347358493
446	ALDH1A1	0.08426	0.347358493
447	TMEM176A	0.08432	0.347358493
448	VN1R2	0.08435	0.347358493
449	NUMB	0.08438	0.347358493
450	C16orf65	0.08462	0.347358493
451	C2orf70	0.08512	0.347358493
452	METTL2A	0.08514	0.347358493
453	MNS1	0.08514	0.347358493
454	RNF2	0.08558	0.347358493
455	FAM151B	0.08608	0.347358493
456	PHACTR4	0.08618	0.347358493
457	MOGAT3	0.08653	0.347358493
458	EEF1B2	0.08668	0.347358493
459	E2F8	0.08675	0.347358493
460	FAM92B	0.08685	0.347358493
461	BRWD3	0.08687	0.347358493
462	ING2	0.08697	0.347358493
463	ISX	0.0871	0.347358493
464	FXYD2	0.08714	0.347358493
465	TSR2	0.08718	0.347358493
466	MSL2	0.08806	0.347358493
467	RASSF3	0.08811	0.347358493
468	AMY2B	0.08817	0.347358493
469	CLDN16	0.08823	0.347358493
470	KLHL38	0.08841	0.347358493
471	CTSG	0.08848	0.347358493
472	TRIM38	0.08858	0.347358493
473	HCRT	0.0886	0.347358493
474	CCDC41	0.0888	0.347358493
475	KLF13	0.08884	0.347358493
476	TSPYL6	0.08884	0.347358493
477	AADACL3	0.08896	0.347358493
478	TNFRSF11A	0.08913	0.347358493
479	ACVR1C	0.08991	0.347358493
480	USH2A	0.09006	0.347358493
481	ACE	0.09017	0.347358493
482	SPATA18	0.09026	0.347358493
483	NFKBIA	0.09038	0.347358493
484	NTM	0.09057	0.347358493
485	WEE1	0.0907	0.347358493
486	HECW1	0.09074	0.347358493
487	CCS	0.09097	0.347358493
488	MAD2L1BP	0.09105	0.347358493
489	PPAPDC3	0.09108	0.347358493
490	SMAP1	0.09111	0.347358493
491	PCDH18	0.09116	0.347358493
492	CHGB	0.09124	0.347358493
493	GPR158	0.0914	0.347358493
494	ODAM	0.09148	0.347358493
495	TMEM47	0.0916	0.347358493
496	CD5L	0.09173	0.347358493
497	OVCH1	0.09191	0.347358493
498	GPX7	0.09228	0.347358493
499	C10orf93	0.09253	0.347358493
500	ESCO1	0.09257	0.347358493
501	HABP2	0.09273	0.347358493
502	ROR1	0.09275	0.347358493
503	BTK	0.09296	0.347358493
504	ELOVL2	0.09309	0.347358493
505	LSM14A	0.09326	0.347358493
506	RBM5	0.09335	0.347358493
507	PPP3R2	0.09339	0.347358493
508	SLC39A9	0.09372	0.347358493
509	EXOSC2	0.09387	0.347358493
510	ZNF76	0.09398	0.347358493
511	UPP2	0.09399	0.347358493
512	ERBB2	0.09401	0.347358493
513	LAMA2	0.09403	0.347358493
514	TNS4	0.09407	0.347358493
515	ELSPBP1	0.09412	0.347358493
516	EFNA4	0.09427	0.347358493
517	CISH	0.0943	0.347358493
518	PPP2R4	0.09439	0.347358493
519	TSGA10	0.0947	0.347358493
520	KLHL29	0.09477	0.347358493
521	PPP4R2	0.09499	0.347358493
522	MXD1	0.095	0.347358493
523		0.09508	0.347358493
524	IL1B	0.09546	0.347358493
525	LILRB2	0.0956	0.347358493
526	ALKBH7	0.09561	0.347358493
527	COQ7	0.09565	0.347358493
528	BTBD16	0.09566	0.347358493
529	SLC1A7	0.09568	0.347358493
530	RFPL4B	0.09577	0.347358493
531	CRHR2	0.09581	0.347358493
532	GPC4	0.09589	0.347358493
533	EIF3M	0.09603	0.347358493
534	ZNF430	0.09632	0.347358493
535	YWHAH	0.09635	0.347358493
536	ASCL4	0.09636	0.347358493
537	CEACAM19	0.09641	0.347358493
538	WDR54	0.09646	0.347358493
539	EPHA5	0.09678	0.347358493
540	NKAIN1	0.09686	0.347358493
541	HEYL	0.09687	0.347358493
542	TBX22	0.0971	0.347358493
543	WNT16	0.09739	0.347358493
544	GSTCD	0.09746	0.347358493
545	MON1B	0.09768	0.347358493
546	HIAT1	0.09782	0.347358493
547	CDH2	0.09792	0.347358493
548	C16orf91	0.09792	0.347358493
549	ZNF609	0.09806	0.347358493
550	POP4	0.09857	0.347358493
551	GBP5	0.09866	0.347358493
552	ZBTB2	0.09884	0.347358493
553	CLEC4C	0.09897	0.347358493
554	ENGASE	0.09915	0.347358493
555	OSBPL9	0.09939	0.347358493
556	POLR1A	0.09957	0.347358493
557	FAM123C	0.09962	0.347358493
558	CRY1	0.0997	0.347358493
559	HSD17B2	0.09975	0.347358493
560	CS	0.10009	0.347358493
561	HIST1H1D	0.10022	0.347358493
562	INSC	0.10035	0.347358493
563	ZDHHC8	0.10039	0.347358493
564	LYSMD4	0.1007	0.347358493
565	GABPB2	0.10099	0.347358493
566	TTC35	0.10103	0.347358493
567	TM7SF4	0.10129	0.347358493
568	HNRNPH1	0.10141	0.347358493
569	EML1	0.10147	0.347358493
570	KCTD4	0.1017	0.347358493
571	ZNF281	0.10173	0.347358493
572	C11orf70	0.10189	0.347358493
573	ANP32B	0.10195	0.347358493
574	RPAIN	0.10201	0.347358493
575	GPI	0.10215	0.347358493
576	TNIP1	0.10235	0.347358493
577	RAI14	0.10259	0.347358493
578	DUS4L	0.10271	0.347358493
579	NETO1	0.10273	0.347358493
580	ANKRD26	0.10275	0.347358493
581	ITPKC	0.10286	0.347358493
582	ZNF780A	0.10287	0.347358493
583	TPH2	0.10304	0.347358493
584	ZNF382	0.10308	0.347358493
585	GPR32	0.1031	0.347358493
586	SMYD1	0.10311	0.347358493
587	MAP9	0.10336	0.347358493
588	NEUROD4	0.10338	0.347358493
589	ATP6V0B	0.10374	0.347358493
590	HNF4G	0.10374	0.347358493
591	CLCA4	0.10381	0.347358493
592	SLC7A4	0.10387	0.347358493
593	BEND7	0.10393	0.347358493
594	RSF1	0.10403	0.347358493
595	TRAF6	0.10407	0.347358493
596	RAG1	0.10423	0.347358493
597	SEMA5A	0.10438	0.347358493
598	C18orf19	0.1044	0.347358493
599	ZNF284	0.1046	0.347358493
600	INSL6	0.105	0.347358493
601	SLC24A4	0.10504	0.347358493
602	RAB12	0.10524	0.347358493
603	TTC25	0.10531	0.347358493
604	ADCY1	0.10546	0.347358493
605	C5orf45	0.10565	0.347358493
606	OR9G9	0.10571	0.347358493
607	TMEM72	0.10576	0.347358493
608	SAMD8	0.10597	0.347358493
609	DAK	0.10616	0.347358493
610	RASL11A	0.10634	0.347358493
611	PRDM4	0.10637	0.347358493
612	CCDC93	0.10641	0.347358493
613	RNF138	0.10645	0.347358493
614	TSPAN16	0.10674	0.347358493
615	ZNF16	0.10676	0.347358493
616	SFRS7	0.10695	0.347358493
617	RHOU	0.10701	0.347358493
618	TMEM177	0.10701	0.347358493
619	FAM45A	0.10718	0.347358493
620	CIDEC	0.10726	0.347358493
621	RP1	0.10728	0.347358493
622	FAM71F1	0.10762	0.347358493
623	DFFA	0.10794	0.347358493
624	TBX1	0.10796	0.347358493
625	CTNNBL1	0.10843	0.347358493
626	C6orf221	0.10846	0.347358493
627	TPST1	0.10903	0.347358493
628	LRRC42	0.10908	0.347358493
629	JMJD2B	0.10926	0.347358493
630	GYS1	0.10949	0.347358493
631	SLC39A10	0.10967	0.347358493
632	STAU2	0.10976	0.347358493
633	DHX37	0.11005	0.347358493
634	ETV3L	0.11005	0.347358493
635	DPPA2	0.11007	0.347358493
636	ZNF639	0.11008	0.347358493
637	MRPL45	0.11019	0.347358493
638	USP25	0.11027	0.347358493
639	EXOSC8	0.11032	0.347358493
640	KRT6B	0.11047	0.347358493
641	EXOSC1	0.11054	0.347358493
642	B3GALT5	0.11054	0.347358493
643	EGLN2	0.11056	0.347358493
644	ACCN1	0.11061	0.347358493
645	NIT2	0.11086	0.347358493
646	ADAMTS12	0.11105	0.347358493
647	PRMT2	0.11149	0.347358493
648	PDE7B	0.11155	0.347358493
649	PNLIPRP3	0.11184	0.347358493
650	CR2	0.11186	0.347358493
651	LIN9	0.11189	0.347358493
652	AGBL5	0.11211	0.347358493
653	EDNRA	0.11221	0.347358493
654	EIF4G2	0.1125	0.347358493
655	TXNRD2	0.11286	0.347358493
656	GDI2	0.11307	0.347358493
657	CD1E	0.11329	0.347358493
658	DLG5	0.11343	0.347358493
659		0.11355	0.347358493
660	HYLS1	0.11375	0.347358493
661	SERPINI2	0.11404	0.347358493
662	STK3	0.11407	0.347358493
663	DCLK1	0.11412	0.347358493
664	OTOP3	0.11441	0.347358493
665	MPZL1	0.11464	0.347358493
666	PNMA5	0.11473	0.347358493
667	CLCNKA	0.11475	0.347358493
668	MORC1	0.11477	0.347358493
669	C8B	0.11518	0.347358493
670	NKRF	0.11526	0.347358493
671	MAP3K12	0.1153	0.347358493
672	FAM118B	0.11541	0.347358493
673	CYB5D2	0.11556	0.347358493
674	PRKG1	0.11557	0.347358493
675	MAGEA6	0.11574	0.347358493
676	ALDH5A1	0.11602	0.347358493
677	VWA1	0.11605	0.347358493
678	TOB1	0.11608	0.347358493
679	MTSS1	0.11622	0.347358493
680	SERHL2	0.11628	0.347358493
681	PAX7	0.11636	0.347358493
682	TMEM40	0.11649	0.347358493
683	ADI1	0.11649	0.347358493
684	PSMD7	0.1171	0.347358493
685	EVI1	0.11711	0.347358493
686	PON2	0.11713	0.347358493
687	CCDC123	0.11718	0.347358493
688	PLEKHG7	0.11718	0.347358493
689	SIAH1	0.11732	0.347358493
690	TAS2R60	0.11785	0.347358493
691	WDR88	0.11826	0.347358493
692	C3orf58	0.11838	0.347358493
693		0.11852	0.347358493
694	ABHD12B	0.11862	0.347358493
695	TAS2R42	0.11873	0.347358493
696	SASH3	0.11892	0.347358493
697	MPHOSPH8	0.11918	0.347358493
698	ROBO2	0.11952	0.347358493
699	TPSD1	0.11965	0.347358493
700	PMS2	0.11981	0.347358493
701	TAF6	0.11993	0.347358493
702	HOXB3	0.12007	0.347358493
703	DSG3	0.12031	0.347358493
704	MCRS1	0.12068	0.347358493
705	TBC1D7	0.12077	0.347358493
706	LAMP3	0.12085	0.347358493
707	LAMC1	0.12118	0.347358493
708	CD19	0.12128	0.347358493
709	RASGRP1	0.12152	0.347358493
710	UBE2J1	0.12165	0.347358493
711	CYP2A6	0.12167	0.347358493
712	GPRC6A	0.12175	0.347358493
713	KERA	0.12185	0.347358493
714	DDX31	0.12208	0.347358493
715	TREML1	0.12222	0.347358493
716	ZNF354B	0.12256	0.347358493
717	HMGCS2	0.12309	0.347358493
718	NCAM2	0.1231	0.347358493
719	NPTN	0.1231	0.347358493
720	SCAND3	0.12335	0.347358493
721	NFYC	0.12347	0.347358493
722	DAPK1	0.12347	0.347358493
723	TXNIP	0.1238	0.347358493
724	KIAA0513	0.12419	0.347358493
725	ALG10	0.12425	0.347358493
726	SDCCAG3	0.12447	0.347358493
727	NUP160	0.12452	0.347358493
728	VPS26A	0.12456	0.347358493
729	ARFGAP3	0.12471	0.347358493
730	PHGDH	0.12506	0.347358493
731	SYPL2	0.12536	0.347358493
732	ZFYVE21	0.12558	0.347358493
733	ST8SIA3	0.12569	0.347358493
734	RNF25	0.12576	0.347358493
735	LHCGR	0.12581	0.347358493
736	ADCY9	0.12583	0.347358493
737	WASF2	0.126	0.347358493
738	CTPS	0.1265	0.347358493
739	MANSC1	0.1266	0.347358493
740	UAP1	0.12668	0.347358493
741	CCNDBP1	0.12676	0.347358493
742	PRAMEF2	0.12679	0.347358493
743	RUNDC3B	0.12694	0.347358493
744	SDCBP	0.12711	0.347358493
745	FOXK2	0.12722	0.347358493
746	PDILT	0.12778	0.347358493
747	SLC4A7	0.1279	0.347358493
748	KCTD9	0.1282	0.347358493
749	PYGB	0.12852	0.347358493
750	FOXP1	0.12858	0.347358493
751	C4orf14	0.12876	0.347358493
752	PVRL2	0.12892	0.347358493
753	ST6GALNAC3	0.12892	0.347358493
754	FRMD3	0.12902	0.347358493
755	PKD1L1	0.12912	0.347358493
756	TMLHE	0.12925	0.347358493
757	FCER2	0.1293	0.347358493
758	SLC4A1AP	0.12948	0.347358493
759	ARID2	0.12966	0.347358493
760	RAB19	0.12983	0.347358493
761	CXCR7	0.13	0.347358493
762	PHLDA1	0.13006	0.347358493
763	C16orf78	0.13012	0.347358493
764	MTPAP	0.13037	0.347358493
765	NCR2	0.13057	0.347358493
766	SAMD7	0.13081	0.347358493
767	C22orf42	0.13092	0.347358493
768	NOB1	0.13119	0.347358493
769	KLHL3	0.13146	0.347358493
770	ATP5B	0.13152	0.347358493
771	SFRS2IP	0.13159	0.347358493
772	HIP1	0.13186	0.347358493
773	ERGIC3	0.13195	0.347358493
774		0.13196	0.347358493
775	MFSD5	0.1321	0.347358493
776	SLAMF1	0.13217	0.347358493
777	ANKRD30A	0.13221	0.347358493
778	FGL2	0.13231	0.347358493
779	FHOD3	0.13245	0.347358493
780	NTRK3	0.13257	0.347358493
781	UNC119B	0.13278	0.347358493
782	RASSF6	0.13296	0.347358493
783	SEC13	0.13368	0.347358493
784	DDX3X	0.13384	0.347358493
785	ZNF267	0.1339	0.347358493
786	AP1G1	0.13391	0.347358493
787	TRPV4	0.13397	0.347358493
788	ZNF540	0.13401	0.347358493
789	PPM2C	0.13403	0.347358493
790	ME2	0.13407	0.347358493
791	PITRM1	0.13448	0.347358493
792	NTHL1	0.13481	0.347358493
793	SLC25A13	0.13493	0.347358493
794	MMP2	0.13503	0.347358493
795	SLC41A2	0.13507	0.347358493
796	CCNJ	0.13533	0.347358493
797		0.13648	0.347358493
798	PDE9A	0.1365	0.347358493
799	C10orf90	0.13656	0.347358493
800	RCAN1	0.13696	0.347358493
801	ZNF408	0.13728	0.347358493
802	PCSK9	0.13734	0.347358493
803	ZNF385A	0.13758	0.347358493
804	PLEKHM3	0.13786	0.347358493
805	COMP	0.13797	0.347358493
806	KCNV1	0.13824	0.347358493
807	RPP40	0.13832	0.347358493
808	TSPAN15	0.13856	0.347358493
809	CYTH3	0.13873	0.347358493
810	PTPRU	0.13895	0.347358493
811	SERPINB8	0.13903	0.347358493
812	C17orf47	0.13909	0.347358493
813	HCN1	0.13917	0.347358493
814		0.13926	0.347358493
815	SLFN12L	0.13928	0.347358493
816	INHBB	0.13937	0.347358493
817	LIPC	0.13954	0.347358493
818		0.13955	0.347358493
819	AADACL4	0.13972	0.347358493
820	RCC1	0.13996	0.347358493
821	CCDC18	0.14007	0.347358493
822	CPEB1	0.14012	0.347358493
823	TMEM22	0.14015	0.347358493
824	SENP7	0.14074	0.347358493
825	FRMPD2L2	0.1408	0.347358493
826	PASD1	0.14089	0.347358493
827	ACSL4	0.14117	0.347358493
828	BCHE	0.14142	0.347358493
829	IMPG1	0.14147	0.347358493
830	SEMA6D	0.14158	0.347358493
831	FNTB	0.14164	0.347358493
832	GHRHR	0.14177	0.347358493
833	LPIN2	0.14185	0.347358493
834	C17orf71	0.14189	0.347358493
835	KRT36	0.14191	0.347358493
836	ZNF729	0.14195	0.347358493
837	ASGR2	0.1421	0.347358493
838	C15orf55	0.14214	0.347358493
839	PTGFR	0.14226	0.347358493
840	PRSS21	0.14245	0.347358493
841	HRH2	0.14272	0.347358493
842	CPB1	0.14283	0.347358493
843	ZNF335	0.14305	0.347358493
844	SPAG5	0.1431	0.347358493
845	INHBA	0.14329	0.347358493
846	OSGIN2	0.14343	0.347358493
847	SLC44A3	0.14347	0.347358493
848	BRD9	0.14348	0.347358493
849	ATP1B4	0.14351	0.347358493
850	CX3CL1	0.14369	0.347358493
851	DHX35	0.14372	0.347358493
852	NDRG2	0.14377	0.347358493
853	BCAS4	0.14426	0.347358493
854	MEF2B	0.14444	0.347358493
855	LIMS1	0.14471	0.347358493
856	ERBB3	0.14483	0.347358493
857	DIS3L	0.14503	0.347358493
858	FCAR	0.14524	0.347358493
859	GK3P	0.14536	0.347358493
860	MORF4	0.14577	0.347358493
861	NLRP4	0.14582	0.347358493
862	ZNF41	0.14583	0.347358493
863	DNAJB11	0.14595	0.347358493
864		0.14603	0.347358493
865	PPP1R8	0.14623	0.347358493
866	MAGEF1	0.14626	0.347358493
867	RFC5	0.14647	0.347358493
868	DENND2C	0.14672	0.347358493
869	FAM187B	0.14674	0.347358493
870	NCF2	0.14693	0.347358493
871	BAP1	0.14706	0.347358493
872	FANCG	0.14724	0.347358493
873	CAMK1D	0.14725	0.347358493
874	TNR	0.14742	0.347358493
875	ZDHHC9	0.14758	0.347358493
876	NOP56	0.14764	0.347358493
877	KLF6	0.14812	0.347439113
878	MAB21L1	0.14812	0.347439113
879	CUGBP2	0.14818	0.347439113
880	C1orf187	0.14856	0.347934273
881	GPNMB	0.14877	0.348030613
882	RLBP1L2	0.14914	0.348111051
883	PKP1	0.14929	0.348111051
884	TCF25	0.14937	0.348111051
885	NHLRC2	0.14948	0.348111051
886	TMEM57	0.14974	0.348322957
887	SLC29A4	0.15021	0.349022334
888	INTS8	0.15041	0.34909348
889	HS3ST5	0.15086	0.349329091
890	USP28	0.15087	0.349329091
891	KCNJ2	0.15102	0.349329091
892	FAM13C	0.1513	0.34944201
893	KIAA1755	0.15171	0.34944201
894	C7orf42	0.15273	0.34944201
895	CDK8	0.15281	0.34944201
896	ZDHHC23	0.15294	0.34944201
897	ZNF519	0.15308	0.34944201
898	C1orf161	0.1531	0.34944201
899	GADL1	0.15314	0.34944201
900	C13orf3	0.15318	0.34944201
901	WDR35	0.15344	0.34944201
902	PIWIL3	0.1536	0.34944201
903	TRIM43	0.15362	0.34944201
904	TRPM7	0.154	0.34944201
905	NRXN3	0.15412	0.34944201
906	FBXW2	0.15419	0.34944201
907	PCDHA8	0.15446	0.34944201
908	MYOC	0.15477	0.34944201
909	STX1B	0.15486	0.34944201
910	OGDH	0.15494	0.34944201
911	DPYS	0.15517	0.34944201
912	ZNF536	0.15551	0.34944201
913	HAAO	0.15587	0.34944201
914	LINGO2	0.15648	0.34944201
915	PCTK3	0.15679	0.34944201
916	C5orf34	0.15691	0.34944201
917	WDR21B	0.15692	0.34944201
918	TBXAS1	0.15708	0.34944201
919	SPATA13	0.15716	0.34944201
920	JAK1	0.15734	0.34944201
921	HJURP	0.15769	0.34944201
922	TRUB1	0.15803	0.34944201
923	ZNF532	0.15811	0.34944201
924	ATXN7L2	0.15824	0.34944201
925	LONRF2	0.15824	0.34944201
926	NRP1	0.15856	0.34944201
927	MYH11	0.15868	0.34944201
928	LPL	0.15883	0.34944201
929	TEK	0.15894	0.34944201
930	PLCE1	0.15911	0.34944201
931	TLL2	0.15918	0.34944201
932	PTDSS2	0.15919	0.34944201
933	TCF12	0.15951	0.34944201
934	TRIP10	0.15961	0.34944201
935	PPFIBP2	0.15969	0.34944201
936	CMTM1	0.15975	0.34944201
937	ELMO2	0.15986	0.34944201
938	GALNT12	0.15993	0.34944201
939	SDCCAG10	0.1601	0.34944201
940	ZNF669	0.16041	0.34944201
941	KLHL13	0.16051	0.34944201
942	ITGA6	0.16071	0.34944201
943	TRIM60	0.16075	0.34944201
944	SLC35F3	0.1608	0.34944201
945	EYA1	0.16112	0.34944201
946	ELF3	0.16116	0.34944201
947	PCDHA1	0.16116	0.34944201
948	GABPA	0.16151	0.34944201
949	FAM53A	0.16157	0.34944201
950	CCDC88A	0.16165	0.34944201
951	PGM3	0.16168	0.34944201
952	ZNF440	0.16174	0.34944201
953	AMOT	0.16184	0.34944201
954	CNTNAP4	0.16192	0.34944201
955	NDUFS2	0.16192	0.34944201
956	GSR	0.16266	0.35067182
957	DUS1L	0.1631	0.35081758
958	PRSS27	0.16337	0.35081758
959	ZNF468	0.16351	0.35081758
960	ZNF264	0.16362	0.35081758
961	OSBPL1A	0.1637	0.35081758
962	SLC7A6	0.16402	0.35081758
963	ADAR	0.16407	0.35081758
964	KRT34	0.16412	0.35081758
965	B4GALNT3	0.16427	0.35081758
966	LRRC17	0.16452	0.35081758
967	FAM47A	0.1646	0.35081758
968	WDR65	0.16522	0.350994545
969	GRIA2	0.16546	0.350994545
970	NLRP9	0.16547	0.350994545
971	DPYD	0.16551	0.350994545
972	RCN1	0.16569	0.350994545
973	GPATCH4	0.16614	0.350994545
974	ASAP1	0.16615	0.350994545
975	TAF1	0.16622	0.350994545
976	TMCC1	0.16627	0.350994545
977	RBBP8	0.16659	0.350994545
978	STX4	0.16671	0.350994545
979	RBBP4	0.16702	0.350994545
980	KCNG4	0.16727	0.350994545
981	ZFP161	0.16745	0.350994545
982	IL22RA1	0.16768	0.350994545
983	THSD4	0.1678	0.350994545
984	SLC26A7	0.16795	0.350994545
985	ZNF588	0.16816	0.350994545
986	AKAP6	0.16819	0.350994545
987	GON4L	0.16839	0.350994545
988	UGT2B4	0.1684	0.350994545
989	OGFRL1	0.16854	0.350994545
990	CCDC52	0.1686	0.350994545
991	DGCR14	0.16887	0.351201887
992	GMDS	0.16926	0.351656828
993	RABGAP1L	0.16943	0.351656828
994	MSL3	0.16974	0.35181995
995	C1orf26	0.16985	0.35181995
996	RDH10	0.17038	0.352563434
997	DHDDS	0.17063	0.35272661
998	KIAA1377	0.17127	0.353517036
999	SAGE1	0.17152	0.353517036
1000	KIAA1324	0.1718	0.353517036
1001		0.17182	0.353517036
1002	USP1	0.17187	0.353517036
1003	SLC34A1	0.17236	0.354171446
1004	SNX33	0.17264	0.354286925
1005	USHBP1	0.17276	0.354286925
1006	C1orf198	0.17322	0.354393954
1007	MAN2B1	0.17337	0.354393954
1008	DLG2	0.17339	0.354393954
1009	PDCD2L	0.1735	0.354393954
1010	CCDC6	0.17419	0.355451079
1011	DCST1	0.17441	0.355547982
1012	PCDH24	0.1748	0.355990909
1013	VPS37C	0.17546	0.356874142
1014	MTX1	0.17558	0.356874142
1015	ZNF200	0.17616	0.356878421
1016	TCF4	0.17621	0.356878421
1017	IRAK2	0.17632	0.356878421
1018	HSPA14	0.17637	0.356878421
1019	MTDH	0.17656	0.356878421
1020	CNTNAP2	0.17664	0.356878421
1021	EPHA2	0.17722	0.356878421
1022	TMPRSS11B	0.17748	0.356878421
1023	CLCN1	0.17794	0.356878421
1024	PPEF1	0.17797	0.356878421
1025	ADFP	0.17812	0.356878421
1026	STAT3	0.17844	0.356878421
1027	RBM17	0.17871	0.356878421
1028	TOP3B	0.17896	0.356878421
1029	IRF3	0.17898	0.356878421
1030	LANCL2	0.17903	0.356878421
1031	SGIP1	0.17911	0.356878421
1032	DEGS2	0.17912	0.356878421
1033	PLAGL2	0.17917	0.356878421
1034	SLC32A1	0.17948	0.356878421
1035	NUPL2	0.17949	0.356878421
1036	NHS	0.17966	0.356878421
1037	SLC41A3	0.17976	0.356878421
1038	MMP8	0.17994	0.356878421
1039	LRRC40	0.17995	0.356878421
1040	LCP1	0.18045	0.356878421
1041	FGA	0.18048	0.356878421
1042	CENPT	0.18069	0.356878421
1043	EIF2B4	0.18077	0.356878421
1044	FER1L5	0.18085	0.356878421
1045	GOT2	0.18095	0.356878421
1046	NLRP11	0.18121	0.357049532
1047	C1orf129	0.1814	0.357082521
1048	CPNE7	0.18191	0.357462669
1049	HOXA2	0.18194	0.357462669
1050	SOX6	0.18246	0.358132712
1051	ALKBH8	0.18294	0.358132712
1052	ST5	0.18314	0.358132712
1053	TMEM49	0.18316	0.358132712
1054	PIBF1	0.18342	0.358132712
1055	P2RX4	0.18355	0.358132712
1056	SNTA1	0.18373	0.358132712
1057	CLSTN2	0.18424	0.358132712
1058	SPAG17	0.18437	0.358132712
1059	FOXM1	0.18443	0.358132712
1060	C2orf18	0.18444	0.358132712
1061	QRICH2	0.18447	0.358132712
1062	E2F4	0.18454	0.358132712
1063	FAM71A	0.18496	0.358166292
1064	ADSL	0.18523	0.358166292
1065	ZHX1	0.18529	0.358166292
1066	AZIN1	0.18533	0.358166292
1067	CNGB1	0.18557	0.358166292
1068	EDAR	0.1856	0.358166292
1069	LRPAP1	0.18579	0.358197558
1070	AOF1	0.18696	0.359191922
1071	LRRC6	0.18709	0.359191922
1072	OVGP1	0.18725	0.359191922
1073	NXF5	0.18751	0.359191922
1074	LAMA4	0.18762	0.359191922
1075	GALT	0.18763	0.359191922
1076	C11orf63	0.18765	0.359191922
1077	GFOD2	0.1877	0.359191922
1078	KIAA0649	0.18828	0.359967607
1079	MED23	0.18847	0.359996914
1080	IQCG	0.18894	0.3605605
1081	WDR42B	0.18926	0.360627599
1082	BBS4	0.18947	0.360627599
1083	GAB2	0.18953	0.360627599
1084	PORCN	0.19002	0.360627599
1085	IRX6	0.19007	0.360627599
1086	ZNF217	0.19016	0.360627599
1087	ITK	0.1902	0.360627599
1088	ISL2	0.19042	0.360712886
1089	CCDC38	0.19061	0.36074124
1090	STK17A	0.19088	0.360757882
1091	XPO1	0.19099	0.360757882
1092		0.19173	0.360757882
1093	FAM129C	0.19183	0.360757882
1094	CDC45L	0.19192	0.360757882
1095	FIP1L1	0.19197	0.360757882
1096	ANGPTL1	0.19206	0.360757882
1097	FAM124A	0.19244	0.360757882
1098	MPO	0.19262	0.360757882
1099	KRT31	0.19287	0.360757882
1100	FLCN	0.19308	0.360757882
1101	EHD3	0.19313	0.360757882
1102	HRNR	0.19333	0.360757882
1103	FBXO34	0.19354	0.360757882
1104	ERBB4	0.19359	0.360757882
1105	TCERG1	0.19413	0.360757882
1106	GNA13	0.19424	0.360757882
1107	ANKRD30B	0.19433	0.360757882
1108	SLC7A11	0.1944	0.360757882
1109	TRPM1	0.19467	0.360757882
1110	PSMC3	0.19481	0.360757882
1111	FCRL6	0.19482	0.360757882
1112	TRIM71	0.195	0.360757882
1113	SASS6	0.19503	0.360757882
1114	HIF3A	0.19512	0.360757882
1115	AUP1	0.19527	0.360757882
1116	SF3A3	0.19557	0.360757882
1117	BCLAF1	0.19582	0.360757882
1118	C12orf48	0.19582	0.360757882
1119	DUS2L	0.19587	0.360757882
1120	HMGCS1	0.19651	0.361427317
1121	GPRIN2	0.19693	0.361427317
1122	AMPH	0.19718	0.361427317
1123	FLNB	0.19744	0.361427317
1124	CATSPERB	0.1977	0.361427317
1125	CAPRIN2	0.19776	0.361427317
1126	TAT	0.19776	0.361427317
1127	MSH6	0.19785	0.361427317
1128	RNF20	0.19796	0.361427317
1129	C1orf87	0.19805	0.361427317
1130	KCNH7	0.19846	0.361427317
1131	ZNF449	0.19853	0.361427317
1132	ICA1L	0.19897	0.361427317
1133	TCTN2	0.199	0.361427317
1134	CTCF	0.19965	0.361427317
1135	ZP4	0.19993	0.361427317
1136	GPR4	0.20001	0.361427317
1137	ZNF331	0.20019	0.361427317
1138	ZNF667	0.20023	0.361427317
1139	FCRL4	0.20071	0.361427317
1140	LPO	0.2008	0.361427317
1141	C2orf16	0.20097	0.361427317
1142	CTDSPL2	0.20156	0.361427317
1143	ADAM20	0.20161	0.361427317
1144	ZNF560	0.20207	0.361427317
1145	AKNA	0.20218	0.361427317
1146	COG4	0.2022	0.361427317
1147	PHF14	0.20227	0.361427317
1148	POT1	0.20234	0.361427317
1149	DNAJC14	0.20237	0.361427317
1150	TBC1D19	0.20249	0.361427317
1151	PRKCZ	0.20252	0.361427317
1152	FYCO1	0.20261	0.361427317
1153	GLP1R	0.20281	0.361427317
1154	C19orf57	0.20281	0.361427317
1155	GJA9	0.20346	0.361427317
1156	CYP4F11	0.20358	0.361427317
1157	WWTR1	0.20366	0.361427317
1158	FAP	0.20389	0.361427317
1159	TUBGCP5	0.20411	0.361427317
1160	ZNF708	0.20417	0.361427317
1161	IL1RL1	0.20426	0.361427317
1162	MDGA2	0.20473	0.361427317
1163	SPATA2L	0.20478	0.361427317
1164	SMC2	0.20482	0.361427317
1165	MMP13	0.20516	0.361427317
1166	KIR3DL2	0.2054	0.361427317
1167	BRD7P2	0.2058	0.361427317
1168	TFDP1	0.20586	0.361427317
1169	MARVELD2	0.20591	0.361427317
1170	BEST2	0.20593	0.361427317
1171	TSHR	0.20613	0.361427317
1172	GMPPA	0.20615	0.361427317
1173	SMAD7	0.20618	0.361427317
1174	C14orf133	0.20622	0.361427317
1175	SLC22A25	0.20626	0.361427317
1176	AFTPH	0.20653	0.361427317
1177	SOX9	0.20656	0.361427317
1178	LRP6	0.20658	0.361427317
1179	PCDH17	0.20699	0.361490379
1180	CCT7	0.20712	0.361490379
1181	GPLD1	0.20733	0.361490379
1182	HTR3E	0.20744	0.361490379
1183	GPR83	0.20756	0.361490379
1184	KTN1	0.20784	0.361490379
1185	LGALS3BP	0.208	0.361490379
1186	AP3B2	0.20815	0.361490379
1187	PPP2R5A	0.20825	0.361490379
1188	ITIH5L	0.20837	0.361490379
1189	OTUD3	0.20893	0.361666695
1190	HIVEP2	0.20913	0.361666695
1191	MET	0.20917	0.361666695
1192	FIZ1	0.20942	0.361666695
1193	CKAP2	0.20963	0.361666695
1194	TRIM45	0.20967	0.361666695
1195	UHRF1BP1	0.2097	0.361666695
1196	KLHL14	0.21012	0.361835279
1197	SLC2A1	0.21026	0.361835279
1198	MFSD1	0.21042	0.361835279
1199	C20orf185	0.2105	0.361835279
1200	SHMT2	0.2109	0.362012421
1201	PTPRN	0.2111	0.362012421
1202	TICAM1	0.21113	0.362012421
1203	NHSL2	0.21155	0.362280643
1204	C9orf72	0.21189	0.362280643
1205	KIAA0406	0.21209	0.362280643
1206	OSBPL3	0.21211	0.362280643
1207	GPM6B	0.2123	0.362280643
1208	MBD2	0.21248	0.362280643
1209	ARSH	0.2127	0.362280643
1210	PLCB3	0.2128	0.362280643
1211	ZCCHC6	0.213	0.362280643
1212	ESPN	0.21306	0.362280643
1213	CAMK1G	0.21322	0.362280643
1214	KCNAB3	0.2143	0.36312054
1215	MFAP1	0.21443	0.36312054
1216	MYO5B	0.21469	0.36312054
1217	MRI1	0.2147	0.36312054
1218	HOXD13	0.21475	0.36312054
1219	DPEP3	0.21498	0.36312054
1220	PEX5	0.21506	0.36312054
1221	GPER	0.21524	0.36312054
1222	OGT	0.2153	0.36312054
1223	SLC13A1	0.2155	0.363150221
1224	ZNF527	0.21567	0.363150221
1225	NEK5	0.21645	0.363491426
1226	KIAA1199	0.21685	0.363491426
1227	SLFN11	0.21689	0.363491426
1228	SMARCAD1	0.21716	0.363491426
1229	MSTO1	0.21725	0.363491426
1230	CTR9	0.21756	0.363491426
1231	KL	0.21771	0.363491426
1232	C6orf97	0.21786	0.363491426
1233	PDE4A	0.21787	0.363491426
1234	NFATC2	0.21825	0.363491426
1235		0.2183	0.363491426
1236	DIAPH1	0.21839	0.363491426
1237	NCL	0.2188	0.363491426
1238	MTMR12	0.21887	0.363491426
1239	EIF2AK2	0.21922	0.363491426
1240	MAMLD1	0.21929	0.363491426
1241	RAVER2	0.2194	0.363491426
1242	OTOP2	0.2194	0.363491426
1243	CYP24A1	0.21946	0.363491426
1244	RAPGEF5	0.21958	0.363491426
1245	UNC93A	0.21984	0.363491426
1246	CYP2R1	0.22001	0.363491426
1247	CELSR1	0.22003	0.363491426
1248	CCDC99	0.22039	0.363491426
1249	RBM28	0.22046	0.363491426
1250	LILRA1	0.22083	0.363491426
1251	KCNH8	0.22087	0.363491426
1252	RNF111	0.22109	0.363491426
1253	DUSP7	0.22127	0.363491426
1254	TRAIP	0.22133	0.363491426
1255	KIAA1324L	0.22134	0.363491426
1256	PRCC	0.22222	0.364646035
1257	ABL2	0.22251	0.364831432
1258	NSUN2	0.22282	0.364845685
1259	TINAG	0.22315	0.364845685
1260	GJA10	0.22356	0.364845685
1261	PYHIN1	0.22369	0.364845685
1262	CUZD1	0.22375	0.364845685
1263	FNBP1L	0.22416	0.364845685
1264	PRDM1	0.22417	0.364845685
1265	WIPF2	0.22427	0.364845685
1266	FRK	0.22437	0.364845685
1267	NTNG1	0.22454	0.364845685
1268	KIF21A	0.2246	0.364845685
1269	MPP7	0.22473	0.364845685
1270	SLITRK6	0.22482	0.364845685
1271	ABCB1	0.22577	0.365782977
1272	ACRBP	0.22584	0.365782977
1273	GPRIN3	0.22593	0.365782977
1274	CES2	0.22651	0.366170462
1275	INTU	0.22667	0.366170462
1276	R3HDM1	0.22678	0.366170462
1277	ALS2CR11	0.22688	0.366170462
1278	CCNT1	0.22731	0.366371353
1279	TUT1	0.22736	0.366371353
1280	ARHGEF11	0.22772	0.366449977
1281	PRDM8	0.22795	0.366449977
1282	LRRC16A	0.22806	0.366449977
1283	PDE11A	0.22812	0.366449977
1284	NPAS3	0.2284	0.366503041
1285	ZNF84	0.22893	0.366503041
1286	FAM13A	0.22915	0.366503041
1287	FSIP1	0.22915	0.366503041
1288	WDR21A	0.22919	0.366503041
1289	NUAK2	0.22922	0.366503041
1290	EBF1	0.22983	0.367193512
1291	ZZZ3	0.23032	0.36753703
1292	INTS3	0.23057	0.36753703
1293	GRIK3	0.23058	0.36753703
1294	PLEKHA6	0.23095	0.367842311
1295	SLITRK1	0.2313	0.368092379
1296	POMGNT1	0.23164	0.368092379
1297	CRKRS	0.23171	0.368092379
1298	C8orf34	0.23185	0.368092379
1299	RCSD1	0.232	0.368092379
1300	XRCC1	0.23219	0.368110454
1301	SLFN12	0.23241	0.368176026
1302	SLC22A10	0.23261	0.368209839
1303	RRM2	0.23301	0.368340529
1304	TAF5	0.23305	0.368340529
1305	PDZRN4	0.23397	0.369511241
1306	SLC4A5	0.23425	0.369670176
1307	ARID4B	0.2348	0.370112863
1308	PPIG	0.23517	0.370112863
1309	TDRKH	0.23541	0.370112863
1310	MYH4	0.23549	0.370112863
1311	SNRK	0.23591	0.370112863
1312	TMEM180	0.23636	0.370112863
1313	PFKFB4	0.23641	0.370112863
1314	GALNT5	0.23641	0.370112863
1315	SOCS6	0.23655	0.370112863
1316	FLG2	0.2366	0.370112863
1317	PPP1R15B	0.23673	0.370112863
1318	ZBTB3	0.237	0.370112863
1319	TNS3	0.23724	0.370112863
1320	ZNF644	0.23729	0.370112863
1321	ZP1	0.23759	0.370112863
1322	VPS33A	0.23769	0.370112863
1323		0.238	0.370112863
1324	MYH3	0.23812	0.370112863
1325	CATSPER2	0.23824	0.370112863
1326	SLC44A4	0.23843	0.370112863
1327	ABCB4	0.23864	0.370112863
1328	EPHA3	0.23869	0.370112863
1329	HDAC1	0.23878	0.370112863
1330	UBQLN2	0.239	0.370112863
1331	ITIH5	0.23902	0.370112863
1332	TRIM36	0.23999	0.37121192
1333	VIT	0.24009	0.37121192
1334	RBM27	0.24055	0.371532876
1335	PCDHA6	0.24079	0.371532876
1336	TRIM67	0.24103	0.371532876
1337	FDXACB1	0.24113	0.371532876
1338	PEO1	0.24129	0.371532876
1339	PARD3	0.24167	0.371532876
1340	PCCA	0.24179	0.371532876
1341	IL4R	0.24186	0.371532876
1342	MICALCL	0.24192	0.371532876
1343	ACSM2B	0.24271	0.372468585
1344	ZEB1	0.24315	0.372866183
1345	KIAA1012	0.24355	0.373154309
1346	JARID2	0.2437	0.373154309
1347	SORCS3	0.24415	0.373525762
1348	DMGDH	0.24465	0.373525762
1349	DNAH5	0.24467	0.373525762
1350	PRKCA	0.24479	0.373525762
1351	CASP10	0.24485	0.373525762
1352	AGAP11	0.24503	0.373525762
1353	A2ML1	0.24732	0.376703309
1354	FSD1	0.24748	0.376703309
1355	TAF1B	0.24848	0.377910796
1356	TBC1D23	0.24864	0.377910796
1357	QSER1	0.24906	0.378270199
1358	NCOA4	0.24938	0.378477305
1359	MYO5A	0.2496	0.37853245
1360	ACBD3	0.25004	0.378642498
1361	ZNF823	0.25004	0.378642498
1362	KANK1	0.2509	0.379254198
1363	ABCF1	0.25101	0.379254198
1364	SLITRK4	0.25114	0.379254198
1365	HECTD1	0.25118	0.379254198
1366	MAN2A2	0.25157	0.379564985
1367	RRM1	0.25179	0.379619012
1368	ATAD5	0.25222	0.379690358
1369	CRYBG3	0.25225	0.379690358
1370	ANO5	0.25239	0.379690358
1371	FAM47B	0.25279	0.380014726
1372	ZNF425	0.25302	0.380083251
1373		0.25342	0.380406861
1374	HDC	0.25417	0.38075366
1375	RANBP6	0.25437	0.38075366
1376	RBM39	0.25438	0.38075366
1377	KCNH5	0.25439	0.38075366
1378	CNKSR1	0.255	0.380988026
1379	RECQL5	0.25511	0.380988026
1380	CD97	0.25525	0.380988026
1381	SLC2A7	0.25543	0.380988026
1382	CDC5L	0.2557	0.380988026
1383	SCML2	0.25603	0.380988026
1384	SLC39A12	0.2562	0.380988026
1385	VWA5A	0.25635	0.380988026
1386	GDPD5	0.25645	0.380988026
1387	ITGA8	0.25646	0.380988026
1388	FARSB	0.25658	0.380988026
1389	MUC17	0.25697	0.381292419
1390	MDN1	0.25747	0.381409865
1391	CYP2U1	0.25751	0.381409865
1392	IPO13	0.2578	0.381409865
1393	SEMA4A	0.2582	0.381409865
1394	KIAA1529	0.25851	0.381409865
1395	SLC6A2	0.25885	0.381409865
1396	TCTN3	0.25891	0.381409865
1397	FOXP2	0.25909	0.381409865
1398	MEIS2	0.25919	0.381409865
1399	LAMB4	0.25935	0.381409865
1400	PARP14	0.25938	0.381409865
1401	ULK4	0.25947	0.381409865
1402	PRKCSH	0.25949	0.381409865
1403	RNF19A	0.25964	0.381409865
1404	WDR63	0.26104	0.382980574
1405	PTPN23	0.26137	0.382980574
1406	MED12	0.26142	0.382980574
1407	KIAA0664	0.26157	0.382980574
1408	KLHL32	0.26178	0.382980574
1409	MEP1A	0.262	0.382980574
1410	NPC1L1	0.26201	0.382980574
1411	MMP9	0.26241	0.383293416
1412	USP54	0.26318	0.384145878
1413	ZFYVE1	0.2638	0.384637405
1414	RRP9	0.26389	0.384637405
1415	SCNN1G	0.2648	0.385691025
1416	SETX	0.26561	0.3858192
1417	NEDD1	0.2657	0.3858192
1418	SATB1	0.26572	0.3858192
1419	HSPH1	0.26591	0.3858192
1420	PRICKLE1	0.26627	0.3858192
1421	CENPI	0.26634	0.3858192
1422	SLC6A19	0.2665	0.3858192
1423	SBF2	0.26665	0.3858192
1424	ZNF180	0.26673	0.3858192
1425	TBC1D5	0.26676	0.3858192
1426	FOXA2	0.26709	0.386025589
1427	FLT1	0.26761	0.386506104
1428	NBPF16	0.26785	0.386581828
1429	CACNB2	0.26872	0.386885699
1430	BRD8	0.26884	0.386885699
1431	SLK	0.26932	0.386885699
1432	DDHD1	0.26932	0.386885699
1433	MASTL	0.26942	0.386885699
1434	TANC1	0.26947	0.386885699
1435	ATXN2	0.26949	0.386885699
1436	TLK2	0.26959	0.386885699
1437	CSRNP3	0.26975	0.386885699
1438	TGM3	0.27028	0.387376273
1439	ZMYM1	0.27051	0.387436491
1440	ARHGAP17	0.27101	0.387785517
1441	KIF2B	0.27113	0.387785517
1442	CCDC21	0.27145	0.38797396
1443	AKAP4	0.27201	0.388278698
1444	PABPC1L	0.27204	0.388278698
1445	CCDC8	0.27241	0.388399509
1446	IFT122	0.27258	0.388399509
1447	COL4A5	0.27269	0.388399509
1448	ABCB7	0.27346	0.388655839
1449	BBS1	0.27347	0.388655839
1450	UACA	0.27392	0.388655839
1451	SLC3A1	0.27399	0.388655839
1452	MTIF2	0.27413	0.388655839
1453	MSLNL	0.27415	0.388655839
1454	RNASEL	0.27419	0.388655839
1455	CLEC14A	0.27473	0.389153629
1456	PTPRD	0.27555	0.390047081
1457	ZNF91	0.27603	0.390303642
1458	SH3BP2	0.27611	0.390303642
1459	KDR	0.27678	0.390831866
1460	NUP107	0.27758	0.390831866
1461	PRR14	0.27766	0.390831866
1462	KIAA0196	0.27767	0.390831866
1463	MIOS	0.27777	0.390831866
1464	YME1L1	0.27788	0.390831866
1465	ZNF611	0.2779	0.390831866
1466	ADAM9	0.27814	0.390831866
1467	CCDC37	0.27831	0.390831866
1468	SRPK3	0.27838	0.390831866
1469	GRM8	0.27876	0.39091702
1470	ZNF324	0.27882	0.39091702
1471	PCDHB7	0.27942	0.391435985
1472	STAB2	0.27957	0.391435985
1473	SULF1	0.27979	0.391478065
1474	CNKSR2	0.28014	0.391701859
1475	REV1	0.28096	0.391771156
1476	RBPJL	0.28101	0.391771156
1477	RIMBP2	0.28103	0.391771156
1478	SLC5A1	0.28107	0.391771156
1479	PLCL1	0.28114	0.391771156
1480	LAMC2	0.28226	0.392367736
1481	CPXM2	0.2823	0.392367736
1482	SRP72	0.2823	0.392367736
1483	PCDH10	0.2825	0.392367736
1484	TPP2	0.28252	0.392367736
1485	MIER1	0.28299	0.392545064
1486	LRP2	0.28317	0.392545064
1487	RHBDF1	0.28326	0.392545064
1488	GRIK2	0.28354	0.392545064
1489	TLR5	0.2836	0.392545064
1490	LY9	0.28386	0.392641248
1491	CASC1	0.2844	0.393109504
1492	UBE3B	0.28458	0.393109504
1493	SEMA4G	0.28508	0.393536423
1494	LRPPRC	0.28553	0.393893795
1495	C9orf75	0.28583	0.3940439
1496	CYTSB	0.28628	0.394274669
1497	ADCY10	0.28638	0.394274669
1498	PIK3CG	0.28691	0.394740661
1499	KRT9	0.28715	0.394807305
1500	CBL	0.28782	0.395157643
1501	CYP1B1	0.28783	0.395157643
1502	C14orf37	0.28798	0.395157643
1503	CSTF2T	0.28874	0.395780472
1504	PDE4B	0.28896	0.395780472
1505	NRAP	0.28901	0.395780472
1506	PCDHA4	0.2897	0.396335634
1507	NELL2	0.2898	0.396335634
1508	NLGN1	0.29023	0.396640403
1509	TRIM35	0.29091	0.396640403
1510	CRIM1	0.29104	0.396640403
1511	SCUBE1	0.29108	0.396640403
1512	GRM5	0.29109	0.396640403
1513	TDRD6	0.29131	0.396640403
1514	ZNF711	0.29137	0.396640403
1515	CSRP2BP	0.29179	0.396810475
1516	KIF27	0.29188	0.396810475
1517	PAK6	0.29215	0.396915722
1518	C1orf101	0.29281	0.397550336
1519	ZFP36L2	0.29331	0.397967024
1520	TCEB3B	0.29365	0.398022162
1521	LARP5	0.29392	0.398022162
1522	MPRIP	0.29393	0.398022162
1523	ZNF133	0.29459	0.398172251
1524	RPN2	0.29502	0.398172251
1525	NET1	0.29507	0.398172251
1526	EML4	0.2951	0.398172251
1527	SALL3	0.29517	0.398172251
1528	COL22A1	0.2952	0.398172251
1529	SLFN5	0.29576	0.398339002
1530	CHFR	0.29594	0.398339002
1531	MEFV	0.29605	0.398339002
1532	SEMA6B	0.29626	0.398339002
1533	ADAM19	0.29629	0.398339002
1534	TF	0.29675	0.39869736
1535	C10orf79	0.29813	0.400290508
1536	SMPD1	0.29858	0.400633711
1537	SCN2A	0.29917	0.401164196
1538	MPP2	0.29998	0.401988804
1539	TTC12	0.30033	0.402082364
1540	IGSF2	0.30044	0.402082364
1541	CNTLN	0.30067	0.402129053
1542	MYBL1	0.3009	0.402175681
1543	KIAA1310	0.30155	0.402575771
1544	C1orf65	0.30159	0.402575771
1545	PTPN3	0.30258	0.40328541
1546	ZNF337	0.30273	0.40328541
1547	SP3	0.30285	0.40328541
1548	MID2	0.30291	0.40328541
1549	VAV3	0.3031	0.40328541
1550	GTF3C4	0.3036	0.403642398
1551	PCDHA2	0.30376	0.403642398
1552	GPRASP1	0.30419	0.403953344
1553	OXR1	0.30454	0.404157721
1554	TNS1	0.30493	0.404284277
1555	AKAP8	0.30514	0.404284277
1556	ANKLE2	0.30528	0.404284277
1557	EEF1D	0.30542	0.404284277
1558	KLHL1	0.30616	0.404801538
1559	DENND2A	0.30624	0.404801538
1560	TLR7	0.3064	0.404801538
1561	COL4A6	0.30748	0.40546617
1562	EFR3A	0.3075	0.40546617
1563	CHDH	0.30769	0.40546617
1564	RAD54L2	0.30769	0.40546617
1565	KIAA1683	0.3081	0.405747029
1566	KIF4A	0.30835	0.405816954
1567	SEL1L	0.30875	0.406084078
1568	HEATR5B	0.30898	0.406127411
1569	ZNF462	0.30992	0.407103327
1570	LARGE	0.31091	0.408143637
1571	XPOT	0.31126	0.408343004
1572	NID2	0.31183	0.408569087
1573	SLC24A3	0.31184	0.408569087
1574	SMYD4	0.3121	0.408569087
1575	DNAJC10	0.31241	0.408569087
1576	LUZP1	0.31262	0.408569087
1577	LDLR	0.31278	0.408569087
1578	SPTBN1	0.31282	0.408569087
1579	TEX11	0.31336	0.408795437
1580	EPHB2	0.31339	0.408795437
1581	SLC9A5	0.31363	0.408849734
1582	LAMB1	0.31496	0.410170227
1583	AIRE	0.31514	0.410170227
1584	BAI3	0.31524	0.410170227
1585	INTS7	0.31591	0.410549641
1586	CFH	0.31593	0.410549641
1587	RASA2	0.31629	0.410758469
1588	NRG3	0.31697	0.41094266
1589	APBB1	0.31699	0.41094266
1590	ARHGAP24	0.31703	0.41094266
1591	NEBL	0.31824	0.412251816
1592	PLEKHG1	0.31855	0.41239419
1593	KALRN	0.31876	0.412407006
1594	ACLY	0.31911	0.412445511
1595	TRPC6	0.31919	0.412445511
1596	MARS	0.31945	0.412522838
1597	PAN2	0.32073	0.413421429
1598	NDST1	0.32075	0.413421429
1599	SEC23B	0.32084	0.413421429
1600	ITGA2	0.32112	0.413421429
1601	PPP4R1	0.32134	0.413421429
1602	SUPV3L1	0.3214	0.413421429
1603	ZNF236	0.32155	0.413421429
1604	SHROOM4	0.32279	0.414575607
1605	GGA3	0.32285	0.414575607
1606	C6orf138	0.32433	0.416216768
1607	UNC5D	0.32505	0.416881176
1608	PKP3	0.32621	0.417976948
1609	FAM73B	0.32631	0.417976948
1610	BAZ1A	0.32707	0.41869023
1611	DOCK11	0.32785	0.419363699
1612	ABCG1	0.32821	0.419363699
1613	PHF17	0.32834	0.419363699
1614	SEZ6L2	0.32841	0.419363699
1615	MCM6	0.32874	0.419444109
1616	VWA3A	0.32888	0.419444109
1617	DICER1	0.3296	0.420102412
1618	CAPN5	0.33005	0.420121055
1619	ZNF808	0.33006	0.420121055
1620	TPCN2	0.33031	0.420121055
1621	ACACA	0.33043	0.420121055
1622	R3HDM2	0.33108	0.420631941
1623	GRIA3	0.33124	0.420631941
1624	RBM25	0.33153	0.420740967
1625	SPAG9	0.33213	0.421243034
1626	ANAPC5	0.3325	0.421452952
1627	RGS22	0.33365	0.422650676
1628	ATP4A	0.33391	0.422720215
1629	C6orf91	0.33504	0.423551897
1630	SORT1	0.33521	0.423551897
1631	FBXL11	0.33533	0.423551897
1632	FAM40B	0.33553	0.423551897
1633	ATRNL1	0.33578	0.423551897
1634	MFI2	0.3358	0.423551897
1635	SSH1	0.33641	0.42406178
1636	LRRN4	0.33773	0.425255938
1637	RNF216	0.33777	0.425255938
1638	TDRD1	0.3383	0.425663187
1639	ADAMTS6	0.33864	0.425672392
1640	GANC	0.33883	0.425672392
1641	PPFIA4	0.33912	0.425672392
1642	MAP4K2	0.33934	0.425672392
1643	JMJD1C	0.33934	0.425672392
1644		0.33964	0.425789562
1645	C9orf93	0.34036	0.426432802
1646	IPO8	0.34069	0.426469424
1647	SLC9A11	0.34092	0.426469424
1648	MGAT5B	0.34101	0.426469424
1649	TRPC5	0.34153	0.426860722
1650	GSG2	0.34197	0.427151618
1651	WDR67	0.3426	0.427227606
1652	EPS8	0.34266	0.427227606
1653	ZC3H3	0.3428	0.427227606
1654	PIK3C2B	0.34286	0.427227606
1655	COL5A1	0.34325	0.427455136
1656	EPC1	0.34414	0.428304674
1657	DNM1	0.34466	0.428692975
1658	NCDN	0.3451	0.428981363
1659	ADAMTS10	0.34575	0.429530289
1660	GPATCH1	0.34605	0.429644006
1661	MED24	0.34642	0.429844443
1662	NPR2	0.34677	0.430019838
1663	TMEM67	0.34723	0.430331347
1664	TRPM3	0.34753	0.430444309
1665	FAM120C	0.34776	0.43046093
1666	SH3KBP1	0.34797	0.43046093
1667	RNF31	0.34817	0.43046093
1668	ACO1	0.34838	0.430462338
1669	DOPEY1	0.34862	0.430500791
1670	PLA2G4D	0.34916	0.430909437
1671	FAM83B	0.34948	0.430950914
1672	COG5	0.34977	0.430950914
1673	RHOBTB2	0.35	0.430950914
1674	CSDE1	0.35003	0.430950914
1675	KIAA1468	0.35095	0.431825642
1676	TAF2	0.35133	0.43203528
1677	CCBL2	0.35211	0.432736261
1678	PCDHA5	0.35263	0.433117062
1679	OSBPL8	0.3529	0.43319053
1680	SLIT2	0.35387	0.434122661
1681	LYST	0.35484	0.435053682
1682	STXBP5L	0.35606	0.436067433
1683	ADAMTSL4	0.35609	0.436067433
1684	FAM65B	0.35656	0.436383705
1685	SCN10A	0.35808	0.437983905
1686	ADAMTS9	0.35882	0.438471954
1687	TBC1D4	0.35909	0.438471954
1688	COL1A2	0.35931	0.438471954
1689	AHDC1	0.35933	0.438471954
1690	BTBD11	0.36017	0.439236905
1691	CSE1L	0.36062	0.439525618
1692	MBTPS1	0.36086	0.439558191
1693	AOF2	0.36114	0.439639421
1694	SETD2	0.36292	0.441545525
1695	VLDLR	0.36398	0.442573912
1696	GUCY2C	0.36473	0.443224369
1697	CFTR	0.36563	0.443794717
1698	TTC18	0.36563	0.443794717
1699	TSC1	0.36639	0.44430171
1700	PHF3	0.36659	0.44430171
1701	NBEAL1	0.36676	0.44430171
1702	SIK2	0.36691	0.44430171
1703	TJP1	0.36757	0.444782163
1704	SETBP1	0.36809	0.444782163
1705	CASC5	0.3681	0.444782163
1706	CCNF	0.36817	0.444782163
1707	BTBD7	0.36861	0.445052847
1708	GTF2IRD1	0.369	0.445262881
1709	CCDC135	0.37068	0.447023793
1710	KIAA0240	0.37102	0.447023793
1711	ZFP64	0.37111	0.447023793
1712	RBM16	0.37155	0.447292377
1713	NEO1	0.37217	0.447711691
1714	LATS2	0.37244	0.447711691
1715	CCDC132	0.37255	0.447711691
1716	PLXNB1	0.37307	0.448075332
1717	ADAMTS20	0.37399	0.44891869
1718	ISLR2	0.37441	0.44916124
1719	KIAA0430	0.37491	0.449477738
1720	C15orf39	0.37511	0.449477738
1721	SLC26A9	0.37615	0.450357806
1722	ADAM12	0.37647	0.450357806
1723	ATP2C2	0.3765	0.450357806
1724	PLEKHG5	0.37677	0.450419356
1725	MTMR15	0.37716	0.450624209
1726	RGAG1	0.37761	0.450900469
1727	HYOU1	0.37872	0.451941042
1728	AP3D1	0.37892	0.451941042
1729	POLR1B	0.37944	0.452299503
1730	KIAA1217	0.38004	0.452550832
1731	PRDM10	0.38009	0.452550832
1732	TTC37	0.38068	0.452991617
1733	ASAP2	0.38116	0.4531943
1734	C6orf27	0.38147	0.4531943
1735	COL11A1	0.38151	0.4531943
1736	COL12A1	0.38193	0.453242021
1737	ITGA2B	0.38199	0.453242021
1738	PLD1	0.38292	0.454084074
1739	POTEF	0.3832	0.454154802
1740	NCOR2	0.38558	0.456712862
1741	AOX1	0.38666	0.457729041
1742	TEX2	0.38717	0.458069673
1743	ZNF862	0.38768	0.4583716
1744	STAG2	0.38787	0.4583716
1745	NLRP12	0.38834	0.458664034
1746	SEC31B	0.38868	0.45876115
1747	KIAA0368	0.38893	0.45876115
1748	CDC42BPA	0.38909	0.45876115
1749	CECR2	0.38974	0.459264803
1750	IQCH	0.38997	0.45927324
1751	MED1	0.39035	0.459458224
1752	MYOM2	0.39098	0.459937089
1753	SOS1	0.39277	0.461779218
1754	MYBPC1	0.3936	0.46249122
1755	COL9A1	0.39462	0.463173366
1756	PRRT3	0.39463	0.463173366
1757	FAM62A	0.39776	0.466315904
1758	PTPRN2	0.39776	0.466315904
1759	HELZ	0.39906	0.467573997
1760	NLRP14	0.39984	0.467661545
1761	SPTA1	0.40002	0.467661545
1762	LTBP1	0.40005	0.467661545
1763	LAMB3	0.40041	0.467661545
1764	MCF2L	0.40051	0.467661545
1765	SLC4A4	0.40062	0.467661545
1766	WNK1	0.40082	0.467661545
1767	BCL11A	0.40095	0.467661545
1768	ZFHX3	0.40134	0.467785252
1769	TRO	0.40151	0.467785252
1770	C6orf170	0.40188	0.467951797
1771	MYO1A	0.40235	0.468074966
1772	TRIP11	0.40244	0.468074966
1773	CORO7	0.40271	0.468124822
1774	EMILIN1	0.4034	0.46866257
1775	TAOK2	0.40415	0.46926938
1776	FBXO38	0.40567	0.470769071
1777	PRDM16	0.40777	0.472801973
1778	SMARCA4	0.40789	0.472801973
1779	IL16	0.40811	0.472801973
1780	ATP1A2	0.40893	0.473219949
1781	GRIN2A	0.40893	0.473219949
1782	XPO6	0.40935	0.473440152
1783	PRPF6	0.41148	0.475381665
1784	ILF3	0.41149	0.475381665
1785	AP3B1	0.41239	0.476154504
1786	DOCK3	0.413	0.476591825
1787	CTBP2	0.41342	0.476646594
1788	TG	0.41351	0.476646594
1789	WWC1	0.41568	0.478880089
1790	KIF5A	0.41634	0.47937248
1791	SLC12A5	0.41681	0.479645678
1792	MZF1	0.41715	0.479769057
1793	ABCC9	0.41852	0.481076252
1794	CRB1	0.4188	0.481129766
1795	PHKB	0.41924	0.48136693
1796	LATS1	0.41972	0.481649733
1797	SORL1	0.42248	0.484535486
1798	TMEM132A	0.42292	0.484535486
1799	MLLT4	0.42294	0.484535486
1800	ANLN	0.42388	0.485095158
1801	NRCAM	0.42407	0.485095158
1802	ARID1A	0.42426	0.485095158
1803	PDE4DIP	0.42437	0.485095158
1804	TIAM1	0.42484	0.485363215
1805	INSRR	0.42583	0.486224726
1806	ASH1L	0.42645	0.486405125
1807	MADD	0.42646	0.486405125
1808	ATP1A3	0.42736	0.486980955
1809	EMILIN2	0.42775	0.486980955
1810	CD109	0.42782	0.486980955
1811	SYNJ1	0.42791	0.486980955
1812	SREBF2	0.42887	0.487804123
1813	CTTNBP2	0.43056	0.489456238
1814	UGCGL1	0.43273	0.491651891
1815	HIST1H4A	0.43368	0.492459769
1816	PTPRF	0.43432	0.492914934
1817	ERN2	0.43482	0.493143564
1818	MYO9A	0.435	0.493143564
1819	RBM10	0.43715	0.495308494
1820	ARFGEF2	0.43812	0.496134791
1821	LRRC37A3	0.43915	0.49677792
1822	ATM	0.43917	0.49677792
1823	SSH2	0.44009	0.497545524
1824		0.44038	0.497600428
1825	PLXNA4	0.44075	0.497745616
1826	USP31	0.4412	0.497980942
1827	EIF2AK4	0.4416	0.498159606
1828	CCDC144A	0.44415	0.500510864
1829	MORC2	0.44417	0.500510864
1830	MED13	0.4445	0.500609016
1831	FILIP1	0.44567	0.501652578
1832	SFRS14	0.44661	0.50243625
1833	AQR	0.44695	0.502544435
1834	TTC3	0.44729	0.502652503
1835	CCDC136	0.44854	0.503586716
1836	INO80	0.44861	0.503586716
1837	KIAA1522	0.45104	0.506038889
1838	SF3B3	0.45181	0.506410749
1839	FBN1	0.45195	0.506410749
1840	XPO5	0.45238	0.506410749
1841	EHBP1	0.45257	0.506410749
1842	DCTN1	0.4526	0.506410749
1843	ADCY2	0.45294	0.506516191
1844	SDK1	0.45375	0.507146828
1845	ITGAV	0.45485	0.508100732
1846	YSK4	0.45587	0.508964285
1847	LTBP3	0.4574	0.510395994
1848	COL4A1	0.4577	0.510454383
1849	NOS1	0.45908	0.511716539
1850	WHSC1	0.45963	0.512052665
1851	DSCAML1	0.45999	0.512176872
1852	LONP1	0.46043	0.512213556
1853	DISP1	0.46052	0.512213556
1854	CNTNAP3	0.46099	0.512459757
1855	SAFB	0.46333	0.514639251
1856	RASAL2	0.46345	0.514639251
1857	ZNF521	0.46615	0.517358724
1858	ZEB2	0.46792	0.518919666
1859	NUP210	0.46806	0.518919666
1860	PTPRC	0.46957	0.520313855
1861	MLH3	0.4703	0.520842719
1862	PER2	0.47125	0.521429695
1863	EGFR	0.47162	0.521429695
1864	CHD4	0.47199	0.521429695
1865	LRP5	0.47203	0.521429695
1866	LRP4	0.47249	0.521429695
1867	CEP152	0.47279	0.521429695
1868	TTC28	0.4729	0.521429695
1869	SYNE1	0.47298	0.521429695
1870	HEATR1	0.47314	0.521429695
1871	ITGA10	0.47336	0.521429695
1872	ACIN1	0.47424	0.52212
1873	BRD4	0.47556	0.523293732
1874	ABCA8	0.47659	0.524147273
1875	F5	0.47719	0.524527248
1876	CAMSAP1L1	0.47765	0.52464509
1877	MKI67	0.47794	0.52464509
1878	DNAH11	0.47813	0.52464509
1879	CACHD1	0.47838	0.52464509
1880	MOV10L1	0.47857	0.52464509
1881	NRK	0.48265	0.528836603
1882	MAP1S	0.48608	0.532311838
1883	ABCC4	0.48702	0.533058003
1884	USP19	0.48891	0.534842627
1885	ANKRD50	0.48965	0.535367984
1886	DNAH9	0.49002	0.535488452
1887	EIF4EBP3	0.49075	0.535914582
1888	GRM2	0.49093	0.535914582
1889	ATP7B	0.49137	0.536045283
1890	UBR3	0.49175	0.536045283
1891	SLC38A10	0.49183	0.536045283
1892	MBD5	0.49393	0.53804954
1893	GPATCH8	0.49426	0.538124596
1894	LAMB2	0.49471	0.538330153
1895	RAPGEF2	0.49716	0.540710691
1896	COL7A1	0.49853	0.541781165
1897	SHROOM3	0.49867	0.541781165
1898	CUL9	0.49908	0.541940927
1899	SHANK2	0.50124	0.54399981
1900	PHLDB1	0.50251	0.545091111
1901	TP53BP1	0.50283	0.545151305
1902	BAIAP3	0.50335	0.545428155
1903	ANK3	0.50404	0.545888828
1904	ATP10B	0.50545	0.546992646
1905	PNPLA7	0.50559	0.546992646
1906	TERT	0.50706	0.548295205
1907	DAB2IP	0.51034	0.551552564
1908	MAP1B	0.51088	0.551846792
1909	GCC2	0.51326	0.553873549
1910	NAV2	0.51349	0.553873549
1911	CSMD3	0.51396	0.553873549
1912	EFCAB6	0.51403	0.553873549
1913	SETD5	0.5141	0.553873549
1914	CASZ1	0.51569	0.555210799
1915	PTPRM	0.51588	0.555210799
1916	NOTCH1	0.51652	0.555609457
1917	PARP4	0.51776	0.55665277
1918	SHROOM2	0.51905	0.55761798
1919	NCOR1	0.51965	0.55761798
1920	NUP210L	0.51966	0.55761798
1921	THSD7B	0.51974	0.55761798
1922	FREM2	0.52207	0.559826363
1923	FER1L6	0.52263	0.560135429
1924	PAPPA2	0.52342	0.560452816
1925	TRIOBP	0.52347	0.560452816
1926	KIAA1429	0.52437	0.561069014
1927	KNTC1	0.52459	0.561069014
1928	ATG2A	0.52613	0.562186096
1929	TAF1L	0.52618	0.562186096
1930	FANCM	0.5267	0.562450104
1931	RUSC2	0.52771	0.563236825
1932	SH3TC1	0.53043	0.565671464
1933	BCOR	0.53054	0.565671464
1934	MYH10	0.53632	0.571538532
1935	FLG	0.53698	0.57194614
1936	HIVEP3	0.53952	0.574100754
1937	KCNT1	0.53956	0.574100754
1938	MED12L	0.54059	0.574899892
1939	CREBBP	0.54433	0.578578716
1940	BCORL1	0.54691	0.581021397
1941	SYNE2	0.54807	0.581953771
1942	CAMTA1	0.55293	0.58681191
1943	ZNF318	0.55381	0.587225972
1944	GTF3C1	0.55389	0.587225972
1945	PLXND1	0.55799	0.591268581
1946	PLXNB2	0.55871	0.591727292
1947	RREB1	0.56144	0.59431322
1948	NIPBL	0.5661	0.59893845
1949	AKAP11	0.56744	0.600048148
1950	BCL9L	0.56775	0.600068077
1951	MCM3AP	0.56962	0.601735941
1952	DNAH3	0.5745	0.606580174
1953	PCNX	0.57619	0.608053041
1954	FREM3	0.57656	0.608132119
1955	BDP1	0.58373	0.615379811
1956	SCN3A	0.58442	0.615792239
1957	ABCA1	0.58601	0.617152075
1958	CHD7	0.59099	0.622078851
1959	MAST2	0.59162	0.622424104
1960	TPR	0.59239	0.622916219
1961	MYST4	0.59281	0.623039985
1962	VWF	0.5945	0.624497706
1963	FRAP1	0.59604	0.625796454
1964	DNAJC13	0.59704	0.62652721
1965	MYH7	0.59858	0.627823603
1966	PLXNA2	0.59931	0.628269537
1967	BAI2	0.60333	0.632162242
1968	TNKS1BP1	0.60423	0.632783552
1969	LRRK2	0.60523	0.633508903
1970	SCN1A	0.60563	0.633605802
1971	CACNA1S	0.61005	0.637781258
1972	TNRC6C	0.61024	0.637781258
1973	DOCK7	0.61077	0.638011642
1974	IQSEC2	0.61144	0.638387964
1975	LCT	0.61272	0.639400466
1976	AKAP9	0.6132	0.639452094
1977	MYH8	0.61339	0.639452094
1978	CIT	0.61474	0.64053546
1979		0.61653	0.642075963
1980	ITGB4	0.61798	0.643261
1981	APOB	0.61924	0.644247168
1982	PHC1	0.61988	0.644587629
1983	PCDH15	0.6211	0.64553056
1984	ZFYVE26	0.62573	0.649760101
1985	FAT4	0.6258	0.649760101
1986	SCN5A	0.62753	0.651228263
1987	HUWE1	0.62828	0.65167845
1988	ATRX	0.63159	0.654782188
1989	AHNAK	0.63429	0.657250724
1990	TLN2	0.6421	0.665009095
1991	SYTL2	0.64318	0.665793059
1992	MXRA5	0.64682	0.66922491
1993	MYST3	0.64809	0.670124744
1994	DNAH6	0.64834	0.670124744
1995	MYH6	0.65006	0.671565744
1996	MYH9	0.6524	0.673645491
1997	ANK1	0.65362	0.674567261
1998	MYO15A	0.65483	0.675477793
1999	ABCA4	0.66106	0.681563112
2000	VPS13B	0.66215	0.682345575
2001	VPS13D	0.66423	0.684146942
2002	KIAA1409	0.66658	0.686224466
2003	ROS1	0.66714	0.686458083
2004	RANBP2	0.66756	0.686547485
2005	LRBA	0.67027	0.688990758
2006	PDZD2	0.67231	0.690743225
2007	IGF2R	0.674	0.692134529
2008	CUBN	0.67546	0.693189497
2009	ALMS1	0.6757	0.693189497
2010	PTPRZ1	0.67797	0.695172224
2011	ZFHX4	0.68189	0.698844003
2012	WDFY3	0.68711	0.703843792
2013	ASPM	0.6875	0.703893443
2014	DIDO1	0.6904	0.706511619
2015	MLL3	0.69547	0.711346734
2016	CENPF	0.6972	0.712331848
2017	ANKRD11	0.69745	0.712331848
2018	DMXL2	0.69747	0.712331848
2019	TECTA	0.70205	0.716654309
2020	USP34	0.70532	0.719635901
2021	RNF213	0.70567	0.719636749
2022	PKHD1	0.70904	0.722715846
2023	ITPR1	0.71412	0.727534019
2024	SHANK1	0.71464	0.727704071
2025	DSP	0.72381	0.736677733
2026	CSMD2	0.72498	0.737504334
2027	DNAH2	0.72655	0.738736828
2028	SPTB	0.73049	0.742376672
2029	NSD1	0.73478	0.746368448
2030	LAMA1	0.73864	0.749919724
2031	SPEN	0.74131	0.752259926
2032	BOD1L	0.7512	0.761920866
2033	ACACB	0.75408	0.764465755
2034	HSPG2	0.75911	0.769186681
2035	XIRP2	0.76466	0.774429612
2036	UTRN	0.76669	0.77610417
2037	TACC2	0.76931	0.778374035
2038	MLL	0.77139	0.780095579
2039	GOLGB1	0.77338	0.781724463
2040	DNAH10	0.77524	0.783220412
2041	RELN	0.78037	0.788016938
2042	HTT	0.79163	0.798995803
2043	HMCN1	0.79908	0.806120352
2044	LRP1	0.80011	0.806764535
2045	BSN	0.80104	0.807307306
2046	MACF1	0.8144	0.820370674
2047	SRRM2	0.81624	0.821822491
2048	LRP1B	0.82635	0.831595386
2049	FRAS1	0.8292	0.834056223
2050	KIAA1109	0.83742	0.841764252
2051	PKHD1L1	0.83768	0.841764252
2052	MUC4	0.85295	0.856691009
2053	RYR1	0.86955	0.872938407
2054	DST	0.88452	0.88753443
2055	PLEC1	0.88552	0.88810546
2056	MLL2	0.88729	0.889447806
2057	DYNC1H1	0.89677	0.898513841
2058	HYDIN2	0.89954	0.900851283
2059	FCGBP	0.91529	0.916179063
2060	MUC16	0.96235	0.96281716
2061	TTN	0.99718	0.99718
