# Supplementary material for: DriverNet: uncovering the impact of somatic driver mutations on transcriptional networks in cancer
Source: Genome Biol. 2012 Dec 22;13(12):R124. doi: 10.1186/gb-2012-13-12-r124 (PMC4056374; doi:10.1186/gb-2012-13-12-r124)
Supplement: Additional file 6 — Ranked list of candidate driver genes for the TN2 dataset. rank: rank of the gene according to DriverNet, gene: gene symbol, gband: gene chromosome location and gene band, SNV.Indel: number of cases with SNV or indel in that specific gene, HLAMP: number of cases with copy number high-level amplifications, AMP: number of cases with copy number amplifications, HOMD: number of cases with copy number homozygous deletions, HETD: number of cases with copy number hemizygous deletions, covered events: the number of events (edges) connected to the gene on the left of the bipartite graph, node degree: the number of genes connected to the gene of interest in the influence graph, p.value: P value corrected for the multiple test using the Benjamini-Hochberg approach, CGC.status: Cancer Gene Census (CGC) membership status (1 = found in CGC, 0 = not in CGC), percentage.event: percentage of cases with genomic aberrations in the gene of interest, p.way: top pathways associated with outlying genes (posterior probability > 0.8); numbers in parentheses show the posterior probability. [file gb-2012-13-12-r124-S6.TXT]

rank	gene	gband	SNV.Indel	HLAMP	AMP	HOMD	HETD	covered_events	node_degree	p.value	CGC.status	percentage.event	as.character(p.way)
1	TP53	17p13.1	35	0	0	0	0	2242	1976	0	1	0.53030303030303	Amyotrophic lateral sclerosis (ALS)(K)(0.9915604)-Apoptosis signaling pathway(P)(0.9918376)-Apoptosis(K)(0.9888752)-BARD1 signaling events(N)(0.9913348)-BMP receptor signaling(N)(0.993968)-Cell Cycle Checkpoints(R)(0.9968186)-Cell cycle(K)(0.9897992)-Glypican pathway(N)(0.9988328)-Huntington disease(P)(0.9944966)-Huntington's disease(K)(0.999412)-Hypoxic and oxygen homeostasis regulation of HIF-1…
2	PIK3CA	3q26.32	7	0	0	0	0	441	2397	0	1	0.106060606060606	Aldosterone-regulated sodium reabsorption(K)(0.9691368)-Amoebiasis(K)(0.9941514)-Angiopoietin receptor Tie2-mediated signaling(N)(0.8491278)-Cell surface interactions at the vascular wall(R)(0.9955864)-ErbB signaling pathway(K)(0.9667534)-FGF signaling pathway(P)(0.849614)-Fc gamma R-mediated phagocytosis(K)(0.9781918)-IL6-mediated signaling events(N)(0.9767726)-Insulin signaling pathway(K)(0.991…
3	NRAS	1p13.2	2	0	0	0	0	271	1923	0	1	0.0303030303030303	Acute myeloid leukemia(K)(0.8516626)-Axon guidance(K)(0.997705)-Cell surface interactions at the vascular wall(R)(0.9366894)-EGFR1(C)(0.9903758)-FGF signaling pathway(P)(0.9606156)-Gap junction(K)(0.8593586)-Insulin signaling pathway(K)(0.9864726)-Integrin signalling pathway(P)(0.9986254)-Long-term potentiation(K)(0.8999614)-TRAIL signaling pathway(N)(0.9783848)-Tight junction(K)(0.9987064)-p75(N…
4	RB1	13q14.2	5	0	0	0	0	144	1060	0	1	0.0757575757575758	AndrogenReceptor(C)(0.997547)-Cell cycle(K)(0.993924)-Class I PI3K signaling events(N)(0.8847434)-FAS signaling pathway (CD95)(N)(0.917558)-ID(C)(0.9936414)-Pathways in cancer(K)(0.9985212)-Prostate cancer(K)(0.9371712)-Regulation of retinoblastoma protein(N)(0.999149)-Sphingosine 1-phosphate (S1P) pathway(N)(0.9869544)-TGFBR(C)(0.9972404)-TNF receptor signaling pathway(N)(0.9974908)-il-2 recepto…
5	NR3C1	5q31.3	3	0	0	0	0	130	1056	0	0	0.0454545454545455	AndrogenReceptor(C)(0.9915926)-FOXA2 and FOXA3 transcription factor networks(N)(0.8898346)-Neuroactive ligand-receptor interaction(K)(0.9980756)-the information processing pathway at the ifn beta enhancer(B)(0.9925442)
6	NFATC2	20q13.2	1	0	0	0	0	114	1458	0	0	0.0151515151515152	IL1-mediated signaling events(N)(0.9858398)-TNF receptor signaling pathway(N)(0.9896314)
7	PLCB3	11q13.1	1	0	0	0	0	111	2296	0	0	0.0151515151515152	Amoebiasis(K)(0.8320168)-Chagas disease(K)(0.9961502)-Chemokine signaling pathway(K)(0.996976)-Long-term depression(K)(0.8638996)-Long-term potentiation(K)(0.8030672)-N-Glycan biosynthesis(K)(0.8698002)-Salivary secretion(K)(0.9574346)-Tryptophan metabolism(K)(0.966928)
8	CS	12q13.2	1	0	0	0	0	108	1169	0	0	0.0151515151515152	Metabolic pathways(K)(0.9972876)
9	PGM2	4p14	1	0	0	0	0	90	1203	0	0	0.0151515151515152	Citrate cycle (TCA cycle)(K)(0.9372408)-Fatty acid metabolism(K)(0.8812062)-Purine metabolism(K)(0.9838264)
10	DGKI	7q33	2	0	0	0	0	88	1164	0	0	0.0303030303030303	()
11	ACACA	17q12	2	0	0	0	0	85	1307	0	0	0.0303030303030303	()
12	CYP2A6	19q13.2	1	0	0	0	0	80	1168	0	0	0.0151515151515152	()
13	JAK1	1p31.3	1	0	0	0	0	78	1129	0	1	0.0151515151515152	Chronic myeloid leukemia(K)(0.948689)-EGFR1(C)(0.9871436)-Small cell lung cancer(K)(0.9289306)
14	POLR1A	2p11.2	2	0	0	0	0	78	1428	0	0	0.0303030303030303	Steroid biosynthesis(K)(0.9981424)-Terpenoid backbone biosynthesis(K)(0.997123)-Tryptophan metabolism(K)(0.9780254)
15	PTEN	10q23.31	5	0	0	0	0	71	1456	0	1	0.0757575757575758	Focal adhesion(K)(0.9924952)-IFN-gamma pathway(N)(0.9607944)-Nectin adhesion pathway(N)(0.8655576)-Phosphatidylinositol signaling system(K)(0.9977524)-Proteogylcan syndecan-mediated signaling events(N)(0.9337176)-Signalling by NGF(R)(0.9833038)
16	TPH2	12q21.1	1	0	0	0	0	71	1126	0	0	0.0151515151515152	Cysteine and methionine metabolism(K)(0.8809862)-Ether lipid metabolism(K)(0.9983602)
17	PLD1	3q26.31	1	0	0	0	0	69	2094	0	0	0.0151515151515152	()
18	GOT2	16q21	1	0	0	0	0	68	1252	0	0	0.0151515151515152	Amino sugar and nucleotide sugar metabolism(K)(0.9942254)-Glucose Regulation of Insulin Secretion(R)(0.8466938)-Valine, leucine and isoleucine degradation(K)(0.9245472)
19	RRM2	2p25.1	1	0	0	0	0	68	1374	0	0	0.0151515151515152	Steroid hormone biosynthesis(K)(0.9975032)
20	POLR3H	22q13.2	1	0	0	0	0	67	1344	0	0	0.0151515151515152	beta-Alanine metabolism(K)(0.9595856)
21	ADCY1	7p13	2	0	0	0	0	59	1274	0	0	0.0303030303030303	Amoebiasis(K)(0.842531)-Calcium signaling pathway(K)(0.9477104)-Gap junction(K)(0.9652152)-LPA receptor mediated events(N)(0.927169)-Melanogenesis(K)(0.9588566)-Pancreatic secretion(K)(0.965429)-Role of Calcineurin-dependent NFAT signaling in lymphocytes(N)(0.8470052)-Signalling by NGF(R)(0.9942944)
22	TDO2	4q32.1	3	0	0	0	0	53	1126	8e-04	0	0.0454545454545455	Ether lipid metabolism(K)(0.8441908)-O-Glycan biosynthesis(K)(0.8238318)
23	CLCA1	1p22.3	2	0	0	0	0	53	486	8e-04	0	0.0303030303030303	Olfactory transduction(K)(0.997214)-Pancreatic secretion(K)(0.9947476)
24	ATM	11q22.3	1	0	0	0	0	52	1226	8e-04	1	0.0151515151515152	()
25	PIK3R1	5q13.1	2	0	0	0	0	52	2377	8e-04	1	0.0303030303030303	Signaling events mediated by PTP1B(N)(0.8183726)
26	PRKG1	10q11.23	2	0	0	0	0	52	1348	8e-04	0	0.0303030303030303	()
27	PLA2G2C	1p36.12	1	0	0	0	0	50	1602	8e-04	0	0.0151515151515152	()
28	ALDH5A1	6p22.2	1	0	0	0	0	50	1129	8e-04	0	0.0151515151515152	()
29	CNGB1	16q13	1	0	0	0	0	43	421	0.0015	0	0.0151515151515152	Olfactory transduction(K)(0.9955634)
30	HMGCS1	5p12	1	0	0	0	0	41	1251	0.0027	0	0.0151515151515152	()
31	DCT	13q32.1	1	0	0	0	0	40	1223	0.0027	0	0.0151515151515152	()
32	NT5C1A	1p34.2	1	0	0	0	0	40	1187	0.0027	0	0.0151515151515152	()
33	ATP6V0B	1p34.1	1	0	0	0	0	40	1412	0.0027	0	0.0151515151515152	()
34	EGFR	7p11.2	1	0	0	0	0	39	1700	0.0032	1	0.0151515151515152	Calcium signaling pathway(K)(0.9758972)-Colorectal cancer(K)(0.8990812)-Cytokine-cytokine receptor interaction(K)(0.9978202)-EPO signaling pathway(N)(0.8209842)-IL12-mediated signaling events(N)(0.8103354)-Regulation of actin cytoskeleton(K)(0.9951442)-Thromboxane A2 receptor signaling(N)(0.9946056)
35	NCBP2	3q29	1	0	0	0	0	39	432	0.0032	0	0.0151515151515152	Formation and Maturation of mRNA Transcript(R)(0.9826014)-HIV Life Cycle(R)(0.9582958)-Transcription(R)(0.9878592)
36	SIAH1	16q12.1	1	0	0	0	0	38	576	0.0041	0	0.0151515151515152	Ubiquitin mediated proteolysis(K)(0.9987222)-Wnt signaling pathway(K)(0.9944332)
37	PRKCZ	1p36.33	1	0	0	0	0	38	1772	0.0041	0	0.0151515151515152	()
38	ALG10	12p11.1	1	0	0	0	0	38	1123	0.0041	0	0.0151515151515152	()
39	DPYD	1p21.3	1	0	0	0	0	37	1138	0.0051	0	0.0151515151515152	()
40	ADCY9	16p13.3	2	0	0	0	0	36	1253	0.0056	0	0.0303030303030303	Heterotrimeric G-protein signaling pathway-Gi alpha and Gs alpha mediated pathway(P)(0.9985514)
41	MAN2A2	15q26.1	2	0	0	0	0	35	1129	0.0067	0	0.0303030303030303	()
42	GRIA2	4q32.1	1	0	0	0	0	34	413	0.0067	0	0.0151515151515152	Long-term depression(K)(0.9248844)-Long-term potentiation(K)(0.9973266)-Neuroactive ligand-receptor interaction(K)(0.9978286)
43	HSPA8	11q24.1	1	0	0	0	0	34	1264	0.0067	0	0.0151515151515152	Endocytosis(K)(0.984353)-IFN-gamma pathway(N)(0.979023)-MAPK signaling pathway(K)(0.9979236)-Parkinson disease(P)(0.8124052)
44	ACADM	1p31.1	1	0	0	0	0	33	1279	0.0081	0	0.0151515151515152	()
45	IDH3B	20p13	1	0	0	0	0	32	1169	0.0116	0	0.0151515151515152	()
46	GRM1	6q24.3	2	0	0	0	0	32	742	0.0116	0	0.0303030303030303	()
47	PLA2G2E	1p36.13	1	0	0	0	0	30	1602	0.0199	0	0.0151515151515152	beta-Alanine metabolism(K)(0.8571196)
48	CD19	16p11.2	1	0	0	0	0	29	766	0.0241	0	0.0151515151515152	()
49	SNRPD2	19q13.32	1	0	0	0	0	29	366	0.0241	0	0.0151515151515152	Ribosome(K)(0.956198)
50	GPI	19q13.11	1	0	0	0	0	28	1235	0.0296	0	0.0151515151515152	()
51	PGM1	1p31.3	2	0	0	0	0	28	1322	0.0296	0	0.0303030303030303	()
52	PNLIPRP3	10q25.3	1	0	0	0	0	28	1122	0.0296	0	0.0151515151515152	()
53	ALDH1A1	9q21.13	1	0	0	0	0	27	1151	0.0327	0	0.0151515151515152	()
54	COL1A2	7q21.3	1	0	0	0	0	27	969	0.0327	0	0.0151515151515152	()
55	IQSEC2	23p11.22	1	0	0	0	0	27	567	0.0327	0	0.0151515151515152	Endocytosis(K)(0.9986234)-Plasma membrane estrogen receptor signaling(N)(0.8074044)
56	NDUFS2	1q23.3	1	0	0	0	0	27	1332	0.0327	0	0.0151515151515152	()
57	ERBB3	12q13.2	2	0	0	0	0	26	815	0.04	0	0.0303030303030303	Endocytosis(K)(0.9981218)-ErbB signaling pathway(K)(0.998696)-cardiac protection against ros(B)(0.8390112)-lissencephaly gene (lis1) in neuronal migration and development(B)(0.8884212)-thrombin signaling and protease-activated receptors(B)(0.9066164)
58	NUP43	6q25.1	1	0	0	0	0	26	512	0.04	0	0.0151515151515152	M Phase(R)(0.9784936)-Metabolism of carbohydrates(R)(0.8808098)
59	CDH1	16q22.1	2	0	0	0	0	25	1411	0.0476	1	0.0303030303030303	Apoptosis(R)(0.9654616)
60	PLCE1	10q23.33	2	0	0	0	0	24	1392	0.0576	0	0.0303030303030303	Glycosaminoglycan biosynthesis - chondroitin sulfate(K)(0.942982)-Oxidative phosphorylation(K)(0.98997)-RNA polymerase(K)(0.9855466)
61	NUP160	11p11.2	2	0	0	0	0	23	512	0.0687	0	0.0303030303030303	Influenza Life Cycle(R)(0.935091)
62	RDH10	8q21.11	1	0	0	0	0	22	1130	0.0835	0	0.0151515151515152	()
63	UQCRC2	16p12.1	1	0	0	0	0	22	1371	0.0835	0	0.0151515151515152	()
64	KALRN	3q21.1	2	0	0	0	0	21	654	0.1026	0	0.0303030303030303	()
65	RBM5	3p21.31	1	0	0	0	0	21	274	0.1026	0	0.0151515151515152	Ribosome(K)(0.8747476)
66	TTN	2q31.2	6	0	0	0	0	20	134	0.1216	0	0.0909090909090909	Dilated cardiomyopathy(K)(0.9946478)
67	MMP2	16q12.2	1	0	0	0	0	19	933	0.1446	0	0.0151515151515152	Renal cell carcinoma(K)(0.9640176)
68	TAF1	23q13.1	2	0	0	0	0	19	330	0.1446	0	0.0303030303030303	()
69	VAV3	1p13.3	1	0	0	0	0	18	1052	0.1787	0	0.0151515151515152	()
70	PGAP1	2q33.1	1	0	0	0	0	18	1304	0.1787	0	0.0151515151515152	()
71	CBL	11q23.3	1	0	0	0	0	17	1480	0.2187	0	0.0151515151515152	()
72	CHRM3	1q43	1	0	0	0	0	17	914	0.2187	0	0.0151515151515152	()
73	HNRNPH1	5q35.3	1	0	0	0	0	17	274	0.2187	0	0.0151515151515152	Ribosome(K)(0.820843)
74	ELMO1	7p14.2	2	0	0	0	0	16	629	0.2662	0	0.0303030303030303	()
75	NOTCH1	9q34.3	1	0	0	0	0	16	376	0.2662	1	0.0151515151515152	()
76	RANBP2	2q13	1	0	0	0	0	16	608	0.2662	0	0.0151515151515152	()
77	POLR1B	2q13	1	0	0	0	0	16	1428	0.2662	0	0.0151515151515152	()
78	TJP1	15q13.1	1	0	0	0	0	16	529	0.2662	0	0.0151515151515152	()
79	PCDHA2	5q31.3	1	0	0	0	0	16	299	0.2662	0	0.0757575757575758	Wnt signaling pathway(P)(0.9985144)
80	PTGFR	1p31.1	1	0	0	0	0	15	398	0.3027	0	0.0151515151515152	()
81	ARHGAP5	14q12	3	0	0	0	0	15	445	0.3027	0	0.0454545454545455	()
82	ITGA2	5q11.2	1	0	0	0	0	15	1117	0.3027	0	0.0151515151515152	()
83	TAF5	10q24.33	1	0	0	0	0	15	254	0.3027	0	0.0151515151515152	()
84	ERBB2	17q12	2	0	0	0	0	15	739	0.3027	1	0.0303030303030303	Prostate cancer(K)(0.8987234)
85	ITK	5q33.3	1	0	0	0	0	15	830	0.3027	1	0.0151515151515152	()
86	FLT3	13q12.2	2	0	0	0	0	15	620	0.3027	1	0.0303030303030303	Cytokine-cytokine receptor interaction(K)(0.9949094)-Pathways in cancer(K)(0.9934786)
87	PCDH18	4q28.3	2	0	0	0	0	15	299	0.3027	0	0.0303030303030303	()
88	ATR	3q23	3	0	0	0	0	14	309	0.3595	0	0.0606060606060606	Cell cycle(K)(0.9980008)
89	TRAF6	11p12	1	0	0	0	0	14	1741	0.3595	0	0.0151515151515152	MAPK signaling pathway(K)(0.9989254)-Neurotrophin signaling pathway(K)(0.9840448)-Pathways in cancer(K)(0.8682198)-Signaling events regulated by Ret tyrosine kinase(N)(0.9823792)-TRAIL signaling pathway(N)(0.9958622)-bone remodeling(B)(0.8517634)-p75(NTR)-mediated signaling(N)(0.9866896)
90	NFKBIA	14q13.2	1	0	0	0	0	14	1751	0.3595	0	0.0151515151515152	Signaling events mediated by VEGFR1 and VEGFR2(N)(0.8026022)
91	HIST1H2BH	6p22.1	1	0	0	0	0	14	139	0.3595	0	0.0151515151515152	Systemic lupus erythematosus(K)(0.994816)
92	LIPC	15q22.1	1	0	0	0	0	13	1185	0.4102	0	0.0151515151515152	()
93	LAMA1	18p11.31	1	0	0	0	0	13	1086	0.4102	0	0.0151515151515152	()
94	RHEB	7q36.1	2	0	0	0	0	13	741	0.4102	0	0.0303030303030303	Endothelins(N)(0.9053878)-TRAIL signaling pathway(N)(0.9870622)
95	CALM3	19q13.32	1	0	0	0	0	13	1205	0.4102	0	0.0151515151515152	Insulin-mediated glucose transport(N)(0.9959134)
96	P4HA2	5q31.1	1	0	0	0	0	13	1121	0.4102	0	0.0151515151515152	()
97	TAF9	5q13.2	1	0	0	0	0	13	254	0.4102	0	0.0151515151515152	Transcription(R)(0.9678502)
98	HEXA	15q24.1	2	0	0	0	0	12	1228	0.4859	0	0.0303030303030303	()
99	LAMA4	6q21	2	0	0	0	0	12	662	0.4859	0	0.0303030303030303	()
100	SFRS6	20q13.11	2	0	0	0	0	12	321	0.4859	0	0.0303030303030303	()
101	UGT1A8	2q37.1	3	0	0	0	0	11	1192	0.5469	0	0.0454545454545455	()
102	SOS1	2p22.1	1	0	0	0	0	11	2152	0.5469	0	0.0151515151515152	()
103	FXYD2	11q23.3	1	0	0	0	0	11	274	0.5469	0	0.0151515151515152	Cardiac muscle contraction(K)(0.9972726)
104	MYH10	17p13.1	1	0	0	0	0	11	404	0.5469	0	0.0151515151515152	Tight junction(K)(0.9968108)
105	EHD3	2p23.1	1	0	0	0	0	11	204	0.5469	0	0.0151515151515152	Endocytosis(K)(0.9276544)
106	CX3CL1	16q13	1	0	0	0	0	11	593	0.5469	0	0.0151515151515152	()
107	UBR5	8q22.3	3	0	0	0	0	11	138	0.5469	0	0.0606060606060606	Ubiquitin mediated proteolysis(K)(0.996292)
108	BRAF	7q34	2	0	0	0	0	10	1398	0.5875	1	0.0303030303030303	()
109	PRKCQ	10p15.1	3	0	0	0	0	10	1148	0.5875	0	0.0454545454545455	IL4-mediated signaling events(N)(0.9498676)-LPA receptor mediated events(N)(0.912664)
110	NOS1	12q24.22	1	0	0	0	0	10	1631	0.5875	0	0.0151515151515152	Glyoxylate and dicarboxylate metabolism(K)(0.8185874)-beta-Alanine metabolism(K)(0.9810244)
111	NCOA1	2p23.3	2	0	0	0	0	10	804	0.5875	1	0.0303030303030303	()
112	GABRA3	23q28	1	0	0	0	0	10	283	0.5875	0	0.0151515151515152	()
113	RXRA	9q34.2	1	0	0	0	0	10	586	0.5875	0	0.0151515151515152	()
114	VDAC2	10q22.2	1	0	0	0	0	10	375	0.5875	0	0.0151515151515152	()
115	ITGB4	17q25.1	1	0	0	0	0	10	561	0.5875	0	0.0151515151515152	()
116	AMY2B	1p21.1	1	0	0	0	0	10	1202	0.5875	0	0.0151515151515152	()
117	ITCH	20q11.22	2	0	0	0	0	10	1103	0.5875	0	0.0303030303030303	Calcineurin-regulated NFAT-dependent transcription in lymphocytes(N)(0.9479252)-Ubiquitin mediated proteolysis(K)(0.994104)
118	NUPL2	7p15.3	1	0	0	0	0	10	429	0.5875	0	0.0151515151515152	Host Interactions of HIV factors(R)(0.9981784)-Metabolism of carbohydrates(R)(0.9268282)
119	SEC31B	10q24.31	1	0	0	0	0	10	167	0.5875	0	0.0151515151515152	Protein processing in endoplasmic reticulum(K)(0.9831202)
120	DNAH5	5p15.2	2	0	0	0	0	9	146	0.6354	0	0.0454545454545455	Huntington disease(P)(0.9983694)-lissencephaly gene (lis1) in neuronal migration and development(B)(0.9874526)
121	ITGAV	2q32.1	1	0	0	0	0	9	1069	0.6354	0	0.0151515151515152	()
122	AGTR1	3q24	1	0	0	0	0	9	942	0.6354	0	0.0151515151515152	()
123	EIF2AK4	15q15.1	1	0	0	0	0	9	175	0.6354	0	0.0151515151515152	()
124	GUCY1A2	11q22.3	2	0	0	0	0	9	430	0.6354	0	0.0303030303030303	Purine metabolism(K)(0.9211758)-actions of nitric oxide in the heart(B)(0.8355984)
125	RBM25	14q24.2	1	0	0	0	0	9	128	0.6354	0	0.0151515151515152	Spliceosome(K)(0.9285304)
126	CEP192	18p11.21	3	0	0	0	0	9	83	0.6354	0	0.0454545454545455	G2/M Transition(R)(0.9945616)
127	VPS37C	11q12.2	1	0	0	0	0	9	204	0.6354	0	0.0151515151515152	()
128	SMAP1	6q13	1	0	0	0	0	9	204	0.6354	0	0.0151515151515152	Endocytosis(K)(0.9951832)
129	DHFR	18q11.2	1	0	0	0	0	8	1238	0.6519	0	0.0151515151515152	()
130	GH1	17q23.3	3	0	0	0	0	8	653	0.6519	0	0.0454545454545455	()
131	LRPPRC	2p21	1	0	0	0	0	8	165	0.6519	0	0.0151515151515152	TNF alpha/NF-kB(C)(0.9991702)
132	FLT1	13q12.3	1	0	0	0	0	8	1102	0.6519	0	0.0151515151515152	()
133	ITGA8	10p13	1	0	0	0	0	8	636	0.6519	0	0.0151515151515152	()
134	XPO1	2p15	1	0	0	0	0	8	1339	0.6519	1	0.0151515151515152	()
135	MET	7q31.2	1	0	0	0	0	8	1344	0.6519	1	0.0151515151515152	()
136	NUP107	12q15	1	0	0	0	0	8	512	0.6519	0	0.0151515151515152	()
137	RBBP4	1p35.1	1	0	0	0	0	8	680	0.6519	0	0.0151515151515152	Regulation of Telomerase(N)(0.966743)
138	GUCY2C	12p13.1	1	0	0	0	0	8	191	0.6519	0	0.0151515151515152	Purine metabolism(K)(0.9965408)
139	INHBB	2q14.2	1	0	0	0	0	8	374	0.6519	0	0.0151515151515152	()
140	DSP	6p24.3	1	0	0	0	0	8	233	0.6519	0	0.0151515151515152	Apoptosis(R)(0.998796)
141	MYO5A	15q21.2	2	0	0	0	0	8	94	0.6519	0	0.0303030303030303	Insulin Synthesis and Secretion(R)(0.996379)
142	RPL26L1	5q35.2	1	0	0	0	0	8	313	0.6519	0	0.0151515151515152	()
143	JUN	1p32.1	1	0	0	0	0	7	2127	0.6643	1	0.0151515151515152	()
144	MXD1	2p14	1	0	0	0	0	7	149	0.6643	0	0.0151515151515152	Regulation of Telomerase(N)(0.8447622)-Signaling events mediated by HDAC Class I(N)(0.9956128)
145	ADCY10	1q24.2	1	0	0	0	0	7	392	0.6643	0	0.0151515151515152	()
146	STAT3	17q21.2	1	0	0	0	0	7	1408	0.6643	0	0.0151515151515152	()
147	OR1N2	9q33.2	1	0	0	0	0	7	413	0.6643	0	0.0151515151515152	()
148	MMP9	20q13.12	1	0	0	0	0	7	860	0.6643	0	0.0151515151515152	Basal cell carcinoma(K)(0.8969814)-Syndecan-2-mediated signaling events(N)(0.9260472)-Syndecan-3-mediated signaling events(N)(0.8388626)
149	PSMA2	7p14.1	1	0	0	0	0	7	437	0.6643	0	0.0151515151515152	()
150	COMP	19p13.11	1	0	0	0	0	7	466	0.6643	0	0.0151515151515152	()
151	DNAJC10	2q32.1	1	0	0	0	0	7	167	0.6643	0	0.0151515151515152	()
152	TSHR	14q31.1	1	0	0	0	0	7	810	0.6643	1	0.0151515151515152	()
153	RASGRP2	11q13.1	2	0	0	0	0	7	732	0.6643	0	0.0303030303030303	()
154	TICAM1	19p13.3	1	0	0	0	0	7	223	0.6643	0	0.0151515151515152	()
155	CNR1	6q15	1	0	0	0	0	7	272	0.6643	0	0.0151515151515152	()
156	EEF1D	8q24.3	1	0	0	0	0	7	201	0.6643	0	0.0151515151515152	()
157	NCR2	6p21.1	1	0	0	0	0	7	137	0.6643	0	0.0151515151515152	Natural killer cell mediated cytotoxicity(K)(0.9992712)
158	TCERG1	5q32	1	0	0	0	0	7	128	0.6643	0	0.0151515151515152	()
159	EDNRA	4q31.23	1	0	0	0	0	6	685	0.6643	0	0.0151515151515152	()
160	SP3	2q31.1	1	0	0	0	0	6	208	0.6643	0	0.0151515151515152	()
161	BRCA2	13q13.1	3	0	0	0	0	6	457	0.6643	1	0.0454545454545455	Basal cell carcinoma(K)(0.961605)-Homologous recombination(K)(0.9977618)
162	TRPC3	4q27	1	0	0	0	0	6	215	0.6643	0	0.0303030303030303	()
163	SMARCA4	19p13.2	1	0	0	0	0	6	503	0.6643	1	0.0151515151515152	TNF alpha/NF-kB(C)(0.9930526)
164	GSTA2	6p12.1	1	0	0	0	0	6	145	0.6643	0	0.0151515151515152	()
165	GAB2	11q14.1	1	0	0	0	0	6	536	0.6643	0	0.0151515151515152	()
166	HIST1H4A	6p22.1	3	0	0	0	0	6	263	0.6643	0	0.0454545454545455	()
167	CASC5	15q15.1	1	0	0	0	0	6	96	0.6643	0	0.0151515151515152	()
168	ITGA6	2q31.1	1	0	0	0	0	6	1026	0.6643	0	0.0151515151515152	()
169	KLHL13	23q24	1	0	0	0	0	6	223	0.6643	0	0.0151515151515152	()
170	PARD3	10p11.21	1	0	0	0	0	6	896	0.6643	0	0.0151515151515152	()
171	MAP3K12	12q13.13	1	0	0	0	0	6	880	0.6643	0	0.0151515151515152	IFN-gamma pathway(N)(0.8836812)
172	RRM1	11p15.4	1	0	0	0	0	6	1222	0.6643	0	0.0151515151515152	()
173	ARHGEF11	1q23.1	1	0	0	0	0	6	238	0.6643	0	0.0151515151515152	()
174	CXCR7	2q37.3	1	0	0	0	0	6	440	0.6643	0	0.0151515151515152	()
175	OR14I1	1q44	1	0	0	0	0	6	389	0.6643	0	0.0151515151515152	()
176	OR6K3	1q23.1	1	0	0	0	0	6	389	0.6643	0	0.0151515151515152	()
177	RBM17	10p15.1	1	0	0	0	0	5	128	0.6643	0	0.0151515151515152	()
178	MYH8	17p13.1	1	0	0	0	0	5	513	0.6643	0	0.0151515151515152	()
179	DNM1	9q34.11	1	0	0	0	0	5	692	0.6643	0	0.0151515151515152	()
180	PAK6	15q15.1	1	0	0	0	0	5	600	0.6643	0	0.0151515151515152	()
181	RFC5	12q24.23	1	0	0	0	0	5	257	0.6643	0	0.0151515151515152	()
182	CCNT1	12q13.11	1	0	0	0	0	5	320	0.6643	0	0.0151515151515152	()
183	IL1B	2q13	1	0	0	0	0	5	1272	0.6643	0	0.0151515151515152	()
184	ARHGAP17	16p12.1	1	0	0	0	0	5	125	0.6643	0	0.0151515151515152	()
185	ARFGAP3	22q13.2	1	0	0	0	0	5	280	0.6643	0	0.0151515151515152	()
186	TAF1L	9p21.1	1	0	0	0	0	5	36	0.6643	0	0.0151515151515152	()
187	XBP1	22q12.1	1	0	0	0	0	5	241	0.6643	0	0.0151515151515152	()
188	GRM5	11q14.3	1	0	0	0	0	5	736	0.6643	0	0.0151515151515152	()
189	SUV420H1	11q13.2	2	0	0	0	0	5	44	0.6643	0	0.0303030303030303	()
190	ABCB4	7q21.12	1	0	0	0	0	5	44	0.6643	0	0.0151515151515152	()
191	ITPR1	3p26.2	1	0	0	0	0	5	1313	0.6643	0	0.0151515151515152	()
192	DDX42	17q23.3	2	0	0	0	0	5	128	0.6643	0	0.0303030303030303	()
193	TSHB	1p13.2	1	0	0	0	0	5	432	0.6643	0	0.0151515151515152	()
194	AP3B1	5q14.1	1	0	0	0	0	5	121	0.6643	0	0.0151515151515152	()
195	TP53BP1	15q15.3	1	0	0	0	0	5	85	0.6643	0	0.0151515151515152	()
196	SEMA5A	5p15.2	2	0	0	0	0	5	129	0.6643	0	0.0303030303030303	()
197	PCDH17	13q21.1	1	0	0	0	0	5	299	0.6643	0	0.0151515151515152	()
198	GRIK3	1p34.3	1	0	0	0	0	5	395	0.6643	0	0.0151515151515152	()
199	HUWE1	23p11.22	2	0	0	0	0	5	138	0.6643	0	0.0303030303030303	()
200	AIRE	21q22.3	1	0	0	0	0	4	172	0.6643	0	0.0151515151515152	()
201	KDR	4q12	1	0	0	0	0	4	856	0.6643	1	0.0151515151515152	()
202	SMAD7	18q21.1	1	0	0	0	0	4	887	0.6643	0	0.0151515151515152	()
203	SLC2A1	1p34.2	1	0	0	0	0	4	543	0.6643	0	0.0151515151515152	()
204	COL4A5	23q22.3	1	0	0	0	0	4	266	0.6643	0	0.0151515151515152	()
205	TLR5	1q41	1	0	0	0	0	4	226	0.6643	0	0.0151515151515152	Pathogenic Escherichia coli infection(K)(0.9952302)-Toll-like receptor signaling pathway(K)(0.9984652)
206	SYNJ1	21q22.11	1	0	0	0	0	4	1208	0.6643	0	0.0151515151515152	()
207	ABCB1	7q21.12	1	0	0	0	0	4	138	0.6643	0	0.0151515151515152	()
208	CASP8	2q33.1	1	0	0	0	0	4	1467	0.6643	0	0.0303030303030303	()
209	ARHGDIB	12p12.3	1	0	0	0	0	4	614	0.6643	0	0.0151515151515152	()
210	CTSG	14q12	1	0	0	0	0	4	633	0.6643	0	0.0151515151515152	()
211	WEE1	11p15.4	1	0	0	0	0	4	283	0.6643	0	0.0151515151515152	()
212	EPHA2	1p36.13	1	0	0	0	0	4	151	0.6643	0	0.0151515151515152	()
213	SDC1	2p24.1	1	0	0	0	0	4	752	0.6643	0	0.0151515151515152	()
214	HSPH1	13q12.3	1	0	0	0	0	4	167	0.6643	0	0.0151515151515152	()
215	B2M	15q21.1	1	0	0	0	0	4	480	0.6643	0	0.0151515151515152	()
216	LPL	8p21.3	1	0	0	0	0	4	385	0.6643	0	0.0151515151515152	()
217	MYH3	17p13.1	2	0	0	0	0	4	513	0.6643	0	0.0303030303030303	()
218	CREB5	7p15.1	1	0	0	0	0	4	297	0.6643	0	0.0151515151515152	()
219	CUBN	10p13	1	0	0	0	0	4	106	0.6643	0	0.0151515151515152	()
220	ACIN1	14q11.2	1	0	0	0	0	4	255	0.6643	0	0.0151515151515152	Apoptosis(R)(0.9086666)
221	PSMC3	11p11.2	1	0	0	0	0	4	501	0.6643	0	0.0151515151515152	()
222	HIST1H4K	6p22.1	1	0	0	0	0	4	139	0.6643	0	0.0151515151515152	()
223	ANAPC5	12q24.31	1	0	0	0	0	4	481	0.6643	0	0.0151515151515152	()
224	GRIK2	6q16.3	1	0	0	0	0	4	395	0.6643	0	0.0151515151515152	()
225	CCT7	2p13.2	1	0	0	0	0	4	201	0.6643	0	0.0151515151515152	()
226	FMN2	1q43	1	0	0	0	0	3	25	0.6643	0	0.0454545454545455	()
227	ABCA6	17q24.3	1	0	0	0	0	3	44	0.6643	0	0.0303030303030303	()
228	FGA	4q32.1	1	0	0	0	0	3	231	0.6643	0	0.0151515151515152	Formation of Platelet plug(R)(0.880876)-Integrin cell surface interactions(R)(0.9570396)
229	IL18R1	2q12.1	1	0	0	0	0	3	358	0.6643	0	0.0151515151515152	()
230	FOXA2	20p11.21	1	0	0	0	0	3	158	0.6643	0	0.0151515151515152	()
231	NCOR1	17p11.2	1	0	0	0	0	3	772	0.6643	0	0.0151515151515152	()
232	SFRS7	2p22.1	1	0	0	0	0	3	321	0.6643	0	0.0151515151515152	()
233	HDAC1	1p35.1	1	0	0	0	0	3	1704	0.6643	0	0.0151515151515152	()
234	LAMC2	1q25.3	1	0	0	0	0	3	643	0.6643	0	0.0151515151515152	()
235	GYS1	19q13.33	1	0	0	0	0	3	735	0.6643	0	0.0151515151515152	()
236	GARS	7p15.1	2	0	0	0	0	3	44	0.6643	0	0.0303030303030303	()
237	MMP8	11q22.2	1	0	0	0	0	3	120	0.6643	0	0.0151515151515152	()
238	MPO	17q22	1	0	0	0	0	3	273	0.6643	0	0.0151515151515152	()
239	GINS4	8p11.21	1	0	0	0	0	3	111	0.6643	0	0.0151515151515152	()
240	CD48	1q23.3	1	0	0	0	0	3	212	0.6643	0	0.0303030303030303	()
241	F13A1	6p25.1	2	0	0	0	0	3	172	0.6643	0	0.0303030303030303	()
242	UBQLN2	23p11.1	1	0	0	0	0	3	167	0.6643	0	0.0151515151515152	()
243	TUBGCP5	15q11.2	1	0	0	0	0	3	83	0.6643	0	0.0151515151515152	()
244	LRP6	12p13.2	2	0	0	0	0	3	866	0.6643	0	0.0303030303030303	Cadherin signaling pathway(P)(0.977586)
245	CDC6	17q21.2	1	0	0	0	0	3	219	0.6643	0	0.0151515151515152	Cell Cycle Checkpoints(R)(0.9925982)
246	EXOSC2	9q34.12	1	0	0	0	0	3	59	0.6643	0	0.0151515151515152	()
247	GPX7	1p32.3	1	0	0	0	0	3	97	0.6643	0	0.0151515151515152	()
248	STX2	12q24.33	2	0	0	0	0	3	40	0.6643	0	0.0303030303030303	()
249	TCF12	15q21.3	1	0	0	0	0	3	25	0.6643	1	0.0151515151515152	()
250	XRN1	3q23	1	0	0	0	0	3	59	0.6643	0	0.0454545454545455	()
251	NCF2	1q25.3	1	0	0	0	0	3	375	0.6643	0	0.0151515151515152	()
252	CENPF	1q41	1	0	0	0	0	3	129	0.6643	0	0.0151515151515152	()
253	MYO5B	18q21.1	1	0	0	0	0	3	46	0.6643	0	0.0303030303030303	()
254	MMP27	11q22.2	1	0	0	0	0	3	120	0.6643	0	0.0151515151515152	()
255	PSMD7	16q22.3	1	0	0	0	0	3	501	0.6643	0	0.0151515151515152	()
256	SERPINB13	18q21.33	1	0	0	0	0	3	105	0.6643	0	0.0151515151515152	()
257	AP1G1	16q22.3	1	0	0	0	0	3	264	0.6643	0	0.0151515151515152	()
258	LHCGR	2p16.3	1	0	0	0	0	3	859	0.6643	0	0.0151515151515152	()
259	NSD1	5q35.2	1	0	0	0	0	3	115	0.6643	1	0.0151515151515152	()
260	STAG2	23q25	1	0	0	0	0	3	212	0.6643	0	0.0151515151515152	()
261	CP	3q25.1	1	0	0	0	0	3	120	0.6643	0	0.0303030303030303	()
262	LAMB4	7q31.1	1	0	0	0	0	3	621	0.6643	0	0.0151515151515152	()
263	DNAH9	17p12	1	0	0	0	0	3	134	0.6643	0	0.0303030303030303	()
264	WNT16	7q31.31	1	0	0	0	0	3	720	0.6643	0	0.0151515151515152	()
265	GPR50	23q28	1	0	0	0	0	3	366	0.6643	0	0.0151515151515152	()
266	KCNJ5	11q24.3	1	0	0	0	0	3	190	0.6643	0	0.0151515151515152	()
267	EIF2B4	2p23.3	1	0	0	0	0	3	201	0.6643	0	0.0151515151515152	()
268	ROBO2	3p12.3	1	0	0	0	0	3	129	0.6643	0	0.0303030303030303	()
269	EFNA4	1q22	1	0	0	0	0	3	129	0.6643	0	0.0151515151515152	()
270	HYOU1	11q23.3	1	0	0	0	0	3	167	0.6643	0	0.0151515151515152	()
271	CHMP4C	8q21.13	1	0	0	0	0	3	204	0.6643	0	0.0151515151515152	()
272	EIF2AK2	2p22.2	1	0	0	0	0	2	282	0.6643	0	0.0151515151515152	()
273	ASAP1	8q24.21	1	0	0	0	0	2	937	0.6643	0	0.0151515151515152	()
274	GTF2E1	3q13.33	1	0	0	0	0	2	288	0.6643	0	0.0151515151515152	()
275	ATP1A2	1q23.2	1	0	0	0	0	2	287	0.6643	0	0.0151515151515152	()
276	MYH7	14q11.2	1	0	0	0	0	2	619	0.6643	0	0.0151515151515152	()
277	CYP24A1	20q13.2	1	0	0	0	0	2	88	0.6643	0	0.0151515151515152	()
278	ABCC9	12p12.1	1	0	0	0	0	2	44	0.6643	0	0.0151515151515152	()
279	TMLHE	23q28	1	0	0	0	0	2	44	0.6643	0	0.0151515151515152	()
280	APOB	2p24.1	2	0	0	0	0	2	297	0.6643	0	0.0303030303030303	()
281	APBB1	11p15.4	1	0	0	0	0	2	313	0.6643	0	0.0303030303030303	()
282	PVRL2	19q13.32	1	0	0	0	0	2	364	0.6643	0	0.0151515151515152	()
283	CFL1	11q13.1	1	0	0	0	0	2	419	0.6643	0	0.0151515151515152	()
284	NTRK1	1q23.1	1	0	0	0	0	2	876	0.6643	1	0.0151515151515152	()
285	F5	1q24.2	1	0	0	0	0	2	179	0.6643	0	0.0151515151515152	()
286	DNAJB11	3q27.3	1	0	0	0	0	2	167	0.6643	0	0.0151515151515152	()
287	IL22RA1	1p36.11	1	0	0	0	0	2	327	0.6643	0	0.0151515151515152	()
288	AKAP8	19p13.12	1	0	0	0	0	2	147	0.6643	0	0.0151515151515152	()
289	TLL2	10q24.1	1	0	0	0	0	2	91	0.6643	0	0.0151515151515152	()
290	GALT	9p13.3	1	0	0	0	0	2	1131	0.6643	0	0.0151515151515152	()
291	MASP1	3q27.3	1	0	0	0	0	2	151	0.6643	0	0.0303030303030303	()
292	ATP4A	19q13.12	1	0	0	0	0	2	209	0.6643	0	0.0151515151515152	()
293	SETD2	3p21.31	1	0	0	0	0	2	44	0.6643	1	0.0151515151515152	()
294	TRIP10	19p13.3	1	0	0	0	0	2	611	0.6643	0	0.0151515151515152	()
295	SEMA4G	10q24.31	1	0	0	0	0	2	129	0.6643	0	0.0151515151515152	()
296	OGDH	7p13	1	0	0	0	0	2	1259	0.6643	0	0.0151515151515152	()
297	ACE	17q23.3	1	0	0	0	0	2	198	0.6643	0	0.0303030303030303	()
298	NCOA4	10q11.23	1	0	0	0	0	2	448	0.6643	1	0.0151515151515152	()
299	ARFGEF2	20q13.13	1	0	0	0	0	2	248	0.6643	0	0.0151515151515152	()
300	PARP4	13q12.12	1	0	0	0	0	2	63	0.6643	0	0.0151515151515152	()
301	CFTR	7q31.2	1	0	0	0	0	2	254	0.6643	0	0.0151515151515152	()
302	FAF1	1p33	2	0	0	0	0	2	181	0.6643	0	0.0303030303030303	()
303	ADAR	1q21.3	1	0	0	0	0	2	87	0.6643	0	0.0151515151515152	()
304	CD86	3q13.33	1	0	0	0	0	2	613	0.6643	0	0.0151515151515152	()
305	CCNC	6q16.3	1	0	0	0	0	2	33	0.6643	0	0.0151515151515152	()
306	ABCA1	9q31.1	1	0	0	0	0	2	189	0.6643	0	0.0151515151515152	()
307	UBE3B	12q24.11	1	0	0	0	0	2	138	0.6643	0	0.0151515151515152	()
308	PORCN	23p11.23	1	0	0	0	0	2	151	0.6643	0	0.0151515151515152	()
309	AP3D1	19p13.3	1	0	0	0	0	2	121	0.6643	0	0.0151515151515152	()
310	IRF3	19q13.33	1	0	0	0	0	2	243	0.6643	0	0.0151515151515152	()
311	NSUN2	5p15.31	1	0	0	0	0	2	94	0.6643	0	0.0151515151515152	()
312	TNFSF4	1q25.1	1	0	0	0	0	2	266	0.6643	0	0.0151515151515152	()
313	NTHL1	16p13.3	1	0	0	0	0	2	99	0.6643	0	0.0151515151515152	()
314	TEK	9p21.2	1	0	0	0	0	2	188	0.6643	0	0.0151515151515152	()
315	LRP2	2q31.1	2	0	0	0	0	2	194	0.6643	0	0.0606060606060606	Basal cell carcinoma(K)(0.8698776)
316	MYH2	17p13.1	1	0	0	0	0	2	489	0.6643	0	0.0454545454545455	()
317	GTF3C4	9q34.13	1	0	0	0	0	2	136	0.6643	0	0.0151515151515152	()
318	SMG5	1q22	1	0	0	0	0	2	148	0.6643	0	0.0454545454545455	Signaling events mediated by HDAC Class II(N)(0.899185)
319	TTC37	5q15	1	0	0	0	0	2	59	0.6643	0	0.0151515151515152	()
320	HRH2	5q35.2	1	0	0	0	0	2	521	0.6643	0	0.0151515151515152	()
321	ABCA8	17q24.2	1	0	0	0	0	2	44	0.6643	0	0.0151515151515152	()
322	COL6A3	2q37.3	2	0	0	0	0	2	330	0.6643	0	0.0606060606060606	inhibition of cellular proliferation by gleevec(B)(0.8837138)
323	MDC1	6p21.33	1	0	0	0	0	2	85	0.6643	0	0.0151515151515152	()
324	CARD6	5p13.1	2	0	0	0	0	2	62	0.6643	0	0.0303030303030303	()
325	DDX3X	23p11.4	1	0	0	0	0	2	189	0.6643	0	0.0151515151515152	()
326	DNAH11	7p15.3	1	0	0	0	0	2	134	0.6643	0	0.0303030303030303	()
327	NLGN1	3q26.31	1	0	0	0	0	2	135	0.6643	0	0.0151515151515152	()
328	SRGAP2	1q32.1	1	0	0	0	0	2	243	0.6643	0	0.0151515151515152	()
329	TXNRD2	22q11.21	1	0	0	0	0	2	99	0.6643	0	0.0151515151515152	()
330	REV1	2q11.2	1	0	0	0	0	2	85	0.6643	0	0.0151515151515152	()
331	NSFL1C	20p13	1	0	0	0	0	2	167	0.6643	0	0.0151515151515152	()
332	PDE4B	1p31.3	1	0	0	0	0	2	223	0.6643	0	0.0151515151515152	()
333	NDE1	16p13.11	1	0	0	0	0	2	171	0.6643	0	0.0151515151515152	()
334	ALMS1	2p13.2	1	0	0	0	0	2	83	0.6643	0	0.0151515151515152	()
335	CCDC99	5q35.1	1	0	0	0	0	2	96	0.6643	0	0.0151515151515152	()
336	CLDN16	3q28	1	0	0	0	0	2	298	0.6643	0	0.0151515151515152	()
337	RNF25	2q35	1	0	0	0	0	2	136	0.6643	0	0.0151515151515152	()
338	SEC23B	20p11.23	1	0	0	0	0	2	167	0.6643	0	0.0151515151515152	()
339	FLNB	3p14.3	1	0	0	0	0	2	511	0.6643	0	0.0303030303030303	Focal adhesion(K)(0.996887)-Integrin signalling pathway(P)(0.9983758)-MAPK signaling pathway(K)(0.997542)
340	ATP1A3	19q13.2	1	0	0	0	0	1	287	0.8057	0	0.0151515151515152	()
341	TCF4	18q21.2	1	0	0	0	0	1	599	0.8057	0	0.0151515151515152	()
342	FOXA1	14q21.1	1	0	0	0	0	1	75	0.8057	0	0.0151515151515152	()
343	DCTN1	2p13.1	1	0	0	0	0	1	399	0.8057	0	0.0151515151515152	()
344	LAMB1	7q31.1	1	0	0	0	0	1	665	0.8057	0	0.0151515151515152	()
345	XRCC1	19q13.31	1	0	0	0	0	1	135	0.8057	0	0.0151515151515152	()
346	ALDOC	17q11.2	1	0	0	0	0	1	1221	0.8057	0	0.0151515151515152	()
347	POMGNT1	1p34.1	1	0	0	0	0	1	3	0.8057	0	0.0151515151515152	()
