# Supplementary material for: DriverNet: uncovering the impact of somatic driver mutations on transcriptional networks in cancer
Source: Genome Biol. 2012 Dec 22;13(12):R124. doi: 10.1186/gb-2012-13-12-r124 (PMC4056374; doi:10.1186/gb-2012-13-12-r124)
Supplement: Additional file 7 — Ranked list of candidate driver genes using the Youn-Simon approach for the HGS2 dataset. rank: rank of the gene, hgnc_symbol: gene symbol, p.value: P value, p.adjust: adjusted P value using the Benjamini-Hochberg approach. [file gb-2012-13-12-r124-S7.XLS]

rank	hgnc_symbol	p.value	p.adjust
1	CSMD3	0	0
2	BRCA1	0	0
3	BRCA2	0	0
4	TP53	0	0
5	NF1	3.00E-05	0.23142
6	TMEM132D	4.00E-05	0.30852
7	C6orf142	4.00E-05	0.30852
8	GABRA6	5.00E-05	0.38555
9	CRKRS	6.00E-05	0.4626
10	CNTNAP2	7.00E-05	0.53963
11	RB1	9.00E-05	0.69372
12	ARHGEF9	0.00011	0.84777
13	ITK	0.00014	1
14	SLCO1C1	0.00014	1
15	TFAP2D	0.00018	1
16	KIF2B	2.00E-04	1
17	RB1CC1	0.00024	1
18	PPP1R3A	0.00025	1
19	USH2A	0.00027	1
20	C10orf113	0.00033	1
21	TAS2R1	0.00037	1
22	MYH4	4.00E-04	1
23	DEFB118	0.00041	1
24	FAM171B	0.00041	1
25	LRFN5	0.00042	1
26	CPXCR1	0.00043	1
27	SNTG1	0.00047	1
28	ZNF706	0.00051	1
29	CYLC1	0.00063	1
30	FAM24A	0.00073	1
31	PSMC3	0.00073	1
32	GPX6	0.00074	1
33	CLEC4F	0.00075	1
34	NALCN	0.00078	1
35	MAS1L	0.00079	1
36		0.00079	1
37	MC2R	0.00081	1
38	EPHA3	0.00084	1
39	ATG3	0.00084	1
40	CCAR1	0.00085	1
41	CDH17	0.00088	1
42	PAGE2	0.00092	1
43	YSK4	0.00092	1
44	BRD2	0.00093	1
45		0.00093	1
46	EIF2B5	0.00098	1
47	C9orf171	0.00106	1
48	SDC1	0.00106	1
49	ODZ1	0.00107	1
50	TBX5	0.00109	1
51	CBLN4	0.00111	1
52	MYH1	0.00117	1
53	FAT3	0.00118	1
54	PAX3	0.00118	1
55	HIST1H1C	0.00121	1
56	EPHA7	0.00122	1
57	GPR141	0.00127	1
58	PLD5	0.0013	1
59	IL8	0.0013	1
60	PRPH2	0.0013	1
61	BAI3	0.00141	1
62	SLITRK3	0.0015	1
63	STXBP5L	0.00158	1
64	PROKR2	0.00169	1
65	ST8SIA1	0.00191	1
66	CTSL1	0.00193	1
67	KCNJ1	0.00199	1
68	PRRG3	0.002	1
69	KIAA1324L	0.00205	1
70	KIAA1409	0.00223	1
71	LAIR1	0.00233	1
72	LRRC7	0.00235	1
73	KCNS3	0.00261	1
74	GNPAT	0.00262	1
75	WDR5B	0.00264	1
76	KIT	0.00275	1
77	PAH	0.00277	1
78	OVGP1	0.0028	1
79	SOX5	0.0028	1
80	KRAS	0.00292	1
81	C12orf4	0.00293	1
82	C12orf40	0.00293	1
83	CYP2C19	0.003	1
84	OR5H2	0.003	1
85	NPPB	0.00308	1
86	ZNF16	0.00314	1
87	FSHR	0.00317	1
88	MRPL42	0.00318	1
89	GMPR2	0.00318	1
90	NTM	0.00325	1
91	GPR149	0.00327	1
92	PMPCB	0.00331	1
93	HTR1F	0.00336	1
94	OR8U9	0.0034	1
95	OR8U8	0.0034	1
96	OR8U1	0.0034	1
97	HIST1H2BH	0.00348	1
98	ANGPT1	0.00363	1
99	OR5D16	0.00368	1
100	OR6A2	0.00374	1
101	L1CAM	0.00377	1
102	ODAM	0.00379	1
103	CACNA2D1	0.00382	1
104	MED19	0.0039	1
105	LCT	0.00391	1
106	KRT72	0.00393	1
107	NCF2	0.00404	1
108	MYL4	0.00414	1
109	RHOA	0.00415	1
110	CD163	0.00416	1
111	MS4A3	0.00417	1
112	OR10A7	0.00418	1
113	CNBD1	0.00457	1
114	NLRP3	0.00459	1
115	CD163L1	0.0046	1
116	OR2F2	0.00461	1
117	TMEM176A	0.00463	1
118	PACS1	0.00467	1
119	LATS1	0.0048	1
120	PAK3	0.00482	1
121	PRSS7	0.00485	1
122	DEFB111	0.005	1
123	DEFB110	0.005	1
124	LRRK2	0.00502	1
125	IFNA1	0.00508	1
126	SDC2	0.00515	1
127	NXPH2	0.0052	1
128	CEACAM7	0.00545	1
129	CNTNAP5	0.00553	1
130	PPBP	0.00557	1
131	HACE1	0.00557	1
132	HAO1	0.00576	1
133	RGS7	0.00583	1
134	CYP2C18	0.00587	1
135	CRTAC1	0.00605	1
136	SI	0.00613	1
137	AMBN	0.00619	1
138	AP1M1	0.00634	1
139	NLRP4	0.00643	1
140	LPAR4	0.00651	1
141	IL21R	0.00661	1
142	ATP6AP1	0.00668	1
143	YBX1	0.00674	1
144	ACTL8	0.00675	1
145	ZNF615	0.00679	1
146	OR2M2	0.00681	1
147	TPK1	0.00688	1
148	HLA-G	0.00689	1
149		0.00689	1
150	FBLN5	0.0069	1
151	ATP11C	0.0071	1
152	SPANXN3	0.00711	1
153	PTGFR	0.00733	1
154	KRTAP27-1	0.00733	1
155	EMR3	0.00738	1
156	MCART1	0.00747	1
157	C4orf35	0.0075	1
158	EPB41L3	0.00753	1
159	IL1F6	0.00755	1
160	SEC23A	0.00758	1
161	TINAG	0.00767	1
162	SLC13A1	0.00767	1
163	OR4N4	0.00777	1
164	FAM20B	0.0078	1
165	RFTN1	0.00781	1
166	CHML	0.00784	1
167	C13orf26	0.00786	1
168	CACNG6	0.00799	1
169	RIMS4	0.00801	1
170	GPNMB	0.00802	1
171	CNGA3	0.00802	1
172	PGLYRP4	0.00812	1
173	NRAS	0.00814	1
174	STAU1	0.00836	1
175	SLC28A2	0.00856	1
176	DPP10	0.0086	1
177	FHL5	0.0086	1
178	HIST1H1T	0.00866	1
179	OR56A1	0.00867	1
180	CDH10	0.00871	1
181	PYHIN1	0.00876	1
182	FLG2	0.00884	1
183	HTR2C	0.00891	1
184	GABRE	0.00919	1
185	HNF1B	0.0092	1
186	MT4	0.00922	1
187	LRP2	0.0093	1
188	BDKRB1	0.00936	1
189	TUBA3D	0.00936	1
190	TUBA3C	0.00936	1
191	HMCN1	0.00946	1
192	CPN2	0.0095	1
193	ZNF582	0.00951	1
194	LCOR	0.00954	1
195	SCAMP3	0.00961	1
196	NEUROD4	0.00978	1
197	VSIG2	0.00986	1
198	B2M	0.00999	1
199	PPP2R1A	0.01009	1
200	PPP2CA	0.0101	1
201	STK38	0.01013	1
202	C11orf87	0.01023	1
203	RASSF2	0.01023	1
204	GLRA3	0.01027	1
205	C21orf7	0.01054	1
206	OR2W1	0.0106	1
207		0.0106	1
208	SCEL	0.01063	1
209	CD3E	0.01082	1
210	TPO	0.01087	1
211	SEC14L3	0.01106	1
212	OR4L1	0.0112	1
213	ISX	0.01124	1
214	EOMES	0.01128	1
215	NTRK3	0.01129	1
216	ZNF665	0.01135	1
217	SLC10A2	0.01144	1
218	ZMAT1	0.01154	1
219	SPR	0.0116	1
220	TCP11	0.0119	1
221	C9orf72	0.01192	1
222	CES7	0.012	1
223	C11orf30	0.01208	1
224	CHRM2	0.01216	1
225	IQGAP2	0.01226	1
226	DCC	0.0124	1
227	RGS4	0.01248	1
228	GRB14	0.01265	1
229	CALCR	0.01265	1
230	CAMK4	0.01268	1
231		0.01281	1
232	SOSTDC1	0.01288	1
233	NUF2	0.01304	1
234	HSD17B11	0.01313	1
235	OR8J1	0.01316	1
236	ZRANB2	0.01321	1
237	GMCL1	0.01333	1
238	GMCL1L	0.01333	1
239	BXDC1P	0.01343	1
240	BXDC1	0.01343	1
241	SP100	0.01364	1
242	CLDN18	0.01367	1
243	C21orf57	0.01369	1
244	ZNF733	0.0138	1
245	ZNF479	0.0138	1
246	SLITRK2	0.01387	1
247	NCAM2	0.01389	1
248	BDKRB2	0.01393	1
249	TMEM126A	0.01395	1
250	KIAA2022	0.01396	1
251	GAB2	0.01407	1
252	CORO2B	0.01412	1
253	MMP8	0.0142	1
254	NP	0.01421	1
255	RS1	0.01424	1
256	HECW1	0.01426	1
257	FMOD	0.01436	1
258	PEX5L	0.01457	1
259	RPGRIP1	0.0146	1
260	EPHX1	0.01468	1
261	PDE6H	0.0147	1
262	FMO5	0.01471	1
263	ARMCX2	0.01473	1
264	CNGA1	0.01477	1
265	ZNF222	0.01479	1
266	FAM83D	0.01488	1
267	GPR115	0.01497	1
268	IL7R	0.015	1
269	C20orf177	0.01503	1
270	SIM1	0.01507	1
271	DAD1	0.01519	1
272	OR11H6	0.01532	1
273	KCNA3	0.01541	1
274	CENPQ	0.01543	1
275	OR7C1	0.01546	1
276	ANKRD35	0.01555	1
277	KRT4	0.01566	1
278	IQCC	0.01571	1
279	GP2	0.01577	1
280	GLI2	0.01591	1
281	CCDC141	0.01598	1
282	ST3GAL3	0.01603	1
283	UBQLN3	0.01608	1
284	GPS2	0.01614	1
285	SLC37A3	0.01627	1
286	DLX6	0.01631	1
287	SLCO1B1	0.01641	1
288	TUSC3	0.01648	1
289	CYP7B1	0.01652	1
290	KIAA1012	0.01656	1
291	CHMP4C	0.01664	1
292	BST2	0.0167	1
293	KCNJ12	0.01672	1
294		0.01676	1
295	FOXJ2	0.01681	1
296	CSN3	0.01689	1
297	PTER	0.01695	1
298	C7orf66	0.01701	1
299	02-Mar	0.01702	1
300	RBM44	0.01712	1
301	ARID2	0.01728	1
302	EIF1AX	0.01734	1
303	KHDRBS2	0.01734	1
304	POTED	0.01738	1
305	OR4C12	0.01748	1
306	RIMS2	0.01748	1
307	ZDHHC23	0.01751	1
308	GRK1	0.01754	1
309	ASNA1	0.01761	1
310	KRTAP10-9	0.01768	1
311	MIB1	0.0177	1
312	HKDC1	0.0177	1
313	LUZP4	0.01778	1
314	OR10G7	0.0178	1
315	ZFPM2	0.01782	1
316	LHFPL4	0.0179	1
317	PRR11	0.01796	1
318	COL9A1	0.01797	1
319	PELI1	0.01797	1
320	FAM111A	0.018	1
321	VSTM2A	0.01803	1
322	CCDC6	0.01812	1
323	ZNF238	0.01814	1
324	ARMC4	0.01826	1
325	C11orf52	0.01827	1
326	DACH2	0.01833	1
327	EXOC4	0.01833	1
328	TMEM59L	0.0185	1
329		0.0186	1
330	TMOD2	0.0186	1
331	FAM180A	0.01882	1
332	PCTK2	0.0189	1
333	AASDH	0.01891	1
334	C10orf96	0.01891	1
335	TMEM136	0.01898	1
336	THRAP3	0.019	1
337	ENPP4	0.01901	1
338	MEST	0.01924	1
339	FOXP2	0.01927	1
340	OR4N2	0.01929	1
341	FRK	0.01945	1
342	NDRG1	0.01946	1
343		0.0196	1
344	VPS52	0.0196	1
345	CDKN2C	0.01991	1
346	OR11H12	0.01999	1
347	OR11H13P	0.01999	1
348	C10orf137	0.02014	1
349	SLC24A2	0.02016	1
350	PRAMEF12	0.02017	1
351	COX6B1	0.0203	1
352	APOD	0.02032	1
353	JARID1C	0.0204	1
354	STAB2	0.02067	1
355	FAM124B	0.02076	1
356	SASH3	0.02078	1
357	DCUN1D4	0.02084	1
358	APEX1	0.02084	1
359	MT1M	0.02093	1
360	FAM83A	0.02093	1
361	UQCRB	0.02099	1
362	CRB1	0.02105	1
363	CDH9	0.02114	1
364	OR5AK2	0.02117	1
365	IGSF22	0.02119	1
366	OR4K2	0.02119	1
367	ANKRD29	0.02124	1
368	HNRNPH3	0.02131	1
369	RPL32	0.02136	1
370	SNORA7A	0.02136	1
371	F11R	0.02151	1
372	OR5R1	0.02154	1
373	C8orf76	0.02158	1
374	SPINT4	0.02163	1
375	C20orf85	0.02171	1
376	BOD1	0.02173	1
377	BCHE	0.02179	1
378	ELAVL2	0.02196	1
379	OR5B21	0.02198	1
380	ERI3	0.022	1
381	CYP11B1	0.02202	1
382	TYW3	0.02214	1
383	ROR1	0.02214	1
384	LAMP3	0.02222	1
385	TTN	0.02237	1
386	ANO4	0.02257	1
387		0.02262	1
388	C12orf10	0.02262	1
389	HIST1H1A	0.02266	1
390	RYR2	0.02271	1
391	C7	0.02273	1
392	LRRC8C	0.02274	1
393	ASB12	0.02277	1
394	PABPC3	0.02283	1
395	MS4A1	0.02283	1
396	ADAMTS14	0.02294	1
397	AGTR2	0.02312	1
398	FYB	0.02312	1
399	LPHN3	0.02336	1
400	TFDP1	0.02336	1
401	ENTPD1	0.02343	1
402	OR9G4	0.02345	1
403	CENPP	0.02355	1
404	CHMP4A	0.02362	1
405	RGS18	0.02362	1
406	OR51A4	0.02363	1
407	GSS	0.02369	1
408	C1orf183	0.02371	1
409	PPAP2A	0.02382	1
410	GNA14	0.02389	1
411	MCHR2	0.02405	1
412	SCN3B	0.02408	1
413	CACNA1D	0.02411	1
414	RNASE9	0.0243	1
415	TBC1D21	0.02433	1
416	FIGNL1	0.02445	1
417	APLF	0.02446	1
418	ZMAT3	0.02452	1
419	CHRM3	0.02464	1
420	DFNB31	0.02468	1
421	NTNG1	0.02471	1
422	GRB2	0.02471	1
423	TTC17	0.02491	1
424	WNT16	0.02502	1
425	OR8H3	0.02533	1
426	MANEA	0.02553	1
427	LRRC15	0.02554	1
428	COL16A1	0.02561	1
429	F2	0.02597	1
430	ANP32D	0.02597	1
431	OR13C5	0.02607	1
432	C3orf34	0.02629	1
433	STAC3	0.02669	1
434	ST6GALNAC3	0.02679	1
435	GORASP1	0.02689	1
436	SCN10A	0.02694	1
437	EPHA1	0.02695	1
438	MUC17	0.02708	1
439	ZNF804A	0.02711	1
440	ZBTB20	0.02712	1
441	CD38	0.02722	1
442	LCLAT1	0.02726	1
443	CLDN17	0.02726	1
444	ACTRT1	0.02732	1
445	CASP1	0.02741	1
446	KIR3DL1	0.02742	1
447	ATP5J2	0.02746	1
448	OR1I1	0.02749	1
449	OR10J3	0.02755	1
450	C1orf146	0.02759	1
451	MRPS22	0.02765	1
452	FGF23	0.02769	1
453	LAMA2	0.02772	1
454	ADAMTS4	0.02787	1
455	DYNC1I1	0.02792	1
456	KRT6A	0.02807	1
457	MSMB	0.02813	1
458	TRIM39	0.02818	1
459		0.02818	1
460	ELOVL3	0.02835	1
461	ST18	0.02863	1
462	SNX7	0.02866	1
463	TAS2R8	0.02874	1
464	PTPN18	0.02877	1
465	CD84	0.02882	1
466	PLAC8	0.02895	1
467	OR5P2	0.02901	1
468	HHATL	0.0291	1
469	NBEA	0.02911	1
470	AWAT1	0.02919	1
471	SCLT1	0.0292	1
472	RUFY1	0.0294	1
473	KCNJ15	0.02943	1
474	ERN2	0.02952	1
475	ZFAND2A	0.02957	1
476	COL22A1	0.02963	1
477	CES3	0.02986	1
478	MGAT4C	0.03007	1
479	ALG2	0.03007	1
480	GZMA	0.03009	1
481	PHB2	0.03011	1
482	OR2A12	0.03025	1
483	THBS2	0.03038	1
484	HIST2H2AC	0.03038	1
485	MFAP3L	0.0304	1
486	KCTD14	0.0305	1
487	CCL7	0.03061	1
488	ABHD6	0.03085	1
489	MFSD9	0.0309	1
490	OTOP2	0.03094	1
491	OR5B17	0.03121	1
492	DPP4	0.03125	1
493	SV2A	0.03141	1
494	SLC4A5	0.03152	1
495		0.03164	1
496	KIAA1128	0.03168	1
497	COL5A3	0.03209	1
498	SPANXN4	0.03216	1
499	SRPX2	0.03233	1
500	FAAH2	0.03242	1
501	ADORA2B	0.0325	1
502	MYO5C	0.03257	1
503	KIR2DL3	0.03265	1
504	FABP3	0.0328	1
505	OR5B2	0.03283	1
506	C10orf141	0.03296	1
507	UNC5C	0.03302	1
508	PPP3R2	0.03315	1
509	GCHFR	0.03317	1
510	GPR128	0.03323	1
511	STYK1	0.03346	1
512	ACCSL	0.03353	1
513	MAB21L1	0.03383	1
514	TEDDM1	0.03384	1
515	SLC17A8	0.03405	1
516	XAGE5	0.03417	1
517	UBE2Q2	0.03428	1
518	TMEM18	0.03433	1
519	G6PD	0.03452	1
520	CYP8B1	0.03453	1
521	GHRH	0.03453	1
522	XYLT1	0.03453	1
523	IL1F10	0.03458	1
524	PTEN	0.03467	1
525	PTENP1	0.03467	1
526	HRSP12	0.03475	1
527	MOGAT3	0.03484	1
528	RHBG	0.03486	1
529	PLEKHF2	0.03486	1
530	KIAA1797	0.03491	1
531	CBLC	0.03509	1
532	ANKS4B	0.03513	1
533	AKR1B1	0.03516	1
534	MADD	0.03521	1
535	COLEC10	0.03522	1
536	ACP6	0.03544	1
537	ATF1	0.0356	1
538	ARF5	0.03565	1
539	AK3	0.0357	1
540	HEPACAM2	0.03579	1
541	PSG1	0.03579	1
542	TRIM36	0.0358	1
543	UAP1	0.03589	1
544	CD1C	0.03595	1
545	TG	0.03597	1
546		0.03598	1
547	RBM3	0.036	1
548	PTPRT	0.03614	1
549	SLC17A1	0.03629	1
550	GABRB1	0.03637	1
551	GAL3ST4	0.03637	1
552	GRM7	0.03648	1
553	XCL2	0.03648	1
554	VNN1	0.03653	1
555	LHX8	0.03656	1
556	BEND2	0.03679	1
557	GPR142	0.03681	1
558	IL13	0.037	1
559	TAS2R50	0.03734	1
560	CDH2	0.03742	1
561	OR8D1	0.03743	1
562	LRP1B	0.03752	1
563	GABRA1	0.03763	1
564	NSUN6	0.03766	1
565	GSR	0.0377	1
566	TGFBR2	0.03796	1
567	TFRC	0.03803	1
568	SIGLEC12	0.03803	1
569	OR1L8	0.03806	1
570	NOP16	0.03806	1
571	TRA2B	0.03806	1
572	ANG	0.03808	1
573	SCGN	0.03813	1
574	PADI2	0.03815	1
575	MTTP	0.03821	1
576	P2RY13	0.03828	1
577	C11orf40	0.03836	1
578	VHLL	0.03849	1
579	ZKSCAN1	0.0387	1
580	HTR5A	0.0388	1
581	NPHS1	0.03884	1
582	MPZ	0.03885	1
583	EBF2	0.03886	1
584	SLPI	0.03895	1
585	RG9MTD2	0.03908	1
586	MAGEB16	0.03915	1
587	DSCR4	0.03916	1
588	CST3	0.03918	1
589	LASS3	0.03932	1
590	ARL8A	0.03934	1
591	DKK2	0.03937	1
592	C20orf197	0.03942	1
593	HNRNPA3	0.03956	1
594	GABRA2	0.03979	1
595	KCNQ5	0.03988	1
596	PKHD1	0.03989	1
597	GRLF1	0.04	1
598	CMPK1	0.04009	1
599	MYL6	0.04012	1
600	MMP27	0.04019	1
601	ODF1	0.04021	1
602	CSRNP3	0.04036	1
603		0.04052	1
604	PLEKHB2	0.04072	1
605	NETO1	0.04073	1
606	ADAMTS16	0.04086	1
607	FCRL4	0.04093	1
608	SAMSN1	0.04094	1
609	UGT2B10	0.04094	1
610	KLHL9	0.04108	1
611	TTR	0.04116	1
612	UIMC1	0.04123	1
613	CSAG1	0.04127	1
614	C7orf44	0.04132	1
615	SSBP1	0.04172	1
616	OR10T2	0.04183	1
617	HABP2	0.04184	1
618	MOBP	0.04186	1
619	KIAA0774	0.04204	1
620	CD1B	0.04204	1
621	MARS	0.04206	1
622	STX3	0.04224	1
623	MAGEA11	0.04236	1
624	PCSK2	0.04236	1
625	PFDN5	0.04241	1
626	FRS3	0.04252	1
627	PDPN	0.0426	1
628	SP4	0.04261	1
629	TLR4	0.04268	1
630	FAP	0.04279	1
631	SENP8	0.04286	1
632	TRIM16	0.04291	1
633	TIMD4	0.04292	1
634	PLXDC2	0.04294	1
635	PPM1F	0.04296	1
636	GPR176	0.04313	1
637	TGM3	0.04313	1
638	ASTN1	0.04316	1
639	MAP3K15	0.04348	1
640	LILRB4	0.04353	1
641	RDH8	0.04365	1
642	BOLL	0.04365	1
643	P2RY2	0.04368	1
644	FSIP1	0.0437	1
645	TAAR6	0.04373	1
646	NEUROD6	0.04375	1
647	TRIM23	0.04376	1
648	AVPR1B	0.04379	1
649	REG4	0.04382	1
650	PTGDS	0.04389	1
651	TRIM13	0.04396	1
652	ZNF491	0.04397	1
653	TAS2R16	0.04398	1
654	IYD	0.044	1
655	SF3A1	0.04408	1
656	PENK	0.0441	1
657	PLA2G2F	0.04422	1
658	OR51E2	0.04446	1
659	PASK	0.04449	1
660	GIGYF2	0.04451	1
661	ZNF354A	0.04455	1
662	IL25	0.04462	1
663	PLSCR1	0.04463	1
664	HOXC6	0.04483	1
665	OR1N2	0.045	1
666	EGLN2	0.04521	1
667	ATP9A	0.04538	1
668	TKTL1	0.04555	1
669	TDP1	0.04556	1
670	01-Dec	0.04569	1
671	RHOT1	0.04575	1
672	TXNRD2	0.04604	1
673	AIM2	0.04611	1
674	EZH1	0.04637	1
675	PSENEN	0.04642	1
676	SERPINA3	0.04656	1
677	OR10W1	0.04671	1
678	DPY19L3	0.04672	1
679	C7orf53	0.04674	1
680	LHCGR	0.0468	1
681	MARCKSL1	0.04695	1
682	OGT	0.047	1
683	ADAMTS20	0.04705	1
684	PSD3	0.04721	1
685	C16orf45	0.04738	1
686	DNAH3	0.04746	1
687	SLC30A8	0.04753	1
688	THEM5	0.04766	1
689	CLIC2	0.04788	1
690	OR7D4	0.04792	1
691	EIF4A2	0.04793	1
692	ADCY2	0.04794	1
693	PGBD5	0.04796	1
694	CASR	0.04799	1
695	DOCK2	0.04802	1
696	NUDT7	0.04807	1
697	SPATA8	0.04809	1
698	OCA2	0.04812	1
699	SRL	0.04821	1
700	SLC30A1	0.04835	1
701	IRS4	0.04839	1
702	GABRG2	0.04842	1
703	EVI2B	0.04843	1
704	WIF1	0.04847	1
705	UGT3A2	0.04876	1
706	TEX13A	0.04876	1
707	CHN1	0.04897	1
708	PGLYRP3	0.04898	1
709	ZNF180	0.04941	1
710	MTFMT	0.04951	1
711	TXNDC12	0.0496	1
712	UQCR	0.04964	1
713	IL17RB	0.0498	1
714	OSBPL11	0.04987	1
715	SSH1	0.04994	1
716	DNAH5	0.05009	1
717	CCL28	0.05028	1
718	ZNF691	0.05031	1
719	PEG3AS	0.05037	1
720	ZIM2	0.05037	1
721	PEG3	0.05037	1
722	IFLTD1	0.05048	1
723	ALDH8A1	0.05061	1
724	PCDH20	0.05061	1
725	ZNF321	0.05066	1
726	B9D2	0.05075	1
727	FAM167B	0.05081	1
728	GRHL2	0.05082	1
729	TTC33	0.0509	1
730	CCDC69	0.05094	1
731	L3MBTL3	0.05107	1
732	RRM2B	0.05113	1
733	ZNF101	0.05116	1
734	SMC1A	0.05179	1
735	RAB37	0.05194	1
736	GNPDA2	0.052	1
737	BACE2	0.05207	1
738	S1PR3	0.05211	1
739	NLRC4	0.05222	1
740	ASNS	0.05228	1
741		0.05231	1
742	TAF6L	0.05234	1
743	TWSG1	0.05236	1
744	SLC4A4	0.05248	1
745	ATP5G3	0.05261	1
746	SPAM1	0.05262	1
747	NRXN1	0.05272	1
748	FRZB	0.05276	1
749	FANCL	0.05276	1
750	ROR2	0.05282	1
751	CPS1	0.05306	1
752	CETN1	0.05318	1
753	CCR3	0.05329	1
754	ZDHHC19	0.05335	1
755	MIF4GD	0.0534	1
756	ATIC	0.05362	1
757	OC90	0.05364	1
758	GRPR	0.05396	1
759	LRRC50	0.05417	1
760	C1orf59	0.0542	1
761	FAM134B	0.05423	1
762	ZDHHC15	0.05437	1
763	LIPI	0.05457	1
764	BMPR2	0.0546	1
765	NDUFV3	0.05468	1
766	PRDM9	0.05471	1
767	SPIN4	0.05472	1
768	TDG	0.05472	1
769	NUDT5	0.05487	1
770	OR5A1	0.05505	1
771	OR4C16	0.0553	1
772	CPVL	0.05531	1
773	FGB	0.05537	1
774	CEBPE	0.05539	1
775	PDE10A	0.05547	1
776	GRID1	0.05554	1
777	NR2C2AP	0.0556	1
778	KCNA10	0.05564	1
779	CARD18	0.05569	1
780	WBP2NL	0.05574	1
781	C3orf30	0.0558	1
782	KCNT2	0.05591	1
783	OR9Q2	0.05599	1
784	AURKC	0.05602	1
785	SLC39A11	0.05604	1
786	PKD2L1	0.05621	1
787	TEKT3	0.05622	1
788	GK2	0.05636	1
789	UBE2K	0.0565	1
790	UBXN2B	0.05656	1
791	ELMOD3	0.05658	1
792	RRAGD	0.05662	1
793	SLC2A3	0.05669	1
794	ZFAND1	0.05669	1
795	SLC26A3	0.05704	1
796	CASP5	0.05709	1
797	FASTKD1	0.05731	1
798	KRT78	0.05734	1
799	SERPINA5	0.05742	1
800	PKNOX2	0.05744	1
801	BBS9	0.05747	1
802	PXMP3	0.05749	1
803	PORCN	0.05752	1
804	SPRR2A	0.05755	1
805	COMMD1	0.05757	1
806	RORB	0.05776	1
807	ANKRD30A	0.05787	1
808	OMD	0.05793	1
809	EIF3E	0.05799	1
810	ZEB2	0.0582	1
811	SCRN1	0.05825	1
812	KRTAP19-4	0.0584	1
813	BAG5	0.0584	1
814	C1orf95	0.05843	1
815	SILV	0.05846	1
816	MYO3B	0.05847	1
817	HTR1E	0.05848	1
818	PPIL3	0.0585	1
819	TM2D1	0.05855	1
820	PIP5K3	0.05858	1
821	C11orf79	0.05882	1
822	P2RY10	0.05908	1
823	NKAP	0.05916	1
824	RNASEL	0.05928	1
825	GHRL	0.05929	1
826	NXT2	0.05931	1
827	CHD8	0.05934	1
828	DGKB	0.05939	1
829	ADIPOQ	0.05963	1
830	DUSP9	0.0598	1
831	PKP4	0.05983	1
832	NACA2	0.05984	1
833	SLC6A2	0.06013	1
834	SHC4	0.06015	1
835	ABRA	0.06036	1
836	OR6X1	0.06058	1
837	FAM47B	0.06062	1
838	GMNN	0.0607	1
839	HSD3B1	0.06074	1
840	BNC1	0.06109	1
841	ERCC5	0.06113	1
842	ZNF713	0.06124	1
843	SERPINA10	0.06156	1
844	DSG4	0.06161	1
845	C18orf1	0.06167	1
846	CSF2RA	0.0617	1
847	CEACAM18	0.06174	1
848	HTN3	0.06186	1
849	MMP16	0.0619	1
850	PLCD4	0.06209	1
851	KAL1	0.06214	1
852	NOD2	0.06214	1
853	MPZL1	0.06227	1
854	OR3A2	0.06228	1
855	KCNK9	0.06243	1
856	PREP	0.06248	1
857	RHOB	0.06257	1
858	MNDA	0.06261	1
859	PFN4	0.06268	1
860	MAN1A1	0.06274	1
861	C5orf22	0.06285	1
862	ANGEL1	0.06289	1
863	OLFM3	0.06322	1
864	PIGH	0.06322	1
865	BEX1	0.06323	1
866	ACRC	0.06328	1
867	ING4	0.06333	1
868	BMP10	0.06336	1
869	TAT	0.06336	1
870	ZNF536	0.06337	1
871	CLNS1A	0.06351	1
872	WDR13	0.06376	1
873	MET	0.06378	1
874	GPR119	0.06384	1
875	DPY19L4	0.06389	1
876	ANKRD44	0.06423	1
877	GPC5	0.06424	1
878	AFM	0.06433	1
879	GRM8	0.06448	1
880	SS18L1	0.06454	1
881	TSPAN9	0.06457	1
882	MTCP1NB	0.06473	1
883	MTCP1	0.06473	1
884	RAG1AP1	0.06481	1
885	HHIP	0.06498	1
886	IRF6	0.06502	1
887	HRH4	0.06512	1
888	ICAM2	0.06518	1
889	ABCA12	0.06526	1
890	MYF5	0.06544	1
891	YWHAE	0.06546	1
892	PRB4	0.06563	1
893	PRB2	0.06563	1
894	PRB1	0.06563	1
895	EIF2AK2	0.06577	1
896	MAST2	0.06579	1
897	PLCB1	0.06589	1
898	PLXNA4	0.066	1
899	PUS10	0.06605	1
900	ZNF354B	0.0661	1
901	RARS2	0.06616	1
902	ZNF614	0.0663	1
903	MON1A	0.06634	1
904	HOXA1	0.06642	1
905	AIF1	0.06649	1
906		0.06649	1
907	MYOZ1	0.06653	1
908	CCNT1	0.06664	1
909	ZNF527	0.06665	1
910	ACAD9	0.06671	1
911	RFPL3	0.06682	1
912	ABCB1	0.06695	1
913	DHX34	0.06699	1
914	WDR93	0.06702	1
915	CARD17	0.06703	1
916	MMRN1	0.06711	1
917	NF2	0.06713	1
918	CCL17	0.06718	1
919	ZNF468	0.06747	1
920	ATP13A5	0.06748	1
921	IL1RL2	0.06748	1
922	OIT3	0.06762	1
923	FBXO40	0.06762	1
924	DEFB115	0.06765	1
925	NCAN	0.06778	1
926	DSCAM	0.06779	1
927	ANO2	0.06787	1
928	EPS15L1	0.06792	1
929	C14orf118	0.06802	1
930	BCDIN3D	0.06814	1
931	NRAP	0.06819	1
932	OR51I1	0.06824	1
933	PRKRIR	0.0683	1
934	PQLC1	0.06839	1
935	BICC1	0.0684	1
936	ABCC10	0.0684	1
937	AHCYL2	0.0688	1
938	CDH8	0.06899	1
939	PRKCQ	0.06901	1
940	VMO1	0.06905	1
941	EYA1	0.0693	1
942	RPS6P1	0.06935	1
943	RPS6P25	0.06935	1
944	RPS6	0.06935	1
945	CARTPT	0.06944	1
946	C16orf5	0.06945	1
947	KHDRBS3	0.06954	1
948	DNAJA3	0.06965	1
949	RPL15P17	0.06972	1
950	RPL15P18	0.06972	1
951	RPL15	0.06972	1
952	RPL15P22	0.06972	1
953	RPL15P7	0.06972	1
954	OR52N2	0.06975	1
955	KRTAP5-3	0.06977	1
956	OR52E2	0.07002	1
957	MSN	0.07002	1
958	SNRPB	0.07007	1
959	ZBP1	0.07009	1
960	C10orf84	0.07011	1
961	RNF114	0.07014	1
962	AP1M2	0.07046	1
963	YWHAG	0.07049	1
964	GNB2	0.07056	1
965	ADRA2B	0.0706	1
966	MAS1	0.07061	1
967	TUBB4	0.07072	1
968	SBDS	0.07075	1
969	GCNT4	0.07085	1
970	PSPHL	0.07092	1
971	PSPH	0.07092	1
972	POLB	0.07094	1
973	PAFAH2	0.07122	1
974	NT5DC3	0.07131	1
975	HESX1	0.07144	1
976	CSF3	0.07157	1
977	HMGB1	0.07179	1
978	DSC1	0.07181	1
979	ZSWIM2	0.07185	1
980	PPFIA4	0.07194	1
981	RBP5	0.07195	1
982	SLC45A3	0.07204	1
983	NEXN	0.07208	1
984	HPS3	0.07213	1
985	STAG2	0.07214	1
986	ZNF791	0.07224	1
987	MGAM	0.07227	1
988	OR6C75	0.07231	1
989	SLC26A7	0.07243	1
990	PLB1	0.07243	1
991	BCL2L15	0.07247	1
992	C1orf178	0.07247	1
993	DCD	0.07252	1
994	HGF	0.07257	1
995	ZMAT5	0.0726	1
996	FAM177B	0.07263	1
997	PIGZ	0.07263	1
998	PRSS16	0.07294	1
999	PTPN3	0.07295	1
1000	ASCC3	0.07298	1
1001	OR10J5	0.07311	1
1002	MED10	0.07311	1
1003	OR52N4	0.07314	1
1004	SETD2	0.07321	1
1005	SCLY	0.0734	1
1006	GC	0.07342	1
1007	GSX1	0.07345	1
1008	CA1	0.07354	1
1009	F13A1	0.07356	1
1010	CLU	0.07368	1
1011	CRP	0.07376	1
1012	IL28A	0.07392	1
1013	GJA1	0.07414	1
1014	CADM1	0.0742	1
1015	ATP6V1E2	0.0742	1
1016	CORT	0.07421	1
1017	APITD1	0.07421	1
1018	C1orf107	0.07422	1
1019	B3GNT5	0.0744	1
1020	HERC5	0.07466	1
1021	ZNF643	0.07474	1
1022	OR5W2	0.0749	1
1023	C3orf31	0.07494	1
1024	RDM1	0.07501	1
1025	OR14C36	0.07504	1
1026	KCNE1	0.07506	1
1027	FGF5	0.07524	1
1028	DAXX	0.0754	1
1029		0.0754	1
1030	BLVRA	0.07541	1
1031	TNIK	0.07548	1
1032	SLC6A14	0.07553	1
1033	C5AR1	0.07557	1
1034	ADH6	0.07559	1
1035	NKAIN1	0.07559	1
1036	RPN1	0.0756	1
1037	UXS1	0.07569	1
1038	ART5	0.07573	1
1039	ACSL1	0.07575	1
1040	UBXN7	0.07575	1
1041	RALY	0.07619	1
1042	AFF2	0.07626	1
1043	DARC	0.0763	1
1044	DCLK2	0.07631	1
1045	MAGEB6	0.07637	1
1046	PHACTR3	0.07641	1
1047	PLCXD3	0.07643	1
1048	PRRG1	0.0765	1
1049	ILKAP	0.07659	1
1050	TKT	0.07677	1
1051	CYB561	0.07679	1
1052	C12orf41	0.07685	1
1053	NFASC	0.07705	1
1054	C5orf4	0.07707	1
1055	TAF12	0.07709	1
1056	OPTN	0.0771	1
1057	COL4A4	0.07716	1
1058	TXNDC6	0.07722	1
1059	ARHGAP21	0.07725	1
1060	OR4C11	0.07726	1
1061	FTMT	0.07732	1
1062	C6orf47	0.07742	1
1063	OR7G3	0.07745	1
1064	C12orf60	0.07757	1
1065	MAGEF1	0.07757	1
1066	RREB1	0.07776	1
1067	C1orf50	0.07779	1
1068	LRRC30	0.07786	1
1069	LPAR3	0.0779	1
1070	BMP15	0.0779	1
1071	KIR3DL3	0.07804	1
1072	SLC36A3	0.07805	1
1073	C19orf53	0.07826	1
1074	DNMBP	0.07831	1
1075	TSHR	0.07834	1
1076	GGTLC1	0.07846	1
1077	C2orf29	0.07847	1
1078	CDC2	0.07857	1
1079	ACE2	0.07862	1
1080	C14orf43	0.07874	1
1081	ATP6V1F	0.07879	1
1082	KCNE3	0.07891	1
1083	ZNF799	0.07892	1
1084	FAM117B	0.07908	1
1085	C10orf35	0.07918	1
1086	ZNF852	0.07925	1
1087	ZNF167	0.07925	1
1088	FCRL6	0.07959	1
1089	YIPF5	0.07961	1
1090	PRMT8	0.0798	1
1091	ANKS1A	0.07991	1
1092	S1PR1	0.07997	1
1093	KEL	0.08005	1
1094	MTRR	0.08008	1
1095	PAX6	0.08008	1
1096	PHOX2B	0.08011	1
1097	ZNF41	0.08016	1
1098	PLAU	0.08018	1
1099	STX16	0.08024	1
1100	BAT1	0.08029	1
1101		0.08029	1
1102	DEFB114	0.08039	1
1103	ALG10B	0.08042	1
1104	STAT5B	0.08053	1
1105	MAP1LC3C	0.08054	1
1106	UPF3B	0.08081	1
1107	SEC23IP	0.08082	1
1108	TAF1	0.08092	1
1109	HERPUD2	0.08116	1
1110	ABHD13	0.08134	1
1111	NR6A1	0.08135	1
1112	FOSL2	0.08147	1
1113	WNT6	0.08147	1
1114	NADSYN1	0.08165	1
1115	RAB28	0.08166	1
1116	ZNF235	0.08178	1
1117	MAP2	0.0819	1
1118	SEC16B	0.08197	1
1119		0.08198	1
1120	RNASE2	0.08202	1
1121	DHX32	0.08247	1
1122	ZSWIM3	0.08254	1
1123	ETAA1	0.08259	1
1124	SCGB2A2	0.08265	1
1125	DDIT4L	0.08269	1
1126	IL1RAPL1	0.0827	1
1127	VN1R1	0.0827	1
1128		0.08274	1
1129	POMC	0.08276	1
1130	DOCK3	0.08278	1
1131	NOV	0.08284	1
1132	ITGA4	0.08289	1
1133	DDIT3	0.08302	1
1134	CTHRC1	0.08312	1
1135	C3orf63	0.08329	1
1136	KCNH7	0.08331	1
1137	MARCO	0.08332	1
1138	AGXT2	0.08383	1
1139	C15orf48	0.08387	1
1140	ZNF746	0.08389	1
1141	GTF2B	0.08406	1
1142	ERCC6L	0.08422	1
1143	PRICKLE1	0.08425	1
1144	RAB7L1	0.08426	1
1145	ALX1	0.08438	1
1146	DDB1	0.08442	1
1147	SYT3	0.08445	1
1148	MGAT5	0.08452	1
1149	NMS	0.08455	1
1150	VGLL4	0.08455	1
1151	FAM187B	0.08458	1
1152	GPRC5C	0.08468	1
1153	MCOLN2	0.08471	1
1154	HTR1A	0.08477	1
1155	FBXO38	0.08492	1
1156	HIST1H1E	0.08498	1
1157	RFC4	0.08499	1
1158	ARL5B	0.08536	1
1159	FBXW7	0.08541	1
1160	ASNSD1	0.08549	1
1161	TXLNA	0.08551	1
1162	IQCF1	0.08552	1
1163	CREBBP	0.08566	1
1164	CEP97	0.08567	1
1165	NGEF	0.08577	1
1166	MLH1	0.08578	1
1167	LENG1	0.08593	1
1168	RCE1	0.08608	1
1169	BCAS4	0.0861	1
1170	EIF2AK3	0.08613	1
1171	DBC1	0.08619	1
1172	CROT	0.08622	1
1173	IFT52	0.0863	1
1174	ACOT9	0.08631	1
1175	KPRP	0.08637	1
1176	HMG20A	0.08646	1
1177	C3orf59	0.08653	1
1178	PPYR1	0.08664	1
1179	OR8H2	0.0868	1
1180	TOPORS	0.08682	1
1181	INSC	0.08686	1
1182	IDO2	0.08711	1
1183	OR4D2	0.08713	1
1184	TMPRSS11B	0.08715	1
1185	OR4S1	0.08724	1
1186	CLGN	0.08731	1
1187	ZNF277	0.08734	1
1188	PRPF4	0.08747	1
1189	PTPRZ1	0.08749	1
1190	PECAM1	0.0875	1
1191	DNA2	0.08752	1
1192	NLRP5	0.08761	1
1193	C1orf62	0.08766	1
1194	PRKRIP1	0.08773	1
1195	TMCO2	0.08774	1
1196	CD80	0.08774	1
1197	C20orf185	0.08788	1
1198	ZCWPW2	0.08793	1
1199	NPFFR2	0.08829	1
1200	GRIN3A	0.0884	1
1201	CNTN1	0.08843	1
1202	GALNT1	0.08845	1
1203	PRR16	0.08861	1
1204	SULT1E1	0.08863	1
1205	LGI1	0.08866	1
1206	ADH5P4	0.08867	1
1207	ADH5	0.08867	1
1208	B3GALT1	0.08883	1
1209	ATAD4	0.08896	1
1210	C3orf43	0.08906	1
1211	CST7	0.08906	1
1212	TAS2R42	0.0892	1
1213	PDYN	0.08963	1
1214	BBS12	0.08965	1
1215	CCT5	0.08966	1
1216	CHST9	0.08969	1
1217	CLEC14A	0.08975	1
1218	CXCR3	0.08975	1
1219	ALPL	0.08987	1
1220	C4orf42	0.08987	1
1221	STX5	0.08995	1
1222	RFXAP	0.09008	1
1223	DUPD1	0.09021	1
1224	GSTO2	0.09025	1
1225	SAMD9L	0.09037	1
1226	ZNF264	0.09045	1
1227	DRD1	0.09046	1
1228	GFOD1	0.09046	1
1229	S100Z	0.09053	1
1230	TUBB3	0.09062	1
1231	MC1R	0.09062	1
1232	RTN2	0.09063	1
1233	SLC16A4	0.09077	1
1234	C5orf35	0.09098	1
1235	TARDBP	0.09101	1
1236	HSP90AA2	0.09101	1
1237	HSP90AA1	0.09101	1
1238	TPD52	0.09117	1
1239	SGCZ	0.09118	1
1240	PROM1	0.09123	1
1241	UST	0.09124	1
1242	SMARCB1	0.09124	1
1243	JAK3	0.09127	1
1244	ITGA8	0.09127	1
1245	RASSF9	0.09127	1
1246	LRRC23	0.09134	1
1247	SEZ6L	0.09149	1
1248	OR4S2	0.09154	1
1249	GPR4	0.09158	1
1250	OR11L1	0.09163	1
1251	TCTE1	0.09168	1
1252	ENPP3	0.09169	1
1253	STEAP2	0.09185	1
1254	ASPH	0.09191	1
1255	SPOP	0.09192	1
1256	TPTE	0.09223	1
1257	CAGE1	0.09224	1
1258	PARP12	0.09242	1
1259	CNDP2	0.09255	1
1260	EDA	0.09257	1
1261	MAP2K4	0.09267	1
1262	DEFB125	0.09275	1
1263	ASPRV1	0.09285	1
1264	IGFBP6	0.09305	1
1265	DPF3	0.09311	1
1266	MTL5	0.0932	1
1267	RIF1	0.09329	1
1268	TMEM22	0.09339	1
1269	IL18R1	0.09343	1
1270	TMEFF1	0.09364	1
1271	C9orf30	0.09364	1
1272	OR5M9	0.09399	1
1273	XPNPEP1	0.09401	1
1274	OR2T6	0.09421	1
1275	COQ5	0.09425	1
1276	FCAR	0.0943	1
1277	OR5H1	0.09434	1
1278	SNCB	0.09443	1
1279	PDE6C	0.09453	1
1280	C17orf75	0.09465	1
1281	RCSD1	0.09467	1
1282	TIMM17B	0.09474	1
1283	AOC2	0.0948	1
1284	MTF2	0.09495	1
1285	CDKN1B	0.09507	1
1286	PYGO1	0.09517	1
1287	SLC22A25	0.09539	1
1288	ALG11	0.09547	1
1289	UTP14C	0.09547	1
1290	ZNF429	0.0955	1
1291	PIWIL3	0.09582	1
1292	ORAI2	0.09586	1
1293	SCN2A	0.09614	1
1294	PBLD	0.09623	1
1295	CCDC134	0.09627	1
1296	PLA2G16	0.09637	1
1297	ABCD2	0.09643	1
1298	L2HGDH	0.09645	1
1299	DLX2	0.09647	1
1300	PLP1	0.09653	1
1301	SLC36A4	0.09686	1
1302	HK3	0.09692	1
1303	ST6GAL2	0.09716	1
1304	MTHFD1L	0.09734	1
1305	SULT6B1	0.09745	1
1306	GBP6	0.09751	1
1307	DSC3	0.09753	1
1308	ACVR1	0.09762	1
1309	BBOX1	0.09765	1
1310	KIAA1919	0.09776	1
1311	IL18RAP	0.09785	1
1312	DDX26B	0.09788	1
1313	C9orf126	0.09811	1
1314	C8orf62	0.09814	1
1315	PSAT1	0.09814	1
1316	SLC20A1	0.09829	1
1317	SLC25A29	0.0983	1
1318	CGNL1	0.09837	1
1319	CD19	0.09845	1
1320	HEATR7B2	0.09847	1
1321	CHMP4B	0.09854	1
1322	MKL2	0.09854	1
1323	WNT7A	0.09857	1
1324	MEP1B	0.09875	1
1325	SV2B	0.09876	1
1326	RBMS1	0.09877	1
1327	RGS22	0.09888	1
1328	ZNF449	0.099	1
1329	LCE3E	0.09911	1
1330	FNDC8	0.09932	1
1331	ZNF7	0.0995	1
1332	ELK1	0.09957	1
1333	SLC38A1	0.09974	1
1334	PGF	0.09996	1
1335	CPNE9	0.10001	1
1336	KRIT1	0.10002	1
1337	DCT	0.10004	1
1338	KIAA1609	0.10017	1
1339	PLA2G4F	0.10019	1
1340	DSN1	0.10039	1
1341	RDH13	0.1004	1
1342	OS9	0.10047	1
1343	MED4	0.10049	1
1344	DLG1	0.10059	1
1345	ONECUT2	0.10071	1
1346	ATP13A1	0.10087	1
1347	C8orf4	0.10101	1
1348	FABP2	0.10111	1
1349	USP29	0.10117	1
1350	GCLM	0.10118	1
1351	SCNN1G	0.10119	1
1352	UNC5CL	0.10126	1
1353	TBP	0.1013	1
1354	MAGEA4	0.10137	1
1355	CCL15	0.10139	1
1356	CDK5RAP1	0.10143	1
1357	OSBPL1A	0.1015	1
1358	ACCN5	0.10152	1
1359	RAB3D	0.10158	1
1360	COL15A1	0.10159	1
1361	HS1BP3	0.10165	1
1362	SRP9	0.10167	1
1363	SRP9L1	0.10167	1
1364	BOK	0.1017	1
1365	CLEC4D	0.10188	1
1366	RND1	0.10198	1
1367	POLD2	0.10208	1
1368	DOC2A	0.10209	1
1369	DRG2	0.10214	1
1370	IL19	0.10218	1
1371	RAB9A	0.10224	1
1372	CCR9	0.10226	1
1373	STXBP3	0.10226	1
1374	MRAS	0.10227	1
1375	SLC38A4	0.10234	1
1376	HEPHL1	0.10238	1
1377	RNASE12	0.10246	1
1378	SPDYE4	0.10265	1
1379		0.10284	1
1380	ARSF	0.10289	1
1381	GLO1	0.10293	1
1382	MGST2	0.10295	1
1383	PPP1R12B	0.10347	1
1384	SYCP2	0.1035	1
1385	ADAMTSL1	0.10374	1
1386	C9orf94	0.10374	1
1387	NRG1	0.10377	1
1388	CYFIP1	0.1039	1
1389	GPR113	0.10391	1
1390	A2ML1	0.10407	1
1391	S100A2	0.10432	1
1392	C1orf102	0.10435	1
1393	MC3R	0.10436	1
1394	CSRP1	0.10439	1
1395	MDM1	0.10444	1
1396	OPN5	0.10447	1
1397	CRNN	0.10465	1
1398	AP1G1	0.10466	1
1399	MAPK14	0.10467	1
1400	KRT73	0.10468	1
1401	CNIH4	0.10473	1
1402	C22orf32	0.1048	1
1403	HCN4	0.10504	1
1404	TAC3	0.10511	1
1405	GMPS	0.10518	1
1406	GPHN	0.10528	1
1407	CADM3	0.10533	1
1408	FCF1	0.10535	1
1409	TET1	0.10564	1
1410	ZDHHC20	0.10576	1
1411	KIAA0427	0.10577	1
1412		0.10586	1
1413	RXRB	0.10586	1
1414	IRF3	0.10605	1
1415	CYP2A13	0.10628	1
1416	PSMD10	0.10635	1
1417	STARD6	0.10646	1
1418	CD79A	0.10648	1
1419	SUPT5H	0.10652	1
1420	ABCF3	0.10661	1
1421	ABCA9	0.10666	1
1422	ZNF169	0.1067	1
1423	RHOF	0.10673	1
1424	STK38L	0.10686	1
1425	TBCA	0.10695	1
1426	HTR2A	0.107	1
1427	XIRP2	0.10707	1
1428	SPOCK3	0.10707	1
1429	RLIM	0.10715	1
1430	RYK	0.10719	1
1431	MORN1	0.10719	1
1432	TMEM108	0.10725	1
1433	HBD	0.10741	1
1434	DNAJC14	0.10755	1
1435	WDR45	0.10765	1
1436	KIAA0406	0.10772	1
1437	CA9	0.10799	1
1438	MYH2	0.10805	1
1439	DPYSL5	0.10806	1
1440	ACTN2	0.10815	1
1441	KCNJ11	0.10818	1
1442	OR8B8	0.10823	1
1443	NARS2	0.1085	1
1444	RNF216	0.10861	1
1445	SSSCA1	0.10879	1
1446	UBE2M	0.10879	1
1447	UBE2MP1	0.10879	1
1448	WFDC10B	0.10885	1
1449	SGIP1	0.10886	1
1450	OR5L2	0.10897	1
1451	CDH22	0.10907	1
1452	CLLU1	0.10913	1
1453	FMR1	0.10923	1
1454	KLHL4	0.10927	1
1455	RBM24	0.1093	1
1456	CXorf21	0.10935	1
1457	LECT2	0.10941	1
1458	ADC	0.10944	1
1459	SLIT1	0.10947	1
1460	CUL2	0.10983	1
1461	KMO	0.10992	1
1462	TSPAN7	0.11028	1
1463	KRR1	0.1103	1
1464	RARRES3	0.11031	1
1465	SLC18A1	0.11042	1
1466	NR3C1	0.11063	1
1467	NEK1	0.11064	1
1468	SLC44A5	0.11082	1
1469	METTL8	0.11083	1
1470	CHST10	0.11085	1
1471	INSR	0.11095	1
1472	OR5V1	0.11104	1
1473	OR12D3	0.11104	1
1474	ADAMTSL3	0.11105	1
1475	SRPRB	0.11106	1
1476	C6orf89	0.11107	1
1477	DTX3L	0.11125	1
1478	THSD7B	0.11127	1
1479	SHISA3	0.11133	1
1480	ATP5O	0.11133	1
1481	EXOC1	0.11133	1
1482	FEZ2	0.11155	1
1483	ACCN4	0.11172	1
1484	CYTSB	0.11172	1
1485	IVL	0.11178	1
1486	MRPL4	0.11181	1
1487	PCDH1	0.11193	1
1488	OR10A5	0.11207	1
1489	TEF	0.11222	1
1490	PSG9	0.11228	1
1491	C9orf11	0.1125	1
1492	H2BFWT	0.11252	1
1493	NRXN3	0.11252	1
1494	ERCC6	0.11257	1
1495	PPEF2	0.11263	1
1496	SCFD2	0.11273	1
1497	GJA8	0.11287	1
1498	ANKZF1	0.11293	1
1499	MMP13	0.113	1
1500	ANGPT4	0.113	1
1501	MYCT1	0.113	1
1502	MOS	0.11309	1
1503	CTNNB1	0.11311	1
1504	MGP	0.11312	1
1505	OR4A47	0.11318	1
1506	OR4A4P	0.11318	1
1507	FBXL7	0.11333	1
1508	RNF20	0.11334	1
1509	KRT25	0.1134	1
1510	KIR2DL4	0.11344	1
1511	GSG1L	0.11359	1
1512	C15orf42	0.11369	1
1513	GALNT13	0.11377	1
1514	OR8A1	0.11378	1
1515	LRRC31	0.11386	1
1516	ADRBK2	0.11393	1
1517	TNIP3	0.11413	1
1518	ELAVL4	0.11415	1
1519	TBC1D2	0.11444	1
1520	LCTL	0.11447	1
1521	HIPK1	0.1145	1
1522	TRIM21	0.11473	1
1523	KIAA1462	0.11479	1
1524	ZFPL1	0.11487	1
1525	GLIPR1	0.11502	1
1526	NEUROD1	0.11508	1
1527	CYP4A11	0.11525	1
1528	KBTBD8	0.11532	1
1529	CPZ	0.11547	1
1530	AZGP1	0.11568	1
1531	AZGP1P1	0.11568	1
1532	CTSG	0.11574	1
1533	EHHADH	0.11577	1
1534	XIRP1	0.11587	1
1535	PCDHA4	0.11612	1
1536	MRPL9	0.11614	1
1537	C11orf82	0.11618	1
1538	KRTAP12-4	0.11633	1
1539	EPX	0.11642	1
1540	BTBD3	0.11648	1
1541	STARD3NL	0.11648	1
1542	SLC38A5	0.11652	1
1543	NUP37	0.11657	1
1544	ZNF70	0.11664	1
1545	DNTTIP1	0.11684	1
1546	C7orf42	0.11689	1
1547	DCTN6	0.11694	1
1548	C19orf62	0.11704	1
1549	FBXL11	0.11716	1
1550	ASGR2	0.11717	1
1551	FSCB	0.11721	1
1552	FZD5	0.11723	1
1553	CHMP6	0.11744	1
1554	DTNA	0.11749	1
1555	SUCNR1	0.11749	1
1556	BACH2	0.11749	1
1557	THPO	0.11749	1
1558		0.11759	1
1559	INSRR	0.11762	1
1560	DUSP22	0.11768	1
1561	HARS2	0.11772	1
1562	DTD1	0.11772	1
1563	SLC6A5	0.11783	1
1564	KRT23	0.11788	1
1565	ZNF285B	0.11797	1
1566	ZNF285A	0.11797	1
1567	ZNF806	0.11797	1
1568	POU2F3	0.11798	1
1569	C7orf16	0.11807	1
1570	VAV3	0.11811	1
1571	CALCOCO2	0.11812	1
1572	LPAR1	0.11816	1
1573	OLR1	0.11816	1
1574	C1orf111	0.11826	1
1575	ZCCHC4	0.11826	1
1576	ZNF267	0.11833	1
1577	KIF3B	0.11835	1
1578	RGS21	0.1184	1
1579	SH3GL1	0.11845	1
1580	ZC3H6	0.1186	1
1581	ADAM29	0.11868	1
1582	SEMA3D	0.11882	1
1583	C14orf39	0.11888	1
1584	BAAT	0.11888	1
1585	RNF213	0.11928	1
1586	TRDMT1	0.11943	1
1587	APOBEC3A	0.11945	1
1588	GSTA1	0.11948	1
1589	SLC5A6	0.11958	1
1590	AACS	0.11973	1
1591	CAPS2	0.12009	1
1592	LARP7	0.12012	1
1593	MITF	0.12014	1
1594	CDH7	0.12022	1
1595	CCDC76	0.12025	1
1596	ZNF91	0.12032	1
1597	CST9	0.1204	1
1598	PDE11A	0.12056	1
1599	OR2F1	0.12068	1
1600	SPTLC1	0.12073	1
1601	TARSL2	0.12083	1
1602	CXCL9	0.12086	1
1603	FGD4	0.12087	1
1604	DIAPH2	0.12091	1
1605	COMMD9	0.12101	1
1606	SPTB	0.12104	1
1607	ZNF197	0.12122	1
1608	SIAH3	0.12123	1
1609	RHOH	0.12135	1
1610	FTH1	0.12138	1
1611	FTHL16	0.12138	1
1612	OR52B6	0.12158	1
1613	GJB6	0.1216	1
1614	GDPD2	0.12168	1
1615	CD9	0.12177	1
1616	RAB36	0.12184	1
1617	ZNF823	0.12191	1
1618	SH3PXD2B	0.12195	1
1619	GLT8D2	0.12214	1
1620	H2BFM	0.12218	1
1621	GAP43	0.12219	1
1622	FGF6	0.12229	1
1623	ALDH3A2	0.1223	1
1624	FAM55D	0.12238	1
1625	CGA	0.12251	1
1626	TSPAN13	0.12265	1
1627	OTOR	0.12265	1
1628	FAM111B	0.12271	1
1629	RG9MTD1	0.12273	1
1630	SSTR1	0.12278	1
1631	OVCH1	0.1229	1
1632	C12orf50	0.12296	1
1633	MRPL14	0.123	1
1634	SH3YL1	0.12317	1
1635	CRTAM	0.12326	1
1636	AP4B1	0.12335	1
1637	OR11G2	0.1234	1
1638	SLC22A15	0.1234	1
1639	CXADR	0.12366	1
1640	HES1	0.12367	1
1641	ALG8	0.12391	1
1642	SNAI3	0.12392	1
1643	IL1F8	0.12402	1
1644	TSPAN33	0.12428	1
1645	NFKBIZ	0.12432	1
1646	RDH12	0.12443	1
1647	SCN8A	0.12448	1
1648	MCM10	0.12451	1
1649	HHAT	0.12468	1
1650	OAS1	0.12496	1
1651	ABO	0.12523	1
1652	OR2L13	0.12524	1
1653	CASK	0.12543	1
1654	PSG7	0.12558	1
1655	PSG4	0.12558	1
1656	CPSF2	0.12564	1
1657	ZC4H2	0.12564	1
1658	ZCCHC16	0.12566	1
1659	FNTA	0.12568	1
1660	ST3GAL2	0.1257	1
1661	CCNT2	0.12572	1
1662	C5orf48	0.12578	1
1663	ZNF500	0.1258	1
1664	TMEM174	0.12587	1
1665	ACCN1	0.12589	1
1666	XPO6	0.12592	1
1667	PDCD5	0.12601	1
1668	IFI6	0.12603	1
1669	RDH11	0.12613	1
1670	CCDC85A	0.12626	1
1671	ANKRD6	0.12636	1
1672	TMEM185A	0.12639	1
1673	ADK	0.1265	1
1674	MYT1L	0.12658	1
1675	NAF1	0.12665	1
1676	ADCYAP1R1	0.12673	1
1677	MRPS18B	0.12673	1
1678		0.12673	1
1679	CLEC1A	0.12682	1
1680	RELN	0.12691	1
1681	SORCS3	0.12694	1
1682	G2E3	0.12711	1
1683	ADRB2	0.1272	1
1684	OBFC2B	0.12726	1
1685	C2orf63	0.12729	1
1686	ICT1	0.12746	1
1687	CTSL3	0.12751	1
1688	SCAMP5	0.12752	1
1689	NINJ2	0.12756	1
1690	PEBP1	0.12758	1
1691	BRAF	0.12758	1
1692	SLC25A19	0.1276	1
1693	TXNDC15	0.12765	1
1694	LZTS2	0.12769	1
1695	OR2V2	0.1277	1
1696	ZNF211	0.12772	1
1697	LIMS1	0.12792	1
1698	NLRP12	0.12793	1
1699	SP110	0.12798	1
1700	DMRT3	0.12801	1
1701	BAG1	0.12803	1
1702	MOV10	0.12808	1
1703	GJB4	0.12814	1
1704	TXNL4B	0.12814	1
1705	KRT79	0.12816	1
1706	OR5D14	0.12838	1
1707	CPXM2	0.12859	1
1708	C1orf162	0.12864	1
1709	OR10K1	0.12869	1
1710	PARN	0.1287	1
1711	GJC3	0.12871	1
1712	TM2D3	0.12876	1
1713	SFRS1	0.1289	1
1714	CFHR2	0.12903	1
1715	MAP3K7	0.12908	1
1716	NCR2	0.1291	1
1717	DDX5	0.12931	1
1718	AQP2	0.12942	1
1719	FAM45A	0.12965	1
1720	NES	0.12979	1
1721	CA14	0.12979	1
1722	C20orf54	0.12984	1
1723	SEPX1	0.12984	1
1724	C7orf60	0.12985	1
1725	OR51B6	0.12985	1
1726	GABRQ	0.12988	1
1727	HHLA2	0.13005	1
1728	CCDC123	0.13008	1
1729	C10orf104	0.13015	1
1730	FBXL20	0.13017	1
1731	TTC15	0.1302	1
1732	GSTA5	0.13021	1
1733	KCNMB2	0.13023	1
1734	C14orf178	0.13047	1
1735	MAP7D3	0.13051	1
1736	LCE5A	0.13056	1
1737	ID1	0.13056	1
1738	DLG2	0.1306	1
1739	SLC7A2	0.13061	1
1740	DDX59	0.13069	1
1741	C6orf105	0.13071	1
1742	ENAM	0.13079	1
1743	ZNF434	0.13108	1
1744		0.13115	1
1745	ARD1B	0.1314	1
1746	DUXA	0.13162	1
1747	C9orf97	0.13174	1
1748	OR52A4	0.13184	1
1749	TBC1D4	0.13186	1
1750	ACBD4	0.13191	1
1751		0.13199	1
1752	PPARGC1A	0.132	1
1753	PLEKHA8	0.13221	1
1754	TLR6	0.13225	1
1755	NR1H3	0.13226	1
1756	C3orf20	0.13229	1
1757	SIGLEC8	0.13251	1
1758	AMICA1	0.13255	1
1759	OR12D3	0.13276	1
1760	C19orf18	0.13281	1
1761	ATRNL1	0.13283	1
1762	MED22	0.13286	1
1763	LPIN3	0.1329	1
1764	VSIG6	0.1332	1
1765	PDE3A	0.13324	1
1766	UNC13C	0.13328	1
1767	MTMR6	0.13347	1
1768	PLAUR	0.13355	1
1769	OR2W3	0.13358	1
1770	OR2T8	0.13358	1
1771	JUP	0.13361	1
1772	PNCK	0.13384	1
1773	ATF6	0.13386	1
1774	TNFRSF9	0.13388	1
1775	RAB4A	0.13395	1
1776	SALL1	0.134	1
1777	HDDC3	0.13412	1
1778	AKR1C4	0.1342	1
1779	SNX27	0.13423	1
1780	SLCO6A1	0.1346	1
1781	MKX	0.13463	1
1782	FUT9	0.13479	1
1783	MTA3	0.13483	1
1784	CYB5R1	0.13485	1
1785	OR2A7	0.13499	1
1786	OR2A4	0.13499	1
1787	MURC	0.13523	1
1788	STMN2	0.13533	1
1789	CDCA4	0.13542	1
1790	GTF2E1	0.13565	1
1791	MAGEB2	0.13568	1
1792	CPXM1	0.13571	1
1793	ANXA5	0.13576	1
1794	C1orf88	0.13581	1
1795	MAPKAP1	0.13584	1
1796	HEXA	0.1359	1
1797	INSIG2	0.13598	1
1798	BHLHB9	0.13601	1
1799	NCCRP1	0.13604	1
1800	EXD2	0.13612	1
1801	OR51Q1	0.13617	1
1802	CPLX4	0.13621	1
1803	SMTNL1	0.13625	1
1804	PSMB4	0.13629	1
1805	CD300LB	0.1363	1
1806		0.13639	1
1807	FAM171A1	0.13641	1
1808	RAP2C	0.13656	1
1809	NLRP8	0.13657	1
1810	ACTL6B	0.13658	1
1811	PXN	0.13666	1
1812	PRODH2	0.13677	1
1813	CLINT1	0.13697	1
1814	PARS2	0.13701	1
1815	NDUFB7	0.13705	1
1816	STX6	0.13719	1
1817	GPR21	0.13723	1
1818	TRIT1	0.1373	1
1819	NPHP1	0.13736	1
1820	ZFP42	0.13741	1
1821	BARHL2	0.13743	1
1822	ZBTB5	0.13765	1
1823	ANKRD23	0.1377	1
1824	AZI2	0.13772	1
1825	COMMD5	0.13779	1
1826	GABARAPL2	0.13784	1
1827	OR10S1	0.13791	1
1828	MITD1	0.13793	1
1829	AMPH	0.13794	1
1830	ZNF224	0.13794	1
1831	DENND1C	0.13819	1
1832	COPB2	0.13822	1
1833	IRAK3	0.1384	1
1834	ALDOC	0.13854	1
1835	NDUFB9	0.13867	1
1836	ATM	0.1387	1
1837	TNFAIP8	0.13877	1
1838	SCD5	0.13877	1
1839	C6orf27	0.13884	1
1840	CYP4F12	0.13899	1
1841	COL3A1	0.13903	1
1842	LGALS14	0.13903	1
1843	BRWD3	0.13912	1
1844	CASP6	0.13925	1
1845	LAMB4	0.13928	1
1846	SRD5A2	0.13941	1
1847	C1orf194	0.13953	1
1848	KRTAP9-8	0.13953	1
1849	OR51A7	0.13964	1
1850	FOLR2	0.13982	1
1851	CLDN10	0.13996	1
1852		0.13999	1
1853	E2F5	0.14004	1
1854	CYSLTR1	0.14016	1
1855	GUCY2C	0.14023	1
1856	SNX25	0.14023	1
1857	CYP2R1	0.14026	1
1858	RABEPK	0.1404	1
1859	CCDC148	0.1404	1
1860	UGDH	0.14046	1
1861	HAO2	0.14053	1
1862	TRH	0.14053	1
1863	ABCF1	0.14058	1
1864		0.14058	1
1865	ZNF518B	0.14063	1
1866	PCDH15	0.14064	1
1867	NCOA3	0.14064	1
1868		0.1407	1
1869	C17orf102	0.14075	1
1870	TMEM209	0.14075	1
1871	SNAI1	0.14085	1
1872	HEPH	0.14095	1
1873	FAM38B	0.14099	1
1874		0.14114	1
1875	ATP5G2	0.14122	1
1876	FSHB	0.14125	1
1877	TTK	0.14146	1
1878	TMEM132B	0.1416	1
1879		0.14166	1
1880	TMEM43	0.1417	1
1881	TMEM181	0.14174	1
1882	CBX3	0.1419	1
1883	LRRIQ1	0.1419	1
1884	GNAT3	0.14193	1
1885	VAV1	0.14197	1
1886	MPP4	0.14238	1
1887	BAG3	0.14251	1
1888	ASTN2	0.14254	1
1889	OR1D2	0.14292	1
1890	ZCCHC9	0.14292	1
1891	TRPC7	0.14302	1
1892	NBPF7	0.14308	1
1893	GABRG1	0.14312	1
1894	IL17F	0.14313	1
1895	NUMB	0.14321	1
1896	OR2T12	0.14324	1
1897	FAM183A	0.14337	1
1898	C9orf46	0.14345	1
1899	CCDC136	0.1435	1
1900	RBM28	0.14357	1
1901	WIPF2	0.14362	1
1902	LANCL2	0.14364	1
1903	OMG	0.14365	1
1904	MMP21	0.14372	1
1905	COPS7A	0.14376	1
1906	LIFR	0.14377	1
1907	GYG1	0.14391	1
1908	BDH1	0.14397	1
1909	KIAA1217	0.14401	1
1910	TFB2M	0.14415	1
1911	PHF20L1	0.14418	1
1912	DIS3L	0.1442	1
1913	APH1A	0.14428	1
1914	SLC23A2	0.14437	1
1915	NLRP11	0.14459	1
1916	PVRL4	0.14482	1
1917	EFCAB6	0.14498	1
1918	RAB2B	0.14511	1
1919	RANBP3L	0.14518	1
1920	RPS6KC1	0.1452	1
1921	TBC1D7	0.14521	1
1922	DPYD	0.14526	1
1923	CCDC3	0.14534	1
1924	COL25A1	0.14543	1
1925	KCNQ3	0.14546	1
1926	TSHZ2	0.1455	1
1927	BIRC3	0.1455	1
1928	NT5C3	0.14551	1
1929	EYA3	0.14554	1
1930	BZW2	0.14557	1
1931	CLEC4C	0.14565	1
1932	PPIL1	0.14566	1
1933	C16orf70	0.14566	1
1934	PHEX	0.14592	1
1935	CD99L2	0.14605	1
1936	ZSCAN4	0.14619	1
1937	NCKAP1L	0.1463	1
1938	TMEM27	0.14644	1
1939	ABCA1	0.14647	1
1940	OR7G1	0.14654	1
1941	FAM12B	0.14661	1
1942	SLC9A10	0.14671	1
1943	OPHN1	0.14676	1
1944	C5orf44	0.14679	1
1945	PTPN5	0.1468	1
1946	PRKAA2	0.14694	1
1947	LNX2	0.14695	1
1948	WDR75	0.14703	1
1949	CD47	0.1471	1
1950	SAMD12	0.14714	1
1951	SLC26A4	0.14714	1
1952	MFSD6	0.14747	1
1953	MAPKAPK5	0.14747	1
1954	ZNF232	0.14753	1
1955	NMUR2	0.14755	1
1956	DUSP7	0.1476	1
1957	TCEAL6	0.14769	1
1958	AAMP	0.14773	1
1959	MALL	0.14792	1
1960	ARPC3	0.14797	1
1961	DIP2B	0.14799	1
1962	SPCS3	0.14802	1
1963	KIF3C	0.14812	1
1964	TOX2	0.14827	1
1965	ZNF649	0.14837	1
1966	LYPLA2	0.1485	1
1967	MELK	0.1485	1
1968		0.14851	1
1969	SPACA3	0.14864	1
1970	FCRL3	0.14866	1
1971	TMC2	0.14868	1
1972	BBX	0.14877	1
1973	LZTR1	0.1488	1
1974	NDUFB2	0.14885	1
1975	IRAK1	0.14906	1
1976	FADD	0.14909	1
1977	METT5D1	0.1491	1
1978	FTSJ2	0.14913	1
1979	OR2L8	0.14918	1
1980	CD300E	0.14924	1
1981	TMTC4	0.14932	1
1982	NMD3	0.14939	1
1983	KCNH5	0.14956	1
1984	ZKSCAN2	0.14961	1
1985	ACSL3	0.14964	1
1986	SNX20	0.14965	1
1987	MCM9	0.14972	1
1988	FAM19A2	0.14985	1
1989	CCDC60	0.14994	1
1990	ZNF493	0.14998	1
1991	RSRC2	0.15017	1
1992	ELOVL4	0.1502	1
1993	CDKAL1	0.15039	1
1994	GEMIN7	0.15046	1
1995	FBXO16	0.15056	1
1996	CDA	0.15061	1
1997		0.15076	1
1998	MAP2K6	0.15077	1
1999	ARL6IP5	0.15081	1
2000	MEGF10	0.15088	1
2001	MBNL1	0.15097	1
2002	DEPDC6	0.15103	1
2003	SLC35F3	0.15108	1
2004	SLC22A18	0.15108	1
2005	TCTEX1D2	0.15121	1
2006	MRPL23	0.15135	1
2007	PPT1	0.15136	1
2008	VPS4B	0.15143	1
2009	ADORA3	0.15149	1
2010	MAGEA1	0.15181	1
2011	KRTAP13-1	0.15195	1
2012	VSTM2L	0.15201	1
2013	PRRX1	0.15215	1
2014	MAN2B1	0.1522	1
2015	TBXAS1	0.15232	1
2016	SFRS11	0.1524	1
2017	PHF21B	0.15246	1
2018	TMEM38A	0.15248	1
2019	WDR42B	0.15253	1
2020		0.1526	1
2021	ZNF295	0.153	1
2022	OR4N5	0.15301	1
2023	SETD7	0.15312	1
2024	TDRD7	0.15332	1
2025	OR4B1	0.15336	1
2026	FAM47A	0.15338	1
2027	IFNB1	0.15338	1
2028	KCNA4	0.15338	1
2029	ARHGAP20	0.15347	1
2030	SHE	0.15373	1
2031	NEGR1	0.15379	1
2032	C7orf29	0.15386	1
2033	GGT5	0.15395	1
2034	USP7	0.15398	1
2035	GOLGB1	0.15428	1
2036	ERBB2IP	0.15433	1
2037	SHQ1	0.15441	1
2038	ZNF589	0.15445	1
2039	ZFP112	0.15459	1
2040	SEC14L1	0.15468	1
2041	HDAC3	0.15471	1
2042	TFDP3	0.15472	1
2043	GABPB1	0.15485	1
2044	QDPR	0.15491	1
2045	LAMP2	0.15519	1
2046	RNF19A	0.15524	1
2047	FBL	0.15532	1
2048	GABBR2	0.15543	1
2049	EPS8L3	0.15547	1
2050	DENND2A	0.15555	1
2051	DAND5	0.15557	1
2052	RWDD1L1	0.15575	1
2053	RWDD1	0.15575	1
2054	C1orf52	0.15583	1
2055	AKR1C1	0.15586	1
2056	HCRTR2	0.15587	1
2057	TMEM69	0.1559	1
2058	SLC17A6	0.1562	1
2059	ING2	0.15622	1
2060	SPRY1	0.15629	1
2061	NT5E	0.15635	1
2062	PPP2R5B	0.15645	1
2063	GPR37L1	0.1565	1
2064	FBXL19	0.15652	1
2065	UGT2B7	0.15653	1
2066	CXXC4	0.15655	1
2067	MDFIC	0.15672	1
2068	MEIS2	0.15676	1
2069	ARGFX	0.15687	1
2070	ZNF554	0.15699	1
2071	MYBL1	0.15702	1
2072	SKP2	0.15711	1
2073	ATAD1	0.15733	1
2074	ADD2	0.15736	1
2075	NUDC	0.15738	1
2076	SRRM1	0.1574	1
2077	MCAM	0.15759	1
2078	RAB3B	0.1576	1
2079	PHF6	0.15778	1
2080	EFHC1	0.15784	1
2081	CRY1	0.1582	1
2082		0.15854	1
2083	SFRS12IP1	0.15855	1
2084	FAM159B	0.15855	1
2085	SLC7A6OS	0.15877	1
2086	ZNF182	0.15893	1
2087	PIP	0.15896	1
2088		0.15907	1
2089	OTOP1	0.1591	1
2090		0.15918	1
2091	RPS27AP16	0.15932	1
2092	RPS27AP12	0.15932	1
2093	RPS27A	0.15932	1
2094	RPS27AP11	0.15932	1
2095	GINS1	0.15946	1
2096	SPATA6	0.15948	1
2097	GPR112	0.15951	1
2098	PARD6A	0.1597	1
2099	ZNF586	0.15974	1
2100	GZMH	0.15975	1
2101	KRTAP13-3	0.15985	1
2102	C3orf45	0.15988	1
2103	CYTH2	0.15992	1
2104	DMGDH	0.15994	1
2105	SELE	0.15995	1
2106	CYP3A43	0.15997	1
2107	C7orf49	0.15997	1
2108	FLT3	0.16005	1
2109	PLEKHA3	0.1601	1
2110	TERF1	0.16032	1
2111	TMPO	0.1604	1
2112	MTHFD2L	0.16046	1
2113	RPL23AP63	0.16064	1
2114	RPL23AP43	0.16064	1
2115	RPL23AP37	0.16064	1
2116	RPL23A	0.16064	1
2117	RPL23AP75	0.16064	1
2118	RPL23AP44	0.16064	1
2119	RPL23AP65	0.16064	1
2120	HDAC11	0.16076	1
2121	C1orf201	0.1609	1
2122	NCR1	0.161	1
2123	ACTL6A	0.16105	1
2124	KIAA1614	0.1611	1
2125	KTELC1	0.16112	1
2126	BRUNOL4	0.16115	1
2127	NHLH1	0.16119	1
2128	CDK8	0.16122	1
2129	ANO10	0.16122	1
2130	UGT2B11	0.16126	1
2131	DCTN1	0.1613	1
2132	ATP1B4	0.16153	1
2133	CSPP1	0.16157	1
2134	DNMT3A	0.16169	1
2135	GLIPR1L2	0.16175	1
2136	PGBD1	0.16178	1
2137	ARHGEF1	0.16182	1
2138	HOXC4	0.16183	1
2139	ATP1B1	0.16183	1
2140	INPP1	0.16186	1
2141	PHF8	0.1619	1
2142	PRTFDC1	0.16197	1
2143	ARID3C	0.16199	1
2144	TBX6	0.16201	1
2145	WDR4	0.16203	1
2146	DNALI1	0.16203	1
2147	OPRK1	0.16213	1
2148	GPR75	0.16226	1
2149	NXT1	0.16233	1
2150	DUSP27	0.16268	1
2151	BLM	0.16269	1
2152	RNF220	0.16288	1
2153	ACAT2	0.16291	1
2154	ZNF564	0.16303	1
2155	RAG2	0.16318	1
2156	PAX9	0.16325	1
2157	CENPO	0.1634	1
2158	BLOC1S2	0.16342	1
2159	OR4C46	0.16349	1
2160	TBX3	0.16354	1
2161	WDR74	0.16363	1
2162	SLC6A3	0.16363	1
2163	TM4SF18	0.16378	1
2164	RFC1	0.1638	1
2165	SYT10	0.16398	1
2166	PRLR	0.16407	1
2167	EBP	0.16413	1
2168		0.16416	1
2169		0.1642	1
2170	KIF18A	0.16428	1
2171	FAM35A	0.16431	1
2172	ITGAL	0.16432	1
2173	C6orf190	0.1645	1
2174	DNMT3B	0.16451	1
2175	ENTPD3	0.16459	1
2176	GPR34	0.16473	1
2177	CMAS	0.16496	1
2178	EPS8	0.1653	1
2179	PPIC	0.16532	1
2180	C15orf55	0.16535	1
2181	KLHL32	0.16549	1
2182	ALB	0.16551	1
2183	MAP3K2	0.16563	1
2184	PGLYRP2	0.16573	1
2185	FAR1	0.16576	1
2186	ACOT12	0.16578	1
2187	SULT1C2	0.16578	1
2188	ANTXR1	0.16581	1
2189	SYNGAP1	0.16606	1
2190	EGR2	0.16608	1
2191	TMEM70	0.16611	1
2192	GLI1	0.16619	1
2193	GRXCR1	0.16639	1
2194	METTL9	0.16641	1
2195	LRRC4C	0.16641	1
2196	GRIA4	0.16648	1
2197	PLAC1L	0.1665	1
2198	CBLL1	0.16665	1
2199	MMP19	0.16674	1
2200	SNX4	0.16677	1
2201	DEPDC5	0.16682	1
2202		0.16693	1
2203	CYP21A2	0.16693	1
2204	ZFYVE26	0.16696	1
2205	FOXA2	0.16704	1
2206	CYP2B6	0.16716	1
2207	RTP3	0.16716	1
2208	LRIG2	0.16717	1
2209	KRCC1	0.16726	1
2210	SNAP47	0.16729	1
2211	FLAD1	0.16772	1
2212	SYTL4	0.16773	1
2213	SUMF2	0.16776	1
2214	MAB21L2	0.168	1
2215	ACPP	0.16809	1
2216	NKIRAS2	0.16818	1
2217	HEATR5B	0.16818	1
2218	LRRC3B	0.16824	1
2219	TNS3	0.16825	1
2220	TRAF5	0.16827	1
2221	SOS1	0.16858	1
2222	CALHM1	0.16876	1
2223	ERMN	0.16877	1
2224	NTRK1	0.16886	1
2225	ELL3	0.16907	1
2226	LOH12CR1	0.16909	1
2227	RNASE7	0.16914	1
2228	OR8B12	0.16917	1
2229	ANGPTL5	0.16917	1
2230	BPIL2	0.16921	1
2231	NEK6	0.16923	1
2232	CDC25B	0.1693	1
2233	CHD4	0.16931	1
2234	ANKRD27	0.16932	1
2235	FGD1	0.16941	1
2236	OR6T1	0.16943	1
2237	GRIA3	0.16954	1
2238	FBXO24	0.16959	1
2239	SNX16	0.16976	1
2240	UCK2	0.16976	1
2241	SERPINA6	0.16991	1
2242	B4GALT2	0.17009	1
2243	SLC9A9	0.17018	1
2244	MAK16	0.17019	1
2245	USF1	0.17042	1
2246	IFNA5	0.17044	1
2247	P2RX1	0.17045	1
2248	MRPL10	0.1705	1
2249	CALM3	0.1705	1
2250	CALM2	0.1705	1
2251	CALM1	0.1705	1
2252	BCAS3	0.17058	1
2253	FAM113B	0.17063	1
2254	VWA2	0.17083	1
2255		0.17089	1
2256	SMARCA1	0.17089	1
2257	PCDH9	0.17106	1
2258	NFS1	0.17107	1
2259	BCORL1	0.17109	1
2260	EVI5	0.17109	1
2261	PAX8	0.17124	1
2262	STK35	0.17128	1
2263	PHKA1P1	0.17145	1
2264	PHKA1	0.17145	1
2265	B3GALT4	0.17161	1
2266		0.17161	1
2267	EDC3	0.17167	1
2268	GHSR	0.17172	1
2269	KCNAB1	0.17174	1
2270	PSMB5	0.17175	1
2271	GAN	0.17175	1
2272	LNPEP	0.17206	1
2273	PTTG1IP	0.17212	1
2274	SAP130	0.17229	1
2275	ZNF833	0.17255	1
2276	BNIP2	0.17289	1
2277	POGZ	0.17294	1
2278	GDAP2	0.17323	1
2279	AGXT2L1	0.17329	1
2280	KRT6B	0.17338	1
2281	EFNB2	0.17343	1
2282	OR10H5	0.17348	1
2283	KRT71	0.1735	1
2284	BMPER	0.17355	1
2285	C1orf173	0.17365	1
2286	SLC1A2	0.17372	1
2287	NLRP10	0.17401	1
2288	GRIN2B	0.17402	1
2289	ZNF14	0.17409	1
2290	TRIM26	0.1741	1
2291		0.1741	1
2292	YTHDF1	0.17412	1
2293	MKL1	0.17412	1
2294	ELMOD2	0.17419	1
2295	NEK10	0.1743	1
2296		0.17435	1
2297	PCDHB7	0.17441	1
2298	H2AFJ	0.17442	1
2299	NR1I2	0.17444	1
2300	MPG	0.17458	1
2301	ARL4D	0.17464	1
2302	LGALS8	0.17464	1
2303	RRAGC	0.17468	1
2304	IGDCC3	0.17481	1
2305	KCTD20	0.17483	1
2306	NELL1	0.17483	1
2307	GBP1	0.1749	1
2308	GFRAL	0.175	1
2309	HKR1	0.17505	1
2310	F8	0.17511	1
2311	PCDHB5	0.17511	1
2312	GULP1	0.17513	1
2313	AKNA	0.17514	1
2314	FAM163A	0.17517	1
2315	ZNF621	0.17529	1
2316	KIAA0913	0.17536	1
2317	PCGF1	0.17536	1
2318	MAP7D2	0.17537	1
2319	VRK2	0.17538	1
2320	TULP1	0.17542	1
2321	HMGCS2	0.17556	1
2322	NAT2	0.1756	1
2323	GRIN2A	0.1757	1
2324	TMOD4	0.17574	1
2325	DPT	0.17583	1
2326	SCML4	0.17585	1
2327	COQ10A	0.17586	1
2328	CPA6	0.17594	1
2329	EXO1	0.17617	1
2330	C15orf57	0.17624	1
2331	P2RY5	0.17637	1
2332	DQX1	0.17646	1
2333	STARD4	0.17662	1
2334	GCNT2	0.17664	1
2335	SLAMF1	0.17674	1
2336	PRPF19	0.17694	1
2337	AKAP2	0.17695	1
2338	PALM2	0.17695	1
2339	IFNA13	0.17697	1
2340	OR52E4	0.17707	1
2341	ALS2CR12	0.17716	1
2342	OR51G1	0.17716	1
2343		0.17721	1
2344	PPP1R11	0.17721	1
2345	FASTKD3	0.17726	1
2346	BUD31	0.17731	1
2347	UBAP2	0.17749	1
2348	C6orf182	0.17777	1
2349	NAT8B	0.17785	1
2350	NAT8	0.17785	1
2351	TMEM33	0.1779	1
2352	MS4A5	0.17805	1
2353	ADH1B	0.17813	1
2354	MOAP1	0.1782	1
2355	MYH3	0.17827	1
2356	GBP5	0.17847	1
2357	C11orf63	0.17851	1
2358	MATN2	0.17869	1
2359	PKD1L1	0.17872	1
2360	PSMB1	0.17876	1
2361	RINT1	0.17883	1
2362	ZNF573	0.17889	1
2363	LAMA1	0.17891	1
2364	ZBTB38	0.17892	1
2365	MOSPD3	0.17938	1
2366	C4BPB	0.17938	1
2367	CLDN2	0.17961	1
2368	CLEC9A	0.17971	1
2369	ITPRIPL1	0.17977	1
2370	ADFP	0.17994	1
2371	HIST2H2BE	0.17996	1
2372	ZNF804B	0.17999	1
2373	B3GAT1	0.18012	1
2374	SLC36A2	0.1802	1
2375	CDKN1A	0.18021	1
2376	CCNA1	0.18024	1
2377	HIST1H2AB	0.18034	1
2378	HIST1H2AE	0.18034	1
2379	STK10	0.18037	1
2380	CHRM5	0.1804	1
2381	MCCC2	0.18054	1
2382	GGNBP2	0.18057	1
2383	DIO3	0.18066	1
2384	XG	0.18066	1
2385	FAM166A	0.1807	1
2386	PDGFC	0.18074	1
2387	CLIP3	0.18076	1
2388	AHNAK	0.18108	1
2389	SLCO1A2	0.18115	1
2390		0.18128	1
2391	C6orf81	0.18131	1
2392	RAB3C	0.18141	1
2393	CUX1	0.18143	1
2394	USP46	0.18143	1
2395	ST14	0.18152	1
2396	RAB41	0.18161	1
2397	DZIP1	0.18174	1
2398	BMX	0.18186	1
2399	SLC25A2	0.18189	1
2400	C11orf65	0.18194	1
2401	IPMK	0.18194	1
2402	CASC4	0.18229	1
2403	RWDD4A	0.18241	1
2404	MBTPS2	0.18267	1
2405	MUC16	0.18267	1
2406	ZNF630	0.18272	1
2407	CIB3	0.18281	1
2408	KLF3	0.18286	1
2409	MED29	0.18294	1
2410	SLC38A11	0.18315	1
2411	RALGPS1	0.18316	1
2412	PDE1A	0.18328	1
2413	OR51T1	0.18352	1
2414	AGAP1	0.18359	1
2415	MAGEH1	0.18364	1
2416	CPB1	0.18369	1
2417	MSR1	0.18373	1
2418	APTX	0.18404	1
2419	HSPA5	0.18406	1
2420	ZC3H14	0.18409	1
2421	SIRPG	0.1841	1
2422	ZNF331	0.18413	1
2423	FBXO28	0.18414	1
2424	MSH5	0.18421	1
2425		0.18421	1
2426	OR13F1	0.18423	1
2427	OR51F1	0.18435	1
2428	MPI	0.1844	1
2429	TTC39C	0.18446	1
2430	TRPC1	0.18462	1
2431	ZNF675	0.18469	1
2432	OR5D13	0.18485	1
2433	NPVF	0.18486	1
2434	NRF1	0.18503	1
2435		0.1852	1
2436	TRA2A	0.18528	1
2437	NQO2	0.18536	1
2438	BMI1	0.18541	1
2439	ADCY1	0.18545	1
2440	HLF	0.18578	1
2441		0.18587	1
2442	TRIM27	0.18587	1
2443	KCTD1	0.18602	1
2444	SLC16A7	0.18602	1
2445	COX11	0.18604	1
2446	ZG16B	0.18609	1
2447	ZNF426	0.18612	1
2448	SYT14	0.18617	1
2449	CCBL1	0.18617	1
2450	TRIM68	0.18625	1
2451	SLC16A14	0.18666	1
2452	MTHFD1	0.18677	1
2453	KLRC3	0.18682	1
2454	SCN9A	0.18694	1
2455	LGR6	0.18701	1
2456	AIFM1	0.18704	1
2457	OR9Q1	0.18705	1
2458	CSRP2	0.18711	1
2459	GLDC	0.18717	1
2460	SCIN	0.18723	1
2461	CTCFL	0.18746	1
2462	ARFGAP2	0.1875	1
2463	SULF2	0.18752	1
2464	OR2K2	0.18762	1
2465	C1orf168	0.18765	1
2466	RSPO2	0.18765	1
2467	COPG	0.18775	1
2468	CCDC147	0.18791	1
2469	TARS	0.18793	1
2470	CAPZA3	0.18802	1
2471	CNGB3	0.18804	1
2472	SLC4A10	0.18807	1
2473	C15orf32	0.18822	1
2474	FAM71B	0.18824	1
2475	GIPC2	0.18825	1
2476	PIP4K2A	0.18848	1
2477	CIZ1	0.18862	1
2478	PASD1	0.1887	1
2479	KDELR3	0.18873	1
2480	SGCE	0.18877	1
2481	BTG2	0.18878	1
2482	LRFN2	0.18888	1
2483	PSTPIP2	0.18888	1
2484	DSG3	0.18892	1
2485	PCDHB11	0.18893	1
2486	C1orf158	0.1891	1
2487	MAGEE2	0.18913	1
2488	CCDC104	0.18918	1
2489	F2R	0.18938	1
2490	WDYHV1	0.18938	1
2491	MAPRE2	0.18939	1
2492		0.18939	1
2493	NEU1	0.18939	1
2494	CCNJ	0.18939	1
2495	DDR1	0.1894	1
2496		0.1894	1
2497	OR4X1	0.18943	1
2498	MBD3	0.18944	1
2499	TM7SF4	0.1897	1
2500	ATXN7L2	0.18987	1
2501	LAMB1	0.19018	1
2502	KRT82	0.19022	1
2503	RCC1	0.1903	1
2504	WDR63	0.1903	1
2505	PHACTR2	0.1903	1
2506	FAM5B	0.19039	1
2507	CCNB3	0.19049	1
2508	CD34	0.19056	1
2509	KRT12	0.19064	1
2510	ZNF721	0.19086	1
2511	KLHL25	0.1911	1
2512	KRT6C	0.19112	1
2513	CCNG2	0.19121	1
2514	SLAMF6	0.19123	1
2515	BOLA1	0.19133	1
2516	SEMA4F	0.19136	1
2517	IGSF1	0.19137	1
2518	SLC12A3	0.19142	1
2519	FIGF	0.19155	1
2520	OR4K1	0.19161	1
2521	TRAF3IP3	0.19191	1
2522	BUB3	0.19193	1
2523	TMEM116	0.19211	1
2524	PROX2	0.19217	1
2525	LRRC18	0.1922	1
2526	DCUN1D1	0.1922	1
2527	APLP2	0.19229	1
2528	ZNF187	0.1923	1
2529	SCNM1	0.19258	1
2530	RAD54L	0.19267	1
2531	RAB10	0.19272	1
2532	C1orf87	0.19278	1
2533	CRISPLD1	0.19281	1
2534	LIX1	0.1929	1
2535	ALDH3A1	0.19292	1
2536	MYH11	0.19292	1
2537	SFXN5	0.19325	1
2538	ABCB4	0.1933	1
2539	GPR132	0.19331	1
2540	PPP2R4	0.19341	1
2541	TMCC3	0.19354	1
2542	UBASH3A	0.19359	1
2543	KIAA1524	0.19366	1
2544	ZNF155	0.19371	1
2545	MAGEB17	0.19388	1
2546	SPRYD5	0.19395	1
2547	OR51I2	0.19399	1
2548	NCR3	0.19402	1
2549		0.19402	1
2550	COL11A1	0.19405	1
2551	OR2AG2	0.19407	1
2552	ZC3H12A	0.1941	1
2553	MRPL30	0.19411	1
2554	ESR2	0.19423	1
2555	PSMB6	0.19435	1
2556	SMAD1	0.19438	1
2557	SEC61A2	0.19443	1
2558	OR2C3	0.19445	1
2559	CILP	0.19445	1
2560	MUC7	0.19466	1
2561	SNPH	0.1947	1
2562	RAD21L1	0.1947	1
2563	CDH26	0.19491	1
2564	VN1R4	0.19496	1
2565	SOX6	0.19497	1
2566	DPAGT1	0.19501	1
2567	HTATSF1	0.19501	1
2568	PLEKHG7	0.19501	1
2569	KIAA1274	0.19507	1
2570	NOL4	0.1951	1
2571	FBN2	0.19526	1
2572	LSMD1	0.19549	1
2573	UGT3A1	0.19551	1
2574	NAP1L3	0.19557	1
2575	ATP12A	0.19557	1
2576	PI4KB	0.19559	1
2577	RAD54L2	0.19574	1
2578	YES1	0.19585	1
2579	SLC9A7	0.19587	1
2580	KLHL24	0.19613	1
2581	SCRN2	0.19613	1
2582	LAMA3	0.19616	1
2583	ETFDH	0.19634	1
2584	TTYH2	0.19644	1
2585	CAT	0.19645	1
2586	SMU1	0.19697	1
2587	ZZZ3	0.19698	1
2588	ADAMTS19	0.19718	1
2589	SLC5A3	0.19719	1
2590	CASC1	0.1974	1
2591	TREML2	0.19746	1
2592	TREML2P	0.19746	1
2593	ZNF268	0.19753	1
2594	UBC	0.19753	1
2595	SNX19	0.19759	1
2596	ADA	0.1976	1
2597	KLHDC5	0.1976	1
2598	TRPC4	0.19763	1
2599	TRUB2	0.19779	1
2600	ZNF773	0.19783	1
2601	KCTD8	0.19793	1
2602	MFSD11	0.19793	1
2603	ABCG4	0.19796	1
2604	ACVR1B	0.19798	1
2605	YY1AP1	0.1981	1
2606	EDNRA	0.19817	1
2607	NCKAP1	0.1982	1
2608	GALNT6	0.19823	1
2609	IVNS1ABP	0.19834	1
2610	SSX2IP	0.1984	1
2611	CAST	0.1984	1
2612	GBP3	0.19855	1
2613	KIAA1755	0.19875	1
2614	CHRNA5	0.19876	1
2615	FAM117A	0.19888	1
2616	SPRED1	0.19892	1
2617	ANKRD30B	0.19903	1
2618	BANK1	0.19905	1
2619	OLFM1	0.19931	1
2620	GIMAP1	0.19935	1
2621	GTF3C3	0.19943	1
2622	ADNP2	0.19946	1
2623	LRRC46	0.19977	1
2624	MID1	0.19988	1
2625	QSER1	0.20017	1
2626	FRMPD4	0.20021	1
2627	CIB4	0.20024	1
2628	TTF1	0.20025	1
2629	TIRAP	0.20029	1
2630	GBA2	0.20038	1
2631	CDH18	0.20042	1
2632	KCNE4	0.2006	1
2633	EVI2A	0.20061	1
2634	ADAR	0.20062	1
2635		0.20065	1
2636	C2orf30	0.20067	1
2637	ZNF341	0.20072	1
2638	KCNJ10	0.20074	1
2639	LILRB5	0.20075	1
2640	SERPINC1	0.20083	1
2641	MASP2	0.20092	1
2642	MPDZ	0.20111	1
2643	FAM129A	0.2012	1
2644	CHSY3	0.20142	1
2645	C15orf29	0.20142	1
2646	KCMF1	0.20143	1
2647	C10orf59	0.20147	1
2648	HORMAD1	0.2015	1
2649	ADD3	0.20154	1
2650	SEMA3A	0.20155	1
2651	CDH4	0.20169	1
2652	LGALS12	0.20169	1
2653	PAIP1	0.20179	1
2654	C6orf70	0.2018	1
2655	TWISTNB	0.2021	1
2656	C4orf30	0.20213	1
2657	NR2F1	0.20213	1
2658	SAMD9	0.20223	1
2659	HSD3B2	0.20224	1
2660	TMPRSS5	0.20227	1
2661	LDHB	0.20272	1
2662	CLCN5	0.20285	1
2663	WFIKKN2	0.20297	1
2664	XRN1	0.20302	1
2665	SFTPB	0.20319	1
2666	ITLN1	0.20324	1
2667	ZBTB44	0.20342	1
2668	COL24A1	0.20372	1
2669	PSG11	0.20375	1
2670	ROPN1	0.20377	1
2671	PLCB2	0.2038	1
2672	COL14A1	0.20381	1
2673	KRTAP26-1	0.20391	1
2674	DHRS4L2	0.20406	1
2675	TLR8	0.20406	1
2676	B3GNT2	0.2045	1
2677	B3GNT1	0.2045	1
2678	CDH3	0.20459	1
2679	CLUL1	0.20466	1
2680	ANXA13	0.20466	1
2681	ZFP161	0.20466	1
2682	TUBGCP4	0.2047	1
2683	FRG2	0.20473	1
2684	PALB2	0.20473	1
2685	MOGAT2	0.20486	1
2686		0.20488	1
2687	YWHAB	0.205	1
2688	CASD1	0.20509	1
2689	LPGAT1	0.20513	1
2690	EPHA2	0.20516	1
2691	DCBLD2	0.20562	1
2692	ATP2B2	0.20597	1
2693	ZCCHC17	0.206	1
2694	GCNT3	0.20619	1
2695	C16orf75	0.20624	1
2696	CNOT3	0.20629	1
2697	NKX2-3	0.20632	1
2698	TFAP4	0.20632	1
2699	RNF157	0.20637	1
2700	SIAH2	0.20652	1
2701	EMID2	0.20654	1
2702	CHST2	0.20667	1
2703	SLC22A16	0.20672	1
2704	SLC22A12	0.20674	1
2705	ICAM1	0.20684	1
2706	RPL10AP6	0.20686	1
2707	RPL10A	0.20686	1
2708	RPL10AP9	0.20686	1
2709	UBXN11	0.2069	1
2710	LMNA	0.20692	1
2711	PDK3	0.20692	1
2712	MRGPRE	0.20699	1
2713	CEACAM1	0.20705	1
2714	TP53I11	0.20716	1
2715	OR4K13	0.2072	1
2716	VTI1A	0.20731	1
2717	C4orf23	0.20749	1
2718	WDR82	0.20758	1
2719	RTP1	0.20769	1
2720	NR1H4	0.20778	1
2721	KCTD3	0.2078	1
2722	SDCBP2	0.20782	1
2723	THSD4	0.20788	1
2724	CLN8	0.20789	1
2725	IRF2	0.2079	1
2726	OR4D6	0.20792	1
2727	SLC17A2	0.20829	1
2728	NXPH1	0.20832	1
2729	MORC4	0.20832	1
2730	C22orf42	0.20835	1
2731	DLX5	0.20853	1
2732	DYRK1B	0.20855	1
2733	MAGEB4	0.2086	1
2734	PPP2R3C	0.2086	1
2735	SLC12A5	0.20867	1
2736	DKK1	0.20886	1
2737	PTCHD3	0.20888	1
2738	C20orf160	0.20891	1
2739	C19orf47	0.20893	1
2740	CARS	0.20913	1
2741	ZNF654	0.2092	1
2742	PRKCI	0.20938	1
2743	EFHC2	0.20948	1
2744	ARHGAP18	0.20972	1
2745	RASSF1	0.20976	1
2746	CATSPER3	0.2098	1
2747	GDE1	0.20981	1
2748	MSGN1	0.20997	1
2749	PGLYRP1	0.21002	1
2750	TMTC2	0.21014	1
2751	C17orf71	0.21016	1
2752	CSRP2BP	0.21019	1
2753	OR10A6	0.21035	1
2754	MKS1	0.21044	1
2755	CCDC62	0.21045	1
2756	CSGALNACT2	0.21086	1
2757	STC2	0.21086	1
2758	SELP	0.21087	1
2759	MS4A2	0.21088	1
2760	KIAA0196	0.21103	1
2761	UNC5B	0.2111	1
2762	LTV1	0.21111	1
2763	TRAF6	0.21123	1
2764	AGPS	0.21136	1
2765	RGS8	0.21137	1
2766	ITPA	0.21138	1
2767	UBE2CBP	0.2114	1
2768	CREB3L1	0.21142	1
2769	VSNL1	0.21162	1
2770	IL12RB2	0.21163	1
2771	ATP6V1D	0.21166	1
2772	SLAMF9	0.21189	1
2773	BAZ1B	0.21192	1
2774	COIL	0.21218	1
2775	ACTR6	0.21235	1
2776	DPM1	0.21252	1
2777	NEFL	0.21257	1
2778	ZNF512	0.21267	1
2779	RGS9	0.21274	1
2780	FGA	0.21285	1
2781	CCDC93	0.21285	1
2782	SCYL3	0.21295	1
2783	SEC61A1	0.21302	1
2784	BMP5	0.2131	1
2785	OR4A15	0.21315	1
2786	PCDHA3	0.21319	1
2787	OLFML1	0.21332	1
2788	MAP9	0.21332	1
2789	TMEM176B	0.21339	1
2790	PEX16	0.21342	1
2791	B3GALT2	0.21363	1
2792	SCN1B	0.21365	1
2793	PIK3CA	0.21367	1
2794	TAF2	0.21371	1
2795	NAE1	0.21371	1
2796	GOT1L1	0.21382	1
2797	WDR1	0.214	1
2798	CSPG5	0.21407	1
2799	PRKD2	0.21418	1
2800	TTC21B	0.21426	1
2801	OR2AK2	0.21444	1
2802	RAB15	0.21449	1
2803	RWDD3	0.21462	1
2804	FAM135B	0.21467	1
2805	CDCP2	0.21479	1
2806	MFN1	0.21484	1
2807	ERRFI1	0.21485	1
2808		0.21497	1
2809	ADCY5	0.21499	1
2810	GRID2	0.21512	1
2811	ARD1A	0.21518	1
2812	MINA	0.21528	1
2813	ZNF711	0.21531	1
2814	KCNK16	0.21531	1
2815	PREB	0.21534	1
2816	AASS	0.21544	1
2817	OPCML	0.21547	1
2818	PYGM	0.21557	1
2819	SERPINF1	0.21561	1
2820	OR6N1	0.21564	1
2821	RLBP1L2	0.21566	1
2822	BCL7B	0.21576	1
2823	TIPIN	0.21614	1
2824		0.21628	1
2825	C1orf57	0.21631	1
2826	COL4A6	0.21637	1
2827	PCSK9	0.21638	1
2828	SEC11A	0.21648	1
2829	APOB	0.21652	1
2830	OR11A1	0.21664	1
2831		0.21664	1
2832	LDLR	0.21673	1
2833	GOLGA5	0.21676	1
2834	C1orf141	0.21678	1
2835	CLDN15	0.2168	1
2836	HAP1	0.21684	1
2837	KLHL15	0.21686	1
2838	STAR	0.2169	1
2839	GPRIN3	0.21691	1
2840	KIAA0247	0.21692	1
2841	KIF25	0.21698	1
2842	RPL10L	0.21717	1
2843	TLR3	0.21718	1
2844	TRMT11	0.21721	1
2845	NNMT	0.21749	1
2846	SPAG7	0.21755	1
2847	CA4	0.21761	1
2848	SLAMF7	0.21762	1
2849	DONSON	0.21765	1
2850	VANGL2	0.21785	1
2851	CACNB4	0.2181	1
2852	RALYL	0.21812	1
2853	USO1	0.21812	1
2854	TMEM86A	0.21817	1
2855	MAN2B2	0.21821	1
2856	ARNTL2	0.21827	1
2857	SLC35A5	0.2183	1
2858	CALCRL	0.21857	1
2859	SLC9A8	0.21862	1
2860	RNF115	0.21882	1
2861	JMJD6	0.21905	1
2862	TRIM4	0.21912	1
2863	PRF1	0.21918	1
2864	C14orf102	0.2192	1
2865	CMTM2	0.21941	1
2866	MOSPD1	0.21943	1
2867	TRPV3	0.21953	1
2868	CA6	0.21966	1
2869	NPPA	0.22	1
2870	RPS6KB2	0.22032	1
2871	SLC10A1	0.22032	1
2872		0.22033	1
2873	GABBR1	0.22033	1
2874	DLGAP1	0.22037	1
2875	OR51B2	0.22042	1
2876	ZNF385A	0.22053	1
2877	PXK	0.22054	1
2878	ZP4	0.22077	1
2879	TM6SF1	0.22081	1
2880	TMEM186	0.2209	1
2881	CAP2	0.22103	1
2882	SH2B1	0.22121	1
2883	OR4F5	0.22132	1
2884	PDE2A	0.22133	1
2885	C10orf68	0.22136	1
2886	TUFM	0.2215	1
2887	VDAC2	0.22155	1
2888	SPIN3	0.22158	1
2889	CASP4	0.22159	1
2890	CEP192	0.22168	1
2891	AGK	0.22171	1
2892	HBXIP	0.22181	1
2893	RIPK2	0.22193	1
2894	GABRA5	0.22214	1
2895	AKAP6	0.22219	1
2896	UBA3	0.22223	1
2897	NPR2	0.22227	1
2898	GBE1	0.22245	1
2899	UBA2	0.22267	1
2900	RHBDD1	0.2228	1
2901	HFE2	0.22291	1
2902	ECM2	0.22292	1
2903	PCOLCE2	0.22296	1
2904	BPNT1	0.22302	1
2905		0.22313	1
2906	C20orf71	0.22315	1
2907	NOX3	0.22323	1
2908	TMEM87A	0.22331	1
2909	NEK3	0.22334	1
2910	BTN1A1	0.22336	1
2911	CIC	0.22341	1
2912	OR4M2	0.22376	1
2913	SLC5A12	0.22381	1
2914	CLDN16	0.22397	1
2915	CCNB1IP1	0.22401	1
2916	TREM2	0.22437	1
2917	KLK2	0.22447	1
2918	OR5I1	0.2245	1
2919	STIP1	0.2247	1
2920	THOC7	0.22478	1
2921	RBMX	0.22483	1
2922	OR5F1	0.22498	1
2923	TEX13B	0.22515	1
2924	ZNF454	0.22516	1
2925	PRSS2	0.22517	1
2926	KIAA1305	0.22517	1
2927	MTX2	0.22518	1
2928	NDE1	0.2252	1
2929	ZNF761	0.22537	1
2930	ICAM3	0.22546	1
2931	FOXB1	0.22557	1
2932	HAAO	0.22564	1
2933	SAE1	0.22582	1
2934	RPH3A	0.22586	1
2935	OR2AT4	0.22588	1
2936	ANPEP	0.22589	1
2937	RIC8B	0.22598	1
2938	IL20RA	0.22603	1
2939	SUV39H2	0.22609	1
2940	XYLB	0.22636	1
2941	BEST2	0.22639	1
2942	MLEC	0.22639	1
2943	PIAS2	0.22654	1
2944	METT10D	0.22661	1
2945	NEIL3	0.22667	1
2946	MYLK4	0.22675	1
2947	GSTA2	0.22701	1
2948	CDK5R2	0.22718	1
2949	TRPV4	0.22731	1
2950		0.22735	1
2951	DMXL2	0.22744	1
2952	C21orf62	0.22755	1
2953	SLC2A1	0.22761	1
2954	EVX2	0.2279	1
2955	TRIM8	0.22806	1
2956	PPP2R2B	0.22807	1
2957	N4BP2L2	0.22828	1
2958	HRASLS5	0.22836	1
2959	ANKRD52	0.22862	1
2960	SEPN1	0.22868	1
2961	SLC39A6	0.22871	1
2962	CLPP	0.22872	1
2963	PTPRF	0.22873	1
2964	GTF2IRD1	0.22888	1
2965	WDR78	0.22891	1
2966	MAP3K13	0.22901	1
2967	ENPP2	0.22902	1
2968	KCTD12	0.22903	1
2969	WNT4	0.22909	1
2970	DSG1	0.2293	1
2971	RARG	0.22931	1
2972	FMR1NB	0.22953	1
2973	SF4	0.22961	1
2974	LOXL4	0.22975	1
2975	DMKN	0.22983	1
2976	SAG	0.23025	1
2977	FAM179A	0.23026	1
2978	CUL9	0.23042	1
2979	DHX8	0.23043	1
2980	C20orf26	0.23048	1
2981	C7orf47	0.23049	1
2982	DAAM2	0.23055	1
2983	HSD17B2	0.23055	1
2984	TXNDC3	0.23057	1
2985	CD5L	0.23077	1
2986	CD97	0.23078	1
2987	ANXA11	0.23082	1
2988	PROX1	0.23089	1
2989	CEACAM20	0.23093	1
2990	GALNT3	0.23102	1
2991	FAM164C	0.23118	1
2992	RIT2	0.23119	1
2993	HLCS	0.23123	1
2994	SOCS4	0.2314	1
2995	ZNF568	0.2315	1
2996	ETS2	0.23151	1
2997	OR2M5	0.23154	1
2998	NACA	0.23162	1
2999	ARHGEF7	0.23177	1
3000	ODF4	0.23184	1
3001	GPR139	0.23189	1
3002	FAM29A	0.23189	1
3003	KLHL31	0.23202	1
3004	CSNK2A1P	0.23205	1
3005	CSNK2A1	0.23205	1
3006	TEKT5	0.23215	1
3007	EPC1	0.23231	1
3008	ING3	0.23245	1
3009	KPTN	0.23268	1
3010	MCM2	0.23283	1
3011	MED23	0.23286	1
3012	GPR50	0.2329	1
3013	C20orf70	0.23301	1
3014	C8orf73	0.23305	1
3015	TTC35	0.23317	1
3016	ARHGAP19	0.23334	1
3017	NRBP1	0.23338	1
3018	WDR55	0.23342	1
3019	C2orf44	0.23347	1
3020	KCTD7	0.23349	1
3021	APOL3	0.23354	1
3022	COL6A3	0.23356	1
3023	SLC25A5	0.23361	1
3024	SLC25A5P8	0.23361	1
3025	PRICKLE2	0.23373	1
3026	HAT1	0.23395	1
3027	ADAM30	0.23416	1
3028	GRIK2	0.23418	1
3029	VSIG1	0.23433	1
3030	RBBP4	0.23448	1
3031	TMEM53	0.23456	1
3032	IARS2	0.2346	1
3033	C6orf192	0.23468	1
3034	NDUFAF1	0.2347	1
3035	OR8K1	0.23475	1
3036	CORO1B	0.23476	1
3037	DCK	0.23486	1
3038	NUP160	0.23492	1
3039	NCAPH2	0.23496	1
3040	DDX58	0.23505	1
3041	C9orf24	0.23511	1
3042	SERPINB4	0.23512	1
3043	SLC35F4	0.23515	1
3044	C9orf41	0.23522	1
3045	OR2G6	0.23524	1
3046	ATAD5	0.23533	1
3047	ECSIT	0.23541	1
3048	TRDN	0.23548	1
3049	TMED3	0.23567	1
3050	CPAMD8	0.23568	1
3051	USP4	0.23568	1
3052	VPS13B	0.2357	1
3053	TOM1	0.23572	1
3054	ZFYVE9	0.23581	1
3055	ACOX1	0.23599	1
3056	SESN1	0.23613	1
3057	MCM4	0.23622	1
3058	OR10G4	0.23631	1
3059	TNFSF8	0.23636	1
3060	GAS8	0.23637	1
3061	PIH1D2	0.23643	1
3062		0.23656	1
3063	FREM2	0.23658	1
3064	RENBP	0.23663	1
3065	PEAR1	0.23669	1
3066	ZNF570	0.23676	1
3067	SLC2A14	0.23677	1
3068	SARS2	0.23707	1
3069	SERPINA4	0.23731	1
3070	AK2	0.23732	1
3071	PKP1	0.23741	1
3072	OR8B3	0.23744	1
3073	CCDC132	0.23748	1
3074	GLB1L3	0.23749	1
3075	ULK4	0.23755	1
3076	KIAA1853	0.2377	1
3077	C11orf42	0.23783	1
3078	ZNF3	0.23805	1
3079	TMEM38B	0.23811	1
3080	OR5AN1	0.23816	1
3081	CUBN	0.23838	1
3082	RTN1	0.23841	1
3083	ZNF385D	0.23848	1
3084	ADCY9	0.23855	1
3085	STAM	0.23856	1
3086	EAPP	0.23861	1
3087	OXCT1	0.23868	1
3088		0.23875	1
3089	KIAA1191	0.23885	1
3090	CBWD1	0.23888	1
3091	EFR3A	0.23894	1
3092	FBXO27	0.23897	1
3093	EFHB	0.23904	1
3094	KCNK3	0.23904	1
3095	TRAM1	0.23915	1
3096	RFXANK	0.23915	1
3097	GPR77	0.23923	1
3098	LECT1	0.23926	1
3099	RNF13	0.23943	1
3100	F9	0.23953	1
3101	C7orf64	0.23964	1
3102	OR5AP2	0.23967	1
3103	RAPGEF6	0.23975	1
3104	WDR60	0.23981	1
3105	GIN1	0.23982	1
3106	MACC1	0.23985	1
3107	PAAF1	0.23994	1
3108	ELAVL3	0.24005	1
3109	SERPINA12	0.2403	1
3110	OR10J1	0.24035	1
3111	TMEM200A	0.24043	1
3112	POU2F2	0.24057	1
3113	OR4D5	0.24066	1
3114	FEN1	0.24095	1
3115	ORC4L	0.24113	1
3116	KRT28	0.24126	1
3117	STAM2	0.24134	1
3118	WWC2	0.24141	1
3119	SPRED2	0.2415	1
3120	TDRKH	0.24155	1
3121	CASP14	0.24155	1
3122	GRB7	0.24161	1
3123	TTC18	0.24162	1
3124	TOP1MT	0.24169	1
3125	RTN4	0.24173	1
3126	ALLC	0.24179	1
3127	JMJD5	0.24186	1
3128	ZNF135	0.24192	1
3129	OR1A1	0.2421	1
3130	LRRC47	0.2422	1
3131	FARSA	0.2423	1
3132	CHDH	0.24233	1
3133	LIPJ	0.24234	1
3134	MEMO1	0.24241	1
3135	WAC	0.24241	1
3136	ZNF12	0.24251	1
3137	PMS2L3	0.24251	1
3138	EIF3I	0.2426	1
3139	HNF4G	0.24262	1
3140	ADPRH	0.24266	1
3141	HTR3E	0.24283	1
3142	LHX9	0.24302	1
3143	SCRN3	0.24319	1
3144	ISOC2	0.24324	1
3145	IGFN1	0.24349	1
3146	RAB40AL	0.24355	1
3147	GDPD5	0.24362	1
3148	C2orf57	0.24363	1
3149	ZDBF2	0.24367	1
3150	C3orf44	0.24408	1
3151		0.24413	1
3152	FBXW2	0.24428	1
3153		0.24429	1
3154	TRIML1	0.24431	1
3155	PRKCB	0.24474	1
3156	AASDHPPT	0.24474	1
3157	DDX42	0.24483	1
3158	PTPRG	0.24484	1
3159		0.24493	1
3160	TNF	0.24493	1
3161	C4BPA	0.24517	1
3162	PDCD2L	0.24534	1
3163	RHOC	0.24535	1
3164	CD22	0.24537	1
3165	CATSPER2	0.24542	1
3166	PDCD1	0.24549	1
3167	SRGAP1	0.24549	1
3168	HYI	0.24556	1
3169	OTX2	0.24559	1
3170	ANKRD32	0.24598	1
3171	FBXW11	0.24624	1
3172	CD200R1L	0.24664	1
3173	ZDHHC9	0.24673	1
3174	KLHDC7A	0.24675	1
3175	SEMA3G	0.24686	1
3176	ZFX	0.247	1
3177	LAPTM4A	0.24725	1
3178	AGBL2	0.24731	1
3179	OR6S1	0.24734	1
3180	PGAP1	0.24734	1
3181	OR5AS1	0.24741	1
3182	ZMIZ1	0.24756	1
3183	BLK	0.24787	1
3184	USP15	0.24788	1
3185	STAMBPL1	0.24792	1
3186	AGGF1	0.24794	1
3187	EML2	0.24796	1
3188	WDR21C	0.24805	1
3189	SEC62	0.24814	1
3190	NUBP1	0.24815	1
3191	ADAM22	0.24815	1
3192		0.24815	1
3193	RABGAP1L	0.24816	1
3194	OR5M3	0.24822	1
3195	POLDIP2	0.24827	1
3196	ACP2	0.24834	1
3197	SCYL2	0.24835	1
3198	ENOX2	0.24842	1
3199	SLC39A12	0.24854	1
3200	SQRDL	0.2486	1
3201	DRD3	0.24863	1
3202	ASXL3	0.24867	1
3203	SLC25A14	0.24887	1
3204	FSTL5	0.24891	1
3205	KCTD18	0.24894	1
3206	TMEM74	0.24907	1
3207	ARIH1	0.24912	1
3208	GGA3	0.24928	1
3209	BACH1	0.24928	1
3210	FRMD1	0.24941	1
3211	C3orf15	0.24943	1
3212	MYCN	0.2495	1
3213	SYNCRIP	0.24958	1
3214	OR10A4	0.24963	1
3215	UBQLN2	0.24968	1
3216	C6	0.24975	1
3217	NDFIP2	0.24978	1
3218	THOC6	0.2498	1
3219	ZBTB34	0.24982	1
3220	SPRY4	0.24983	1
3221	KCNK6	0.24999	1
3222	IFI35	0.25018	1
3223	OR1K1	0.25022	1
3224	ITIH3	0.25033	1
3225	ABCC11	0.25037	1
3226	MUSK	0.25039	1
3227	VAV2	0.25044	1
3228	GUCY1A3	0.2505	1
3229	ATXN3L	0.2505	1
3230	ZNF595	0.25053	1
3231	BECN1	0.25057	1
3232	FOXP1	0.25061	1
3233	OR5L1	0.25067	1
3234	SEC63	0.2508	1
3235	FAT1	0.25097	1
3236	OR2T33	0.25106	1
3237	C1orf190	0.25116	1
3238	GCC1	0.25122	1
3239	CDC7	0.25128	1
3240	GBP2	0.25135	1
3241	GRPEL2	0.25141	1
3242	CIDEA	0.25157	1
3243	PARP3	0.25163	1
3244	CDH11	0.25166	1
3245	SNRPN	0.25168	1
3246	RNF111	0.25175	1
3247	HIVEP3	0.25181	1
3248	EIF3K	0.25189	1
3249	ITFG1	0.25206	1
3250	PRSS35	0.25212	1
3251	RBL2	0.25212	1
3252	CTR9	0.25261	1
3253	MYL10	0.25277	1
3254	ADAP2	0.25285	1
3255	TP63	0.25287	1
3256	LRRC1	0.25298	1
3257	LIN7A	0.25299	1
3258	C3orf64	0.2532	1
3259	KIAA0802	0.2535	1
3260	ARRDC3	0.2536	1
3261	HUS1	0.25371	1
3262	RDH14	0.25392	1
3263	NT5C1B	0.25392	1
3264	KRT9	0.25393	1
3265	PGM2	0.25399	1
3266	OR51F2	0.25428	1
3267	PIK3R1	0.25429	1
3268	DHRS4	0.25447	1
3269	ASB17	0.25455	1
3270	ESRRG	0.25463	1
3271	RAD23B	0.25466	1
3272	CRYBB1	0.25481	1
3273		0.25483	1
3274	LARP5	0.25486	1
3275	RFX3	0.25491	1
3276	SGSM1	0.25495	1
3277	RQCD1	0.25501	1
3278	THOC2	0.25505	1
3279	C4orf29	0.25506	1
3280	MGAT1	0.25535	1
3281	GFPT2	0.25553	1
3282	SETD4	0.25556	1
3283	PLEK	0.25559	1
3284	ING1	0.25561	1
3285	SCML1	0.25563	1
3286	DNASE2B	0.25574	1
3287	CYP4F11	0.25578	1
3288	TYRO3	0.25589	1
3289	WSCD2	0.25593	1
3290	BPI	0.256	1
3291	GPR151	0.25609	1
3292	CNTN4	0.25632	1
3293	TNRC6A	0.25651	1
3294	LPCAT3	0.25652	1
3295	UCHL5	0.25655	1
3296	ABCB11	0.25657	1
3297	IL1RL1	0.25663	1
3298	LEPRE1	0.25667	1
3299	CDKL4	0.25669	1
3300	ZFYVE27	0.25717	1
3301	METT11D1	0.25731	1
3302	LRRC49	0.25736	1
3303	ZWILCH	0.25736	1
3304	AMY2A	0.25758	1
3305	ST3GAL6	0.25762	1
3306	HOXB1	0.25777	1
3307	ZBTB22	0.25782	1
3308	IFI44	0.25795	1
3309	PTGS1	0.25796	1
3310	ANXA7	0.25802	1
3311	TOM1L1	0.25817	1
3312	SLC5A9	0.25825	1
3313	SUV420H1	0.25831	1
3314	LLGL2	0.25833	1
3315	ZBTB46	0.25835	1
3316	AFTPH	0.25842	1
3317	GPR82	0.25846	1
3318	CCDC5	0.25847	1
3319	DENND2D	0.2585	1
3320	KIAA0317	0.2585	1
3321	UGT2A1	0.25867	1
3322	ANXA2P1	0.2587	1
3323	ANXA2	0.2587	1
3324	CHKA	0.25873	1
3325	HOXC8	0.25884	1
3326	SPDYA	0.25885	1
3327	IDE	0.25889	1
3328	ALOX15	0.25909	1
3329	ZCCHC8	0.25915	1
3330	RNF8	0.2592	1
3331	DPF2	0.25925	1
3332	MYO3A	0.25926	1
3333	SFXN1	0.25927	1
3334	SLC2A13	0.25943	1
3335	FSCN3	0.25947	1
3336	TTC24	0.25953	1
3337	NAP1L4	0.25958	1
3338	GJB5	0.25982	1
3339	NAV3	0.26007	1
3340	ST8SIA6	0.26023	1
3341	ECE1	0.26039	1
3342	ZCCHC7	0.26042	1
3343	SLCO5A1	0.26051	1
3344	SNRNP200	0.2607	1
3345	INHA	0.26074	1
3346	GPR158	0.26075	1
3347	BTBD2	0.26082	1
3348	USP45	0.26084	1
3349	SCN3A	0.26119	1
3350	OR4C15	0.26129	1
3351	ITGB1BP2	0.26137	1
3352		0.26137	1
3353	PBX2	0.26137	1
3354	ACTBL2	0.26143	1
3355	SERTAD4	0.26149	1
3356	POGK	0.26149	1
3357	ADHFE1	0.2616	1
3358	FRMD4B	0.26168	1
3359	ZBBX	0.26168	1
3360	LIMD1	0.26169	1
3361	PDLIM5	0.26173	1
3362	KLF11	0.26175	1
3363	FRMPD1	0.26178	1
3364	C21orf33	0.26188	1
3365	OSMR	0.26224	1
3366		0.26248	1
3367	CCNI	0.26255	1
3368	SLC35C2	0.26279	1
3369	C8orf45	0.26281	1
3370	OR52I1	0.26282	1
3371	FOLR4	0.26283	1
3372	RUSC1	0.26287	1
3373	FBLN7	0.2629	1
3374	ABP1	0.26294	1
3375	APEH	0.26307	1
3376	SULT2A1	0.26309	1
3377	OSR1	0.26315	1
3378	SON	0.26316	1
3379	TOX4	0.26339	1
3380	C11orf57	0.2634	1
3381	CYTH1	0.26357	1
3382	SLCO2B1	0.26366	1
3383	CYB5D2	0.2639	1
3384	MYO18B	0.26391	1
3385	DLST	0.26393	1
3386	DLSTP	0.26393	1
3387	SLC19A3	0.26394	1
3388	TBC1D25	0.26416	1
3389	OR4F6	0.26428	1
3390	ZNF813	0.26429	1
3391	SCTR	0.26441	1
3392	PRPF39	0.26482	1
3393	HAGH	0.26485	1
3394	NR2F2	0.26485	1
3395	HAVCR1	0.2651	1
3396	PTCHD1	0.26536	1
3397	RGL1	0.26557	1
3398	KIAA0323	0.2656	1
3399	SUSD3	0.26565	1
3400	POLK	0.26584	1
3401	KDELR2	0.26592	1
3402	C21orf63	0.26606	1
3403	OLA1	0.26611	1
3404	OR2T34	0.26612	1
3405	COL4A5	0.26627	1
3406	PTGDR	0.26628	1
3407	MRGPRX3	0.26642	1
3408	DDX55	0.2665	1
3409	SPRY2	0.26651	1
3410	KITLG	0.26651	1
3411	ACTC1	0.26652	1
3412		0.26684	1
3413	GTF2H4	0.26684	1
3414	ZNF812	0.26689	1
3415	ZNF561	0.26689	1
3416	ANTXR2	0.26696	1
3417	EI24	0.26696	1
3418	PRSS21	0.26722	1
3419	FAM65A	0.26732	1
3420	RBM7	0.26734	1
3421	G3BP1	0.26748	1
3422	PCDHA2	0.26755	1
3423	STOML3	0.26759	1
3424	CGRRF1	0.2676	1
3425	SLC26A8	0.26769	1
3426	ZBTB32	0.26776	1
3427	MCAT	0.26776	1
3428	MNS1	0.26785	1
3429	TAF5L	0.26786	1
3430	HOXA2	0.26786	1
3431	FGD5	0.26787	1
3432	MAGED2	0.26788	1
3433	LUZP2	0.26789	1
3434	FKTN	0.26794	1
3435	MRPS15	0.26802	1
3436	LRRTM1	0.2682	1
3437	FAM63A	0.26853	1
3438	AQP9	0.26872	1
3439	PLEKHG1	0.2688	1
3440	HLA-DRA	0.26896	1
3441		0.26896	1
3442	INTS6	0.26903	1
3443	PPP1R3F	0.26904	1
3444	TFCP2L1	0.26939	1
3445	TSSK1B	0.26941	1
3446	OR10X1	0.26942	1
3447	C9orf50	0.26945	1
3448	RASA2	0.2696	1
3449	CHRND	0.2697	1
3450	UGCGL2	0.26974	1
3451	ZNF438	0.2698	1
3452	HABP4	0.26981	1
3453	F2RL2	0.26985	1
3454	SLC27A2	0.26993	1
3455	FAM53B	0.26995	1
3456	PRKACG	0.26997	1
3457	TMPRSS7	0.27007	1
3458	SEC22A	0.27022	1
3459	CRTC2	0.27031	1
3460	C2	0.27032	1
3461		0.27032	1
3462	KREMEN1	0.27033	1
3463	NUP210L	0.27035	1
3464	DHRS7	0.27042	1
3465	CADM2	0.27058	1
3466	FNDC5	0.27065	1
3467	EIF2C1	0.27069	1
3468	CHAF1B	0.27072	1
3469	TMEM169	0.27087	1
3470	OR5D18	0.27088	1
3471	OR4C13	0.27094	1
3472	COPS7B	0.27095	1
3473	ARID4B	0.27098	1
3474	FCRL1	0.27103	1
3475	OR5H15	0.27114	1
3476	PKHD1L1	0.27134	1
3477	OR5T2	0.27136	1
3478	KRTAP10-11	0.27162	1
3479	ZNF670	0.27164	1
3480	ESRRB	0.27169	1
3481	PLCZ1	0.27174	1
3482	CA12	0.27195	1
3483	NPLOC4	0.27206	1
3484	ISL1	0.27215	1
3485	ZNF148	0.27218	1
3486	DCUN1D3	0.27221	1
3487	CD82	0.27227	1
3488	CCDC40	0.27229	1
3489	UBL7	0.27231	1
3490	CREG2	0.27234	1
3491	ETV6	0.27236	1
3492	FAM83B	0.27246	1
3493	FGF2	0.27248	1
3494	MAGI2	0.27256	1
3495	PRMT1	0.27285	1
3496	TRPC3	0.27297	1
3497	KIRREL3	0.27297	1
3498	CCDC64	0.27307	1
3499	ODZ2	0.27335	1
3500	C21orf91	0.27355	1
3501	PPP2R2A	0.27356	1
3502	VPS16	0.27366	1
3503	GLYATL2	0.27374	1
3504	HEXIM1	0.27381	1
3505	CUL7	0.27397	1
3506	LAMC1	0.27433	1
3507	SNAI2	0.27437	1
3508	OR14J1	0.2744	1
3509		0.2744	1
3510	HAPLN1	0.27458	1
3511	ELTD1	0.27469	1
3512	ARL10	0.27486	1
3513	TEKT1	0.27494	1
3514	SETDB1	0.275	1
3515	STBD1	0.27501	1
3516	ZPLD1	0.27502	1
3517	ARPC1A	0.27504	1
3518	FUT1	0.2753	1
3519	ROS1	0.27534	1
3520	CDC5L	0.27534	1
3521	OXGR1	0.27537	1
3522	TLR5	0.27553	1
3523	OR7C2	0.27562	1
3524	ZNF177	0.27576	1
3525	ZNF189	0.27591	1
3526	POLE2	0.27603	1
3527	RCOR1	0.27604	1
3528	DNAJB7	0.27614	1
3529	FCN1	0.2762	1
3530	C5orf42	0.27622	1
3531	KCNN2	0.27634	1
3532	CAMK1D	0.27634	1
3533	TJP1	0.27641	1
3534	RNF175	0.27653	1
3535	SNRPA	0.27685	1
3536	PAQR5	0.27689	1
3537	ZNF32	0.27696	1
3538	CCT8L2	0.27705	1
3539	KBTBD7	0.27705	1
3540	OBFC1	0.27707	1
3541	CLK4	0.2772	1
3542	CHERP	0.27735	1
3543		0.27735	1
3544	UBE3B	0.27741	1
3545	PDPK1	0.27758	1
3546	IL2RA	0.27763	1
3547	SIGLEC14	0.27764	1
3548	RPIA	0.27779	1
3549	GOLPH3L	0.27782	1
3550	KARS	0.27784	1
3551	GYG2	0.27791	1
3552	PITPNA	0.278	1
3553	TUBB1	0.27805	1
3554	MORC3	0.27806	1
3555	CDH13	0.27815	1
3556	KY	0.27821	1
3557	FPR1	0.27828	1
3558	OR2M3	0.27829	1
3559	SFMBT2	0.27837	1
3560	DPPA2	0.2785	1
3561	FAM123A	0.27855	1
3562	TGFBR3	0.27861	1
3563	GPR110	0.27863	1
3564	TMEM71	0.27889	1
3565	PCDHB2	0.27895	1
3566	ECH1	0.27938	1
3567	FOXN3	0.27942	1
3568	PSME1	0.27944	1
3569	TTBK2	0.27955	1
3570	DAG1	0.27957	1
3571	FAM78A	0.27976	1
3572	TMED1	0.27986	1
3573	MRRF	0.27991	1
3574	BMS1	0.28016	1
3575	SHROOM2	0.28048	1
3576	WDR61	0.28049	1
3577	C18orf54	0.28052	1
3578	DYNC1I2	0.28052	1
3579	C20orf43	0.28068	1
3580	DIAPH3	0.28072	1
3581	OR2L2	0.28077	1
3582	LGALS3BP	0.28095	1
3583	OR5K2	0.281	1
3584	ZNF577	0.281	1
3585	THOP1	0.28111	1
3586	NLRP14	0.28122	1
3587	ZNF551	0.28127	1
3588	PREPL	0.28154	1
3589	MAP4K3	0.28163	1
3590	SYT6	0.28178	1
3591	RASSF5	0.28187	1
3592	AHCYL1	0.28193	1
3593	PRKCG	0.28195	1
3594	C11orf66	0.28196	1
3595	ADAT1	0.28212	1
3596	SMC2	0.28226	1
3597	DOCK8	0.28226	1
3598	SYT11	0.28227	1
3599	SIPA1L1	0.28271	1
3600	BPIL3	0.28273	1
3601	AGBL4	0.28294	1
3602	RARS	0.28299	1
3603	C4orf14	0.28314	1
3604	RNF25	0.28346	1
3605	ETF1	0.28372	1
3606	MYO16	0.28373	1
3607	MPP7	0.28376	1
3608	MMP7	0.28389	1
3609	PYROXD1	0.28389	1
3610	DTX2	0.28411	1
3611	MUC3A	0.28421	1
3612	MUC3B	0.28421	1
3613	TMEM45A	0.28422	1
3614	HIST1H2AK	0.28433	1
3615	HIST1H2AM	0.28433	1
3616	HIST1H2AG	0.28433	1
3617	HIST1H2AL	0.28433	1
3618	HIST1H2AI	0.28433	1
3619	CEP290	0.28447	1
3620	OR6K3	0.28482	1
3621	POSTN	0.28486	1
3622	ZNF132	0.28502	1
3623	FCRL2	0.28504	1
3624	UTP14A	0.28506	1
3625	GPR55	0.28508	1
3626	POPDC3	0.28513	1
3627	C3orf37	0.28529	1
3628	MDH2	0.28532	1
3629	OR10AD1	0.28561	1
3630	OR5T1	0.28585	1
3631	C2orf3	0.2859	1
3632	PSKH2	0.28598	1
3633	YTHDC1	0.28601	1
3634	NLRC3	0.28609	1
3635	PPP2R5A	0.28623	1
3636	NDST4	0.28625	1
3637	FADS2	0.28632	1
3638	ENPP1	0.28635	1
3639	CXorf38	0.28638	1
3640	C10orf79	0.28641	1
3641	FOLR1	0.28651	1
3642	ACADM	0.28658	1
3643	CSDA	0.2867	1
3644	STAMBP	0.28687	1
3645	ETV1	0.28708	1
3646	ACAA2	0.28712	1
3647	PLCXD2	0.28754	1
3648	PHLDB2	0.28754	1
3649	NARG1	0.28766	1
3650	OR6Y1	0.28771	1
3651	HMBOX1	0.28785	1
3652	OR7D2	0.28817	1
3653	GGCX	0.2882	1
3654	IWS1	0.28825	1
3655	GJA5	0.28833	1
3656	XPC	0.28834	1
3657	CCDC42	0.28846	1
3658	TIAL1	0.28847	1
3659	CYTIP	0.28861	1
3660	TSGA13	0.28867	1
3661	PROKR1	0.28879	1
3662	MC5R	0.28881	1
3663	SLC24A4	0.289	1
3664	RP1	0.28903	1
3665	CCDC33	0.2893	1
3666	ZNF585B	0.28939	1
3667	PGD	0.28946	1
3668	CLEC11A	0.28947	1
3669	TMEM177	0.28961	1
3670	NIT2	0.28967	1
3671	TNNT1	0.28991	1
3672	HYDIN	0.29014	1
3673	HYDIN2	0.29014	1
3674	CAP1	0.29016	1
3675	CREB3L4	0.2903	1
3676	RRH	0.29031	1
3677	TRPS1	0.29032	1
3678	TBL1XR1	0.29037	1
3679	SLC24A3	0.29039	1
3680	SRGAP2	0.29042	1
3681	RXRA	0.29053	1
3682		0.29059	1
3683	ARHGEF15	0.29078	1
3684	KLHL14	0.29084	1
3685	C2orf67	0.29087	1
3686	TMPRSS11D	0.29098	1
3687	T	0.29104	1
3688	CAPN6	0.29105	1
3689	MDGA2	0.29106	1
3690	XRRA1	0.29125	1
3691	ERG	0.29129	1
3692	NOTCH2NL	0.29152	1
3693	YTHDF2	0.29152	1
3694	CLCN4	0.29168	1
3695	SETD6	0.29173	1
3696	C7orf26	0.29177	1
3697	ARSG	0.29179	1
3698	ZNF492	0.29191	1
3699	ZNF849P	0.29191	1
3700	AKAP8L	0.29195	1
3701	CPNE3	0.29207	1
3702	PEX3	0.29211	1
3703	DAB1	0.29219	1
3704	CD200R1	0.29229	1
3705	IQCA1	0.29231	1
3706	TYR	0.29239	1
3707	TYRL	0.29239	1
3708	MTNR1A	0.29242	1
3709	BRCC3	0.29244	1
3710	PSMD3	0.29255	1
3711	SERPINE2	0.29257	1
3712	ZNF547	0.29274	1
3713	WDR40C	0.29275	1
3714	C17orf70	0.29281	1
3715	CAPN11	0.29299	1
3716	KIAA1529	0.29303	1
3717	ALDH7A1	0.29309	1
3718	TMEM62	0.29316	1
3719	ZNF326	0.29323	1
3720	MDN1	0.2933	1
3721	SERPINB1	0.29357	1
3722	MXRA5	0.29382	1
3723	TRIM67	0.2941	1
3724	TTRAP	0.2941	1
3725	ZMIZ2	0.29412	1
3726	DHX15	0.29418	1
3727	TRIM43	0.29419	1
3728	UBLCP1	0.29422	1
3729	CCR8	0.29426	1
3730	CDH16	0.29436	1
3731	PHF21A	0.29442	1
3732	SHOX2	0.29442	1
3733	GNL3L	0.29475	1
3734	SHMT2	0.29487	1
3735	SLC44A1	0.29496	1
3736	ITGA2B	0.29497	1
3737	MID2	0.29505	1
3738	TUBG1	0.29517	1
3739	PTPN21	0.29518	1
3740	GPR19	0.29529	1
3741	HPSE2	0.29532	1
3742	NPBWR1	0.29533	1
3743	CDH5	0.29535	1
3744	DDHD2	0.29536	1
3745	CHEK2	0.29572	1
3746	ACSBG1	0.29574	1
3747	ALKBH1	0.29605	1
3748	CD2AP	0.29633	1
3749	MOCS3	0.29635	1
3750	SVIL	0.29635	1
3751	CCNH	0.29636	1
3752	CSAD	0.29645	1
3753	IRX6	0.29649	1
3754	CSGALNACT1	0.29658	1
3755	GPR146	0.29676	1
3756	IMPG2	0.2969	1
3757	CNOT1	0.29691	1
3758	PIR	0.29691	1
3759	SMPDL3B	0.29694	1
3760	JARID2	0.29701	1
3761	PLEKHM3	0.29713	1
3762	VCPIP1	0.2972	1
3763	TRPV2	0.29739	1
3764	ZNF529	0.29744	1
3765	ZFP91	0.29751	1
3766	CNTF	0.29751	1
3767	TLE4	0.29777	1
3768	ARMCX5	0.29786	1
3769	ZNF776	0.29794	1
3770	FIBP	0.29799	1
3771	NRIP2	0.29811	1
3772	RIOK1	0.29815	1
3773	TMEM39A	0.29825	1
3774	CHD6	0.29832	1
3775	MYH13	0.29862	1
3776	GRM1	0.29863	1
3777	ZNF8	0.29883	1
3778	RSC1A1	0.29907	1
3779	KIAA1147	0.29908	1
3780	SDR16C5	0.29916	1
3781	C10orf119	0.29926	1
3782	COBLL1	0.29935	1
3783	OR4K15	0.29935	1
3784	MAOA	0.29941	1
3785	CYP26A1	0.2995	1
3786	PNLIPRP1	0.29962	1
3787	ZBTB24	0.29963	1
3788	IGSF3	0.29969	1
3789	NR1I3	0.29975	1
3790	SLC29A2	0.29979	1
3791	WDR17	0.29988	1
3792	ARSI	0.30015	1
3793	TM9SF1	0.30023	1
3794	PNLIPRP3	0.30035	1
3795	SLC39A2	0.30049	1
3796	ACVR1C	0.30075	1
3797	GPR156	0.30083	1
3798	PFTK2	0.3009	1
3799	SLC37A2	0.30096	1
3800	ZNF765	0.30104	1
3801	CC2D2B	0.30116	1
3802	MAZ	0.30122	1
3803	RIC3	0.30137	1
3804	TTLL4	0.30142	1
3805	PAN3	0.30147	1
3806	HLX	0.30147	1
3807	NPAS2	0.30155	1
3808	LRRC41	0.30159	1
3809	EIF2S1	0.30168	1
3810	POTEG	0.30171	1
3811	ACCS	0.30171	1
3812	GARNL1	0.30179	1
3813	ZEB1	0.3018	1
3814	DLGAP3	0.30195	1
3815	SCN1A	0.30196	1
3816	PIGK	0.30197	1
3817		0.30221	1
3818	FAM98A	0.30224	1
3819	L1TD1	0.30224	1
3820	SCAMP2	0.30227	1
3821	BRS3	0.30249	1
3822	FAM164A	0.30261	1
3823	PLEKHG4B	0.30263	1
3824	AP1GBP1	0.3027	1
3825	FASTKD2	0.30313	1
3826	JPH1	0.30315	1
3827	PPP2R3A	0.30316	1
3828		0.30326	1
3829	PPP1R3B	0.30332	1
3830	C1orf85	0.30333	1
3831	RETSAT	0.30367	1
3832	MAP3K10	0.30383	1
3833	ISG20L2	0.30386	1
3834	GRHL3	0.30392	1
3835	MACROD2	0.30411	1
3836	MAP4	0.30413	1
3837	CA10	0.30417	1
3838	SYVN1	0.30421	1
3839	ARG1	0.30453	1
3840	NLE1	0.30467	1
3841	MGAT5B	0.30476	1
3842	ACSL4	0.30489	1
3843	DGAT2L6	0.3051	1
3844	PPM2C	0.30531	1
3845	OPRD1	0.30561	1
3846	AMPD3	0.30562	1
3847	CD8A	0.30569	1
3848	GTDC1	0.30574	1
3849	TBC1D8B	0.30584	1
3850	HTR4	0.30589	1
3851	ARID4A	0.30593	1
3852	ZNF30	0.30599	1
3853	TPM2	0.30602	1
3854	SYT2	0.30619	1
3855	PTDSS1	0.30619	1
3856	FUT8	0.30625	1
3857	CREBZF	0.30626	1
3858	FAM105A	0.30654	1
3859	PARP11	0.30656	1
3860	APBB2	0.30663	1
3861	TNFRSF10A	0.30666	1
3862	DYNC1LI1	0.30668	1
3863	CUX2	0.30681	1
3864	TMEM180	0.30693	1
3865		0.30708	1
3866	BOC	0.30708	1
3867	SLC6A17	0.30709	1
3868	KIN	0.30717	1
3869	MOXD1	0.30724	1
3870	KCNH1	0.30727	1
3871	AMHR2	0.30728	1
3872	ABCC12	0.30728	1
3873	CYP4F2	0.30731	1
3874	GDA	0.30744	1
3875	HTR6	0.30751	1
3876	ARR3	0.30767	1
3877	LTF	0.30778	1
3878	TCF4	0.30792	1
3879	GTF3A	0.30811	1
3880	ZC3H7A	0.30814	1
3881	BCCIP	0.30821	1
3882	IL5RA	0.3083	1
3883	BFAR	0.30869	1
3884	ITGB2	0.30876	1
3885	SETDB2	0.30892	1
3886	SLC17A9	0.30894	1
3887	FAM62A	0.30905	1
3888	LMBRD1	0.30922	1
3889	SLC25A4	0.30927	1
3890	IVD	0.30955	1
3891	ETV3L	0.30961	1
3892	DDX49	0.30977	1
3893	ITGB7	0.30981	1
3894	PITX1	0.30984	1
3895	PTCH1	0.30984	1
3896	ITLN2	0.31022	1
3897	FER1L6	0.31024	1
3898	CHRNA2	0.31027	1
3899	SHF	0.3104	1
3900	IGF2BP3	0.31041	1
3901	ATP8B1	0.31041	1
3902	U2AF2	0.3105	1
3903	PDE6A	0.31055	1
3904	C10orf54	0.31062	1
3905	CEACAM21	0.31102	1
3906	ZNF565	0.31107	1
3907	CDC73	0.31107	1
3908	GTF3C4	0.31114	1
3909	FAF2	0.3114	1
3910	SPTAN1	0.3116	1
3911	MLXIP	0.31167	1
3912	CDC2L6	0.31173	1
3913	CPA5	0.31175	1
3914	ACACB	0.31181	1
3915	NOLC1	0.31182	1
3916	DDX1	0.31183	1
3917	RBM12	0.31201	1
3918	CPNE1	0.31201	1
3919	PCSK5	0.31201	1
3920	CCDC65	0.31202	1
3921	KIF18B	0.31211	1
3922	ACTG1	0.31211	1
3923	CEP135	0.31211	1
3924	TBC1D23	0.31215	1
3925	ZIC1	0.3122	1
3926	SYT12	0.31221	1
3927	ZIC3	0.31234	1
3928	SLC25A32	0.31236	1
3929	CAPRIN1	0.31255	1
3930	SH3RF2	0.3128	1
3931	EXOSC2	0.31289	1
3932	CAD	0.31291	1
3933		0.31305	1
3934	WASF2	0.31306	1
3935	GABPA	0.31326	1
3936	TRIP11	0.31341	1
3937	C3orf1	0.31342	1
3938	TMEM48	0.31343	1
3939	SOAT2	0.31348	1
3940	CAPN9	0.31349	1
3941	MTERFD1	0.31349	1
3942	ZNF300	0.3135	1
3943	GPR15	0.3136	1
3944	SF3B4	0.31372	1
3945	TSHZ3	0.31376	1
3946	EDEM1	0.31402	1
3947	FKBP9	0.31412	1
3948	MBD4	0.31418	1
3949	EXOC2	0.31419	1
3950	SGK3	0.31433	1
3951	GRIA2	0.31449	1
3952	GAPVD1	0.31474	1
3953	PCDHB10	0.31481	1
3954	PCDHB9	0.31481	1
3955	SPZ1	0.31481	1
3956	NNT	0.31495	1
3957	PRAMEF4	0.31499	1
3958	CDC27	0.315	1
3959	MTMR10	0.31503	1
3960	VAX1	0.3151	1
3961	POLD3	0.31519	1
3962	SLC6A20	0.31523	1
3963	KLK3	0.31529	1
3964	CCDC17	0.31551	1
3965	PRKAR2B	0.31553	1
3966	MSH4	0.3156	1
3967	ETNK2	0.3156	1
3968	NCK2	0.31576	1
3969	SACS	0.31577	1
3970	C6orf167	0.31583	1
3971	OSBPL2	0.31585	1
3972	APOBEC3B	0.31586	1
3973	GAS2	0.31599	1
3974	SLC12A2	0.31608	1
3975	ACAT1	0.31626	1
3976	TBC1D14	0.31645	1
3977	GIMAP6	0.31648	1
3978	UCP1	0.31648	1
3979	STK4	0.3165	1
3980	SYCE1	0.31661	1
3981	ACSM2B	0.31672	1
3982	LINGO1	0.31672	1
3983	GLRA2	0.31676	1
3984	CCDC19	0.31683	1
3985	MTIF2	0.31707	1
3986	ZNF599	0.3171	1
3987	CYP27A1	0.31711	1
3988	DSC2	0.31729	1
3989	C20orf3	0.31732	1
3990	SLC25A44	0.31757	1
3991	FUCA2	0.31765	1
3992	GNAT1	0.31775	1
3993	IFIT2	0.31775	1
3994	NUPL1	0.31778	1
3995	JPH4	0.31795	1
3996	BCL3	0.31803	1
3997	CCDC37	0.31828	1
3998	PPP1R12A	0.31852	1
3999	CCDC80	0.31861	1
4000	PTPN11	0.31864	1
4001	TF	0.3187	1
4002	POU3F4	0.31883	1
4003	PSD4	0.31899	1
4004	TCF7L2	0.31922	1
4005	01-Sep	0.31923	1
4006	SEC13	0.31928	1
4007	GFRA1	0.31948	1
4008	CASP7	0.31949	1
4009	TMEM63A	0.31957	1
4010	FBXO44	0.31961	1
4011	ATP10B	0.31973	1
4012	EVC2	0.31976	1
4013	MYST1	0.31976	1
4014	DDB2	0.31987	1
4015	PTPRC	0.32	1
4016	SPP1	0.32001	1
4017	SERINC5	0.32015	1
4018	POTEA	0.32035	1
4019	GFOD2	0.32035	1
4020	PSG6	0.32053	1
4021	BTN2A1	0.32058	1
4022	LPIN1	0.32063	1
4023	KLC4	0.32064	1
4024	ATP1A2	0.32068	1
4025	FANCC	0.32078	1
4026	PELI2	0.32084	1
4027	DSE	0.32094	1
4028	ZNF560	0.32096	1
4029	STARD8	0.32105	1
4030	LIPH	0.32106	1
4031	FETUB	0.32128	1
4032	VPS11	0.32136	1
4033	AKAP8	0.32141	1
4034	PDGFRA	0.32163	1
4035	FBXO15	0.32169	1
4036	ZHX1	0.3218	1
4037	N4BP1	0.3218	1
4038	C6orf146	0.32193	1
4039	GRAMD4	0.32204	1
4040	CAMTA1	0.32205	1
4041	SCCPDH	0.32226	1
4042	PRKAR2A	0.3225	1
4043	ITGA3	0.32295	1
4044	KIF24	0.32306	1
4045	C1QL3	0.32312	1
4046	SLFN13	0.32313	1
4047	PTPRR	0.32321	1
4048	BBS10	0.32333	1
4049	DDO	0.32334	1
4050	THBS1	0.32344	1
4051	PTCD1	0.32371	1
4052	SMARCD3	0.32391	1
4053	ZNF821	0.32392	1
4054	TPH2	0.32411	1
4055	ZBTB25	0.32417	1
4056	PON3	0.3242	1
4057		0.32443	1
4058	CTSA	0.32447	1
4059	CCNA2	0.32447	1
4060	TRAIP	0.32452	1
4061	NDUFA9	0.3246	1
4062	BRI3BP	0.32469	1
4063	DBF4B	0.32475	1
4064	MANBA	0.32478	1
4065	OTC	0.32479	1
4066	RING1	0.32493	1
4067		0.32493	1
4068	VEPH1	0.3252	1
4069	BTBD8	0.32533	1
4070	ADAM2	0.32536	1
4071	WDR47	0.32537	1
4072	TNS1	0.32545	1
4073	SFPQ	0.32549	1
4074	CAMK2D	0.32556	1
4075	C19orf57	0.32558	1
4076	CYP1A2	0.32561	1
4077	NCF4	0.32574	1
4078	COL19A1	0.32576	1
4079	MMAA	0.32591	1
4080	DNAJB11	0.32591	1
4081	RNF160	0.32639	1
4082	PLEKHA5	0.32667	1
4083		0.32669	1
4084	SIN3B	0.32684	1
4085	NLGN3	0.32727	1
4086	LTBP1	0.32732	1
4087	PGK1	0.32735	1
4088	JMJD1C	0.32752	1
4089	SLC39A5	0.32759	1
4090	ZNF682	0.32765	1
4091	CNTNAP1	0.32766	1
4092	PABPC5	0.32778	1
4093	IPO9	0.3278	1
4094	SLAIN1	0.32785	1
4095	TMOD3	0.32794	1
4096	FCGRT	0.32801	1
4097	RASAL2	0.32806	1
4098	HS3ST3A1	0.3282	1
4099	MTERFD2	0.32831	1
4100	KIAA0748	0.32835	1
4101	CHRNA3	0.32864	1
4102	MCTP2	0.3288	1
4103	DAGLB	0.32883	1
4104	STX11	0.32894	1
4105	ZNF33A	0.32898	1
4106	FOS	0.329	1
4107	ACADSB	0.32904	1
4108	ELMO2	0.32906	1
4109	APC	0.32917	1
4110	SLC7A10	0.32929	1
4111	TM7SF2	0.32959	1
4112	FERMT3	0.32965	1
4113	LPL	0.3297	1
4114	CTNNA3	0.33005	1
4115	MIA3	0.33007	1
4116	ZYG11B	0.33018	1
4117	GPATCH8	0.33035	1
4118	HOXD10	0.33049	1
4119	KIF4A	0.33059	1
4120	KIF4B	0.33059	1
4121	MAOB	0.33067	1
4122	CHRNA7	0.33073	1
4123	EIF2A	0.33086	1
4124	ARMCX3	0.33088	1
4125	DLGAP5	0.33108	1
4126		0.33124	1
4127	POU6F1	0.33126	1
4128	GPATCH2	0.33141	1
4129	PRELP	0.33141	1
4130	MAPK8IP1	0.3316	1
4131	MPO	0.33165	1
4132	ANLN	0.33168	1
4133	DBH	0.3317	1
4134	TADA1L	0.33208	1
4135	ZNF25	0.3321	1
4136	MIPOL1	0.33216	1
4137	BAP1	0.33218	1
4138	FH	0.33232	1
4139	ACVR2B	0.33243	1
4140	PRKG1	0.33254	1
4141	C17orf46	0.33278	1
4142	GARNL4	0.33294	1
4143	COL21A1	0.33303	1
4144	HOXB4	0.33322	1
4145	CRBN	0.33335	1
4146	MLL	0.33345	1
4147	TUBD1	0.33363	1
4148	KRT13	0.33384	1
4149	TBC1D8	0.33401	1
4150	ITIH5	0.33401	1
4151	IGSF10	0.33404	1
4152	RUNDC2A	0.33419	1
4153	DOCK11	0.33444	1
4154	UACA	0.33446	1
4155	GNA12	0.33461	1
4156	ZAP70	0.33476	1
4157	CAMSAP1L1	0.33478	1
4158	XKR3	0.33491	1
4159	SERINC1	0.33524	1
4160	PHTF2	0.33535	1
4161	RMND5B	0.33537	1
4162	PSAP	0.33551	1
4163	MYADM	0.33566	1
4164	RDH5	0.33591	1
4165	SH3D19	0.33601	1
4166	MBTD1	0.33606	1
4167	HSPA14	0.33616	1
4168	POLS	0.33628	1
4169	C2CD3	0.33661	1
4170	CCDC155	0.33667	1
4171	WDR70	0.33667	1
4172	KANK1	0.33677	1
4173	FAM71A	0.33683	1
4174	BMP3	0.337	1
4175	ELK3	0.33711	1
4176	HS3ST5	0.33733	1
4177	TSPAN10	0.33734	1
4178	KPNB1	0.33737	1
4179	FOSB	0.33744	1
4180	DCLK3	0.33764	1
4181	GATA3	0.33769	1
4182	ANKRD17	0.33776	1
4183	EPB41L4A	0.33784	1
4184	ZNF77	0.33787	1
4185	IL6R	0.3379	1
4186	SHMT1	0.33796	1
4187	DLC1	0.33804	1
4188	AKAP3	0.33814	1
4189	LIMK1	0.33815	1
4190	HHEX	0.33828	1
4191	RSBN1L	0.33831	1
4192	PLEKHA6	0.33836	1
4193	CDH19	0.33841	1
4194	PNLIP	0.33845	1
4195	GPRC6A	0.33851	1
4196	EXOC5	0.3387	1
4197	KNG1	0.33871	1
4198	CDCA7	0.33891	1
4199	DCTN2	0.33895	1
4200	ALG9	0.33902	1
4201	AP1G2	0.33911	1
4202	RANBP6	0.33922	1
4203	KIAA2026	0.33926	1
4204	RLBP1L1	0.3393	1
4205	SMARCA4	0.33936	1
4206	FAM81B	0.33946	1
4207	TCOF1	0.33971	1
4208	TRIM54	0.33974	1
4209	GOLGA1	0.33979	1
4210	ZNF518A	0.33984	1
4211	ALKBH8	0.33997	1
4212	SSRP1	0.34003	1
4213	FLG	0.34004	1
4214	PARP4	0.34005	1
4215	LRRTM4	0.34007	1
4216	FAM73A	0.34013	1
4217	C1QTNF1	0.34026	1
4218	TLE6	0.34034	1
4219	SYP	0.34042	1
4220	PANK3	0.34047	1
4221	RNFT2	0.34048	1
4222	AARS2	0.34054	1
4223	CCBE1	0.3406	1
4224	PDE7B	0.3408	1
4225	LZTS1	0.34086	1
4226	ZNF549	0.3412	1
4227	DHRS2	0.34124	1
4228	SYT7	0.34153	1
4229	SYT17	0.34153	1
4230	NWD1	0.34164	1
4231	USP1	0.34166	1
4232	GPR98	0.34167	1
4233	XIAP	0.3419	1
4234	ATXN10	0.34193	1
4235	MMP1	0.34215	1
4236	SERPINB5	0.34216	1
4237	NR4A3	0.34222	1
4238	GOLGA3	0.34233	1
4239	NDRG3	0.34253	1
4240	HHIPL2	0.34262	1
4241	RNF113B	0.34264	1
4242	PAPPA	0.34267	1
4243	PAPPAS	0.34267	1
4244	ADCK1	0.34295	1
4245	BTN3A1	0.34304	1
4246	ZNF236	0.34326	1
4247	GTF3C1	0.34331	1
4248	CD2BP2	0.34353	1
4249	COL4A1	0.34356	1
4250	ZNF227	0.34364	1
4251	MAGED1	0.34368	1
4252	ABCA4	0.34369	1
4253	NLRP13	0.34374	1
4254	DNAJC6	0.34393	1
4255	VEZT	0.34399	1
4256	FAM105B	0.34402	1
4257	KRT85	0.34405	1
4258	SERPINH1	0.34417	1
4259	CNTN5	0.3442	1
4260	ABHD2	0.34422	1
4261		0.34423	1
4262	ADAM9	0.34427	1
4263	SLC41A2	0.34437	1
4264	WDR43	0.34438	1
4265	C16orf58	0.34456	1
4266	EPHB1	0.34457	1
4267	MAP3K5	0.34518	1
4268	C18orf22	0.3452	1
4269	APOLD1	0.34538	1
4270	PPP1R9A	0.34541	1
4271	KLHL6	0.34541	1
4272	CLASP2	0.34545	1
4273	ZBTB7C	0.34587	1
4274	PRKDC	0.3459	1
4275	GDF3	0.34596	1
4276	CYP4X1	0.34613	1
4277	SUPV3L1	0.34623	1
4278	CHAD	0.34649	1
4279	RAPH1	0.34655	1
4280	LPAR5	0.34681	1
4281	LRRC2	0.34694	1
4282	RNF6	0.34713	1
4283	DGCR14	0.34719	1
4284	ZNF385B	0.34724	1
4285	NUPL2	0.34744	1
4286	CCDC88B	0.34746	1
4287	ZNF652	0.34763	1
4288	SSH3	0.3477	1
4289	ZNF619	0.34778	1
4290	GPR78	0.34784	1
4291	SERPINE1	0.34786	1
4292	CCDC57	0.34798	1
4293	PGK2	0.3481	1
4294	MGRN1	0.34816	1
4295	RUNX2	0.34825	1
4296	ZNF473	0.34835	1
4297	CECR1	0.34854	1
4298	MRPS5	0.3489	1
4299	NCAPD3	0.34893	1
4300	CTTNBP2NL	0.34895	1
4301	RGP1	0.34896	1
4302	NUP85	0.34912	1
4303	CCDC11	0.34917	1
4304	MME	0.34919	1
4305	RPE65	0.34919	1
4306	MYO18A	0.34922	1
4307	KIAA1539	0.34938	1
4308	C2orf86	0.3494	1
4309	CENPF	0.34957	1
4310	CHST8	0.34965	1
4311	ROM1	0.34967	1
4312	ZNF680	0.34972	1
4313	ANKRD5	0.34979	1
4314	CYP7A1	0.34982	1
4315	CD244	0.34983	1
4316	APLP1	0.34997	1
4317	ASZ1	0.35012	1
4318	MFSD2	0.3502	1
4319	HS6ST3	0.35035	1
4320	LPXN	0.35043	1
4321	SALL4	0.35052	1
4322	CDS1	0.35057	1
4323	FIP1L1	0.35058	1
4324	ZMYND12	0.35067	1
4325	ACSL6	0.35072	1
4326	CPEB1	0.35075	1
4327	ZNF683	0.35091	1
4328	ELP4	0.35093	1
4329	TTLL9	0.35112	1
4330	LINGO2	0.35123	1
4331	C14orf149	0.35134	1
4332	G6PC	0.35138	1
4333	PGBD2	0.3514	1
4334	CSNK1E	0.35158	1
4335	LIG3	0.35164	1
4336	ZBTB33	0.35174	1
4337	PPARA	0.35176	1
4338	PODXL2	0.35192	1
4339	DNAH11	0.35193	1
4340	04-Mar	0.35203	1
4341	HNMT	0.35212	1
4342	PLOD3	0.35245	1
4343	CYP2J2	0.35247	1
4344	DLG5	0.35256	1
4345	MTM1	0.35262	1
4346	ZMYM6	0.35263	1
4347	B3GNT4	0.35267	1
4348	TTLL7	0.35273	1
4349		0.35292	1
4350	TKTL2	0.353	1
4351	CYP24A1	0.35311	1
4352	PTCHD2	0.35313	1
4353	KIAA0232	0.35321	1
4354	NUP205	0.35327	1
4355	GDF2	0.35344	1
4356	TEX10	0.35378	1
4357	C8B	0.35381	1
4358	ADAM19	0.35384	1
4359	WNT8A	0.35386	1
4360	TLR7	0.35391	1
4361	CYTH4	0.35398	1
4362	TCN1	0.354	1
4363	ENTPD5	0.35403	1
4364	DDX6	0.35421	1
4365	RASGRP3	0.35432	1
4366	ARFIP1	0.35451	1
4367	ARMC10	0.35456	1
4368	GCKR	0.35459	1
4369	EXD1	0.35494	1
4370	TAF1B	0.35518	1
4371	GALNTL5	0.3553	1
4372	FZD7	0.35546	1
4373	ZNF280C	0.35559	1
4374	C21orf66	0.35594	1
4375	FCGR1A	0.35596	1
4376	FCGR1C	0.35596	1
4377	INHBA	0.35606	1
4378	SGOL2	0.35614	1
4379		0.3563	1
4380	CEACAM16	0.3564	1
4381	ARHGAP25	0.35644	1
4382	NCOA6	0.35645	1
4383	TCHHL1	0.35672	1
4384	C7orf52	0.35674	1
4385	JMJD1B	0.35695	1
4386	CENPJ	0.357	1
4387	ISLR	0.35714	1
4388	LIMCH1	0.35718	1
4389	HCN1	0.35728	1
4390	GSDMC	0.35734	1
4391	TTLL2	0.35734	1
4392	BTK	0.3574	1
4393	ATF7IP2	0.35744	1
4394	GABRA4	0.35747	1
4395	NDUFS1	0.35769	1
4396	ZNF677	0.3577	1
4397	GIF	0.35771	1
4398	LPHN2	0.35791	1
4399	PCDHB14	0.35799	1
4400	GNAQ	0.35829	1
4401	FNTB	0.3583	1
4402	SUPT3H	0.35836	1
4403	ANKS6	0.35841	1
4404	EPOR	0.35842	1
4405	DDX25	0.35853	1
4406	ZNF461	0.35863	1
4407	NTRK2	0.35871	1
4408	TSEN54	0.35873	1
4409	ABCB7	0.35874	1
4410	STRADA	0.35891	1
4411	GRN	0.35893	1
4412	UROC1	0.359	1
4413	CXorf39	0.35913	1
4414	WHAMM	0.35917	1
4415	CCR6	0.35933	1
4416	ERC2	0.35933	1
4417	HEMGN	0.35944	1
4418	FAM81A	0.36008	1
4419	NDNL2	0.36018	1
4420	IMPAD1	0.36026	1
4421	AKD2	0.36036	1
4422	KCNA6	0.36036	1
4423	AMPD2	0.36057	1
4424	ATG4C	0.36065	1
4425	SLC20A2	0.3607	1
4426	ALDH1L1	0.36071	1
4427	SLC2A11	0.36075	1
4428	BAIAP2L1	0.36076	1
4429	P4HTM	0.3609	1
4430	SGTA	0.36096	1
4431	UNC45A	0.36105	1
4432	LRG1	0.36111	1
4433	CPE	0.3614	1
4434	PI4K2B	0.36145	1
4435	RNPS1	0.36154	1
4436	VIL1	0.3616	1
4437	CATSPER1	0.36177	1
4438	WAS	0.36195	1
4439	C1orf172	0.36198	1
4440	SHANK2	0.36209	1
4441	TMLHE	0.36211	1
4442		0.36225	1
4443	ABI3BP	0.36229	1
4444	DUSP1	0.36244	1
4445	PNKP	0.36253	1
4446	SMURF1	0.36271	1
4447	ACCN2	0.36274	1
4448	PLG	0.36286	1
4449	RCOR2	0.36287	1
4450	MYH15	0.36326	1
4451	VSX2	0.36327	1
4452	CYP39A1	0.36327	1
4453	SNX29	0.36327	1
4454	NLK	0.3634	1
4455	DDX43	0.36351	1
4456	FANCG	0.36365	1
4457	UBE4A	0.36398	1
4458	HEXB	0.3642	1
4459	RUFY2	0.36443	1
4460	BMP2	0.36445	1
4461	TDRD10	0.36478	1
4462	KRT77	0.36495	1
4463	FBXO39	0.3652	1
4464	ZNF674	0.3652	1
4465	FAM184A	0.36532	1
4466	RAD18	0.36546	1
4467	ZFP1	0.36549	1
4468	GPKOW	0.36576	1
4469	ZNF559	0.36578	1
4470	FADS3	0.36584	1
4471	FRY	0.36587	1
4472	IFT140	0.36588	1
4473	CLPTM1	0.36592	1
4474	CLCN3	0.36595	1
4475	FAM120B	0.36601	1
4476	USP34	0.36623	1
4477	PDE4B	0.36635	1
4478	ZNF572	0.3664	1
4479	SHPK	0.36651	1
4480	ZNF181	0.36658	1
4481	C3orf39	0.36674	1
4482	ARMCX1	0.36683	1
4483	PARP2	0.36695	1
4484	FPGT	0.36696	1
4485	TNNI3K	0.36696	1
4486	UNC13B	0.36714	1
4487	MKRN3	0.36762	1
4488	TLE1	0.36766	1
4489	CNTFR	0.3677	1
4490	SYNJ1	0.36784	1
4491	DDX18	0.36784	1
4492	ZNF641	0.36789	1
4493	IRF9	0.36797	1
4494	SLC16A11	0.36801	1
4495	TTC5	0.36809	1
4496	AP2A1	0.36815	1
4497		0.36827	1
4498	PRKD1	0.36863	1
4499	GNAI2	0.36872	1
4500	XKR6	0.36889	1
4501	TEAD2	0.36891	1
4502	SMYD1	0.36895	1
4503	AADACL4	0.3693	1
4504	LARP1	0.36957	1
4505	GLCE	0.36963	1
4506	ZNF770	0.36972	1
4507	MTSS1	0.36979	1
4508	THBS3	0.36983	1
4509	PLA1A	0.36985	1
4510	MFGE8	0.37006	1
4511	SPATA13	0.37007	1
4512	PDS5B	0.37011	1
4513	SPAG1	0.37012	1
4514	LIPK	0.37022	1
4515	ABCC9	0.37029	1
4516	NAP1L1	0.37032	1
4517	IFRD2	0.37071	1
4518	ENC1	0.371	1
4519	MYBPC2	0.37111	1
4520	CLIC6	0.37113	1
4521	ZNF655	0.37122	1
4522	PATZ1	0.37134	1
4523	C2orf65	0.37139	1
4524	B4GALT5	0.37149	1
4525	TMEM198	0.37175	1
4526	ATF7	0.37181	1
4527	FEM1C	0.37198	1
4528	MTMR8	0.37227	1
4529	TBL1X	0.37238	1
4530	MAPK6	0.37248	1
4531	EIF4ENIF1	0.37273	1
4532	C14orf135	0.37292	1
4533	ZDHHC8	0.37295	1
4534	PPP2R5C	0.37318	1
4535	PPWD1	0.37348	1
4536	TRAF3IP2	0.37358	1
4537	TRAF7	0.37362	1
4538	CD55	0.37388	1
4539	CORO2A	0.37401	1
4540	NTN4	0.37403	1
4541	EIF3L	0.37412	1
4542	RNF130	0.37413	1
4543	EIF4A3	0.37451	1
4544	PIK3CG	0.37479	1
4545	CCDC82	0.37491	1
4546	PTPN13	0.37506	1
4547	MAP7D1	0.3751	1
4548	PKN1	0.37541	1
4549	GPAM	0.37544	1
4550		0.37546	1
4551	WBP11	0.37592	1
4552	ARFGEF1	0.37606	1
4553	ENPEP	0.37615	1
4554	CPA4	0.37624	1
4555	PRUNE	0.37639	1
4556	CDON	0.37653	1
4557	LIMA1	0.37679	1
4558	NONO	0.37713	1
4559	PCDHB13	0.37719	1
4560	ZCCHC18	0.37736	1
4561	PTGS2	0.3775	1
4562	SLC1A7	0.37764	1
4563	SLC35D3	0.37767	1
4564	KIF5A	0.3777	1
4565	MAPK8	0.37774	1
4566	ZSCAN20	0.37784	1
4567	SHOC2	0.37809	1
4568	SF1	0.37815	1
4569	SLC16A13	0.37816	1
4570	DBX1	0.37836	1
4571	ASS1	0.37837	1
4572	WDR27	0.37855	1
4573		0.37855	1
4574	ZNF345	0.37858	1
4575	PTPRK	0.37863	1
4576	KCNK10	0.37874	1
4577	SYNC	0.37879	1
4578	P2RY6	0.37895	1
4579	HNRNPA1P2	0.379	1
4580	HNRNPA1	0.379	1
4581	HNRPA1L3	0.379	1
4582	ATL2	0.37901	1
4583	RABEP2	0.37903	1
4584	PRPF40B	0.37922	1
4585	ZNF498	0.37926	1
4586	ZNF513	0.37929	1
4587	TBX22	0.37933	1
4588	CES8	0.37937	1
4589	PSMD13	0.37957	1
4590	ESX1	0.37963	1
4591	HSP90B1	0.37975	1
4592	ZNF488	0.37994	1
4593	SCHIP1	0.38012	1
4594	SLC4A7	0.38018	1
4595	TRAF1	0.38045	1
4596	UNK	0.38045	1
4597	ZFP90	0.38046	1
4598	LRRTM3	0.38049	1
4599		0.38082	1
4600	GABRB3	0.38097	1
4601	OTUD4	0.38102	1
4602	NSMAF	0.38113	1
4603	EVL	0.38122	1
4604	SASS6	0.38131	1
4605	CCDC151	0.38137	1
4606	RMND5A	0.38138	1
4607	SOCS5	0.38138	1
4608	SALL2	0.38154	1
4609	BHLHE40	0.38156	1
4610	IGSF21	0.38163	1
4611	GSN	0.3819	1
4612	KCNA1	0.38193	1
4613	DCDC2	0.38213	1
4614	KIR3DL2	0.38216	1
4615	CCDC102B	0.3823	1
4616	LGALS9C	0.38234	1
4617	VLDLR	0.38271	1
4618	RHAG	0.38273	1
4619	KIAA0367	0.38276	1
4620	SLCO4C1	0.38285	1
4621	MYOM1	0.38294	1
4622	PUS3	0.38305	1
4623	PDIA3	0.38318	1
4624	CNNM4	0.38321	1
4625	PADI4	0.38329	1
4626	ATP10D	0.38335	1
4627	PDSS2	0.38347	1
4628	PALMD	0.38348	1
4629	ZNF383	0.38359	1
4630	PCDHB3	0.38367	1
4631	ATN1	0.38376	1
4632	GPR62	0.38377	1
4633	OTOF	0.38384	1
4634	PPP1R7	0.38395	1
4635	ADSL	0.38396	1
4636	PRPF4B	0.3841	1
4637		0.38429	1
4638	ZNF846	0.38452	1
4639	LRRC33	0.38474	1
4640	RASA1	0.3851	1
4641	TXNIP	0.3854	1
4642	FERMT1	0.38568	1
4643	REST	0.38579	1
4644	GPR45	0.38582	1
4645	DDX12	0.38587	1
4646	SMC1B	0.38622	1
4647	WHSC1	0.38632	1
4648	ZNF620	0.38633	1
4649	TH1L	0.38653	1
4650	PAPD5	0.38667	1
4651	C18orf8	0.38673	1
4652	UPB1	0.38686	1
4653	SLC2A12	0.38704	1
4654	NUMBL	0.38704	1
4655	MAEA	0.38707	1
4656	APBB3	0.38726	1
4657	KIAA0020	0.38732	1
4658	OAS2	0.38733	1
4659	KCNN4	0.38736	1
4660	TNR	0.38751	1
4661	DMD	0.3877	1
4662	DUOX1	0.38774	1
4663	MRVI1	0.38782	1
4664	PAK6	0.38782	1
4665	RRP9	0.38792	1
4666	NFRKB	0.38795	1
4667	ODF2L	0.38836	1
4668	C6orf134	0.38841	1
4669		0.38841	1
4670	MATR3	0.38845	1
4671	MLLT3	0.38846	1
4672	ZMYND10	0.38854	1
4673	MUC21	0.3886	1
4674	CD5	0.38864	1
4675	HCN3	0.38872	1
4676	NT5C1A	0.38876	1
4677	E2F7	0.38877	1
4678	ZNF588	0.38887	1
4679	ZNF107	0.38887	1
4680	SH3TC2	0.38889	1
4681	ITGA10	0.38914	1
4682	RSBN1	0.38946	1
4683	ATP9B	0.38953	1
4684	GCM2	0.38954	1
4685	TBCCD1	0.38958	1
4686	SKIL	0.38994	1
4687	UBAC2	0.39024	1
4688	MAP3K4	0.39037	1
4689	SERPINA9	0.39081	1
4690	WDR88	0.39101	1
4691	GLB1L2	0.39102	1
4692	CYP4A22	0.39115	1
4693	ZNF860	0.39129	1
4694	BEST4	0.39131	1
4695	LARP4	0.39139	1
4696	CCDC18	0.39166	1
4697	LGTN	0.39185	1
4698	SEL1L2	0.39187	1
4699	ZNF749	0.39189	1
4700	MYO1A	0.39193	1
4701	NEU3	0.39204	1
4702	LCP2	0.39211	1
4703	C18orf34	0.39215	1
4704	UNC13A	0.39225	1
4705	CDK10	0.39237	1
4706	ALPK1	0.39248	1
4707	TBC1D22A	0.39249	1
4708	IFT81	0.39268	1
4709	GPR37	0.39291	1
4710	SLC6A18	0.39291	1
4711	C19orf46	0.39314	1
4712	CDH12	0.3933	1
4713	RBPJL	0.39345	1
4714	MTF1	0.39399	1
4715	TCP11L2	0.39415	1
4716	FAM123C	0.39419	1
4717	OSBPL8	0.3948	1
4718	RECQL	0.39482	1
4719	ALS2CR11	0.39489	1
4720	EIF4A1	0.39491	1
4721	SNORA67	0.39491	1
4722	B4GALNT2	0.39498	1
4723	SENP7	0.39512	1
4724	E4F1	0.39521	1
4725	PLAGL2	0.39533	1
4726	SAMD3	0.39536	1
4727	GHRHR	0.39551	1
4728	B3GAT2	0.39554	1
4729	AKAP1	0.39554	1
4730	ECE2	0.39563	1
4731	MED17	0.39604	1
4732	RPS6KA2	0.39615	1
4733	MYH7	0.39629	1
4734	JAM3	0.3963	1
4735	PSTPIP1	0.39643	1
4736	ADAMTS17	0.39662	1
4737	COX15	0.39678	1
4738	LILRA1	0.39705	1
4739	KLF17	0.39721	1
4740	BHMT	0.39728	1
4741	ICK	0.39739	1
4742	ZNF521	0.39741	1
4743	BMP1	0.39744	1
4744	KLHL5	0.39749	1
4745	ABCA10	0.39751	1
4746	DIXDC1	0.39767	1
4747	TACR3	0.39771	1
4748	ATP6V1C2	0.39786	1
4749	KCND1	0.39787	1
4750	TUBB2C	0.39799	1
4751	SAPS3	0.39803	1
4752	ZNF555	0.39808	1
4753	EBF4	0.39823	1
4754	UTP6	0.39845	1
4755	GPI	0.39862	1
4756	HTRA2	0.39864	1
4757	ZFP2	0.39864	1
4758	CDC6	0.39866	1
4759	DACT1	0.39883	1
4760	RASGRF2	0.3989	1
4761	EPB41	0.399	1
4762	TACR1	0.3997	1
4763	ACE	0.39971	1
4764	PDE4C	0.39985	1
4765	NOX4	0.39997	1
4766	SDAD1	0.40009	1
4767	SLC5A11	0.40021	1
4768	LGR4	0.40027	1
4769	KCNJ9	0.40037	1
4770	DOCK5	0.4004	1
4771	TMC7	0.40044	1
4772	CHRNA10	0.40049	1
4773	KLF12	0.40054	1
4774	LRRIQ3	0.4006	1
4775	POLM	0.40066	1
4776	PLD2	0.40066	1
4777	CCDC61	0.40067	1
4778	MFSD8	0.40083	1
4779	GALNT2	0.40092	1
4780	RAB3IP	0.40099	1
4781	FGGY	0.40114	1
4782	KLHL10	0.40125	1
4783	ZNF583	0.40141	1
4784	DAGLA	0.40147	1
4785	REL	0.40152	1
4786	HTR3C	0.40162	1
4787	SLC40A1	0.40166	1
4788	PRMT5	0.40167	1
4789	ANAPC4	0.4017	1
4790	TRAF2	0.40179	1
4791	CCDC63	0.40186	1
4792	HAS1	0.40188	1
4793	GNL1	0.40191	1
4794		0.40191	1
4795	ACAP2	0.40209	1
4796	ADAM33	0.40225	1
4797	IGSF9	0.40227	1
4798	TCF12	0.40232	1
4799	ZCCHC5	0.40236	1
4800	IQGAP3	0.40261	1
4801	WDR49	0.40272	1
4802	CPB2	0.40297	1
4803	UNC5D	0.40325	1
4804	PHF19	0.40325	1
4805	SLC7A3	0.40325	1
4806	ABCA3	0.40327	1
4807	IRAK4	0.40351	1
4808	ARID5B	0.40368	1
4809	TNS4	0.40372	1
4810	NRCAM	0.40377	1
4811	FBXO30	0.40379	1
4812	NKAPL	0.4039	1
4813	GLS	0.40393	1
4814	PSG3	0.40399	1
4815	ALG1	0.40419	1
4816	APAF1	0.40426	1
4817	SMARCA2	0.40436	1
4818	USP28	0.40442	1
4819	RPN2	0.40449	1
4820	ZNF323	0.40464	1
4821	ZNF275	0.40492	1
4822	ZNF610	0.40509	1
4823	C6orf222	0.40512	1
4824	FBXO34	0.40547	1
4825	BTBD1	0.40591	1
4826	NHEDC1	0.40603	1
4827	INPP4B	0.40611	1
4828	SGSH	0.40628	1
4829	TRIP12	0.40637	1
4830	PAK2	0.40648	1
4831	DHCR7	0.40653	1
4832	CUGBP1	0.40655	1
4833	PIP4K2B	0.40658	1
4834	PCDHGA2	0.40664	1
4835	CNNM3	0.40694	1
4836	TBK1	0.40722	1
4837	SCNN1B	0.40725	1
4838	DSCAML1	0.40727	1
4839	TCEB3B	0.40732	1
4840	FANCI	0.40758	1
4841	SYT13	0.40769	1
4842	RCBTB2	0.40773	1
4843	ST8SIA5	0.40776	1
4844	MEPE	0.40823	1
4845		0.40825	1
4846	SLC44A4	0.40825	1
4847	TAGAP	0.40827	1
4848	NLRC5	0.40853	1
4849	TGM1	0.40875	1
4850	RBM6	0.40889	1
4851	PFKFB3	0.40893	1
4852	AP2B1	0.4099	1
4853	CENPE	0.41026	1
4854	TRIM5	0.41034	1
4855	CCPG1	0.41042	1
4856	KBTBD6	0.41086	1
4857	ZNF534	0.41113	1
4858	ZNF528	0.41113	1
4859	TEK	0.41115	1
4860	PIK3R4	0.41144	1
4861	FANCM	0.41174	1
4862	TRIM71	0.41179	1
4863	FIGN	0.41188	1
4864	MORC1	0.41191	1
4865	KIF14	0.41201	1
4866	LBP	0.41215	1
4867	KLF8	0.41219	1
4868	FEZF1	0.4124	1
4869	ACIN1	0.41252	1
4870	FDXACB1	0.41258	1
4871	BUB1B	0.4127	1
4872	FAM55B	0.41275	1
4873	TBX18	0.41289	1
4874	ITPR2	0.41304	1
4875	LYST	0.41315	1
4876	ELF4	0.41331	1
4877	KCNG1	0.41339	1
4878	CLNK	0.41346	1
4879	ERMAP	0.41357	1
4880	GPR179	0.41364	1
4881	ALAS1	0.41375	1
4882	ANO8	0.41377	1
4883	FBXO18	0.41379	1
4884	PRC1	0.41387	1
4885	MPP5	0.41422	1
4886	ITGAV	0.41431	1
4887	PVRL1	0.41471	1
4888	KHDRBS1	0.41477	1
4889	ATP8A2	0.41492	1
4890	TBX1	0.41495	1
4891	LGR5	0.41533	1
4892	FBXO11	0.41536	1
4893	NAB2	0.41559	1
4894	GPD2	0.41579	1
4895	LEMD3	0.41583	1
4896	LRRC63	0.416	1
4897	PTPN12	0.41637	1
4898	KIF21A	0.41645	1
4899	AKAP4	0.4166	1
4900	ZXDA	0.41669	1
4901	GABRA3	0.41677	1
4902	ZNF57	0.41686	1
4903	MFN2	0.41691	1
4904	PBX4	0.417	1
4905	PDLIM3	0.41701	1
4906	FZD3	0.41701	1
4907	AIM1	0.41734	1
4908	WRNIP1	0.41759	1
4909	LRPAP1	0.4176	1
4910	ACLY	0.41798	1
4911	BPIL1	0.41832	1
4912	PDE1B	0.41844	1
4913	WNK4	0.41847	1
4914	GANAB	0.41881	1
4915	RNMTL1	0.41895	1
4916	CAMKV	0.41897	1
4917	AXUD1	0.41901	1
4918	HADHA	0.41917	1
4919	SLC7A8	0.41931	1
4920	FRMD6	0.41935	1
4921	DEPDC7	0.41945	1
4922	SRF	0.41967	1
4923	ZNF658	0.4197	1
4924	PHTF1	0.41977	1
4925	LMCD1	0.41994	1
4926	FIG4	0.42012	1
4927	HRG	0.42022	1
4928	TRPV5	0.42057	1
4929	TMF1	0.42072	1
4930	ZBTB41	0.42079	1
4931	FKBP8	0.42105	1
4932		0.42118	1
4933	SMARCAL1	0.42144	1
4934	AXL	0.42148	1
4935	BCAN	0.4216	1
4936	LRCH1	0.42169	1
4937	TRIM37	0.42219	1
4938	TCERG1L	0.42246	1
4939	DCLRE1C	0.42248	1
4940	FAM98B	0.42249	1
4941	IKBKB	0.42252	1
4942	DEPDC1B	0.42252	1
4943	MYO1D	0.42254	1
4944	MPP1	0.42262	1
4945	OPN4	0.42292	1
4946	L3MBTL2	0.42308	1
4947	RASGRP1	0.42311	1
4948	PMS1	0.42371	1
4949	UHRF1BP1	0.42372	1
4950	C3orf58	0.42377	1
4951	COBL	0.42386	1
4952	SGCA	0.42422	1
4953	TRPC6	0.42445	1
4954	IPO5	0.42446	1
4955	GTSE1	0.42458	1
4956	ABCA8	0.42482	1
4957	IL1RAPL2	0.42491	1
4958	HIST1H2BF	0.42496	1
4959	HIST1H2BE	0.42496	1
4960	HIST1H2BC	0.42496	1
4961	HIST1H2BI	0.42496	1
4962	HIST1H2BG	0.42496	1
4963	FTSJ3	0.42501	1
4964	GRIN2D	0.42517	1
4965	PCK2	0.42575	1
4966	CDH1	0.42605	1
4967	EPB41L5	0.42631	1
4968	LRRC6	0.42639	1
4969	WNT2B	0.42649	1
4970	HINFP	0.42684	1
4971	CTPS2	0.42696	1
4972	LILRA2	0.42709	1
4973	NFXL1	0.4271	1
4974	PDXP	0.4271	1
4975	KIAA1383	0.42718	1
4976	SEC23B	0.42724	1
4977	GPR162	0.42726	1
4978	ARHGAP15	0.42733	1
4979	GPER	0.42743	1
4980	MYST2	0.42756	1
4981	CYP2C9	0.4277	1
4982	PCDHB12	0.42774	1
4983	COG8	0.42774	1
4984	HRH1	0.42818	1
4985	TIMELESS	0.42825	1
4986	MPEG1	0.42828	1
4987	LAMA4	0.42854	1
4988	ZNF415	0.42881	1
4989	API5	0.4292	1
4990	API5L1	0.4292	1
4991	ANKAR	0.4294	1
4992	RHBDL3	0.42964	1
4993	GLRA1	0.4301	1
4994	NKTR	0.43033	1
4995	C14orf115	0.43044	1
4996	RTF1	0.43074	1
4997	E2F2	0.43084	1
4998	RLF	0.43096	1
4999	USP38	0.43107	1
5000	BMP6	0.4311	1
5001	EHD2	0.43122	1
5002	PTK2	0.43126	1
5003	ZNF688	0.43137	1
5004	ZNF785	0.43137	1
5005	FAM50A	0.43148	1
5006	LAS1L	0.43157	1
5007	PPP3CC	0.43175	1
5008	C9orf3	0.43195	1
5009	08-Sep	0.43202	1
5010	WDR66	0.43241	1
5011	FUBP3	0.43248	1
5012	ELF1	0.4325	1
5013	NR4A2	0.43251	1
5014	EXOC6B	0.43306	1
5015	TFCP2	0.43326	1
5016	HDAC1	0.43337	1
5017	PTPRN2	0.43352	1
5018	CYP2A7	0.43371	1
5019	SLC28A1	0.4338	1
5020	SPATA21	0.43388	1
5021	KCNH8	0.43414	1
5022	OGG1	0.43416	1
5023	WWC3	0.43417	1
5024	ATAD2B	0.43429	1
5025	ZNF266	0.43448	1
5026	SVEP1	0.43453	1
5027	STAG1	0.43454	1
5028	CLSPN	0.4348	1
5029	ZNF606	0.43527	1
5030	SPEF2	0.43545	1
5031	CR2	0.43553	1
5032	ENTPD7	0.43583	1
5033	C1orf116	0.43597	1
5034	ZNF828	0.43606	1
5035	ZNF608	0.43616	1
5036	LIPG	0.43621	1
5037	HCFC1	0.43625	1
5038	DYNC1H1	0.43634	1
5039	PPL	0.4364	1
5040	ZNF470	0.4366	1
5041	MARK1	0.43676	1
5042	MED26	0.43689	1
5043	RHPN2	0.43709	1
5044	ZBED4	0.43711	1
5045	DPYS	0.43716	1
5046	RNF149	0.43726	1
5047	TIMM44	0.43727	1
5048	FAM113A	0.43739	1
5049	DENND1A	0.43756	1
5050	HSF5	0.438	1
5051	HOOK1	0.4381	1
5052	CCIN	0.43812	1
5053	HCRTR1	0.43817	1
5054	ABCA6	0.43822	1
5055	USP14	0.43876	1
5056	SFRS2IP	0.43903	1
5057	R3HDM2	0.43926	1
5058	ZNF43	0.43935	1
5059	BLMH	0.43939	1
5060	BCAS1	0.4394	1
5061	CCDC157	0.43954	1
5062	RSPH10B2	0.43957	1
5063	IL4I1	0.43959	1
5064	WIPI2	0.43976	1
5065	ALOX5	0.43994	1
5066	PKLR	0.43997	1
5067	SNRK	0.44005	1
5068	RASAL1	0.44007	1
5069	PAPD4	0.44013	1
5070	CCDC102A	0.44031	1
5071	FCHO2	0.44055	1
5072	MYLK2	0.44073	1
5073	CSDE1	0.44081	1
5074	MYO1H	0.44085	1
5075	POMGNT1	0.44101	1
5076	MAP3K7IP3	0.44106	1
5077	LPP	0.44114	1
5078	KLC3	0.44129	1
5079	CUL5	0.4414	1
5080		0.4421	1
5081	MED25	0.44219	1
5082	CTTN	0.4427	1
5083	FAAH	0.443	1
5084	MYPN	0.44304	1
5085	SLC2A2	0.44314	1
5086		0.44315	1
5087	MCM5	0.44327	1
5088	RNF10	0.44327	1
5089	SPAG8	0.44345	1
5090	SLC6A12	0.44345	1
5091	PCDH24	0.44372	1
5092	STXBP4	0.44384	1
5093	CC2D1B	0.44385	1
5094	KAT2B	0.44394	1
5095	CD3EAP	0.44399	1
5096	WNK3	0.44399	1
5097	SLC25A24	0.44418	1
5098	DGKH	0.44421	1
5099	NHS	0.44425	1
5100	ZNF354C	0.4443	1
5101	LY9	0.44468	1
5102	ABCA5	0.44499	1
5103	UGT2A3	0.44503	1
5104	CRTC3	0.44513	1
5105	RCOR3	0.44514	1
5106	ZNF546	0.44563	1
5107	KIAA1407	0.44572	1
5108	CEP250	0.44575	1
5109	TGIF1	0.44585	1
5110	AFAP1L2	0.4459	1
5111	RAPSN	0.44603	1
5112	RTTN	0.44624	1
5113	TMPRSS6	0.44658	1
5114	GSK3A	0.44661	1
5115	RIN2	0.44675	1
5116	VEGFA	0.44676	1
5117	SCUBE2	0.44688	1
5118	BRD3	0.44699	1
5119	TRMT1	0.44721	1
5120	IKBKE	0.44731	1
5121	SPOCK1	0.44735	1
5122	GAB3	0.44769	1
5123	FGD6	0.44769	1
5124	GRAMD1B	0.44778	1
5125	NUP54	0.44779	1
5126	CEP57	0.44779	1
5127	ANGPTL4	0.44781	1
5128	ZNF451	0.44811	1
5129	PABPC1L	0.44823	1
5130	ESF1	0.44824	1
5131	INTS5	0.44827	1
5132	FAM155B	0.44829	1
5133	SCUBE1	0.44837	1
5134	C2orf85	0.44898	1
5135	AHI1	0.449	1
5136	ATP2B4	0.44907	1
5137	MIA2	0.44925	1
5138	DDC	0.4493	1
5139	CCT4	0.44947	1
5140	DNM2	0.44955	1
5141	GNAS	0.44963	1
5142		0.44963	1
5143	MCF2L2	0.44975	1
5144	SPATA16	0.4501	1
5145	DNAJC7	0.45012	1
5146	PPIG	0.45035	1
5147	MARS2	0.45037	1
5148	CCT8L1	0.45055	1
5149	KLF5	0.45059	1
5150	MDH1B	0.45064	1
5151	DYSF	0.45067	1
5152	C1orf101	0.45086	1
5153	KBTBD3	0.45106	1
5154	BRSK1	0.45111	1
5155	BOD1L	0.45133	1
5156	TESK2	0.45152	1
5157	PPARD	0.45156	1
5158	C13orf23	0.45171	1
5159	BTNL9	0.45182	1
5160	ZNF292	0.45184	1
5161	TOMM70A	0.45195	1
5162	ACSM5	0.45214	1
5163	NBPF3	0.45218	1
5164	RORC	0.45289	1
5165	GNPTAB	0.45303	1
5166	HIVEP1	0.45308	1
5167	ACADVL	0.45308	1
5168	GPLD1	0.45325	1
5169	TRIM17	0.45326	1
5170	NMT2	0.45326	1
5171	GLDN	0.45329	1
5172	ALPP	0.45379	1
5173	PICALM	0.45407	1
5174	CACNA2D3	0.45416	1
5175	NFATC2IP	0.45443	1
5176	VIM	0.45447	1
5177	ANO6	0.4547	1
5178	RNF43	0.45495	1
5179	KCND2	0.45499	1
5180	C12orf34	0.45501	1
5181	ZKSCAN4	0.45512	1
5182	ZNF136	0.45559	1
5183	UBR5	0.45579	1
5184	PPM1E	0.45585	1
5185	GEMIN4	0.45586	1
5186	CDH20	0.456	1
5187	FAM126B	0.45605	1
5188	TEAD3	0.45608	1
5189	GAD1	0.45609	1
5190	ME1	0.45609	1
5191	SLC12A6	0.45623	1
5192	INA	0.45628	1
5193	ETV5	0.45639	1
5194	SLC34A1	0.4566	1
5195	CYP1B1	0.45673	1
5196	PRKAG3	0.45674	1
5197	PLXDC1	0.45684	1
5198	BACE1	0.4571	1
5199	CHGB	0.45739	1
5200	RGL4	0.45749	1
5201	GPRASP2	0.45783	1
5202	ZNF592	0.45801	1
5203	NGFR	0.45804	1
5204	FAM134C	0.45806	1
5205	NPAS3	0.45824	1
5206	CCDC55	0.45845	1
5207	PODN	0.45871	1
5208	ZNF281	0.45888	1
5209	UBR2	0.45892	1
5210	EXPH5	0.45894	1
5211	TAF4	0.45915	1
5212	NXF3	0.45925	1
5213	L3MBTL	0.45946	1
5214	CCDC116	0.46003	1
5215	THAP9	0.46024	1
5216	KIAA1024	0.46045	1
5217	THOC1	0.46045	1
5218	FAM59A	0.46064	1
5219	XPO7	0.46065	1
5220	EHD4	0.46077	1
5221	PSMD1	0.4609	1
5222	SMARCD1	0.46118	1
5223	GLIS3	0.46125	1
5224	DNAJC10	0.46133	1
5225	SLC12A1	0.46134	1
5226	MEX3C	0.46143	1
5227	TMPRSS3	0.46147	1
5228	WDR91	0.46178	1
5229	MST1R	0.46179	1
5230	NDST2	0.46234	1
5231	C9orf84	0.46267	1
5232	DMTF1	0.46311	1
5233	C14orf93	0.46315	1
5234	F5	0.46354	1
5235	B3GALTL	0.46371	1
5236	SLC22A8	0.46375	1
5237	KRT35	0.46381	1
5238	FLT1	0.46383	1
5239	PIWIL1	0.46383	1
5240	FKBP15	0.46395	1
5241	FMN1	0.46419	1
5242	SLC11A1	0.46424	1
5243	ZFHX4	0.46444	1
5244	PIP5K1A	0.46447	1
5245	TACC1	0.46452	1
5246	GLT25D2	0.46458	1
5247	LRIT2	0.46465	1
5248	SIRPA	0.46468	1
5249	AP1B1	0.46505	1
5250	LRP1	0.46533	1
5251	ZNF280A	0.46558	1
5252	DNMT1	0.4657	1
5253	ZNF81	0.46572	1
5254	ERC1	0.46578	1
5255	EDC4	0.46606	1
5256	SESTD1	0.46624	1
5257	PSME4	0.46646	1
5258	UMODL1	0.46663	1
5259	EPB41L4B	0.46694	1
5260	AGAP4	0.46702	1
5261	PIBF1	0.46715	1
5262	RECK	0.46717	1
5263	TPTE2	0.46753	1
5264	C2orf78	0.46755	1
5265	MKRNP6	0.46768	1
5266	MKRN1	0.46768	1
5267	CPNE6	0.46769	1
5268	GPRIN1	0.46772	1
5269	SLC25A23	0.46804	1
5270	FAM134A	0.46819	1
5271	IRF8	0.46839	1
5272	GRWD1	0.46912	1
5273	DNTT	0.46918	1
5274	DNAJC11	0.46919	1
5275	ZNF184	0.46924	1
5276	DGKI	0.46966	1
5277	RBAK	0.46971	1
5278	MYEF2	0.46996	1
5279	PINK1	0.47017	1
5280	C17orf63	0.47041	1
5281	ACSS1	0.47071	1
5282		0.47104	1
5283	NLRP2	0.47127	1
5284	HIST2H4A	0.47129	1
5285	HIST1H4C	0.47129	1
5286	HIST4H4	0.47129	1
5287	HIST1H4K	0.47129	1
5288	HIST1H4D	0.47129	1
5289	HIST1H4B	0.47129	1
5290	HIST1H4H	0.47129	1
5291	HIST2H4B	0.47129	1
5292	HIST1H4F	0.47129	1
5293	HIST1H4A	0.47129	1
5294	HIST1H4L	0.47129	1
5295	HIST1H4J	0.47129	1
5296	HIST1H4E	0.47129	1
5297	HIST1H4I	0.47129	1
5298	ZNF462	0.47152	1
5299	ZBTB16	0.47154	1
5300	MASTL	0.47182	1
5301	ALOX15B	0.47198	1
5302	ENPP7	0.47216	1
5303	SRP68	0.47217	1
5304	LRCH2	0.47224	1
5305	SLC38A3	0.47234	1
5306	SETMAR	0.47241	1
5307	MEF2A	0.47247	1
5308	WIPF3	0.47255	1
5309	CASC3	0.47301	1
5310	NOS2	0.47309	1
5311	HMGCR	0.47316	1
5312	FBXO7	0.47322	1
5313	ANKRD13D	0.47322	1
5314	SLC45A4	0.47327	1
5315	GRIK1	0.47378	1
5316	ALPK2	0.47379	1
5317	UGT1A5	0.47383	1
5318	UGT1A7	0.47383	1
5319	UGT1A6	0.47383	1
5320	UGT1A4	0.47383	1
5321	UGT1A1	0.47383	1
5322	UGT1A10	0.47383	1
5323	UGT1A9	0.47383	1
5324	UGT1A8	0.47383	1
5325	UGT1A3	0.47383	1
5326	AOC3	0.47383	1
5327	CLOCK	0.47391	1
5328	TROAP	0.47393	1
5329	ALCAM	0.47415	1
5330	RC3H1	0.47435	1
5331	GRK7	0.47447	1
5332	SEC24B	0.47454	1
5333	STK24	0.47454	1
5334	GCOM1	0.47498	1
5335	GRINL1A	0.47498	1
5336	GRINL1B	0.47498	1
5337	CYP1A1	0.47502	1
5338	ADAM12	0.47556	1
5339	NR5A2	0.47572	1
5340	KBTBD4	0.47589	1
5341	CNTN3	0.47596	1
5342	FAM55C	0.47605	1
5343	SLC22A10	0.47614	1
5344	LPCAT1	0.47634	1
5345	NPR3	0.47664	1
5346	CUL3	0.47683	1
5347		0.47709	1
5348	UGT1A3	0.47727	1
5349	UGT1A9	0.47727	1
5350	UGT1A7	0.47727	1
5351	UGT1A5	0.47727	1
5352	UGT1A4	0.47727	1
5353	UGT1A10	0.47727	1
5354	UGT1A6	0.47727	1
5355	UGT1A1	0.47727	1
5356	UGT1A8	0.47727	1
5357	WBSCR17	0.47734	1
5358	PEG3	0.47741	1
5359	ZIM2	0.47741	1
5360	PEG3AS	0.47741	1
5361	MASP1	0.47777	1
5362	C8A	0.47791	1
5363	C10orf2	0.47844	1
5364	PEO1	0.47844	1
5365	CLCN1	0.47853	1
5366	EGFL10	0.47856	1
5367	EYS	0.47856	1
5368	TEP1	0.47856	1
5369	SLC45A2	0.47857	1
5370	TIAM1	0.47901	1
5371	ANK1	0.4791	1
5372	MTMR1	0.47917	1
5373	FAM114A1	0.47926	1
5374	PCSK1	0.47929	1
5375		0.47939	1
5376	KIAA1468	0.47976	1
5377	PLA2G6	0.47977	1
5378	TBC1D1	0.47978	1
5379	TSGA10	0.47992	1
5380	FAM40A	0.47993	1
5381	KIF26B	0.47995	1
5382	DST	0.48016	1
5383	DTX1	0.4802	1
5384	ECM1	0.48032	1
5385	ZNF671	0.48035	1
5386	AK7	0.48036	1
5387	PCDHB4	0.48041	1
5388	C1orf127	0.48086	1
5389	NFKB1	0.48087	1
5390	SIGLEC1	0.48088	1
5391	USP2	0.48113	1
5392	C19orf2	0.4812	1
5393	RALGDS	0.48133	1
5394	LPIN2	0.48163	1
5395	TJP3	0.48182	1
5396	PHACTR1	0.48206	1
5397	SLIT2	0.48215	1
5398	CERKL	0.48219	1
5399	CCDC8	0.48254	1
5400	TTC39B	0.48257	1
5401	SLK	0.48258	1
5402	RASGEF1C	0.48268	1
5403	LRRC8D	0.48282	1
5404	TEX11	0.48296	1
5405	ZNF74	0.48297	1
5406	TMEM131	0.48301	1
5407	ODF2	0.48314	1
5408	MED12L	0.48328	1
5409	HK2P	0.48341	1
5410	HK2	0.48341	1
5411	DDX24	0.4839	1
5412	CTNNAL1	0.48431	1
5413	ANO3	0.48434	1
5414	PRPF6	0.48455	1
5415	ABCA13	0.48461	1
5416	FBXW8	0.4847	1
5417	IKZF4	0.48511	1
5418	SAGE1	0.48551	1
5419	PJA2	0.48569	1
5420	MSL3	0.48575	1
5421	FAM91A1	0.48579	1
5422	NXN	0.48582	1
5423	LRMP	0.48584	1
5424	MCM3	0.48585	1
5425	TTBK1	0.48611	1
5426	SNTG2	0.4862	1
5427		0.48634	1
5428	ATP2A2	0.48646	1
5429	UAP1L1	0.48659	1
5430	LGI3	0.48671	1
5431	GAS2L2	0.48701	1
5432	QARS	0.48726	1
5433	MYST3	0.48753	1
5434	RRP12	0.48772	1
5435	RARA	0.48773	1
5436		0.48793	1
5437	NOTCH2	0.488	1
5438	IMPG1	0.48812	1
5439	FARSB	0.48818	1
5440	TULP2	0.48819	1
5441	RAI14	0.48829	1
5442	POLQ	0.48837	1
5443	BIRC6	0.48858	1
5444	ATP1A4	0.48862	1
5445	LRRN3	0.48884	1
5446	SNW1	0.48903	1
5447	SETD5	0.48919	1
5448	DMRT2	0.4892	1
5449	EPHX2	0.48926	1
5450	HPSE	0.48927	1
5451	BBS7	0.48932	1
5452	ENTHD1	0.48936	1
5453	CKAP2	0.48948	1
5454	GALNT8	0.48963	1
5455	KIAA1009	0.48974	1
5456	NUDCD1	0.48994	1
5457	TM9SF2	0.49013	1
5458	HJURP	0.49049	1
5459	FANCE	0.49058	1
5460	TCEB3	0.4907	1
5461	KRT2	0.49091	1
5462	CYP11A1	0.49112	1
5463	FAM75A3	0.49123	1
5464	SIGLEC11	0.4913	1
5465	CACNA1A	0.49136	1
5466	MYCBP2	0.49139	1
5467	ZDHHC14	0.49161	1
5468	HAL	0.4917	1
5469	CYP2A6	0.49171	1
5470	ANAPC5	0.49179	1
5471	BRUNOL5	0.49188	1
5472	FANCA	0.49203	1
5473	ATP1A1	0.49203	1
5474	RIPK3	0.49251	1
5475	ZNF648	0.49251	1
5476	EPB42	0.4926	1
5477	PTH2R	0.49302	1
5478	YAP1	0.49317	1
5479	JARID1B	0.49327	1
5480	ZRANB1	0.49347	1
5481	FRMD5	0.49349	1
5482	CEP72	0.49369	1
5483	SLC5A7	0.49377	1
5484	CNTF	0.49398	1
5485	ZFP91	0.49398	1
5486	ARHGEF3	0.49426	1
5487	NSUN2	0.49431	1
5488	ACCN3	0.49457	1
5489	CCT3	0.49471	1
5490	XRCC6	0.49472	1
5491	PAPOLG	0.49477	1
5492	CNNM2	0.49488	1
5493	RSPH3	0.49489	1
5494	SLC10A3	0.4949	1
5495	ATAD2	0.49493	1
5496	ZNF304	0.49529	1
5497	WDR21A	0.49567	1
5498	ARHGAP5	0.49583	1
5499	CAPN7	0.49595	1
5500	TRIM6	0.49604	1
5501	TRIM34	0.49604	1
5502	TNPO2	0.49611	1
5503	DTNB	0.49614	1
5504	GTPBP1	0.49649	1
5505	WRN	0.4965	1
5506	FCAMR	0.49662	1
5507	RAVER1	0.4967	1
5508	ABLIM3	0.49703	1
5509	DDX21	0.49714	1
5510	ZP2	0.49734	1
5511	MORC2	0.49741	1
5512	LRRK1	0.49761	1
5513	PCDH19	0.49774	1
5514	SLC6A6	0.49775	1
5515	IQWD1	0.49807	1
5516	LOXL2	0.49819	1
5517	SLITRK1	0.4982	1
5518	RP1L1	0.49853	1
5519	ADSSL1	0.49869	1
5520	PXDN	0.49871	1
5521	TRPA1	0.49891	1
5522	LRCH3	0.49908	1
5523	PFKFB2	0.49921	1
5524	LMOD1	0.49931	1
5525	MEF2D	0.49944	1
5526	MYOF	0.4995	1
5527	UBN2	0.49952	1
5528	ASH2L	0.49967	1
5529	CAPN13	0.49991	1
5530	TBC1D10A	0.49996	1
5531	NHLRC2	0.50007	1
5532	RRN3	0.50034	1
5533	CTNNBL1	0.50045	1
5534	PREX1	0.50094	1
5535	NFATC1	0.50104	1
5536	VCAN	0.50125	1
5537	IPP	0.50138	1
5538	SCARA3	0.50153	1
5539	MYCBPAP	0.50153	1
5540	SLC18A3	0.50159	1
5541	AGBL5	0.50179	1
5542	PZP	0.50205	1
5543	AGFG1	0.5021	1
5544	CCNF	0.50244	1
5545	KRI1	0.50247	1
5546	PARG	0.5025	1
5547	TBC1D2B	0.50256	1
5548	FOXJ3	0.50258	1
5549	DCST2	0.50336	1
5550	CACNA2D4	0.50348	1
5551	DDX46	0.50385	1
5552	BRIP1	0.5039	1
5553	FOXN4	0.50407	1
5554	CCDC52	0.50434	1
5555	KANK4	0.50434	1
5556	KRT1	0.50457	1
5557	SLC22A3	0.50461	1
5558	NFATC4	0.50475	1
5559	TNPO1	0.50483	1
5560	KCNC4	0.50491	1
5561	PTGIS	0.50533	1
5562	CCDC88A	0.50548	1
5563	FOXG1	0.5057	1
5564	C6orf170	0.50616	1
5565	POLI	0.50631	1
5566	TNN	0.50643	1
5567	C1orf9	0.50656	1
5568	TUB	0.5066	1
5569	TRPM7	0.50669	1
5570	C1orf38	0.50682	1
5571	ISYNA1	0.50699	1
5572	PHF20	0.507	1
5573	A1CF	0.50703	1
5574	RFX6	0.50707	1
5575	CIT	0.50722	1
5576	ABLIM1	0.50724	1
5577	SLC8A1	0.50731	1
5578	ADAMTS8	0.50734	1
5579	TPX2	0.50823	1
5580	ANXA6	0.50828	1
5581	LYN	0.50834	1
5582	PRPF3	0.50865	1
5583	DHTKD1	0.50877	1
5584	EEF1D	0.50892	1
5585	SHC1	0.50894	1
5586	ADCY3	0.50952	1
5587	ZFP37	0.50958	1
5588	DNAH8	0.50966	1
5589	ADRA1A	0.50989	1
5590	XRCC1	0.5101	1
5591	SH2D3C	0.51011	1
5592	ARMC9	0.5103	1
5593	MLLT4	0.51068	1
5594	MAP3K12	0.5107	1
5595	ATG9B	0.51123	1
5596	PDIA4	0.51133	1
5597	PTCH2	0.51136	1
5598	TOPBP1	0.51144	1
5599	PDE8A	0.51165	1
5600	PGM5	0.512	1
5601	C8orf80	0.51202	1
5602	ASB18	0.51212	1
5603	DENND5B	0.51254	1
5604	PHF12	0.51261	1
5605	PIGN	0.51285	1
5606	CDAN1	0.51292	1
5607	TP53BP2	0.51328	1
5608	AMPD1	0.51331	1
5609	MLL5	0.51339	1
5610	WDR59	0.51364	1
5611	MSH6	0.51368	1
5612	CCDC105	0.51369	1
5613	RBM33	0.51384	1
5614	DDX52	0.51385	1
5615	PCDH10	0.51409	1
5616	FBRS	0.51417	1
5617	DENND4A	0.51433	1
5618	HCK	0.51445	1
5619		0.51447	1
5620	NUP155	0.51488	1
5621	MYO5A	0.51505	1
5622	RBM4	0.51527	1
5623	RBM14	0.51527	1
5624	CHRD	0.51528	1
5625	NLGN1	0.51599	1
5626	FRMD4A	0.51604	1
5627	EPHB2	0.51612	1
5628	SLC13A3	0.51618	1
5629	CHM	0.51619	1
5630	ITPR3	0.51632	1
5631	PCDHA11	0.51639	1
5632	PRKCH	0.51653	1
5633	CHUK	0.51668	1
5634	ANO9	0.5168	1
5635	NUFIP2	0.51698	1
5636	SMC3	0.51699	1
5637	MPHOSPH10	0.51718	1
5638	SLC2A5	0.51733	1
5639	LATS2	0.51739	1
5640	RIMBP2	0.51749	1
5641	EPAS1	0.51754	1
5642	SIDT1	0.51791	1
5643	LPO	0.51794	1
5644	CLIP4	0.51837	1
5645	CSF1	0.51873	1
5646	FBLN1	0.51932	1
5647	EWSR1	0.51959	1
5648	ADAMTS18	0.51963	1
5649	MYOCD	0.51979	1
5650	BBS1	0.51993	1
5651	RPAP3	0.52011	1
5652	EGR1	0.52042	1
5653	DDX3X	0.52051	1
5654	ERBB3	0.52079	1
5655	DDX23	0.52083	1
5656	C20orf12	0.52153	1
5657	NOD1	0.52159	1
5658	C3orf25	0.52191	1
5659	PANK4	0.52204	1
5660	INTS3	0.52222	1
5661	CARD14	0.52222	1
5662	GAB4	0.52226	1
5663	DLG4	0.5224	1
5664	GRAMD1C	0.5224	1
5665	DNAI2	0.52259	1
5666	PRDM14	0.52301	1
5667	HEXDC	0.52376	1
5668	FAM13C	0.52409	1
5669	CSTF2T	0.5241	1
5670	GNAL	0.52418	1
5671	GRIPAP1	0.52448	1
5672	TLL1	0.52524	1
5673	PUM2	0.52541	1
5674	PHKA2	0.52554	1
5675	ANKFN1	0.52576	1
5676	MLPH	0.52624	1
5677	RAPGEF5	0.52657	1
5678	PHC1	0.52659	1
5679	ZNF509	0.52667	1
5680	DHX9	0.527	1
5681	DYRK2	0.52741	1
5682	NIPBL	0.52744	1
5683	RNF145	0.52752	1
5684	GOLGA6D	0.52758	1
5685	PARP15	0.52791	1
5686	IFT88	0.52793	1
5687	INADL	0.52801	1
5688	PDE4A	0.52827	1
5689	LAMB3	0.52852	1
5690	NAT10	0.5286	1
5691	OTOP3	0.52868	1
5692	VWA3A	0.52883	1
5693	SLC16A2	0.52896	1
5694	LRFN1	0.52927	1
5695	C7orf63	0.52948	1
5696	GRIA1	0.53036	1
5697	TLL2	0.53052	1
5698	POU4F1	0.53059	1
5699	HIST1H4K	0.53096	1
5700	HIST2H4B	0.53096	1
5701	HIST2H4A	0.53096	1
5702	HIST1H4I	0.53096	1
5703	HIST1H4L	0.53096	1
5704	HIST4H4	0.53096	1
5705	HIST1H4D	0.53096	1
5706	HIST1H4A	0.53096	1
5707	HIST1H4C	0.53096	1
5708	HIST1H4B	0.53096	1
5709	HIST1H4H	0.53096	1
5710	HIST1H4F	0.53096	1
5711	HIST1H4E	0.53096	1
5712	HIST1H4J	0.53096	1
5713	MTA2	0.53137	1
5714	USP25	0.53168	1
5715	TTC7B	0.53183	1
5716	SPINT1	0.53216	1
5717	PRKD3	0.53264	1
5718	JMJD2C	0.53278	1
5719	ZBTB1	0.53285	1
5720	CCDC45	0.53286	1
5721	PARP10	0.53321	1
5722	RBBP6	0.53361	1
5723	SRPK1	0.53371	1
5724	DVL3	0.53382	1
5725	RPS6KA5	0.53448	1
5726	ZNF202	0.53461	1
5727	SH2B3	0.53471	1
5728	TTF2	0.53487	1
5729	WDR36	0.53504	1
5730	ILVBL	0.53515	1
5731	STAT3	0.53562	1
5732	IQGAP1	0.53632	1
5733	TRIP10	0.53634	1
5734	ASH1L	0.53659	1
5735	ZNF800	0.53674	1
5736	ADAM15	0.53733	1
5737	NOL8	0.53737	1
5738	KCNN1	0.53738	1
5739	CDCP1	0.53773	1
5740	MX2	0.53782	1
5741	HEATR3	0.53791	1
5742	TDRD9	0.53792	1
5743	KIAA1683	0.53806	1
5744	USH1C	0.53807	1
5745	GON4L	0.5381	1
5746	TSC2	0.5383	1
5747	MBD1	0.53837	1
5748	SLC34A2	0.53895	1
5749	ZNF333	0.53921	1
5750	LINS1	0.53924	1
5751	CXorf23	0.53967	1
5752	TMEM146	0.54077	1
5753	LIPE	0.54103	1
5754	ITGB6	0.54107	1
5755	MYBPC3	0.54112	1
5756	WDR44	0.54122	1
5757	ATP2A3	0.54132	1
5758	TP73	0.54137	1
5759	HDX	0.54157	1
5760	SLC6A16	0.5418	1
5761	TRPM3	0.54181	1
5762	SIRPB1	0.54195	1
5763	CLIP1	0.54199	1
5764	SYCP2L	0.54211	1
5765	PRDM1	0.54222	1
5766	MAGI3	0.54227	1
5767	FAM47C	0.54232	1
5768	TACC3	0.54234	1
5769	PLD1	0.54263	1
5770	SLC6A15	0.54287	1
5771	AIFM3	0.54299	1
5772	KIAA1161	0.54341	1
5773	SF3B3	0.54364	1
5774	SENP3	0.54365	1
5775	ARNT2	0.54372	1
5776	HRC	0.54439	1
5777	CASS4	0.54439	1
5778	STXBP1	0.5448	1
5779	PRKCA	0.54493	1
5780	ERCC4	0.54521	1
5781	CXorf57	0.54546	1
5782	NOC3L	0.5462	1
5783	GART	0.54622	1
5784	MEFV	0.54644	1
5785	LRCH4	0.54645	1
5786	ARHGEF4	0.54651	1
5787	HPN	0.54689	1
5788	GLI3	0.54695	1
5789	GRM5	0.547	1
5790	NARG2	0.54728	1
5791	NOP2	0.54734	1
5792	TEX15	0.54745	1
5793	HSPA4L	0.54806	1
5794	ANK3	0.54828	1
5795	HDAC6	0.54834	1
5796	RORA	0.54879	1
5797	GLS2	0.54882	1
5798	PLOD2	0.54903	1
5799	APCDD1L	0.54917	1
5800	MYO1B	0.54923	1
5801	HIVEP2	0.54944	1
5802	LRRC8B	0.54964	1
5803	STK36	0.54988	1
5804	TSR1	0.55017	1
5805	SLC4A8	0.55033	1
5806	TESK1	0.55057	1
5807	TSC22D2	0.55065	1
5808	ZNF45	0.55087	1
5809	CALCOCO1	0.55095	1
5810	C12orf11	0.55119	1
5811	FTSJD2	0.55131	1
5812	SYTL1	0.55134	1
5813	FAM161B	0.55142	1
5814	RFX5	0.55154	1
5815	ATP6V0A2	0.55239	1
5816	PEX6	0.55258	1
5817	BRDT	0.55331	1
5818	PARP1	0.55348	1
5819	TRIM29	0.5539	1
5820	ZSCAN10	0.55412	1
5821	TMC3	0.5544	1
5822	ZNFX1	0.55471	1
5823	HSD17B4	0.55485	1
5824	FANCD2	0.55487	1
5825	ZNF217	0.55493	1
5826	KCND3	0.55546	1
5827	AOF2	0.55597	1
5828	C1orf92	0.556	1
5829	DAB2IP	0.55607	1
5830	PAX7	0.55668	1
5831	MAML3	0.55673	1
5832	COL1A2	0.55676	1
5833	XPOT	0.5568	1
5834	GYS1	0.55686	1
5835	MAST3	0.55747	1
5836	SPG7	0.5575	1
5837	PFKP	0.55753	1
5838	UBE4B	0.55783	1
5839	OGDH	0.55792	1
5840	GPR155	0.55796	1
5841	ADAMTS12	0.55817	1
5842	USP33	0.5585	1
5843	NOS1	0.55857	1
5844	SOBP	0.55863	1
5845	TRAPPC10	0.55883	1
5846	HCFC2	0.55915	1
5847	ERBB2	0.5593	1
5848	TRAF3IP1	0.55934	1
5849	ZBTB40	0.55976	1
5850	TARS2	0.5599	1
5851	HERC6	0.55992	1
5852	DDX4	0.56022	1
5853	TTC37	0.56045	1
5854	DOCK1	0.56064	1
5855	AFF4	0.56109	1
5856	LILRB1	0.56114	1
5857	EFTUD1	0.56118	1
5858	RELA	0.56172	1
5859		0.56178	1
5860	COL12A1	0.56206	1
5861	PCDH12	0.56234	1
5862	FCHSD1	0.56242	1
5863	RANBP17	0.5636	1
5864	FILIP1L	0.56387	1
5865	ZMYM3	0.56393	1
5866	SEL1L	0.56424	1
5867	ZAN	0.56448	1
5868	SCN5A	0.56492	1
5869	TMC1	0.56502	1
5870	DHX29	0.56526	1
5871	DSEL	0.5653	1
5872	AMBRA1	0.56545	1
5873	GALNT12	0.56553	1
5874	MX1	0.56556	1
5875	KL	0.56616	1
5876	CORIN	0.56628	1
5877	ESRP2	0.56673	1
5878	NFATC2	0.56706	1
5879	RBM25	0.56758	1
5880	PADI3	0.56811	1
5881	AGTPBP1	0.56847	1
5882	DCLK1	0.56848	1
5883	TP53BP1	0.56944	1
5884	SLC4A9	0.56981	1
5885	C16orf62	0.57003	1
5886	YME1L1	0.57023	1
5887	SMARCAD1	0.57095	1
5888	USP49	0.57122	1
5889	MTMR12	0.57125	1
5890	NUP210	0.57146	1
5891	C7orf58	0.57156	1
5892	PNN	0.57165	1
5893	C1orf103	0.57229	1
5894	NRG2	0.57316	1
5895	STAT1	0.5734	1
5896	KIAA0355	0.57342	1
5897	MYH9	0.57344	1
5898	PLOD1	0.57362	1
5899	KBTBD5	0.57379	1
5900	PLA2R1	0.57402	1
5901	KIAA0415	0.57448	1
5902	IL31RA	0.57495	1
5903	PER3	0.5754	1
5904	SYN1	0.57552	1
5905	PIK3AP1	0.57555	1
5906		0.57555	1
5907	MACF1	0.57569	1
5908	SLFN5	0.57571	1
5909	UMOD	0.5758	1
5910	BIN1	0.57595	1
5911	TRAK1	0.57604	1
5912	FAM186B	0.57624	1
5913	SLC44A2	0.57638	1
5914	NISCH	0.57665	1
5915	GARS	0.57684	1
5916	PHC3	0.57688	1
5917	TBC1D5	0.57713	1
5918	GTF3C2	0.57755	1
5919	ZCCHC6	0.57779	1
5920	KCNQ2	0.57785	1
5921	USP20	0.57791	1
5922	LEPR	0.57826	1
5923	CCDC146	0.57872	1
5924	NFX1	0.57896	1
5925	CARD11	0.57917	1
5926	BBS2	0.57926	1
5927	NASP	0.57928	1
5928	EFTUD2	0.57958	1
5929	CACNB1	0.57988	1
5930	MVP	0.57993	1
5931	QSOX1	0.58002	1
5932	CTTNBP2	0.58018	1
5933	RPS6KA1	0.58023	1
5934	ZNF407	0.58029	1
5935	COL9A2	0.5805	1
5936	GFM1	0.58088	1
5937	KIF21B	0.58115	1
5938		0.58129	1
5939	RPGRIP1L	0.58149	1
5940	C1orf25	0.58183	1
5941	CPT1C	0.58243	1
5942	SPTA1	0.58251	1
5943	NUP93	0.58259	1
5944	CHL1	0.58287	1
5945	USHBP1	0.5832	1
5946	SRPK2	0.58325	1
5947		0.58325	1
5948	RGAG1	0.58331	1
5949	KLHL26	0.58353	1
5950	ZNF496	0.58371	1
5951	NID2	0.58377	1
5952	PDZRN4	0.58382	1
5953	POTEF	0.58413	1
5954	KIF1B	0.58484	1
5955	MMP2	0.58511	1
5956	STAT4	0.58573	1
5957	BCL11A	0.58589	1
5958	OSBPL9	0.58632	1
5959	HIP1	0.58634	1
5960	MED24	0.58636	1
5961	DOCK10	0.58645	1
5962	PIGR	0.58685	1
5963	LRRC16A	0.58685	1
5964	SYNPO2L	0.587	1
5965	SEMA6C	0.58755	1
5966	ALPK3	0.58758	1
5967	LAMC3	0.58764	1
5968	NFE2L3	0.58822	1
5969	PTPRD	0.58839	1
5970	ZFP28	0.5884	1
5971	LONRF1	0.58842	1
5972	C11orf47	0.58856	1
5973	DNHD1	0.58856	1
5974		0.58856	1
5975	CTNND2	0.58873	1
5976	FCRL5	0.58874	1
5977	DZIP1L	0.58877	1
5978	ZC3HAV1	0.58884	1
5979	LARGE	0.58896	1
5980	SLC9A6	0.58901	1
5981	LAMB2	0.58907	1
5982	ZHX2	0.58938	1
5983	ACAD10	0.58939	1
5984	DNM1L	0.5894	1
5985	CCDC87	0.5896	1
5986	KIAA0090	0.58973	1
5987	ZNF365	0.58978	1
5988	CAMK2B	0.59011	1
5989	RNF112	0.59028	1
5990	MCC	0.59061	1
5991	C9orf79	0.59096	1
5992	MARK2	0.59132	1
5993	GPR126	0.59138	1
5994	IQCH	0.59166	1
5995	CLCA1	0.59186	1
5996	RPRD2	0.59191	1
5997	RNF169	0.59204	1
5998	PTPN4	0.59206	1
5999	MBD5	0.59231	1
6000	COL6A1	0.5928	1
6001	STARD13	0.59299	1
6002	ABCG1	0.59334	1
6003		0.59365	1
6004	CARD6	0.59398	1
6005	PARD3	0.59407	1
6006	CHAF1A	0.59433	1
6007	C2CD2	0.59438	1
6008	ANAPC2	0.5948	1
6009	GGA1	0.59511	1
6010	SULF1	0.5954	1
6011	MYBPC1	0.59547	1
6012	CXXC1	0.59557	1
6013	RBM10	0.59572	1
6014	COPA	0.5962	1
6015	ELMO1	0.59627	1
6016	HIST1H2BC	0.59676	1
6017	HIST1H2BE	0.59676	1
6018	HIST1H2BG	0.59676	1
6019	HIST1H2BF	0.59676	1
6020	HIST1H2BI	0.59676	1
6021	KIF5B	0.59681	1
6022	MAML2	0.59712	1
6023	TFR2	0.59727	1
6024	TNKS	0.5974	1
6025	HEATR6	0.59765	1
6026	FNDC3B	0.5979	1
6027	DNER	0.59812	1
6028	AMOT	0.59813	1
6029	ITIH4	0.5984	1
6030	CBLB	0.59845	1
6031	PLCB4	0.59866	1
6032	CRB2	0.59889	1
6033	KIAA1211	0.59904	1
6034	SEMA4B	0.5991	1
6035	LRPPRC	0.59938	1
6036	STAT2	0.59942	1
6037	SEMA3E	0.59957	1
6038	CSF3R	0.59968	1
6039	MAST1	0.59976	1
6040	DIDO1	0.60018	1
6041	PRSS36	0.60024	1
6042	IRS1	0.60055	1
6043	ASPM	0.60097	1
6044	NCOA1	0.60101	1
6045	FAM5C	0.60122	1
6046	GAA	0.60129	1
6047	KIAA1377	0.60135	1
6048	HERC4	0.60138	1
6049	KIF2C	0.60139	1
6050	POLA1	0.60141	1
6051	SLIT3	0.60144	1
6052	GTF2A1L	0.60178	1
6053	STON1	0.60178	1
6054	TNFAIP3	0.602	1
6055	HECTD3	0.60207	1
6056	ZKSCAN5	0.60209	1
6057	WAPAL	0.6021	1
6058	MYOM3	0.60245	1
6059	PAK7	0.60303	1
6060	QSOX2	0.60306	1
6061	MYO7B	0.60309	1
6062	SLITRK6	0.60315	1
6063	TRHDE	0.60388	1
6064	SLC5A2	0.60404	1
6065	TRIM33	0.60421	1
6066	CLCA2	0.60456	1
6067	AMOTL1	0.605	1
6068	TCF20	0.60515	1
6069	GRM6	0.60634	1
6070	CCDC13	0.60635	1
6071	PLEKHM2	0.60636	1
6072	BAZ2B	0.60642	1
6073	ROBO2	0.60672	1
6074	FNBP4	0.6073	1
6075	EMILIN2	0.60778	1
6076	KIAA0100	0.60807	1
6077	ATP8B2	0.6081	1
6078	NCAM1	0.60852	1
6079	SMC5	0.60871	1
6080	PDCD11	0.60872	1
6081	PPFIBP2	0.60874	1
6082	CTCF	0.60876	1
6083	PCDHGA12	0.60884	1
6084	PCDHGC3	0.60884	1
6085	PCDHGC4	0.60884	1
6086	PCDHGC5	0.60884	1
6087	PRAMEF20	0.60902	1
6088	PRAMEF21	0.60902	1
6089	INPP5B	0.6091	1
6090	ITIH2	0.60929	1
6091	TAF6	0.60943	1
6092	MTO1	0.60979	1
6093	HOOK2	0.60987	1
6094	SLITRK5	0.61002	1
6095	PTPRO	0.61007	1
6096	TRPV1	0.61014	1
6097	ADAM23	0.61023	1
6098	DIP2A	0.61027	1
6099	KCNMA1	0.61035	1
6100	FAM21A	0.61049	1
6101	GLG1	0.61077	1
6102	CATSPERB	0.61093	1
6103	STAT6	0.61124	1
6104	DNM1	0.61127	1
6105	WDTC1	0.61141	1
6106	SECISBP2	0.61143	1
6107	MYH10	0.61199	1
6108	SP140	0.61251	1
6109	ABCC2	0.61269	1
6110	ZFP64	0.61301	1
6111	HECW2	0.61304	1
6112	SMARCC2	0.61312	1
6113	ARID1A	0.61324	1
6114		0.61331	1
6115	GRIN2C	0.61365	1
6116	FAM120C	0.61404	1
6117	MUC3B	0.61405	1
6118	MUC3A	0.61405	1
6119	LRIG3	0.61423	1
6120	GTF2IRD2B	0.61452	1
6121	JAKMIP2	0.61465	1
6122	SCAND3	0.61477	1
6123	UGT1A10	0.61479	1
6124	UGT1A7	0.61479	1
6125	UGT1A9	0.61479	1
6126	UGT1A4	0.61479	1
6127	UGT1A3	0.61479	1
6128	UGT1A6	0.61479	1
6129	UGT1A5	0.61479	1
6130	UGT1A1	0.61479	1
6131	UGT1A8	0.61479	1
6132	BCL6	0.6148	1
6133	INTS2	0.61637	1
6134	YEATS2	0.6164	1
6135	ASAP1	0.61675	1
6136	LRIG1	0.6168	1
6137	COL27A1	0.6171	1
6138	BNC2	0.61741	1
6139	SEMA5B	0.61791	1
6140	PLXNA2	0.61799	1
6141	IL4R	0.61828	1
6142	DAAM1	0.6183	1
6143	INTU	0.61846	1
6144	CLCA4	0.61945	1
6145	SF3B2	0.61948	1
6146	TEX14	0.61959	1
6147	OCRL	0.61999	1
6148	RFX2	0.62017	1
6149	CFTR	0.62091	1
6150	POLR3E	0.62157	1
6151	KIAA0528	0.62197	1
6152	PLCG2	0.6221	1
6153		0.62216	1
6154	KALRN	0.62218	1
6155	ZNF425	0.62244	1
6156	CADPS	0.62273	1
6157	SMEK1	0.62322	1
6158	SYNPO2	0.62361	1
6159	INO80D	0.62365	1
6160	NBPF1	0.62372	1
6161	NBPF14	0.62372	1
6162	TAF3	0.62389	1
6163	MYRIP	0.6239	1
6164	TGS1	0.6242	1
6165	SIX4	0.62428	1
6166	CRIM1	0.62439	1
6167	SBNO1	0.62464	1
6168	NCOA2	0.62542	1
6169	KIAA0319	0.62552	1
6170	ROBO4	0.62602	1
6171	SRRT	0.62629	1
6172	FAM13A	0.62642	1
6173	ZFC3H1	0.62661	1
6174	C5	0.62668	1
6175	BAZ1A	0.62724	1
6176	AARS	0.62727	1
6177	SEC31B	0.62743	1
6178	PLEKHH3	0.62744	1
6179	ACO2	0.62752	1
6180	EVI1	0.6276	1
6181	SORBS2	0.62805	1
6182	FHDC1	0.62805	1
6183	VPS39	0.6282	1
6184	SHKBP1	0.6282	1
6185	NUMA1	0.62894	1
6186	EIF4G2	0.62941	1
6187	ORC1L	0.62947	1
6188	TNKS2	0.6296	1
6189	SKIV2L2	0.63058	1
6190	C19orf15	0.63071	1
6191	SLC8A3	0.63074	1
6192	RTN3	0.63096	1
6193	FRAP1	0.63179	1
6194	TRIM24	0.63208	1
6195	ZNF280D	0.63332	1
6196	RET	0.6344	1
6197	WWC1	0.63505	1
6198	PTPRM	0.63532	1
6199	GYLTL1B	0.63534	1
6200	KCNQ1	0.63611	1
6201	ABCB5	0.63759	1
6202	SNRNP35	0.63759	1
6203	TAS1R1	0.63803	1
6204	ARHGEF19	0.63852	1
6205	THSD7A	0.63883	1
6206	ECT2	0.63896	1
6207	COLEC12	0.6392	1
6208	THSD1	0.63957	1
6209	USP53	0.63991	1
6210	NRP1	0.64044	1
6211	ARAP3	0.64086	1
6212	TAS1R2	0.64087	1
6213	UTP20	0.64123	1
6214	TRPM1	0.64132	1
6215	SLC26A9	0.64133	1
6216	EIF2C4	0.64145	1
6217	LIMK2	0.6416	1
6218	EEA1	0.64165	1
6219	UHRF1BP1L	0.64194	1
6220	CPT1B	0.64205	1
6221	ADAMTS3	0.64208	1
6222	TDRD5	0.64221	1
6223	DYRK1A	0.64224	1
6224	KIF17	0.64241	1
6225	FAM65C	0.64245	1
6226	EMR1	0.64285	1
6227	TAF5	0.64338	1
6228		0.64423	1
6229	KIAA0649	0.64446	1
6230	IGSF2	0.64455	1
6231	BUB1	0.64467	1
6232	RAG1	0.64469	1
6233	CAPN10	0.64471	1
6234	CNTN2	0.64501	1
6235	IQSEC1	0.64529	1
6236	RPGR	0.64542	1
6237	ZXDC	0.6456	1
6238	STK11IP	0.64581	1
6239	ARHGAP22	0.64638	1
6240	BRD4	0.64647	1
6241	HIST1H3C	0.64648	1
6242	HIST1H3D	0.64648	1
6243	HIST1H3I	0.64648	1
6244	HIST1H3A	0.64648	1
6245	HIST1H3G	0.64648	1
6246	HIST1H3J	0.64648	1
6247	HIST1H3F	0.64648	1
6248	HIST1H2AD	0.64648	1
6249	HIST1H3H	0.64648	1
6250	HIST1H3B	0.64648	1
6251	HIST1H3E	0.64648	1
6252	MLH3	0.64783	1
6253	CELSR2	0.64864	1
6254	RBM19	0.64881	1
6255	CNTNAP3	0.64928	1
6256	TTC3L	0.64945	1
6257	TTC3	0.64945	1
6258	ABCC5	0.6495	1
6259	TTC21A	0.64959	1
6260	TRPM8	0.64979	1
6261	NOC2L	0.64993	1
6262	PCDHA9	0.65009	1
6263	TBC1D9	0.65012	1
6264	WDR35	0.65045	1
6265	TARBP1	0.65049	1
6266	PPFIA2	0.65065	1
6267	DZIP3	0.65068	1
6268	SPEN	0.65108	1
6269	PAPLN	0.65118	1
6270	KLHL34	0.65151	1
6271	SALL3	0.65153	1
6272	PDGFRB	0.65238	1
6273	RSF1	0.65249	1
6274	DISP2	0.65249	1
6275	GOLGA4	0.65255	1
6276	ATR	0.65261	1
6277	USP48	0.65359	1
6278	C9orf127	0.65404	1
6279	BCLAF1	0.6541	1
6280	PCDHB15	0.65514	1
6281	PIK3CB	0.65517	1
6282	EPHB3	0.65597	1
6283	GCC2	0.65615	1
6284	NUP133	0.65638	1
6285	PSD2	0.65643	1
6286	INVS	0.65692	1
6287	RBM15	0.65713	1
6288	CRNKL1	0.65742	1
6289	GRM4	0.65749	1
6290	PLCH1	0.65776	1
6291	ATXN2	0.65791	1
6292	TRIM46	0.65841	1
6293	SART1	0.65878	1
6294	ERAP1	0.65899	1
6295	PRPF40A	0.65916	1
6296	C14orf73	0.65964	1
6297	SND1	0.65995	1
6298	PPP1R10	0.66045	1
6299		0.66045	1
6300	PLCL2	0.66049	1
6301	DHX30	0.66114	1
6302	DCHS2	0.66139	1
6303	VPS18	0.6618	1
6304	AKAP12	0.66199	1
6305	PBRM1	0.66202	1
6306	PCDHGB7	0.66252	1
6307	PSD	0.66283	1
6308	IL17RC	0.66294	1
6309	PHC2	0.66335	1
6310	HIPK2	0.66342	1
6311	KIAA1109	0.66395	1
6312	SETX	0.66523	1
6313	BAI2	0.66525	1
6314	ZFYVE28	0.66612	1
6315	SUPT6H	0.66639	1
6316	C15orf2	0.66776	1
6317	FREM1	0.66796	1
6318	TOP1	0.66804	1
6319	UBR4	0.6685	1
6320	TTLL8	0.66852	1
6321	CTNNA1	0.66859	1
6322	FBXL10	0.6691	1
6323	SCN7A	0.66912	1
6324	JPH3	0.66916	1
6325	XPO4	0.66921	1
6326	NPC1L1	0.66978	1
6327	ZNF831	0.66983	1
6328	ITGA1	0.67	1
6329	RYR1	0.67029	1
6330	USP31	0.67118	1
6331	NEBL	0.67119	1
6332	TAF1C	0.67126	1
6333	BCAR3	0.67139	1
6334	FRMPD3	0.67194	1
6335	FAM65B	0.67206	1
6336	FMN2	0.67215	1
6337	KIFC3	0.67242	1
6338	SYDE2	0.6728	1
6339	RPS6KA4	0.67414	1
6340	GRM3	0.67428	1
6341	HIRA	0.67507	1
6342	C17orf68	0.67523	1
6343	ATP7B	0.67586	1
6344	EXOC3L	0.67614	1
6345	BRD8	0.67648	1
6346	ATP2B1	0.67659	1
6347	VWA3B	0.67691	1
6348	RERE	0.67727	1
6349	IFIH1	0.67728	1
6350	NLRX1	0.67759	1
6351	JAKMIP1	0.67776	1
6352	TOP2B	0.67807	1
6353	TRPM4	0.67816	1
6354	MCF2L	0.67826	1
6355	PCNT	0.67889	1
6356	IL16	0.67952	1
6357	BCL9L	0.67972	1
6358	TMEM67	0.68046	1
6359	NEDD4	0.68047	1
6360	SNAP91	0.68077	1
6361	HISPPD1	0.68092	1
6362	DOCK6	0.68093	1
6363	RBM16	0.68108	1
6364	BCOR	0.68108	1
6365	ANO1	0.68112	1
6366	C12orf63	0.68116	1
6367		0.68132	1
6368	MAN2A1	0.68149	1
6369	VARS	0.68152	1
6370		0.68152	1
6371	C4orf8	0.68183	1
6372	DGKK	0.68283	1
6373	EML4	0.68287	1
6374	CLTC	0.68294	1
6375	PKP2	0.68303	1
6376	EPHB4	0.68329	1
6377	CC2D2A	0.68377	1
6378	MYH8	0.68398	1
6379	CHD2	0.68447	1
6380	MSLNL	0.68455	1
6381	USP40	0.6846	1
6382	ATP1A3	0.68471	1
6383	CACNA1S	0.68476	1
6384	JHDM1D	0.68506	1
6385	C10orf71	0.68509	1
6386	FBXW10	0.68514	1
6387	TMPRSS9	0.68514	1
6388	ANKRD11	0.68581	1
6389	ITGA5	0.68739	1
6390	FAM21D	0.68783	1
6391	FAM21C	0.68783	1
6392	ARHGAP29	0.68805	1
6393	SBF2	0.68913	1
6394	ERN1	0.68981	1
6395	KNTC1	0.6899	1
6396	SLC4A1	0.68993	1
6397	FAT4	0.69026	1
6398	ADAMTSL4	0.6904	1
6399	KIFC2	0.69056	1
6400	HK1	0.69124	1
6401	PRX	0.6915	1
6402	PAN2	0.69153	1
6403	MKI67	0.69156	1
6404	GPR133	0.69165	1
6405	TACC2	0.69205	1
6406	ADAMTS6	0.69227	1
6407	ABCC8	0.69243	1
6408	SLC4A11	0.69256	1
6409	PCDHGC3	0.69274	1
6410	PCDHGA12	0.69274	1
6411	PCDHGC5	0.69274	1
6412	PCDHGC4	0.69274	1
6413	ADCY10	0.69289	1
6414	SENP6	0.69349	1
6415	CDC2L5	0.69414	1
6416	ITIH1	0.69444	1
6417	RNF123	0.69464	1
6418	RBL1	0.69466	1
6419	VPS8	0.69504	1
6420	MOV10L1	0.69532	1
6421	KIF15	0.6955	1
6422	MED1	0.6964	1
6423	INPP5F	0.69642	1
6424	GTF2IRD2	0.69764	1
6425	SAFB	0.69778	1
6426	KIAA1324	0.6979	1
6427	DSG2	0.69832	1
6428	CEP164	0.69863	1
6429	DHX16	0.69875	1
6430		0.69875	1
6431	UPF2	0.69896	1
6432	MSH3	0.69949	1
6433	UBA7	0.70032	1
6434	URB2	0.70069	1
6435	PTPRJ	0.70091	1
6436	HPS5	0.70104	1
6437	ROBO3	0.70147	1
6438	PAXIP1	0.70165	1
6439	TANC1	0.70203	1
6440	TET3	0.70222	1
6441	ADNP	0.70225	1
6442	SEMA6A	0.70228	1
6443	TNRC6C	0.70268	1
6444	IGDCC4	0.70286	1
6445	HIPK2	0.70336	1
6446	STAG3	0.70431	1
6447	NPR1	0.70514	1
6448	QRICH2	0.70529	1
6449		0.70568	1
6450		0.70634	1
6451	ANKRD26	0.70657	1
6452	GRIK3	0.70668	1
6453	SLC9A11	0.70794	1
6454	NRK	0.70802	1
6455	COL4A3	0.70833	1
6456	LAMC2	0.70883	1
6457	TCHH	0.70974	1
6458	RC3H2	0.71061	1
6459	ZNF516	0.71096	1
6460		0.71162	1
6461	FNDC1	0.71184	1
6462	DSP	0.71294	1
6463	SIPA1L2	0.71391	1
6464	AUTS2	0.71543	1
6465	CCDC129	0.71562	1
6466	RAD50	0.71576	1
6467	MAGEE1	0.71734	1
6468	PIGO	0.71738	1
6469	COG1	0.71846	1
6470	BCL9	0.71884	1
6471	DNAH2	0.7189	1
6472	ATP2A1	0.71928	1
6473	TLN2	0.7194	1
6474	CACHD1	0.72004	1
6475	GEMIN5	0.72045	1
6476	RNF31	0.72051	1
6477	DMBT1	0.72103	1
6478	C11orf41	0.7215	1
6479	UBAP2L	0.72173	1
6480	IGF2R	0.72179	1
6481	MCTP1	0.72212	1
6482	MAML1	0.7223	1
6483	MYO10	0.72275	1
6484	MBTPS1	0.72318	1
6485	BTBD11	0.72323	1
6486	BPTF	0.72364	1
6487	AR	0.72393	1
6488	AGL	0.72474	1
6489	PHLPPL	0.72484	1
6490	CCDC108	0.72588	1
6491	ITSN1	0.72618	1
6492	N4BP2	0.7267	1
6493	CKAP5	0.72689	1
6494	PREX2	0.72767	1
6495	NSD1	0.72908	1
6496	SEZ6L2	0.72917	1
6497	KRBA1	0.72927	1
6498	NAV1	0.7295	1
6499	OTOA	0.73031	1
6500	IARS	0.73115	1
6501	MAGEC1	0.73116	1
6502	MN1	0.73189	1
6503	ITGA6	0.73251	1
6504	KTN1	0.73341	1
6505	DNAH10	0.73386	1
6506	USP11	0.73406	1
6507	KCNT1	0.73409	1
6508	SCAP	0.73461	1
6509	VPS13A	0.73545	1
6510	PTPRH	0.73561	1
6511	ATXN2L	0.73563	1
6512	ATG2B	0.73728	1
6513	LPA	0.73784	1
6514	TTLL5	0.73881	1
6515	AFF3	0.73899	1
6516	SPAG17	0.73937	1
6517	FHOD3	0.73999	1
6518	EML5	0.74024	1
6519	BRPF1	0.74147	1
6520	KDR	0.74222	1
6521	DLGAP4	0.74252	1
6522	ZNF609	0.74317	1
6523	RUSC2	0.7436	1
6524	SHPRH	0.74414	1
6525	GOLGA2	0.74426	1
6526	SPINK5	0.74449	1
6527	ARHGEF2	0.74456	1
6528	HIST1H4K	0.74476	1
6529	HIST1H4H	0.74476	1
6530	HIST1H4F	0.74476	1
6531	HIST1H4C	0.74476	1
6532	HIST1H4A	0.74476	1
6533	HIST1H4B	0.74476	1
6534	HIST4H4	0.74476	1
6535	HIST1H4L	0.74476	1
6536	HIST1H4E	0.74476	1
6537	HIST2H4B	0.74476	1
6538	HIST1H4I	0.74476	1
6539	HIST1H4D	0.74476	1
6540	HIST1H4J	0.74476	1
6541	HIST2H4A	0.74476	1
6542	MYO1F	0.74496	1
6543	SYNE2	0.74534	1
6544	SCAPER	0.74554	1
6545	CYTSA	0.74584	1
6546	SETD1A	0.74662	1
6547	CILP2	0.74718	1
6548	ITGAX	0.74775	1
6549	SMC4	0.74781	1
6550	SCRIB	0.74816	1
6551	DOCK4	0.74919	1
6552	MICAL1	0.74974	1
6553	ARHGEF10L	0.75001	1
6554	EIF5B	0.75018	1
6555	ZMYM2	0.75098	1
6556	CNTNAP4	0.75108	1
6557	INO80	0.75114	1
6558	PUM1	0.7518	1
6559	INPPL1	0.75224	1
6560	NCAPD2	0.75268	1
6561	MYT1	0.75439	1
6562	ATP13A3	0.7546	1
6563	BSN	0.75461	1
6564	ZNF335	0.75539	1
6565	WDR7	0.75631	1
6566	AZI1	0.75655	1
6567	KIAA0182	0.75655	1
6568	COL2A1	0.75729	1
6569	HECTD1	0.75803	1
6570	PPFIA1	0.75874	1
6571	TRPM2	0.75966	1
6572	BMP2K	0.7611	1
6573	NBEAL1	0.76367	1
6574		0.76374	1
6575	VCL	0.76425	1
6576	PDE4DIP	0.76434	1
6577	BAI1	0.76459	1
6578	UTRN	0.76494	1
6579	RBM4	0.76537	1
6580	RBM14	0.76537	1
6581	PDZRN3	0.76551	1
6582	XDH	0.76571	1
6583	TPP2	0.76578	1
6584	ARHGAP30	0.76594	1
6585	DOPEY1	0.76643	1
6586	SNX26	0.76675	1
6587	ALK	0.76718	1
6588		0.76733	1
6589	EGFR	0.76772	1
6590	FAM75A7	0.76874	1
6591	SHROOM3	0.76958	1
6592	PARD3B	0.77018	1
6593	ROBO1	0.77031	1
6594	PFAS	0.77179	1
6595	CLASP1	0.77303	1
6596	MLL3	0.77325	1
6597	ANKRD12	0.77372	1
6598	ZNF318	0.77393	1
6599	PNPLA6	0.77457	1
6600	USP19	0.77584	1
6601	CACNA1F	0.77609	1
6602	PDZD2	0.77622	1
6603	NPAT	0.77705	1
6604	IBTK	0.77725	1
6605	DCHS1	0.77765	1
6606	NEURL4	0.77782	1
6607	WNK1	0.77807	1
6608	SIN3A	0.7791	1
6609	BTBD12	0.77958	1
6610	TPR	0.77973	1
6611	CEP170	0.77987	1
6612	TANC2	0.78111	1
6613	PHLPP	0.7813	1
6614	ZNF687	0.7817	1
6615	ITIH5L	0.78507	1
6616	LRP6	0.78517	1
6617	FLNB	0.78526	1
6618	MCM3AP	0.7859	1
6619	NXF2B	0.78595	1
6620	NXF2	0.78595	1
6621	SORBS1	0.78668	1
6622	RNASEN	0.78746	1
6623	IKBKAP	0.78771	1
6624	CASP8AP2	0.78771	1
6625	NUP188	0.78786	1
6626	ODZ4	0.78799	1
6627	MAN2A2	0.78946	1
6628	RLTPR	0.79186	1
6629	TNRC6B	0.79204	1
6630	ZCCHC11	0.79216	1
6631	HIST1H3I	0.79235	1
6632	HIST1H3D	0.79235	1
6633	HIST1H3B	0.79235	1
6634	HIST1H3F	0.79235	1
6635	HIST1H3H	0.79235	1
6636	HIST1H3C	0.79235	1
6637	HIST1H3A	0.79235	1
6638	HIST1H2AD	0.79235	1
6639	HIST1H3E	0.79235	1
6640	HIST1H3G	0.79235	1
6641	HIST1H3J	0.79235	1
6642	HIST1H2AD	0.79282	1
6643	HIST1H3D	0.79282	1
6644	HIST1H3H	0.79282	1
6645	HIST1H3G	0.79282	1
6646	HIST1H3F	0.79282	1
6647	HIST1H3C	0.79282	1
6648	HIST1H3A	0.79282	1
6649	HIST1H3B	0.79282	1
6650	HIST1H3J	0.79282	1
6651	HIST1H3E	0.79282	1
6652	HIST1H3I	0.79282	1
6653	HDAC5	0.79328	1
6654	UGT1A3	0.79405	1
6655	UGT1A5	0.79405	1
6656	UGT1A6	0.79405	1
6657	UGT1A10	0.79405	1
6658	UGT1A4	0.79405	1
6659	UGT1A9	0.79405	1
6660	UGT1A8	0.79405	1
6661	UGT1A1	0.79405	1
6662	UGT1A7	0.79405	1
6663	KIAA0556	0.79457	1
6664	IFT122	0.7948	1
6665	SOS2	0.79517	1
6666		0.79566	1
6667	MYO5B	0.79902	1
6668	IQSEC2	0.79975	1
6669	SLC4A3	0.79978	1
6670	POLE	0.79996	1
6671	TRERF1	0.80022	1
6672	ATG2A	0.80148	1
6673	IFT172	0.80154	1
6674	KIAA0664	0.80155	1
6675	ADAMTS2	0.80176	1
6676	DENND3	0.80246	1
6677	DNAH9	0.80406	1
6678	PLCH2	0.80639	1
6679	POLG	0.80693	1
6680	CGN	0.80755	1
6681	ARHGEF10	0.80775	1
6682	AKAP2	0.80779	1
6683	PALM2	0.80779	1
6684	CR1	0.80786	1
6685	IGF1R	0.80819	1
6686	NUP153	0.80828	1
6687	CECR2	0.80921	1
6688	ARHGEF18	0.80957	1
6689	CYFIP2	0.80977	1
6690	DOPEY2	0.81062	1
6691	ARHGEF11	0.81214	1
6692	ITSN2	0.81261	1
6693	EP300	0.81308	1
6694	LRRC16B	0.81318	1
6695	EP400	0.81566	1
6696	PHF3	0.81567	1
6697		0.81754	1
6698	PCDH17	0.81812	1
6699	DUOX2	0.81969	1
6700	TIAM2	0.8205	1
6701	DICER1	0.82146	1
6702	C12orf35	0.82217	1
6703	TRO	0.82244	1
6704	MRC2	0.82248	1
6705	ADAMTS13	0.82365	1
6706	RASGRF1	0.82376	1
6707	COL6A2	0.82431	1
6708	ATP2B3	0.82635	1
6709	NUP98	0.82737	1
6710	PTPRU	0.82912	1
6711	ZMYM4	0.82918	1
6712	KIAA0195	0.82939	1
6713	PTPRS	0.83048	1
6714	PLCB3	0.83077	1
6715	TRIO	0.83169	1
6716	SPHKAP	0.83277	1
6717	WDR90	0.83305	1
6718	DOCK9	0.83322	1
6719	TERT	0.83432	1
6720	ABCC6P2	0.83461	1
6721	ABCC6	0.83461	1
6722	USP9X	0.83781	1
6723	DDX60L	0.83781	1
6724	KIAA1632	0.83824	1
6725	DENND4C	0.83873	1
6726	USP54	0.83927	1
6727	FLNC	0.83933	1
6728	KIF13A	0.84002	1
6729	LRP4	0.84054	1
6730	C1orf84	0.84122	1
6731	KIAA0467	0.84122	1
6732	PCM1	0.84238	1
6733	ANK2	0.84332	1
6734	ACAN	0.84384	1
6735	UGCGL1	0.84498	1
6736	OBSL1	0.84525	1
6737	KCNH2	0.8472	1
6738	PIK3C2A	0.84768	1
6739	VPRBP	0.84785	1
6740	NPHP3	0.84856	1
6741	ACAD11	0.84856	1
6742	MED13	0.84897	1
6743	BRWD1	0.84906	1
6744	ZNF638	0.84995	1
6745	ZC3H4	0.85238	1
6746	HIST1H4K	0.85391	1
6747	HIST1H4C	0.85391	1
6748	HIST1H4H	0.85391	1
6749	HIST4H4	0.85391	1
6750	HIST2H4A	0.85391	1
6751	HIST1H4J	0.85391	1
6752	HIST2H4B	0.85391	1
6753	HIST1H4L	0.85391	1
6754	HIST1H4D	0.85391	1
6755	HIST1H4F	0.85391	1
6756	HIST1H4E	0.85391	1
6757	HIST1H4B	0.85391	1
6758	HIST1H4I	0.85391	1
6759	HIST1H4A	0.85391	1
6760	NIN	0.85549	1
6761	COL4A2	0.85616	1
6762	CELSR3	0.85656	1
6763	SLC26A6	0.85656	1
6764	NUP214	0.85798	1
6765	KIAA0564	0.85843	1
6766	MED13L	0.85871	1
6767	HEATR5A	0.86149	1
6768	C2orf16	0.86256	1
6769	WDFY3	0.86435	1
6770	CDH23	0.86602	1
6771	JARID1A	0.86713	1
6772	ZFP106	0.86794	1
6773	TULP4	0.86802	1
6774	CABIN1	0.8686	1
6775	CEP110	0.86964	1
6776	LPHN1	0.86993	1
6777	ADAMTS9	0.87069	1
6778	CACNA1B	0.87079	1
6779	PLXNB1	0.87227	1
6780	C3	0.8728	1
6781	MYOM2	0.8729	1
6782	NCOR1	0.87317	1
6783	HEATR1	0.8743	1
6784	ATP10A	0.87454	1
6785	PLXNC1	0.87465	1
6786	TDRD6	0.87566	1
6787	ITPR1	0.87634	1
6788	CAMSAP1	0.87669	1
6789	HELZ	0.87742	1
6790	KIAA2018	0.87867	1
6791	PLXNA3	0.88138	1
6792	MYH7B	0.88337	1
6793	HERC2	0.88996	1
6794	FRAS1	0.89137	1
6795	EIF4EBP3	0.89189	1
6796	ANKHD1	0.89189	1
6797	HIST1H3D	0.89246	1
6798	HIST1H3F	0.89246	1
6799	HIST1H3I	0.89246	1
6800	HIST1H3C	0.89246	1
6801	HIST1H3A	0.89246	1
6802	HIST1H3B	0.89246	1
6803	HIST1H3E	0.89246	1
6804	HIST1H3H	0.89246	1
6805	HIST1H2AD	0.89246	1
6806	HIST1H3J	0.89246	1
6807	HIST1H3G	0.89246	1
6808	PCNX	0.89272	1
6809	HIST1H3A	0.89477	1
6810	HIST1H3J	0.89477	1
6811	HIST1H3G	0.89477	1
6812	HIST1H3F	0.89477	1
6813	HIST1H3H	0.89477	1
6814	HIST1H3D	0.89477	1
6815	HIST1H3E	0.89477	1
6816	HIST1H2AD	0.89477	1
6817	HIST1H3I	0.89477	1
6818	HIST1H3B	0.89477	1
6819	HIST1H3C	0.89477	1
6820	CACNA1G	0.89683	1
6821	SRCAP	0.89773	1
6822	CDK5RAP2	0.89954	1
6823	MYO9A	0.90052	1
6824	MAST4	0.90166	1
6825	NCOR2	0.9051	1
6826	CACNA1E	0.90797	1
6827	VPS13C	0.90886	1
6828	GCN1L1	0.91071	1
6829	VPS13D	0.91097	1
6830	PRPF8	0.91326	1
6831	COL5A1	0.91464	1
6832	SPEG	0.91515	1
6833	ODZ3	0.91666	1
6834	NBAS	0.91851	1
6835	COL7A1	0.92348	1
6836	AKAP13	0.9246	1
6837	CSMD2	0.92606	1
6838	TNC	0.928	1
6839	SPG11	0.92846	1
6840	HRNR	0.92861	1
6841	ZFHX3	0.92939	1
6842	MYH14	0.92944	1
6843	TECTA	0.92966	1
6844	PLCE1	0.92991	1
6845	CSPG4	0.93012	1
6846	FAT2	0.93134	1
6847	PKDREJ	0.93143	1
6848	CHD5	0.93251	1
6849	ABCA7	0.9329	1
6850	KIAA1244	0.93511	1
6851	SRRM2	0.9365	1
6852	SPTBN1	0.93651	1
6853	NRXN2	0.93695	1
6854	MAP1A	0.93936	1
6855	MED12	0.94062	1
6856	RYR3	0.94145	1
6857	NOTCH3	0.94153	1
6858	CHD7	0.94312	1
6859	PCDHA10	0.94581	1
6860	PCDHAC1	0.94581	1
6861	PCDHA13	0.94581	1
6862	PCDHAC2	0.94581	1
6863	DMXL1	0.94668	1
6864	FCGBP	0.94706	1
6865	TRRAP	0.94721	1
6866	PCDHGC3	0.94785	1
6867	PCDHGA12	0.94785	1
6868	PCDHGC4	0.94785	1
6869	PCDHGC5	0.94785	1
6870	MYO9B	0.94792	1
6871	CROCC	0.9481	1
6872	FN1	0.94915	1
6873	SYNE1	0.95038	1
6874	BAT2D1	0.95461	1
6875	HERC1	0.95584	1
6876	FBN1	0.96035	1
6877	DNAH7	0.96152	1
6878	HSPG2	0.96207	1
6879	NAV2	0.96209	1
6880	PCDHGC3	0.96218	1
6881	PCDHGA12	0.96218	1
6882	PCDHGC4	0.96218	1
6883	PCDHGC5	0.96218	1
6884	SMG1	0.96361	1
6885	TRIOBP	0.96633	1
6886	SPTBN4	0.96635	1
6887	REV3L	0.96651	1
6888	SPTBN5	0.96777	1
6889	MLL2	0.96799	1
6890	TNXA	0.97117	1
6891	TNXB	0.97117	1
6892		0.97117	1
6893	C12orf51	0.97812	1
6894	MYO15A	0.99089	1
6895	PLEC1	0.99609	1
6896	OBSCN	0.99933	1
6897	UQCRFSL1	1	1
6898	UQCRFS1	1	1
6899	ZNF729	1	1
6900	CSAG2	1	1
6901	CSAG3	1	1
6902		1	1
6903	CHEK2	1	1
6904	GDI2	1	1
6905	PDCD6IP	1	1
6906	DNAJB6	1	1
6907	DPP3	1	1
6908	HIPK3	1	1
6909	TNK2	1	1
6910	LRRC17	1	1
6911	POP7	1	1
6912	PAK4	1	1
6913	TNIP1	1	1
6914	CBARA1	1	1
6915	NDC80	1	1
6916		1	1
6917	ARIH2	1	1
6918	CDX1	1	1
6919	ZER1	1	1
6920	SLC30A9	1	1
6921	EIF3M	1	1
6922	SEMA3C	1	1
6923	MYBBP1A	1	1
6924	NOP56	1	1
6925	BATF	1	1
6926	RPP38	1	1
6927	SLU7	1	1
6928	TRIM3	1	1
6929	POLR3C	1	1
6930	CES1	1	1
6931	CGREF1	1	1
6932	CNPY3	1	1
6933	C1orf2	1	1
6934	NFAT5	1	1
6935	ZNF274	1	1
6936	SLC17A3	1	1
6937	09-Sep	1	1
6938	CPLX2	1	1
6939	ME3	1	1
6940	CFHR4	1	1
6941	CEACAM8	1	1
6942	GPR83	1	1
6943	MALT1	1	1
6944	MTMR11	1	1
6945	COPS8	1	1
6946	POP1	1	1
6947	PDIA5	1	1
6948	CLP1	1	1
6949	COPS5	1	1
6950	SLC27A3	1	1
6951	LILRB3	1	1
6952	LILRA3	1	1
6953	RBPMS	1	1
6954	STON1	1	1
6955	GTF2A1L	1	1
6956	SOX30	1	1
6957	ADAMTS5	1	1
6958	PRDM7	1	1
6959	HIBADH	1	1
6960	FAF1	1	1
6961	DMC1	1	1
6962	LDB3	1	1
6963	BAZ2A	1	1
6964	TNRC4	1	1
6965	AKAP11	1	1
6966	RPL35P2	1	1
6967	RPL35	1	1
6968	GPR44	1	1
6969	MAN1B1	1	1
6970	SCN11A	1	1
6971	CD300A	1	1
6972	AHNAK2	1	1
6973	CHRNA1	1	1
6974	HELQ	1	1
6975	ODF3	1	1
6976	PIK3IP1	1	1
6977	CHRNB1	1	1
6978	CHRNB3	1	1
6979	LRRC37B	1	1
6980	PKD1L2	1	1
6981	MBD6	1	1
6982	FMNL2	1	1
6983	ELFN2	1	1
6984	KLHL29	1	1
6985	PNMA5	1	1
6986	EVI5L	1	1
6987	IQCD	1	1
6988	BATF2	1	1
6989	TGM7	1	1
6990	C8orf34	1	1
6991	ARAP2	1	1
6992	AGAP3	1	1
6993	MRGPRX2	1	1
6994	ADD1	1	1
6995	CLCN7	1	1
6996	CLCNKA	1	1
6997		1	1
6998	CLIC1	1	1
6999	SNRPD2	1	1
7000	SFXN4	1	1
7001	OR51S1	1	1
7002	CLN5	1	1
7003	C12orf59	1	1
7004	KRT74	1	1
7005	AEBP2	1	1
7006	C14orf28	1	1
7007	ADH1A	1	1
7008	ADH1C	1	1
7009	CMKLR1	1	1
7010	ZPBP2	1	1
7011	SLC5A10	1	1
7012	ZNF441	1	1
7013	IRGQ	1	1
7014	OR10H4	1	1
7015	DMBX1	1	1
7016	LRRC39	1	1
7017	LIX1L	1	1
7018	SIRPD	1	1
7019	FAM83C	1	1
7020	KLRAQ1	1	1
7021	TAF8	1	1
7022	COL13A1	1	1
7023	CPO	1	1
7024	FBXO36	1	1
7025	COMT	1	1
7026	COPB1	1	1
7027	SNTN	1	1
7028	SPATA18	1	1
7029	EGFLAM	1	1
7030	C5orf33	1	1
7031	NCOA7	1	1
7032	CD109	1	1
7033	CP	1	1
7034		1	1
7035	TRIM40	1	1
7036	CPA1	1	1
7037	CPA2	1	1
7038	OR6B1	1	1
7039		1	1
7040	CLDN7	1	1
7041	C9orf135	1	1
7042	PTPDC1	1	1
7043	OR13C8	1	1
7044	FAM123B	1	1
7045	CRHR2	1	1
7046	CRMP1	1	1
7047	C20orf117	1	1
7048	SRXN1	1	1
7049	DEFB129	1	1
7050	ZNF280B	1	1
7051	MUC15	1	1
7052	KDELC2	1	1
7053	C12orf66	1	1
7054	FBXL14	1	1
7055	SLC38A6	1	1
7056	TMED6	1	1
7057	C16orf89	1	1
7058	B3GNTL1	1	1
7059	WDR16	1	1
7060	UNC45B	1	1
7061	CST1	1	1
7062	CST6	1	1
7063	ZNF548	1	1
7064	LYPD4	1	1
7065	HIPK4	1	1
7066	SIX5	1	1
7067	C19orf55	1	1
7068	ZNF714	1	1
7069	LELP1	1	1
7070	DCST1	1	1
7071	WFDC5	1	1
7072	CTNND1	1	1
7073	TEKT4	1	1
7074	PROM2	1	1
7075	CTSE	1	1
7076	FAM119A	1	1
7077	FAM82A1	1	1
7078	TTC14	1	1
7079	CEP120	1	1
7080	GIMAP8	1	1
7081	CYP3A7	1	1
7082		1	1
7083	CYP3A4	1	1
7084	CYP4B1	1	1
7085	OR1Q1	1	1
7086	ADSS	1	1
7087	CCDC67	1	1
7088	DAO	1	1
7089	FAM71D	1	1
7090	DAPK1	1	1
7091	DARS	1	1
7092	ZNF320	1	1
7093	ZNF780B	1	1
7094	DCN	1	1
7095	FNDC7	1	1
7096	DENND1B	1	1
7097	TOR1AIP2	1	1
7098	APOBEC3H	1	1
7099	KLHDC6	1	1
7100	DFFB	1	1
7101	DFNA5	1	1
7102	CXorf22	1	1
7103	ANKRD24	1	1
7104	ASXL1	1	1
7105	AFP	1	1
7106	DMRT1	1	1
7107	DPH2	1	1
7108	DPP6	1	1
7109	DPYSL3	1	1
7110	JAG1	1	1
7111	DRP2	1	1
7112	DUSP4	1	1
7113	EBF1	1	1
7114	TYMP	1	1
7115	NR0B1	1	1
7116	EFNB3	1	1
7117	MEGF8	1	1
7118	ADCY4	1	1
7119	C15orf33	1	1
7120	FUK	1	1
7121	EIF4G1	1	1
7122	ELF2	1	1
7123	EML1	1	1
7124		1	1
7125	DNAH12	1	1
7126	DNHD2	1	1
7127	DNAH12L	1	1
7128	DNAJC18	1	1
7129	FAM153B	1	1
7130	ENO1	1	1
7131	ENO3	1	1
7132	ADAM32	1	1
7133	EPB41L1	1	1
7134	ANO5	1	1
7135	EPHA5	1	1
7136	EPRS	1	1
7137	ERCC3	1	1
7138	ESD	1	1
7139	ALAS2	1	1
7140	EVC	1	1
7141	EXT1	1	1
7142	EYA2	1	1
7143	ALDH2	1	1
7144	PTK2B	1	1
7145	MTIF3	1	1
7146	OR8K5	1	1
7147	OR8H1	1	1
7148	OR8K3	1	1
7149	C7orf62	1	1
7150	OR10G8	1	1
7151	OR1S2	1	1
7152	OR10Q1	1	1
7153	OR4D11	1	1
7154	PATL1	1	1
7155	MS4A15	1	1
7156	SLC16A9	1	1
7157	FCGR2A	1	1
7158	FCGR3A	1	1
7159	RNF182	1	1
7160	PRPS1	1	1
7161	PRPS1L1	1	1
7162	SDK1	1	1
7163	BEND7	1	1
7164	GPR97	1	1
7165	TMEM130	1	1
7166	FGF3	1	1
7167	FGF12	1	1
7168	FGF13	1	1
7169	FGF14	1	1
7170	FGFR1	1	1
7171	FGFR2	1	1
7172	FHL2	1	1
7173	ZNF507	1	1
7174	LMTK2	1	1
7175	NLRP1	1	1
7176	SEC31A	1	1
7177	UBOX5	1	1
7178	FKBP5	1	1
7179	SACM1L	1	1
7180	MAPRE3	1	1
7181	RAB3GAP1	1	1
7182	FOXC1	1	1
7183	DIP2C	1	1
7184	IGSF9B	1	1
7185	FAIM2	1	1
7186	PALLD	1	1
7187	RBM34	1	1
7188	CLUAP1	1	1
7189	GGA2	1	1
7190	FOXS1	1	1
7191	PPRC1	1	1
7192	ZNF423	1	1
7193	ZC3H13	1	1
7194	ARHGAP26	1	1
7195	SIPA1L3	1	1
7196		1	1
7197	CAMTA2	1	1
7198	FLI1	1	1
7199	RHOBTB2	1	1
7200	KIAA0922	1	1
7201	ATP11A	1	1
7202	CLEC16A	1	1
7203	EHBP1	1	1
7204	SATB2	1	1
7205	SMCHD1	1	1
7206	PPP1R13B	1	1
7207	CRTC1	1	1
7208	KIAA0776	1	1
7209	SMG5	1	1
7210	LARS2	1	1
7211	ATP13A2	1	1
7212	NOMO1	1	1
7213	GRIP1	1	1
7214	ELA3B	1	1
7215	SF3B1	1	1
7216	CBX7	1	1
7217	KIAA0240	1	1
7218	OR52A1	1	1
7219	GTPBP4	1	1
7220	FPR2	1	1
7221	CCNDBP1	1	1
7222	KLHDC2	1	1
7223	RABGAP1	1	1
7224	PLD3	1	1
7225	PLA2G15	1	1
7226	TMEM2	1	1
7227	SH3BP4	1	1
7228	GSPT2	1	1
7229	BHMT2	1	1
7230	PPIL2	1	1
7231	PISD	1	1
7232	FLRT2	1	1
7233	BCL2L13	1	1
7234	RNASEH1	1	1
7235	PELI3	1	1
7236	FZD2	1	1
7237	LYG2	1	1
7238	ANKK1	1	1
7239	GABRD	1	1
7240	FRMD3	1	1
7241	FAM133B	1	1
7242	CBY1	1	1
7243	CCRN4L	1	1
7244	POLR1A	1	1
7245	TRIM58	1	1
7246	HSPA12A	1	1
7247	SGMS1	1	1
7248	TAS2R40	1	1
7249	GPR124	1	1
7250	KIAA1429	1	1
7251	TIPARP	1	1
7252		1	1
7253	CHMP2B	1	1
7254	SUSD5	1	1
7255		1	1
7256	LDLRAP1	1	1
7257	PRPF31	1	1
7258	KIAA1279	1	1
7259	TIPRL	1	1
7260	PHGDH	1	1
7261	LCE2B	1	1
7262	GBA	1	1
7263	FAM162A	1	1
7264	PLEK2	1	1
7265	HEYL	1	1
7266		1	1
7267	OR10H2	1	1
7268	GFAP	1	1
7269	OR1L1	1	1
7270	GFRA3	1	1
7271	GGT7	1	1
7272	NOX1	1	1
7273	MTBP	1	1
7274	ATP5S	1	1
7275	DKK4	1	1
7276	BRPF3	1	1
7277	RTDR1	1	1
7278	CHIA	1	1
7279	TUBG2	1	1
7280	IL1F7	1	1
7281	GPR81	1	1
7282	COQ2	1	1
7283	ARHGEF16	1	1
7284	PDCD4	1	1
7285	KLHL20	1	1
7286	LSM3	1	1
7287	GCLC	1	1
7288	CRCP	1	1
7289	RABGEF1	1	1
7290	AMT	1	1
7291	GMPR	1	1
7292	GNAI3	1	1
7293	GNRHR	1	1
7294	SLCO1B3	1	1
7295	OR5J2	1	1
7296	WDR51B	1	1
7297	PGM2L1	1	1
7298	TERF1	1	1
7299	PRTG	1	1
7300	TMEM105	1	1
7301	ZSCAN1	1	1
7302	IZUMO1	1	1
7303	GPR22	1	1
7304	SYPL2	1	1
7305	GPR25	1	1
7306	GPR27	1	1
7307	DLL1	1	1
7308	EPHA6	1	1
7309	C3orf23	1	1
7310	ZNF852	1	1
7311	ZNF167	1	1
7312	KIF4A	1	1
7313	KIF4B	1	1
7314	DCBLD1	1	1
7315	SPDYE1	1	1
7316	C8orf31	1	1
7317	ZFP41	1	1
7318	OR13D1	1	1
7319	GRK5	1	1
7320	GPX2	1	1
7321	GRB10	1	1
7322	GRIK4	1	1
7323	SCG3	1	1
7324	FHOD1	1	1
7325	SAP30BP	1	1
7326	LGALS13	1	1
7327	GSPT1	1	1
7328	GSTP1	1	1
7329	GSTT1	1	1
7330	BRF1	1	1
7331	GUCY1A2	1	1
7332	CARD10	1	1
7333	ABT1	1	1
7334	GNL2	1	1
7335	POMT2	1	1
7336	SLC2A8	1	1
7337	ACAA1	1	1
7338	EFEMP2	1	1
7339	HIST1H2BD	1	1
7340	HADHB	1	1
7341	HADH	1	1
7342	HARS	1	1
7343	HTT	1	1
7344	HELLS	1	1
7345	CFH	1	1
7346	KCNIP3	1	1
7347	ACACA	1	1
7348	HLA-DPB1	1	1
7349		1	1
7350	HMOX1	1	1
7351	HNF4A	1	1
7352	VN1R5	1	1
7353	HIST2H2AB	1	1
7354	HOXA6	1	1
7355	HPCA	1	1
7356	APCS	1	1
7357	HRH2	1	1
7358	PRMT2	1	1
7359	BIRC2	1	1
7360		1	1
7361	HSPA1B	1	1
7362	HSPA1A	1	1
7363	HSPB2	1	1
7364	HTR7	1	1
7365	NLRP9	1	1
7366	NIACR2	1	1
7367	NIACR1	1	1
7368	CCDC84	1	1
7369	POTEB	1	1
7370	POTEC	1	1
7371	CCDC36	1	1
7372	LRRC66	1	1
7373	MS4A10	1	1
7374	ACSM4	1	1
7375	IFI16	1	1
7376	RD3	1	1
7377	MYBPHL	1	1
7378	TGM6	1	1
7379	IFNA4	1	1
7380		1	1
7381	ZFP57	1	1
7382	AMIGO2	1	1
7383	APP	1	1
7384	RBPJ	1	1
7385	LCE1A	1	1
7386	ZNF445	1	1
7387	POLN	1	1
7388	IL3	1	1
7389	IL6ST	1	1
7390	IL10RA	1	1
7391	IL13RA2	1	1
7392	GLT6D1	1	1
7393	ILF3	1	1
7394	INSM1	1	1
7395	IRF4	1	1
7396	ITGA7	1	1
7397	ITGB1	1	1
7398	ARAF	1	1
7399	JAK1	1	1
7400	KCNA5	1	1
7401	C12orf42	1	1
7402	KIF7	1	1
7403	EFCAB5	1	1
7404	SBSN	1	1
7405	KCNF1	1	1
7406	C5orf25	1	1
7407	SLC26A5	1	1
7408	SPATC1	1	1
7409	PTAR1	1	1
7410	KCNJ16	1	1
7411	KCNMB1	1	1
7412	KCNS2	1	1
7413	CATSPER4	1	1
7414	KIF2A	1	1
7415	KIR3DP1	1	1
7416	KIR2DL1	1	1
7417	KISS1	1	1
7418	KLKB1	1	1
7419	KRT8	1	1
7420	KRT8P9	1	1
7421	KRT14	1	1
7422		1	1
7423	KRT17	1	1
7424	KRT17P3	1	1
7425	ILDR2	1	1
7426	RPSAP18	1	1
7427	RPSAP15	1	1
7428	RPSAP12	1	1
7429	RPSAP19	1	1
7430	RPSAP29	1	1
7431	RPSAP61	1	1
7432	RPSA	1	1
7433	RPSAP8	1	1
7434	SHISA2	1	1
7435	RPS8P8	1	1
7436	RPS8	1	1
7437	C17orf87	1	1
7438	GBP7	1	1
7439	KRT86	1	1
7440	TMPRSS11F	1	1
7441	OR52H1	1	1
7442	OR6C1	1	1
7443	LAIR2	1	1
7444	OR11H4	1	1
7445	GDF6	1	1
7446	LBR	1	1
7447	OR2A5	1	1
7448	LCK	1	1
7449	LCP1	1	1
7450	LHX1	1	1
7451	LIPC	1	1
7452	LLGL1	1	1
7453	FAM102A	1	1
7454	C17orf97	1	1
7455	C1orf226	1	1
7456	VWA5A	1	1
7457	OR2A7	1	1
7458	OR2A4	1	1
7459	LRP3	1	1
7460	CTXN1	1	1
7461	CYP4F3	1	1
7462	CD180	1	1
7463	FAM19A1	1	1
7464	MAP1B	1	1
7465	ARSE	1	1
7466	MBL2	1	1
7467	ART3	1	1
7468	MDM4	1	1
7469	MEF2C	1	1
7470	MEOX2	1	1
7471	MEP1A	1	1
7472	MGMT	1	1
7473	MMP9	1	1
7474	MNAT1	1	1
7475	MRC1	1	1
7476	LRRC52	1	1
7477	AKR1B10	1	1
7478	FAM90A7	1	1
7479	FAM90A18	1	1
7480	FAM90A16	1	1
7481	FAM90A17	1	1
7482	FAM90A8	1	1
7483	FAM90A10	1	1
7484	FAM90A19	1	1
7485	OR2W5	1	1
7486	GALNTL6	1	1
7487	MSH2	1	1
7488	C9orf129	1	1
7489	MTR	1	1
7490	MUC4	1	1
7491	MYC	1	1
7492	MYCL1	1	1
7493	MYH6	1	1
7494	MYL1	1	1
7495	MYL2	1	1
7496	MYOD1	1	1
7497	CEACAM6	1	1
7498	NBL1	1	1
7499	NCL	1	1
7500	NDUFV2	1	1
7501	NSF	1	1
7502	DDR2	1	1
7503	GPR143	1	1
7504	CCDC73	1	1
7505	SPANXN2	1	1
7506	ATP4B	1	1
7507	OPRM1	1	1
7508	OR2C1	1	1
7509	P2RY11	1	1
7510	P4HA1	1	1
7511	CD207	1	1
7512	ATP5B	1	1
7513	CUZD1	1	1
7514	PAX4	1	1
7515	PC	1	1
7516	PCDH7	1	1
7517	TMED5	1	1
7518	FAHD2A	1	1
7519	PI15	1	1
7520	ABHD5	1	1
7521	PCMT1	1	1
7522	LACTB2	1	1
7523	FAM82B	1	1
7524	ASB3	1	1
7525	EGFL7	1	1
7526	TUBE1	1	1
7527	RSL24D1	1	1
7528	RAPGEFL1	1	1
7529	GP6	1	1
7530	DUSP13	1	1
7531	ERGIC2	1	1
7532	GMIP	1	1
7533	THEG	1	1
7534	FAM53C	1	1
7535	COMMD10	1	1
7536	REV1	1	1
7537	SFMBT1	1	1
7538	HSD17B7	1	1
7539	ANKFY1	1	1
7540	CHMP5	1	1
7541	PPHLN1	1	1
7542	PCF11	1	1
7543	PDHA1	1	1
7544	PDHB	1	1
7545	DYNC2LI1	1	1
7546	OTUD6B	1	1
7547	RBMX2	1	1
7548	PEPD	1	1
7549	PER1	1	1
7550	PEX1	1	1
7551	PFKFB1	1	1
7552	VIT	1	1
7553	PFKM	1	1
7554	ATP6V1A	1	1
7555	PGM1	1	1
7556	PHF2	1	1
7557	PHKB	1	1
7558	PHKG2	1	1
7559	SERPINB13	1	1
7560	PIK3C2G	1	1
7561	PIK3C3	1	1
7562	PLCL1	1	1
7563	CLIC5	1	1
7564	PLTP	1	1
7565	PLXNA1	1	1
7566	PMM2	1	1
7567	IL20RB	1	1
7568	PMS2	1	1
7569	PNMT	1	1
7570	CHRAC1	1	1
7571	CYCS	1	1
7572	GPR85	1	1
7573	YIPF1	1	1
7574	HMGCLL1	1	1
7575	POU3F3	1	1
7576	NECAB2	1	1
7577	PARP14	1	1
7578	PPARG	1	1
7579	C1orf26	1	1
7580	SYTL2	1	1
7581	FAM83E	1	1
7582	GPATCH4	1	1
7583	QRICH1	1	1
7584	PIGG	1	1
7585	NCAPG2	1	1
7586	C10orf18	1	1
7587	CCDC99	1	1
7588	C14orf94	1	1
7589	C1orf27	1	1
7590	PPM1G	1	1
7591	C4orf27	1	1
7592	PPOX	1	1
7593	OXSM	1	1
7594	PHIP	1	1
7595	USP47	1	1
7596	PTCD3	1	1
7597	EPN3	1	1
7598	C10orf118	1	1
7599	FAM90A1	1	1
7600	MTPAP	1	1
7601	INTS10	1	1
7602	RPRD1A	1	1
7603	LEPREL1	1	1
7604	PPP2R2C	1	1
7605	KLHDC8A	1	1
7606	SLC38A7	1	1
7607	KIRREL	1	1
7608	RBM41	1	1
7609	PPP3CA	1	1
7610	GIMAP4	1	1
7611	C20orf46	1	1
7612		1	1
7613	GIMAP5	1	1
7614	PPP6C	1	1
7615	TRPV6	1	1
7616	ENOSF1	1	1
7617	DDX60	1	1
7618	KIF16B	1	1
7619	ASAP3	1	1
7620	LRRC40	1	1
7621	PIGV	1	1
7622	PKIA	1	1
7623	POLR3B	1	1
7624	ZNF334	1	1
7625	ATF7IP	1	1
7626	ENAH	1	1
7627	MUDENG	1	1
7628	C1orf106	1	1
7629	ZNF839	1	1
7630	HR	1	1
7631	DOK5	1	1
7632	JMJD1A	1	1
7633		1	1
7634	TEX2	1	1
7635	SLC22A11	1	1
7636	WSB2	1	1
7637	NKRF	1	1
7638	MAPK1	1	1
7639	BCAP29	1	1
7640	PCDHGA11	1	1
7641	DNAJC3	1	1
7642	PCDHGA1	1	1
7643	PCDHAC2	1	1
7644	PCDHA10	1	1
7645	PCDHA13	1	1
7646	PCDHAC1	1	1
7647	PCDHAC1	1	1
7648	PCDHA10	1	1
7649	PCDHAC2	1	1
7650	PCDHA13	1	1
7651	PCDHA12	1	1
7652	PCDHAC2	1	1
7653	PCDHAC1	1	1
7654	PCDHA10	1	1
7655	PCDHA13	1	1
7656	PCDHA7	1	1
7657	PCDHA5	1	1
7658	PCDHA1	1	1
7659	RNF17	1	1
7660	LMOD3	1	1
7661	IL1F9	1	1
7662	PRPSAP1	1	1
7663	PRTN3	1	1
7664	SLC2A9	1	1
7665	CLDND1	1	1
7666	KCNK12	1	1
7667	RETN	1	1
7668	PSG7	1	1
7669	PSG4	1	1
7670	PSMA2	1	1
7671	PAPOLB	1	1
7672	THAP10	1	1
7673	DHX33	1	1
7674	MCCC1	1	1
7675	SMYD2	1	1
7676	SLC17A7	1	1
7677	PSMC4	1	1
7678	ASPHD2	1	1
7679	PSMD11	1	1
7680	KIAA1199	1	1
7681	ERGIC1	1	1
7682	RCN3	1	1
7683	PTH	1	1
7684	GALNTL1	1	1
7685	PPM1H	1	1
7686	AMIGO1	1	1
7687	KIAA1210	1	1
7688	RNF150	1	1
7689	HEG1	1	1
7690	KIDINS220	1	1
7691	MTUS1	1	1
7692	KCTD16	1	1
7693		1	1
7694	USP35	1	1
7695	ZNF471	1	1
7696	USP36	1	1
7697	PITPNM2	1	1
7698	RANBP10	1	1
7699	ZNF492	1	1
7700	ZNF849P	1	1
7701	ZBTB4	1	1
7702	PLEKHA4	1	1
7703	BEND3	1	1
7704	ZFP14	1	1
7705	USP37	1	1
7706	SLC7A14	1	1
7707	PCDHB16	1	1
7708	BAK1	1	1
7709	BCL2L7P1	1	1
7710	KIAA1967	1	1
7711	PTPN14	1	1
7712	PTPRB	1	1
7713	PTPRE	1	1
7714	PTPRN	1	1
7715	CTDSP1	1	1
7716	PEX5	1	1
7717	PLEKHB1	1	1
7718	MS4A7	1	1
7719	MAP4K2	1	1
7720	RAB27A	1	1
7721	RABGGTB	1	1
7722	RAP1GAP	1	1
7723	RAP1GDS1	1	1
7724	CACNG7	1	1
7725	RBBP7	1	1
7726	RBBP8	1	1
7727	RELB	1	1
7728	RGR	1	1
7729	RGS3	1	1
7730	RGS16	1	1
7731	GPBP1L1	1	1
7732	BCL7A	1	1
7733		1	1
7734	EEFSEC	1	1
7735	FKBP10	1	1
7736	RPA2	1	1
7737	RPL37A	1	1
7738	RPLP0P6	1	1
7739	RPLP0P3	1	1
7740	RPLP0P2	1	1
7741	RPLP0	1	1
7742	RPS3AP47	1	1
7743	RPS3AP49	1	1
7744	RPS3A	1	1
7745	RPS6KA3	1	1
7746	RPS8	1	1
7747	RPS8P8	1	1
7748	RRBP1	1	1
7749	SORT1	1	1
7750	S100A6	1	1
7751	ACSM3	1	1
7752	SLC22A23	1	1
7753	SATB1	1	1
7754	SC5DL	1	1
7755	SERPINB3	1	1
7756	SCN4A	1	1
7757	THADA	1	1
7758	PRDM16	1	1
7759	RBM26	1	1
7760	SLC28A3	1	1
7761	RBKS	1	1
7762	GOLPH3	1	1
7763	SMOC2	1	1
7764	SEMA4A	1	1
7765	SFRP2	1	1
7766	ABCG5	1	1
7767	ABCG8	1	1
7768	RPL7P21	1	1
7769	RPL7P14	1	1
7770	RPL7P46	1	1
7771	RPL7P22	1	1
7772	RPL7L1	1	1
7773		1	1
7774	RHBDF1	1	1
7775	RPS29P9	1	1
7776	RPS29	1	1
7777	RPS29P17	1	1
7778	RPS29P16	1	1
7779	RPS29P11	1	1
7780	SFRS8	1	1
7781	PGA3	1	1
7782		1	1
7783	TMEM168	1	1
7784	EXOC5	1	1
7785	FAM83G	1	1
7786	SH3BGRL	1	1
7787	S100A7L2	1	1
7788	CREB3L2	1	1
7789	SIAH1	1	1
7790	C6orf106	1	1
7791	CCDC71	1	1
7792	NOL6	1	1
7793	SLC1A6	1	1
7794	SLC5A5	1	1
7795	SLC6A1	1	1
7796	PRPF4B	1	1
7797	SLC6A4	1	1
7798	RGPD3	1	1
7799	PHLDB3	1	1
7800	RPL21P128	1	1
7801	RPL21P39	1	1
7802	RPL21P29	1	1
7803	RPL21P53	1	1
7804	RPL21P37	1	1
7805	RPL21P45	1	1
7806	RPL21P105	1	1
7807	RPL21P131	1	1
7808	RPL21P97	1	1
7809	RPL21P125	1	1
7810	RPL21P120	1	1
7811	RPL21P80	1	1
7812	RPL21P46	1	1
7813	RPL21P87	1	1
7814	RPL21	1	1
7815	RPL21P98	1	1
7816	RPL21P119	1	1
7817	RPL21P16	1	1
7818	RPL21P14	1	1
7819	RPL21P134	1	1
7820	RPL21P20	1	1
7821	RPL21P69	1	1
7822	RPL21P93	1	1
7823	SLC8A2	1	1
7824	SLC7A4	1	1
7825	SLC12A4	1	1
7826	CAPRIN2	1	1
7827	SMS	1	1
7828	FSCN1	1	1
7829	SP1	1	1
7830	SP3	1	1
7831	SPRR1B	1	1
7832	SPRR2E	1	1
7833	SQLE	1	1
7834	SREBF2	1	1
7835	SRP54	1	1
7836	SRP72	1	1
7837	STAC	1	1
7838	ZFP36L1	1	1
7839	AURKA	1	1
7840	AURKAPS1	1	1
7841	CDKL5	1	1
7842	SURF6	1	1
7843	SYT1	1	1
7844	TAP2	1	1
7845		1	1
7846	TFE3	1	1
7847	TGFBI	1	1
7848	TGFBR1	1	1
7849	TGM4	1	1
7850	TIE1	1	1
7851	C1QBP	1	1
7852	TLN1	1	1
7853	TMPRSS2	1	1
7854	TPM4	1	1
7855	NR2C1	1	1
7856	C3AR1	1	1
7857	TSC1	1	1
7858	KIAA2013	1	1
7859	RAD51AP2	1	1
7860	TPI1	1	1
7861	DNM1P34	1	1
7862		1	1
7863	UBA1	1	1
7864	VDR	1	1
7865	EZR	1	1
7866	VTN	1	1
7867	VWF	1	1
7868	WIPF1	1	1
7869	WEE1	1	1
7870	WNT9B	1	1
7871	TMEM50B	1	1
7872	MZF1	1	1
7873	ZNF121	1	1
7874	ZNF133	1	1
7875	ZNF142	1	1
7876	PRDM2	1	1
7877	BSND	1	1
7878	DAP3	1	1
7879	CACNB2	1	1
7880	ALMS1	1	1
7881	SCG2	1	1
7882	DDX50	1	1
7883	DDA1	1	1
7884	SPATA5L1	1	1
7885	KDELC1	1	1
7886	RNF26	1	1
7887	ZSCAN5A	1	1
7888	BAT2	1	1
7889		1	1
7890	BAT3	1	1
7891	IRX1	1	1
7892	BAT5	1	1
7893		1	1
7894	OR4K5	1	1
7895	TFEB	1	1
7896	TTC13	1	1
7897	RNF128	1	1
7898	LASS4	1	1
7899	ACSS3	1	1
7900	ROGDI	1	1
7901	ARSJ	1	1
7902	STAG3L3	1	1
7903	DYNC2H1	1	1
7904	HSPBAP1	1	1
7905	PARP8	1	1
7906	C17orf101	1	1
7907	C17orf42	1	1
7908	ASB13	1	1
7909	C12orf49	1	1
7910	ALS2CR8	1	1
7911	SHCBP1	1	1
7912	SLTM	1	1
7913	MOBKL2B	1	1
7914		1	1
7915	TCTN2	1	1
7916	ZNF212	1	1
7917	ATP8B4	1	1
7918	RPP21	1	1
7919		1	1
7920	SLC35E1	1	1
7921	ERMP1	1	1
7922	DNAJC22	1	1
7923	TRMT2B	1	1
7924	TTC26	1	1
7925	C10orf97	1	1
7926	C14orf159	1	1
7927	C12orf30	1	1
7928	FBXL18	1	1
7929	CCDC15	1	1
7930	C3orf36	1	1
7931	MYO19	1	1
7932	CHD9	1	1
7933	RAB11FIP1	1	1
7934	CEP63	1	1
7935	PLEKHO2	1	1
7936	LRRC27	1	1
7937	KCNIP4	1	1
7938	DDHD1	1	1
7939	KIAA1715	1	1
7940	AAAS	1	1
7941	NPL	1	1
7942	SLC2A10	1	1
7943	CALR	1	1
7944	C16orf35	1	1
7945	OR4A5	1	1
7946	GPR63	1	1
7947	RSHL1	1	1
7948	C15orf44	1	1
7949	ACSBG2	1	1
7950	TSPAN14	1	1
7951	CCNL2	1	1
7952	SLC14A2	1	1
7953	TRIM7	1	1
7954	NUAK2	1	1
7955	SFXN3	1	1
7956	ZNF611	1	1
7957	SYMPK	1	1
7958	CAPN1	1	1
7959	PMFBP1	1	1
7960	KATNAL2	1	1
7961	RILP	1	1
7962	TAAR8	1	1
7963	HIST1H3E	1	1
7964	HIST1H3G	1	1
7965	HIST1H3D	1	1
7966	HIST1H3J	1	1
7967	HIST1H3I	1	1
7968	HIST1H3H	1	1
7969	HIST1H3C	1	1
7970	HIST1H3A	1	1
7971	HIST1H2AD	1	1
7972	HIST1H3B	1	1
7973	HIST1H3F	1	1
7974	TEX101	1	1
7975	PARP9	1	1
7976	SESN2	1	1
7977	HIST1H4K	1	1
7978	HIST1H4L	1	1
7979	HIST1H4F	1	1
7980	HIST4H4	1	1
7981	HIST1H4H	1	1
7982	HIST1H4I	1	1
7983	HIST2H4B	1	1
7984	HIST1H4J	1	1
7985	HIST2H4A	1	1
7986	HIST1H4C	1	1
7987	HIST1H4A	1	1
7988	HIST1H4D	1	1
7989	HIST1H4E	1	1
7990	HIST1H4B	1	1
7991	RPS6KL1	1	1
7992	HYAL3	1	1
7993	KRTAP9-3	1	1
7994	STK40	1	1
7995	RASSF4	1	1
7996	KIRREL2	1	1
7997	ATRIP	1	1
7998	ACAD11	1	1
7999	NPHP3	1	1
8000	CEP78	1	1
8001	FAM161A	1	1
8002	ZNF644	1	1
8003	POLR1B	1	1
8004	TXNDC2	1	1
8005	ATP13A4	1	1
8006	LDOC1L	1	1
8007	LTBP4	1	1
8008	CAMKK1	1	1
8009	FBXW9	1	1
8010	ZDHHC16	1	1
8011	CASP10	1	1
8012	CCDC77	1	1
8013	ACBD6	1	1
8014	SDPR	1	1
8015	HOOK3	1	1
8016	JAGN1	1	1
8017	ATRN	1	1
8018	C6orf168	1	1
8019	ZNF594	1	1
8020	HIATL1	1	1
8021	PLA2G12B	1	1
8022	MCEE	1	1
8023	CREB3L3	1	1
8024	COX4I2	1	1
8025	GPT2	1	1
8026	BEX2	1	1
8027	LNX1	1	1
8028	BAT2L	1	1
8029	FUT10	1	1
8030	CDC42BPA	1	1
8031	EFCAB4B	1	1
8032	C19orf48	1	1
8033	TXNDC17	1	1
8034	LMNB2	1	1
8035	ZNF503	1	1
8036	PPP1R15B	1	1
8037	IKBKG	1	1
8038	KIAA1644	1	1
8039	CAMK1	1	1
8040	SYDE1	1	1
8041	TUBGCP6	1	1
8042	APOL1	1	1
8043	KNDC1	1	1
8044	TSPYL5	1	1
8045	PIAS1	1	1
8046	CDC14B	1	1
8047	MKNK1	1	1
8048	PDLIM4	1	1
8049	RGS20	1	1
8050	PLA2G4C	1	1
8051	CBL	1	1
8052	HYAL2	1	1
8053	GBF1	1	1
8054	CRADD	1	1
8055	ADAM18	1	1
8056	DLK1	1	1
8057	CDKL1	1	1
8058	WDR22	1	1
8059	SAP30	1	1
8060	NRP2	1	1
8061	NIACR2	1	1
8062	NIACR1	1	1
8063	CDK5R1	1	1
8064	SQSTM1	1	1
8065	EIF2B3	1	1
8066	EIF2B2	1	1
8067	MTMR3	1	1
8068	USP13	1	1
8069	RSPH1	1	1
8070	FGD3	1	1
8071	SLC25A21	1	1
8072	LHX4	1	1
8073	FATE1	1	1
8074	RSPRY1	1	1
8075	SYT8	1	1
8076	EMILIN3	1	1
8077	KIAA2013	1	1
8078	HIP1R	1	1
8079	TM4SF5	1	1
8080	CCRL2	1	1
8081	FER1L5	1	1
8082	SEMA5A	1	1
8083	C15orf23	1	1
8084	BTAF1	1	1
8085	ZNF622	1	1
8086	GADD45GIP1	1	1
8087	DUOXA1	1	1
8088	SLC7A7	1	1
8089	N4BP2L1	1	1
8090	CCDC126	1	1
8091		1	1
8092	DHX57	1	1
8093	TRIM47	1	1
8094	CD1D	1	1
8095	GGTLC2	1	1
8096	DERL3	1	1
8097	RABEP1	1	1
8098	XRCC6BP1	1	1
8099	HGS	1	1
8100	CD3D	1	1
8101	SLFN11	1	1
8102	MYLK3	1	1
8103	KCNAB3	1	1
8104	SLC33A1	1	1
8105	LRRFIP2	1	1
8106	INTS4	1	1
8107	PCDH21	1	1
8108	DLGAP2	1	1
8109	GLYATL1	1	1
8110	PNMA1	1	1
8111	UBE2L6	1	1
8112	FANK1	1	1
8113	TIMM50	1	1
8114	C2orf39	1	1
8115	HIST3H2A	1	1
8116	TAAR2	1	1
8117	NAPRT1	1	1
8118	KCNB2	1	1
8119	PIGM	1	1
8120	CCDC114	1	1
8121	TCEAL1	1	1
8122	GLP2R	1	1
8123	ITGBL1	1	1
8124	CADPS2	1	1
8125	ACTR8	1	1
8126	HTRA3	1	1
8127	EPSTI1	1	1
8128	TNFRSF8	1	1
8129	QKI	1	1
8130	SIGLEC6	1	1
8131	AKAP7	1	1
8132	CD36	1	1
8133	SPTLC2	1	1
8134	BAG4	1	1
8135	GOSR2	1	1
8136	ENTPD4	1	1
8137	RBM39	1	1
8138	KIF20B	1	1
8139	SNCAIP	1	1
8140	FEZ1	1	1
8141	SDC3	1	1
8142	SAPS2	1	1
8143	ADAMTSL2	1	1
8144	CCDC144A	1	1
8145	GPRASP1	1	1
8146	HDAC4	1	1
8147	RNF144A	1	1
8148	KIAA0174	1	1
8149	KEAP1	1	1
8150	FARP2	1	1
8151	FCHSD2	1	1
8152	NUAK1	1	1
8153	DLEC1	1	1
8154	HS3ST2	1	1
8155	WDR68	NA	NA
8156	CHN2	NA	NA
8157	MAL2	NA	NA
8158	COL17A1	NA	NA
8159	MAGI1	NA	NA
8160	CNKSR3	NA	NA
8161	ELN	NA	NA
8162	ALDH1A1	NA	NA
8163	FBLN2	NA	NA
8164	SYNM	NA	NA
8165	OR4E2	NA	NA
8166	USP21	NA	NA
8167	HNRNPA2B1	NA	NA
8168	EIF4EBP3	NA	NA
8169	ANKHD1	NA	NA
8170	KLK12	NA	NA
8171	MECR	NA	NA
8172	RIPK4	NA	NA
8173	THNSL2	NA	NA
8174	MIER1	NA	NA
8175	CSMD1	NA	NA
8176	SLC9A5	NA	NA
8177	SYN2	NA	NA
8178	ZNF208	NA	NA
8179	AP3B2	NA	NA
8180	SHARPIN	NA	NA
8181	CLTCL1	NA	NA
8182	FBN3	NA	NA
8183	SPOCD1	NA	NA
8184		NA	NA
8185	CDH6	NA	NA
8186	HUWE1	NA	NA
8187	AKAP9	NA	NA
8188	MGEA5	NA	NA
8189	EHMT2	NA	NA
8190		NA	NA
8191	CHD1	NA	NA
8192	RNASE11	NA	NA
8193	COL5A2	NA	NA
8194	C7orf57	NA	NA
8195	MUM1L1	NA	NA
8196	DUSP19	NA	NA
8197	CTBP1	NA	NA
8198	IQUB	NA	NA
8199	DGKA	NA	NA
8200	UBL4B	NA	NA
8201	PTCRA	NA	NA
8202	CMYA5	NA	NA
8203	EFEMP1	NA	NA
8204	RIMS1	NA	NA
8205	ATP11B	NA	NA
8206	MYST4	NA	NA
8207	PLXNB2	NA	NA
8208	AHCTF1	NA	NA
8209	AHCTF1P	NA	NA
8210	EPC2	NA	NA
8211	SGSM3	NA	NA
8212	RAPGEF1	NA	NA
8213	HAS2	NA	NA
8214	EMR2	NA	NA
8215	AOX1	NA	NA
8216	MAGEB5	NA	NA
8217	ITPKB	NA	NA
8218	KCNA2	NA	NA
8219		NA	NA
8220	ABCC1	NA	NA
8221	MYLK	NA	NA
8222	MYO7A	NA	NA
8223	NEB	NA	NA
8224	BIN2	NA	NA
8225	ETV7	NA	NA
8226	POLR2B	NA	NA
8227	SDK2	NA	NA
8228	UGT1A8	NA	NA
8229	UGT1A5	NA	NA
8230	UGT1A3	NA	NA
8231	UGT1A10	NA	NA
8232	UGT1A6	NA	NA
8233	UGT1A4	NA	NA
8234	UGT1A9	NA	NA
8235	UGT1A1	NA	NA
8236	UGT1A7	NA	NA
8237	IFT57	NA	NA
8238	ADI1	NA	NA
8239	PRKCE	NA	NA
8240	STK31	NA	NA
8241	IRGC	NA	NA
8242	RGL3	NA	NA
8243	C20orf74	NA	NA
8244	SORCS2	NA	NA
8245	BCAT2	NA	NA
8246	RAGE	NA	NA
8247	PAPPA2	NA	NA
8248	IPPK	NA	NA
8249	SLC15A1	NA	NA
8250	STK33	NA	NA
8251	SORL1	NA	NA
8252	TUBA4A	NA	NA
8253	ZSCAN21	NA	NA
8254	CACNA1C	NA	NA
8255	CRELD1	NA	NA
8256	PABPN1	NA	NA
8257	PITPNM3	NA	NA
8258	GPR101	NA	NA
8259	THAP2	NA	NA
8260	PRSS27	NA	NA
8261	SLC12A8	NA	NA
8262	DOCK7	NA	NA
8263	RIOK3	NA	NA
8264	CCKBR	NA	NA
8265	BTRC	NA	NA
8266	CHD1L	NA	NA
8267	CEP350	NA	NA
8268	LRBA	NA	NA
