# Supplementary material for: DriverNet: uncovering the impact of somatic driver mutations on transcriptional networks in cancer
Source: Genome Biol. 2012 Dec 22;13(12):R124. doi: 10.1186/gb-2012-13-12-r124 (PMC4056374; doi:10.1186/gb-2012-13-12-r124)
Supplement: Additional file 8 — Ranked list of candidate driver genes for the HGS2 dataset. rank: rank of the gene according to DriverNet, gene: gene symbol, gband: gene chromosome location and gene band, SNV.Indel: number of cases with SNV or indel in that specific gene, HLAMP: number of cases with copy number high-level amplifications, AMP: number of cases with copy number amplifications, HOMD: number of cases with copy number homozygous deletions, HETD: number of cases with copy number hemizygous deletions, covered events: the number of events (edges) connected to the gene on the left of the bipartite graph, node degree: the number of genes connected to the gene of interest in the influence graph, p.value: P value corrected for the multiple test using the Benjamini-Hochberg approach, CGC.status: Cancer Gene Census (CGC) membership status (1 = found in CGC, 0 = not in CGC), percentage.event: percentage of cases with genomic aberrations in the gene of interest, p.way: top pathways associated with outlying genes (posterior probability > 0.8); numbers in parentheses show the posterior probability. [file gb-2012-13-12-r124-S8.TXT]

rank	gene	gband	SNV.Indel	HLAMP	AMP	HOMD	HETD	covered_events	node_degree	p.value	CGC.status	percentage.event	as.character(p.way)
1	TP53	17p13.1	249	0	0	0	0	19948	1976	0	1	0.811074918566775	Amyotrophic lateral sclerosis (ALS)(K)(0.993714)-Apoptosis signaling pathway(P)(0.8951096)-Apoptosis(K)(0.9903782)-BARD1 signaling events(N)(0.9930408)-BMP receptor signaling(N)(0.99509)-Cell Cycle Checkpoints(R)(0.996432)-Cell cycle(K)(0.9956522)-Glypican pathway(N)(0.987872)-Huntington disease(P)(0.9990742)-Huntington's disease(K)(0.9977192)-Hypoxic and oxygen homeostasis regulation of HIF-1-al…
2	LCT	2q21.3	6	0	0	0	0	382	1180	0	0	0.0195439739413681	Metabolic pathways(K)(0.9992886)-Metabolism of carbohydrates(R)(0.9972388)
3	SI	3q26.1	6	0	0	0	0	325	1183	0	0	0.0228013029315961	Metabolic pathways(K)(0.9986636)-Metabolism of carbohydrates(R)(0.9979202)
4	PLCB1	20p12.3	4	0	0	0	0	324	2605	0	0	0.0130293159609121	Alzheimer's disease(K)(0.8768638)-Calcium signaling pathway(K)(0.9891)-Chagas disease(K)(0.9789998)-Chemokine signaling pathway(K)(0.9958834)-Heterotrimeric G-protein signaling pathway-Gq alpha and Go alpha mediated pathway(P)(0.9946608)-Huntington's disease(K)(0.996956)-Metabolic pathways(K)(0.9994514)-Plasma membrane estrogen receptor signaling(N)(0.9978392)-Salivary secretion(K)(0.9974644)-Vas…
5	PLCD4	2q35	3	0	0	0	0	300	1385	0	0	0.00977198697068404	Calcium signaling pathway(K)(0.998135)-Inflammation mediated by chemokine and cytokine signaling pathway(P)(0.9974706)-Inositol phosphate metabolism(K)(0.9338814)-Metabolic pathways(K)(0.99854)
6	KRAS	12p12.1	2	0	0	0	0	288	1948	0	1	0.00651465798045603	Axon guidance(K)(0.9982984)-Cell surface interactions at the vascular wall(R)(0.9939578)-Chemokine signaling pathway(K)(0.9818332)-Dorso-ventral axis formation(K)(0.914082)-Gap junction(K)(0.995979)-Glypican pathway(N)(0.9003278)-IL2-mediated signaling events(N)(0.8982906)-Insulin signaling pathway(K)(0.9577832)-Integrin signalling pathway(P)(0.8638642)-MAPK signaling pathway(K)(0.906904)-Melanog…
7	PLCB2	15q15.1	3	0	0	0	0	263	2547	0	0	0.00977198697068404	Chemokine signaling pathway(K)(0.9975584)-Endothelins(N)(0.859359)-Gastric acid secretion(K)(0.9941744)-GnRH signaling pathway(K)(0.9272972)-Huntington's disease(K)(0.9943724)-Inflammation mediated by chemokine and cytokine signaling pathway(P)(0.9789448)-Metabolic pathways(K)(0.9974804)-Vascular smooth muscle contraction(K)(0.9929642)-Wnt signaling pathway(K)(0.9986634)
8	RHOA	3p21.31	2	0	0	0	0	221	2226	0	0	0.00651465798045603	Axon guidance(K)(0.9953188)-Chemokine signaling pathway(K)(0.961678)-Endocytosis(K)(0.9738066)-Heterotrimeric G-protein signaling pathway-Gq alpha and Go alpha mediated pathway(P)(0.9987254)-Inflammation mediated by chemokine and cytokine signaling pathway(P)(0.9889834)-Integrin signalling pathway(P)(0.9974166)-Leukocyte transendothelial migration(K)(0.9937924)-Pathogenic Escherichia coli infecti…
9	TTN	2q31.2	47	0	0	0	0	218	134	0	0	0.175895765472313	Dilated cardiomyopathy(K)(0.9961348)-Further platelet releasate(R)(0.9985936)-Hypertrophic cardiomyopathy (HCM)(K)(0.9984532)-Muscle contraction(R)(0.9974728)
10	EHHADH	3q27.2	2	0	0	0	0	200	1306	0	0	0.00651465798045603	Metabolic pathways(K)(0.9986642)-Peroxisome(K)(0.9980474)
11	PTEN	10q23.31	2	0	0	0	0	185	1456	0	1	0.00651465798045603	Focal adhesion(K)(0.9965152)-IFN-gamma pathway(N)(0.9983792)-Melanogenesis(K)(0.8621838)-Nectin adhesion pathway(N)(0.9913616)-Pathways in cancer(K)(0.9970886)-Proteogylcan syndecan-mediated signaling events(N)(0.9966614)-Signaling events mediated by Stem cell factor receptor (c-Kit)(N)(0.9963202)-Signalling by NGF(R)(0.996675)-TRAIL signaling pathway(N)(0.989892)-Tight junction(K)(0.9986128)-p53…
12	CPS1	2q34	4	0	0	0	0	179	1197	0	0	0.0130293159609121	Metabolic pathways(K)(0.9993726)-Metabolism of amino acids(R)(0.9928338)
13	ATP6AP1	23q28	3	0	0	0	0	175	1412	0	0	0.00977198697068404	Epithelial cell signaling in Helicobacter pylori infection(K)(0.9982352)-Lysosome(K)(0.9962752)-Metabolic pathways(K)(0.9969762)-Phagosome(K)(0.833784)-Vibrio cholerae infection(K)(0.9687136)
14	CYP8B1	3p22.1	2	0	0	0	0	162	1241	0	0	0.00651465798045603	Metabolic pathways(K)(0.9987778)
15	MGAT5B	17q25.2	2	0	0	0	0	153	1123	0	0	0.00651465798045603	Metabolic pathways(K)(0.998511)
16	CYP11B1	8q24.3	4	0	0	0	0	152	1211	0	0	0.0130293159609121	Metabolic pathways(K)(0.9986534)-Metabolism of lipids and lipoproteins(R)(0.9969916)
17	F2	11p11.2	3	0	0	0	0	144	1288	0	0	0.00977198697068404	Angiopoietin receptor Tie2-mediated signaling(N)(0.9572182)-Cell surface interactions at the vascular wall(R)(0.9979592)-FOXA transcription factor networks(N)(0.8722164)-Metabolism of proteins(R)(0.9981968)-Neuroactive ligand-receptor interaction(K)(0.997801)-Proteogylcan syndecan-mediated signaling events(N)(0.9966878)-Regulation of IGF Activity by IGFBP(R)(0.9184394)-Regulation of actin cytoske…
18	AOX1	2q33.1	3	0	0	0	0	144	1164	0	0	0.0130293159609121	Metabolic pathways(K)(0.9984662)
19	PRKCG	19q13.41	2	0	0	0	0	144	2188	0	0	0.00651465798045603	BMP receptor signaling(N)(0.8935298)-MAPK signaling pathway(K)(0.8915518)-Pancreatic secretion(K)(0.983152)-Tight junction(K)(0.9434652)-Vascular smooth muscle contraction(K)(0.9852556)-Vibrio cholerae infection(K)(0.837796)-Wnt(C)(0.9430604)
20	ACACB	12q24.11	4	0	0	0	0	140	1346	0	0	0.0130293159609121	Adipocytokine signaling pathway(K)(0.987162)-Insulin signaling pathway(K)(0.9987836)-Metabolic pathways(K)(0.9984872)-Metabolism of lipids and lipoproteins(R)(0.9950706)
21	ST6GALNAC3	1p31.1	2	0	0	0	0	138	1120	0	0	0.00651465798045603	Metabolic pathways(K)(0.9984834)
22	PTK2	8q24.3	1	0	0	0	0	130	1670	0	0	0.00325732899022801	Amoebiasis(K)(0.9729386)-Angiopoietin receptor Tie2-mediated signaling(N)(0.9415256)-Chemokine signaling pathway(K)(0.9929348)-Formation of Platelet plug(R)(0.9973674)-Leukocyte transendothelial migration(K)(0.9995726)
23	HLCS	21q22.13	2	0	0	0	0	128	1120	0	0	0.00651465798045603	Metabolic pathways(K)(0.9993058)
24	GALNT13	2q23.3	2	0	0	0	0	126	1121	0	0	0.00651465798045603	Metabolic pathways(K)(0.9960968)
25	CAD	2p23.3	3	0	0	0	0	125	1148	0	0	0.0130293159609121	Metabolic pathways(K)(0.9988882)
26	B3GALT2	1q31.2	1	0	0	0	0	124	1122	0	0	0.00325732899022801	Metabolic pathways(K)(0.998057)
27	ST3GAL3	1p34.1	3	0	0	0	0	124	1127	0	0	0.00977198697068404	Metabolic pathways(K)(0.9987094)
28	KIT	4q12	5	0	0	0	0	124	870	0	1	0.0162866449511401	Cytokine-cytokine receptor interaction(K)(0.9983714)-Endocytosis(K)(0.9993174)-Melanogenesis(K)(0.9987366)-Pathways in cancer(K)(0.998045)-Signaling events mediated by Stem cell factor receptor (c-Kit)(N)(0.9979376)
29	PI4KB	1q21.2	2	0	0	0	0	123	1208	0	0	0.00651465798045603	Integrins in angiogenesis(N)(0.9964158)-Metabolic pathways(K)(0.9987044)-Phosphatidylinositol signaling system(K)(0.9928404)
30	XYLT1	16p12.3	3	0	0	0	0	116	1139	0	0	0.0130293159609121	Metabolic pathways(K)(0.996527)
31	PPT1	1p34.2	1	0	0	0	0	115	1211	0	0	0.00325732899022801	Lysosome(K)(0.9968016)-Metabolic pathways(K)(0.9985588)
32	NRAS	1p13.2	2	0	0	0	0	114	1923	0	1	0.00651465798045603	BCR signaling pathway(N)(0.8117152)-Cell surface interactions at the vascular wall(R)(0.9958488)-Chemokine signaling pathway(K)(0.870376)-ErbB signaling pathway(K)(0.980398)-Insulin signaling pathway(K)(0.948381)-Natural killer cell mediated cytotoxicity(K)(0.9979108)-Oxidative stress response(P)(0.8412262)
33	HK3	5q35.2	3	0	0	0	0	112	1319	0	0	0.00977198697068404	Metabolic pathways(K)(0.9985768)
34	MGAT5	2q21.2	2	0	0	0	0	112	1123	0	0	0.00651465798045603	Metabolic pathways(K)(0.9984532)
35	UXS1	2q12.2	2	0	0	0	0	107	1139	0	0	0.00651465798045603	Metabolic pathways(K)(0.9984494)
36	ALPL	1p36.12	2	0	0	0	0	106	1258	0	0	0.00651465798045603	Metabolic pathways(K)(0.9983084)-TNF alpha/NF-kB(C)(0.9942514)
37	RPN1	3q21.3	2	0	0	0	0	106	1310	0	1	0.00651465798045603	Metabolic pathways(K)(0.998746)-Protein processing in endoplasmic reticulum(K)(0.9983946)
38	AMPD2	1p13.3	2	0	0	0	0	105	1180	0	0	0.00651465798045603	Metabolic pathways(K)(0.997974)-Purine metabolism(K)(0.9593938)
39	HAO2	1p12	1	0	0	0	0	101	1167	2e-04	0	0.00325732899022801	Metabolic pathways(K)(0.9985268)-Peroxisome(K)(0.9985196)
40	POLE	12q24.33	2	0	0	0	0	100	1391	2e-04	0	0.00651465798045603	O-Glycan biosynthesis(K)(0.8839972)-Oxidative phosphorylation(K)(0.9742352)-Primary bile acid biosynthesis(K)(0.8587186)-Purine metabolism(K)(0.9938582)-Valine, leucine and isoleucine degradation(K)(0.9862726)
41	CHSY3	5q23.3	2	0	0	0	0	99	1129	2e-04	0	0.00651465798045603	Metabolic pathways(K)(0.9986934)
42	G6PD	23q28	3	0	0	0	0	98	1152	2e-04	0	0.00977198697068404	Metabolic pathways(K)(0.9976982)
43	ITGA4	2q31.3	3	0	0	0	0	97	898	3e-04	0	0.00977198697068404	Cell adhesion molecules (CAMs)(K)(0.9014814)-Cell surface interactions at the vascular wall(R)(0.9984874)-Focal adhesion(K)(0.99498)-Hematopoietic cell lineage(K)(0.9233742)-Hypertrophic cardiomyopathy (HCM)(K)(0.9921318)-Integrin cell surface interactions(R)(0.9593148)-Intestinal immune network for IgA production(K)(0.9927864)-Leishmaniasis(K)(0.9784438)-Leukocyte transendothelial migration(K)(0…
44	GFPT2	5q35.3	1	0	0	0	0	96	1135	3e-04	0	0.00325732899022801	Metabolic pathways(K)(0.9990526)
45	DGKB	7p21.2	3	0	0	0	0	96	1164	3e-04	0	0.00977198697068404	Metabolic pathways(K)(0.9983364)
46	ADCY2	5p15.31	4	0	0	0	0	95	1202	4e-04	0	0.0130293159609121	Calcium signaling pathway(K)(0.9182184)-Chemokine signaling pathway(K)(0.998243)-Melanogenesis(K)(0.992817)-Pancreatic secretion(K)(0.9969446)-Purine metabolism(K)(0.997802)-Salivary secretion(K)(0.9991244)-Signalling by NGF(R)(0.8733514)
47	B3GAT2	6q13	1	0	0	0	0	95	1139	4e-04	0	0.00325732899022801	Metabolic pathways(K)(0.9980904)
48	NDUFV3	21q22.3	2	0	0	0	0	94	1387	4e-04	0	0.00651465798045603	Alzheimer's disease(K)(0.9948942)-Fructose and mannose metabolism(K)(0.9551682)-Metabolic pathways(K)(0.9972086)
49	PRPS1L1	NA	2	0	0	0	0	94	1241	4e-04	0	0.00651465798045603	Purine metabolism(K)(0.9934638)
50	TUSC3	8p22	2	0	0	0	0	94	1277	4e-04	0	0.00651465798045603	()
51	UGT1A9	NA	2	0	0	0	0	92	1198	5e-04	0	0.00651465798045603	Biological oxidations(R)(0.8792346)-Metabolic pathways(K)(0.9975934)
52	ST8SIA1	12p12.1	2	0	0	0	0	92	1124	5e-04	0	0.00651465798045603	Metabolic pathways(K)(0.9965196)
53	ASNS	7q21.3	2	0	0	0	0	92	1196	5e-04	0	0.00651465798045603	()
54	HLA-G	6p21.33	3	0	0	0	0	92	720	5e-04	0	0.00977198697068404	Cell adhesion molecules (CAMs)(K)(0.9976736)-Endocytosis(K)(0.9978984)-Immunoregulatory interactions between a Lymphoid and a non-Lymphoid cell(R)(0.9957528)-Natural killer cell mediated cytotoxicity(K)(0.9990676)-Phagosome(K)(0.9977354)
55	ALG8	11q14.1	2	0	0	0	0	92	1123	5e-04	0	0.00651465798045603	Metabolic pathways(K)(0.9971984)
56	GRIN2A	16p13.2	3	0	0	0	0	91	853	6e-04	0	0.00977198697068404	Alzheimer's disease(K)(0.9980748)-Calcium signaling pathway(K)(0.9966726)-Huntington disease(P)(0.996542)-Neuroactive ligand-receptor interaction(K)(0.9977276)-Systemic lupus erythematosus(K)(0.9985376)
57	RB1	13q14.2	6	0	0	0	0	90	1060	6e-04	1	0.0195439739413681	AndrogenReceptor(C)(0.9971084)-FOXM1 transcription factor network(N)(0.9946784)-ID(C)(0.9454506)-Pathways in cancer(K)(0.9962104)-Regulation of retinoblastoma protein(N)(0.9950946)-TGFBR(C)(0.996413)-TNF receptor signaling pathway(N)(0.997648)-TRAIL signaling pathway(N)(0.9373946)-mechanism of gene regulation by peroxisome proliferators via ppara(B)(0.9958836)-telomeres telomerase cellular aging …
58	TPO	2p25.3	4	0	0	0	0	89	1534	6e-04	0	0.0130293159609121	Hematopoietic cell lineage(K)(0.995633)-Jak-STAT signaling pathway(K)(0.993102)-Metabolic pathways(K)(0.99567)
59	PXN	12q24.31	2	0	0	0	0	88	1175	6e-04	0	0.00651465798045603	AndrogenReceptor(C)(0.993989)-EGFR1(C)(0.9989442)-Integrin signalling pathway(P)(0.9975434)-Integrins in angiogenesis(N)(0.994061)-Leukocyte transendothelial migration(K)(0.9960058)-Proteogylcan syndecan-mediated signaling events(N)(0.9990036)-Regulation of actin cytoskeleton(K)(0.9981344)-Signaling events mediated by VEGFR1 and VEGFR2(N)(0.956924)-Signaling events regulated by Ret tyrosine kinas…
60	PIK3CA	3q26.32	2	0	0	0	0	87	2397	7e-04	1	0.00651465798045603	Apoptosis signaling pathway(P)(0.9241294)-Cell surface interactions at the vascular wall(R)(0.97773)-ErbB signaling pathway(K)(0.9911054)-IL6-mediated signaling events(N)(0.9589668)-Natural killer cell mediated cytotoxicity(K)(0.9632168)-Pathways in cancer(K)(0.9724956)-Prostate cancer(K)(0.9068262)-Toll-like receptor signaling pathway(K)(0.9857338)
61	GSN	9q33.2	1	0	0	0	0	87	837	7e-04	0	0.00325732899022801	Regulation of actin cytoskeleton(K)(0.9936264)-TNF receptor signaling pathway(N)(0.9984234)
62	PRKCB	16p12.1	2	0	0	0	0	86	2397	7e-04	0	0.00651465798045603	Alzheimer disease-amyloid secretase pathway(P)(0.993195)-EGFR1(C)(0.9880844)-MAPK signaling pathway(K)(0.9748414)-Natural killer cell mediated cytotoxicity(K)(0.8329104)-Pancreatic secretion(K)(0.9144596)-Salivary secretion(K)(0.9388416)-Signaling events mediated by VEGFR1 and VEGFR2(N)(0.8889016)-TGFBR(C)(0.99455)-TNF receptor signaling pathway(N)(0.9241284)-Vascular smooth muscle contraction(K)…
63	CLTCL1	22q11.21	4	0	0	0	0	86	720	7e-04	1	0.0130293159609121	Bacterial invasion of epithelial cells(K)(0.997236)-Endocytosis(K)(0.9957638)-Gap junction trafficking and regulation(R)(0.9967612)-Heterotrimeric G-protein signaling pathway-Gi alpha and Gs alpha mediated pathway(P)(0.9989606)-Heterotrimeric G-protein signaling pathway-Gq alpha and Go alpha mediated pathway(P)(0.946119)-Huntington's disease(K)(0.9993092)-Lysosome(K)(0.99874)
64	BDKRB1	14q32.2	3	0	0	0	0	86	797	7e-04	0	0.00977198697068404	Calcium signaling pathway(K)(0.998854)-Class A/1 (Rhodopsin-like receptors)(R)(0.9778034)-Neuroactive ligand-receptor interaction(K)(0.96503)-Regulation of actin cytoskeleton(K)(0.9990084)
65	GRIN2B	12p13.1	3	0	0	0	0	85	831	8e-04	0	0.00977198697068404	Alzheimer's disease(K)(0.9964778)-Amyotrophic lateral sclerosis (ALS)(K)(0.8285874)-Huntington disease(P)(0.997644)-Huntington's disease(K)(0.9970662)-Long-term potentiation(K)(0.9687716)-Neuroactive ligand-receptor interaction(K)(0.9989218)-Systemic lupus erythematosus(K)(0.9986226)
66	BRCA1	17q21.31	8	0	0	0	0	85	535	8e-04	1	0.0260586319218241	AndrogenReceptor(C)(0.9783818)-BARD1 signaling events(N)(0.9444744)-DNA Repair(R)(0.9969404)-FOXA transcription factor networks(N)(0.9835864)-Signaling by Aurora kinases(N)(0.9817358)-Ubiquitin mediated proteolysis(K)(0.9991704)
67	AKR1B1	7q33	2	0	0	0	0	85	1135	8e-04	0	0.00651465798045603	Metabolic pathways(K)(0.998035)
68	AASS	7q31.32	2	0	0	0	0	84	1146	8e-04	0	0.00651465798045603	Metabolic pathways(K)(0.9983656)
69	PAH	12q23.2	3	0	0	0	0	82	1179	0.0011	0	0.00977198697068404	Metabolic pathways(K)(0.9993024)
70	OR2M2	1q44	3	0	0	0	0	81	413	0.0013	0	0.00977198697068404	Olfactory transduction(K)(0.9982422)
71	ADC	1p35.1	2	0	0	0	0	80	1121	0.0013	0	0.00651465798045603	Metabolic pathways(K)(0.9981594)
72	PDGFC	4q32.1	1	0	0	0	0	79	710	0.0014	0	0.00325732899022801	Cytokine-cytokine receptor interaction(K)(0.998986)-Gap junction(K)(0.9432616)-Regulation of actin cytoskeleton(K)(0.9979774)
73	ATIC	2q35	2	0	0	0	0	78	1194	0.0015	1	0.00651465798045603	Glycolysis / Gluconeogenesis(K)(0.9900516)-Glycosylphosphatidylinositol(GPI)-anchor biosynthesis(K)(0.9514294)-O-Glycan biosynthesis(K)(0.8864596)-Primary bile acid biosynthesis(K)(0.866035)-Purine metabolism(K)(0.9561086)-Terpenoid backbone biosynthesis(K)(0.9981872)
74	CCAR1	10q21.3	6	0	0	0	0	78	274	0.0015	0	0.0195439739413681	Formation and Maturation of mRNA Transcript(R)(0.99947)-Influenza Life Cycle(R)(0.9984414)
75	TRIT1	1p34.2	1	0	0	0	0	78	1120	0.0015	0	0.00325732899022801	()
76	LAMA1	18p11.31	4	0	0	0	0	77	1086	0.0017	0	0.0130293159609121	Glypican pathway(N)(0.8010488)-Integrin cell surface interactions(R)(0.9754024)-Integrin signalling pathway(P)(0.991252)-Pathways in cancer(K)(0.9860244)
77	SOS1	2p22.1	3	0	0	0	0	77	2152	0.0017	0	0.00977198697068404	Insulin signaling pathway(K)(0.9847012)-MAPK signaling pathway(K)(0.9953282)-Pathways in cancer(K)(0.9810098)-Regulation of actin cytoskeleton(K)(0.9836264)-p75(NTR)-mediated signaling(N)(0.9497608)-ras-independent pathway in nk cell-mediated cytotoxicity(B)(0.915687)
78	MYH3	17p13.1	4	0	0	0	0	77	513	0.0017	0	0.0130293159609121	Muscle contraction(R)(0.9937326)-Nicotinic acetylcholine receptor signaling pathway(P)(0.9958546)-Tight junction(K)(0.9982202)-Viral myocarditis(K)(0.9942056)-Wnt signaling pathway(P)(0.998528)
79	FUT8	14q23.3	1	0	0	0	0	76	1128	0.0017	0	0.00325732899022801	Glycosaminoglycan biosynthesis - keratan sulfate(K)(0.862295)-Metablism of nucleotides(R)(0.9257552)-Propanoate metabolism(K)(0.9629404)-RNA polymerase(K)(0.8462294)-Valine, leucine and isoleucine degradation(K)(0.936128)
80	PTDSS1	8q22.1	1	0	0	0	0	75	1136	0.0018	0	0.00325732899022801	Glycolysis / Gluconeogenesis(K)(0.9991402)
81	GABRA6	5q34	6	0	0	0	0	74	283	0.0018	0	0.0195439739413681	Neuroactive ligand-receptor interaction(K)(0.9968332)
82	OR12D3	NA	2	0	0	0	0	73	389	0.0022	0	0.00651465798045603	Olfactory transduction(K)(0.9992978)
83	CREBBP	16p13.3	5	0	0	0	0	72	2270	0.0024	1	0.0162866449511401	FOXA transcription factor networks(N)(0.916221)-Generic Transcription Pathway(R)(0.9906884)-Heterotrimeric G-protein signaling pathway-Gi alpha and Gs alpha mediated pathway(P)(0.9967932)-Huntington disease(P)(0.9966702)-Huntington's disease(K)(0.996263)-Hypoxic and oxygen homeostasis regulation of HIF-1-alpha(N)(0.9885142)-Jak-STAT signaling pathway(K)(0.992699)-Long-term potentiation(K)(0.99402…
84	NUP205	7q33	3	0	0	0	0	72	429	0.0024	0	0.00977198697068404	HIV Life Cycle(R)(0.9627892)-Host Interactions of HIV factors(R)(0.9944198)-Influenza Life Cycle(R)(0.9774604)-Metabolism of carbohydrates(R)(0.998345)-Transport of Mature Transcript to Cytoplasm(R)(0.98451)
85	WNT2B	1p13.2	1	0	0	0	0	72	720	0.0024	0	0.00325732899022801	Cadherin signaling pathway(P)(0.997251)-Pathways in cancer(K)(0.9982606)-Wnt signaling pathway(K)(0.969609)
86	ST3GAL2	16q22.1	1	0	0	0	0	71	1128	0.0028	0	0.00325732899022801	Folate biosynthesis(K)(0.9297596)-Glycerolipid metabolism(K)(0.9919756)-Glycerophospholipid metabolism(K)(0.9855898)-O-Glycan biosynthesis(K)(0.9464558)
87	ADCY9	16p13.3	3	0	0	0	0	71	1253	0.0028	0	0.00977198697068404	Calcium signaling pathway(K)(0.9970798)-Dilated cardiomyopathy(K)(0.8134664)-Endothelins(N)(0.9463044)-Gap junction(K)(0.9171504)-Gastric acid secretion(K)(0.9964162)-Heterotrimeric G-protein signaling pathway-Gi alpha and Gs alpha mediated pathway(P)(0.9986804)-Oocyte meiosis(K)(0.9988844)-Pancreatic secretion(K)(0.9973616)
88	EBP	23p11.23	1	0	0	0	0	71	1123	0.0028	0	0.00325732899022801	Metabolic pathways(K)(0.9866588)
89	CHRM5	15q14	1	0	0	0	0	71	812	0.0028	0	0.00325732899022801	Calcium signaling pathway(K)(0.9987342)-Class A/1 (Rhodopsin-like receptors)(R)(0.8711834)-Heterotrimeric G-protein signaling pathway-Gq alpha and Go alpha mediated pathway(P)(0.9959912)-Regulation of actin cytoskeleton(K)(0.9754578)
90	MET	7q31.2	4	0	0	0	0	70	1344	0.0032	1	0.0130293159609121	Bacterial invasion of epithelial cells(K)(0.8765938)-Cytokine-cytokine receptor interaction(K)(0.994777)-Endocytosis(K)(0.9974378)-Epithelial cell signaling in Helicobacter pylori infection(K)(0.9971176)-Pathways in cancer(K)(0.9984482)-Plasma membrane estrogen receptor signaling(N)(0.998153)-Regulation of retinoblastoma protein(N)(0.9975838)
91	CNGA3	2q11.2	4	0	0	0	0	69	420	0.0035	0	0.0130293159609121	Olfactory transduction(K)(0.9982154)
92	PRKDC	8q11.21	6	0	0	0	0	68	802	0.0041	0	0.0195439739413681	Androgen-mediated signaling(N)(0.9852974)-BARD1 signaling events(N)(0.8028432)-Cell cycle(K)(0.9983932)-DNA Repair(R)(0.9965362)-FAS signaling pathway (CD95)(N)(0.98589)-Glypican pathway(N)(0.9420942)-Non-homologous end-joining(K)(0.986955)-TRAIL signaling pathway(N)(0.9982442)
93	ACTN2	1q43	3	0	0	0	0	68	883	0.0041	0	0.00977198697068404	Formation of Platelet plug(R)(0.998147)-Integrin signalling pathway(P)(0.9935198)-Regulation of actin cytoskeleton(K)(0.9987978)
94	MAOB	23p11.3	1	0	0	0	0	68	1178	0.0041	0	0.00325732899022801	Arginine and proline metabolism(K)(0.8086252)-Biological oxidations(R)(0.8839688)-N-Glycan biosynthesis(K)(0.9701738)
95	CACNA1D	3p21.1	6	0	0	0	0	67	806	0.0047	0	0.0195439739413681	5HT2 type receptor mediated signaling pathway(P)(0.8208242)-Alzheimer's disease(K)(0.9655346)-Calcium signaling pathway(K)(0.9975118)-Cardiac muscle contraction(K)(0.962371)-Glucose Regulation of Insulin Secretion(R)(0.997891)-GnRH signaling pathway(K)(0.8734192)-Hypertrophic cardiomyopathy (HCM)(K)(0.995934)-MAPK signaling pathway(K)(0.9981406)-Type II diabetes mellitus(K)(0.997624)-Vascular smo…
96	ENPP3	6q23.2	2	0	0	0	0	64	1200	0.0065	0	0.00651465798045603	Pyrimidine metabolism(K)(0.9974078)
97	CHRM2	7q33	3	0	0	0	0	64	1101	0.0065	0	0.00977198697068404	Neuroactive ligand-receptor interaction(K)(0.999283)-Proteogylcan syndecan-mediated signaling events(N)(0.9926466)-Regulation of actin cytoskeleton(K)(0.9954742)
98	ADCY1	7p13	3	0	0	0	0	63	1274	0.0069	0	0.00977198697068404	Amoebiasis(K)(0.9979774)-Calcium signaling pathway(K)(0.9920758)-Chemokine signaling pathway(K)(0.9987774)-Endothelins(N)(0.8467926)-Gap junction(K)(0.9518476)-LPA receptor mediated events(N)(0.8854948)-Melanogenesis(K)(0.9948592)-Purine metabolism(K)(0.9980104)-Salivary secretion(K)(0.9855634)-Signalling by NGF(R)(0.994511)-chrebp regulation by carbohydrates and camp(B)(0.8226744)
99	PAFAH2	1p36.11	2	0	0	0	0	63	1122	0.0069	0	0.00651465798045603	Inositol phosphate metabolism(K)(0.9081322)
100	ALG1	16p13.3	1	0	0	0	0	63	1123	0.0069	0	0.00325732899022801	Glycolysis / Gluconeogenesis(K)(0.9980404)-Glycosphingolipid biosynthesis - ganglio series(K)(0.8871954)-beta-Alanine metabolism(K)(0.8406642)
101	INPP5B	1p34.3	1	0	0	0	0	63	1271	0.0069	0	0.00325732899022801	Collecting duct acid secretion(K)(0.8163574)-Galactose metabolism(K)(0.9424496)-N-Glycan biosynthesis(K)(0.832267)-Steroid biosynthesis(K)(0.818305)
102	MC2R	18p11.21	3	0	0	0	0	63	351	0.0069	0	0.00977198697068404	Class A/1 (Rhodopsin-like receptors)(R)(0.996934)-Neuroactive ligand-receptor interaction(K)(0.9984792)
103	SPTAN1	9q34.11	4	0	0	0	0	62	597	0.0073	0	0.0130293159609121	Apoptosis(R)(0.9982584)-FAS signaling pathway (CD95)(N)(0.993938)-TRAIL signaling pathway(N)(0.9955502)-Tight junction(K)(0.9992136)
104	NT5C3	7p14.3	1	0	0	0	0	62	1187	0.0073	0	0.00325732899022801	Glycosaminoglycan biosynthesis - heparan sulfate(K)(0.9896792)-Terpenoid backbone biosynthesis(K)(0.8283008)
105	GK2	4q21.21	1	0	0	0	0	62	1165	0.0073	0	0.00651465798045603	Arachidonic acid metabolism(K)(0.9344794)-PPAR signaling pathway(K)(0.9945484)
106	MYH4	17p13.1	8	0	0	0	0	62	489	0.0073	0	0.0293159609120521	Nicotinic acetylcholine receptor signaling pathway(P)(0.9933224)-Tight junction(K)(0.9988548)-Viral myocarditis(K)(0.9974598)-Wnt signaling pathway(P)(0.9980298)
107	UGT1A7	NA	1	0	0	0	0	61	1192	0.0077	0	0.00325732899022801	Glycerolipid metabolism(K)(0.916228)-Glycosphingolipid biosynthesis - globo series(K)(0.9066748)
108	PRLR	5p13.2	2	0	0	0	0	61	621	0.0077	0	0.00651465798045603	Cytokine-cytokine receptor interaction(K)(0.9991766)-Neuroactive ligand-receptor interaction(K)(0.9984644)-Signaling events mediated by PTP1B(N)(0.9431586)
109	AMPD1	1p13.2	2	0	0	0	0	61	1180	0.0077	0	0.00651465798045603	Metabolic pathways(K)(0.999187)-Purine metabolism(K)(0.9979462)
110	MEF2A	15q26.3	1	0	0	0	0	60	902	0.0087	0	0.00325732899022801	()
111	TKT	3p21.1	2	0	0	0	0	60	1181	0.0087	0	0.00651465798045603	Metabolic pathways(K)(0.9059412)-Metabolism of carbohydrates(R)(0.981712)
112	NFKB1	4q24	1	0	0	0	0	59	1846	0.0094	0	0.00325732899022801	Melanoma(K)(0.924399)
113	IKBKB	8p11.21	1	0	0	0	0	59	1785	0.0094	0	0.00325732899022801	B cell receptor signaling pathway(K)(0.9501994)-Epithelial cell signaling in Helicobacter pylori infection(K)(0.8929862)-Inflammation mediated by chemokine and cytokine signaling pathway(P)(0.8715212)-NOD-like receptor signaling pathway(K)(0.9946476)-RIG-I-like receptor signaling pathway(K)(0.9658294)-Toll-like receptor signaling pathway(K)(0.9880578)-bone remodeling(B)(0.8305712)
114	ACOX1	17q25.1	1	0	0	0	0	59	1295	0.0094	0	0.00325732899022801	Glycolysis / Gluconeogenesis(K)(0.9991522)
115	ATP5O	21q22.11	1	0	0	0	0	59	1338	0.0094	0	0.00325732899022801	Cysteine and methionine metabolism(K)(0.893701)-Glycosphingolipid biosynthesis - ganglio series(K)(0.8361926)
116	ADH1B	4q23	1	0	0	0	0	58	1187	0.0106	0	0.00325732899022801	Histidine metabolism(K)(0.8674494)-Metablism of nucleotides(R)(0.9160488)-Porphyrin and chlorophyll metabolism(K)(0.9971406)-Valine, leucine and isoleucine degradation(K)(0.9560822)
117	MAP3K10	19q13.2	1	0	0	0	0	57	552	0.0116	0	0.00651465798045603	Glypican pathway(N)(0.9916384)
118	MGAM	7q34	4	0	0	0	0	55	1184	0.0132	0	0.0162866449511401	Metabolic pathways(K)(0.9990286)-Metabolism of carbohydrates(R)(0.9975312)
119	HSD17B4	5q23.1	1	0	0	0	0	55	1259	0.0132	0	0.00325732899022801	()
120	OR2C3	1q44	1	0	0	0	0	55	413	0.0132	0	0.00325732899022801	Olfactory transduction(K)(0.995681)
121	PPP2R1A	19q13.33	3	0	0	0	0	55	894	0.0132	1	0.00977198697068404	G2/M Transition(R)(0.9683502)-Long-term depression(K)(0.9880618)-M Phase(R)(0.9946792)-Opioid Signalling(R)(0.9948496)-Signalling by NGF(R)(0.9969974)-TGF-beta signaling pathway(K)(0.9980052)-Tight junction(K)(0.9990598)-Wnt signaling pathway(K)(0.9989776)
122	TUBB4	19p13.3	2	0	0	0	0	54	641	0.0141	0	0.00651465798045603	G2/M Transition(R)(0.9824632)-Huntington disease(P)(0.9974086)
123	GCNT4	5q13.3	2	0	0	0	0	54	1121	0.0141	0	0.00651465798045603	Citrate cycle (TCA cycle)(K)(0.9397706)-Electron Transport Chain(R)(0.939503)-Steroid biosynthesis(K)(0.9812844)
124	OR5D16	11q11	3	0	0	0	0	54	389	0.0141	0	0.00977198697068404	Olfactory transduction(K)(0.9974476)
125	CACNA1C	12p13.33	6	0	0	0	0	53	812	0.0156	0	0.0228013029315961	Aldosterone-regulated sodium reabsorption(K)(0.8217776)-Alzheimer's disease(K)(0.9985918)-Arrhythmogenic right ventricular cardiomyopathy (ARVC)(K)(0.993771)-Calcium signaling pathway(K)(0.9983866)-Glucose Regulation of Insulin Secretion(R)(0.9898138)-Hypertrophic cardiomyopathy (HCM)(K)(0.9963354)-Long-term potentiation(K)(0.9825732)-MAPK signaling pathway(K)(0.9993618)-Vascular smooth muscle co…
126	DNMT3B	20q11.21	1	0	0	0	0	53	1121	0.0156	0	0.00651465798045603	()
127	L1CAM	23q28	5	0	0	0	0	53	333	0.0156	0	0.0195439739413681	Axon guidance(K)(0.9988354)-Cell adhesion molecules (CAMs)(K)(0.998147)-Cell surface interactions at the vascular wall(R)(0.998927)
128	AHCYL2	7q32.1	2	0	0	0	0	52	1130	0.0171	0	0.00651465798045603	Metabolic pathways(K)(0.9956408)
129	OCRL	23q25	1	0	0	0	0	52	1271	0.0171	0	0.00325732899022801	()
130	CD8A	2p11.2	1	0	0	0	0	51	546	0.0182	0	0.00325732899022801	Antigen processing and presentation(K)(0.9327332)-Hematopoietic cell lineage(K)(0.9970752)-IL12-mediated signaling events(N)(0.9985742)-Primary immunodeficiency(K)(0.9621078)-T cell receptor signaling pathway(K)(0.8242456)
131	BRCA2	13q13.1	9	0	0	0	0	50	457	0.0194	1	0.0325732899022801	DNA Repair(R)(0.9986506)-FOXM1 transcription factor network(N)(0.9612474)-Pathways in cancer(K)(0.9991822)-role of brca1 brca2 and atr in cancer susceptibility(B)(0.9597018)
132	EIF2S1	14q23.3	1	0	0	0	0	50	448	0.0194	0	0.00325732899022801	Metabolism of proteins(R)(0.9989132)-Protein processing in endoplasmic reticulum(K)(0.9974706)
133	AGTR2	23q23	2	0	0	0	0	50	488	0.0194	0	0.00651465798045603	Neuroactive ligand-receptor interaction(K)(0.9987494)
134	OR13C5	9q31.1	2	0	0	0	0	50	389	0.0194	0	0.00651465798045603	Olfactory transduction(K)(0.994692)
135	OR5V1	6p22.1	2	0	0	0	0	50	389	0.0194	0	0.00651465798045603	Olfactory transduction(K)(0.995451)
136	RDH8	19p13.2	2	0	0	0	0	49	1130	0.0212	0	0.00651465798045603	()
137	PRKACG	9q21.11	1	0	0	0	0	49	1877	0.0212	0	0.00325732899022801	()
138	VAV2	9q34.2	2	0	0	0	0	49	1352	0.0212	0	0.00651465798045603	B cell receptor signaling pathway(K)(0.992207)-Chemokine signaling pathway(K)(0.9133266)-EphrinA-EPHA pathway(N)(0.9219604)-Glypican pathway(N)(0.8541044)-KitReceptor(C)(0.9738664)-Regulation of actin cytoskeleton(K)(0.8221716)-T cell activation(P)(0.9793738)
139	RYR2	1q43	10	0	0	0	0	49	405	0.0212	0	0.0423452768729642	Arrhythmogenic right ventricular cardiomyopathy (ARVC)(K)(0.9960822)-Calcium signaling pathway(K)(0.9977614)-Cardiac muscle contraction(K)(0.9985826)-Hypertrophic cardiomyopathy (HCM)(K)(0.9957232)-Pancreatic secretion(K)(0.9977936)-actions of nitric oxide in the heart(B)(0.9986498)
140	LAMA2	6q22.33	6	0	0	0	0	48	775	0.0229	0	0.0228013029315961	Amoebiasis(K)(0.9990886)-Focal adhesion(K)(0.997955)-Hypertrophic cardiomyopathy (HCM)(K)(0.9965024)-Integrin signalling pathway(P)(0.995817)-Pathways in cancer(K)(0.9989642)-Viral myocarditis(K)(0.9973098)-a6b1 and a6b4 Integrin signaling(N)(0.9970822)-agrin in postsynaptic differentiation(B)(0.8274194)
141	HNRNPA1	NA	1	0	0	0	0	48	476	0.0229	0	0.00325732899022801	Androgen-mediated signaling(N)(0.8875552)-Formation and Maturation of mRNA Transcript(R)(0.9964846)-Spliceosome(K)(0.9961564)
142	LHCGR	2p16.3	3	0	0	0	0	48	859	0.0229	0	0.00977198697068404	Class A/1 (Rhodopsin-like receptors)(R)(0.8840292)-Neuroactive ligand-receptor interaction(K)(0.9984568)-Proteogylcan syndecan-mediated signaling events(N)(0.9905578)
143	OR2A12	7q35	2	0	0	0	0	47	413	0.0248	0	0.00651465798045603	Olfactory transduction(K)(0.997758)
144	NDUFS1	2q33.3	1	0	0	0	0	46	1332	0.0274	0	0.00325732899022801	()
145	RRM2B	8q22.3	2	0	0	0	0	45	1289	0.0284	0	0.00651465798045603	()
146	F2R	5q13.3	1	0	0	0	0	45	995	0.0284	0	0.00325732899022801	Endocytosis(K)(0.9534344)-Neuroactive ligand-receptor interaction(K)(0.9984828)-Regulation of actin cytoskeleton(K)(0.9925864)
147	TUBB2C	9q34.3	1	0	0	0	0	45	629	0.0284	0	0.00325732899022801	G2/M Transition(R)(0.9689666)-Metabolism of proteins(R)(0.9981598)-Pathogenic Escherichia coli infection(K)(0.8079374)
148	BDKRB2	14q32.2	3	0	0	0	0	45	906	0.0284	0	0.00977198697068404	Regulation of actin cytoskeleton(K)(0.9982504)-actions of nitric oxide in the heart(B)(0.932015)
149	BLK	8p23.1	1	0	0	0	0	45	864	0.0284	0	0.00325732899022801	()
150	UAP1	1q23.3	2	0	0	0	0	45	1130	0.0284	0	0.00651465798045603	()
151	OR8U1	NA	3	0	0	0	0	45	389	0.0284	0	0.00977198697068404	Olfactory transduction(K)(0.9968046)
152	GRB2	17q25.1	2	0	0	0	0	44	2049	0.0299	0	0.00651465798045603	()
153	ADCY5	3q21.1	3	0	0	0	0	44	1042	0.0299	0	0.00977198697068404	Chemokine signaling pathway(K)(0.9967792)-Dilated cardiomyopathy(K)(0.8030712)-Melanogenesis(K)(0.9519318)-Pancreatic secretion(K)(0.9974876)-Purine metabolism(K)(0.9983008)-Signalling by NGF(R)(0.9305828)-Vascular smooth muscle contraction(K)(0.9943896)
154	OR4X1	11p11.2	1	0	0	0	0	44	413	0.0299	0	0.00325732899022801	Olfactory transduction(K)(0.9974386)
155	CLTC	17q23.1	1	0	0	0	0	44	1324	0.0299	1	0.00325732899022801	Endocytosis(K)(0.9981888)-KitReceptor(C)(0.957308)-Proteogylcan syndecan-mediated signaling events(N)(0.9519332)
156	ITPKB	1q42.12	4	0	0	0	0	44	1295	0.0299	0	0.0130293159609121	Calcium signaling pathway(K)(0.8955724)-Metabolic pathways(K)(0.9977534)
157	CYP21A2	6p21.32	1	0	0	0	0	44	1211	0.0299	0	0.00325732899022801	Linoleic acid metabolism(K)(0.941887)
158	PRKCQ	10p15.1	2	0	0	0	0	43	1148	0.0319	0	0.00651465798045603	Adipocytokine signaling pathway(K)(0.9886062)-IFN-gamma pathway(N)(0.9836466)
159	PLCG2	16q23.2	1	0	0	0	0	43	2455	0.0319	0	0.00325732899022801	()
160	ITGA3	17q21.33	2	0	0	0	0	43	902	0.0319	0	0.00651465798045603	Dilated cardiomyopathy(K)(0.9944986)-ECM-receptor interaction(K)(0.9825186)-Regulation of actin cytoskeleton(K)(0.9978006)
161	PSMC3	11p11.2	4	0	0	0	0	43	501	0.0319	0	0.0130293159609121	Apoptosis(R)(0.9960344)-Host Interactions of HIV factors(R)(0.9929762)-Metabolism of amino acids(R)(0.999313)-Signaling by Wnt(R)(0.933609)-TNF alpha/NF-kB(C)(0.9985774)
162	TNF	6p21.33	1	0	0	0	0	42	2409	0.0347	0	0.00325732899022801	Adipocytokine signaling pathway(K)(0.9377086)-Signaling by Wnt(R)(0.9551456)
163	ITGAV	2q32.1	2	0	0	0	0	42	1069	0.0347	0	0.00651465798045603	Cell adhesion molecules (CAMs)(K)(0.9961372)-Cell surface interactions at the vascular wall(R)(0.99868)-Pathways in cancer(K)(0.9976362)-Phagosome(K)(0.99724)-Regulation of actin cytoskeleton(K)(0.995908)
164	GAD1	2q31.1	1	0	0	0	0	42	1172	0.0347	0	0.00325732899022801	()
165	CTNNB1	3p22.1	2	0	0	0	0	42	1767	0.0347	1	0.00651465798045603	Apoptosis(R)(0.9978654)-Arrhythmogenic right ventricular cardiomyopathy (ARVC)(K)(0.8959118)-E-cadherin signaling in the nascent adherens junction(N)(0.8372656)-IFN-gamma pathway(N)(0.9782566)-Leukocyte transendothelial migration(K)(0.9954044)-Pathways in cancer(K)(0.9983612)-Plasma membrane estrogen receptor signaling(N)(0.941134)-Proteogylcan syndecan-mediated signaling events(N)(0.9569258)-TGF…
166	SNRPB	20p13	1	0	0	0	0	42	502	0.0347	0	0.00325732899022801	Influenza Life Cycle(R)(0.9958934)
167	ADA	20q13.12	1	0	0	0	0	42	1224	0.0347	0	0.00325732899022801	()
168	DRD1	5q35.2	2	0	0	0	0	42	630	0.0347	0	0.00651465798045603	Calcium signaling pathway(K)(0.9978942)-Class A/1 (Rhodopsin-like receptors)(R)(0.9839478)-Heterotrimeric G-protein signaling pathway-Gi alpha and Gs alpha mediated pathway(P)(0.9901548)-Neuroactive ligand-receptor interaction(K)(0.9983126)-stathmin and breast cancer resistance to antimicrotubule agents(B)(0.849119)
169	PNP	NA	1	0	0	0	0	41	1187	0.0385	0	0.00325732899022801	()
170	MTMR1	23q28	1	0	0	0	0	40	1131	0.0418	0	0.00325732899022801	()
171	BRAF	7q34	2	0	0	0	0	40	1398	0.0418	1	0.00651465798045603	Integrin signalling pathway(P)(0.992217)-Long-term potentiation(K)(0.8356896)-MAPK signaling pathway(K)(0.9516114)-Natural killer cell mediated cytotoxicity(K)(0.977458)-Neurotrophin signaling pathway(K)(0.9164282)-Pathways in cancer(K)(0.9970528)-Regulation of actin cytoskeleton(K)(0.9604192)-T cell activation(P)(0.9399618)-p75(NTR)-mediated signaling(N)(0.9980696)
172	DPM1	20q13.13	1	0	0	0	0	40	1305	0.0418	0	0.00325732899022801	Glycerolipid metabolism(K)(0.997453)
173	COL5A3	19p13.2	6	0	0	0	0	40	374	0.0418	0	0.0195439739413681	Amoebiasis(K)(0.9978498)-ECM-receptor interaction(K)(0.9798808)-Focal adhesion(K)(0.9990794)-Integrin signalling pathway(P)(0.998577)
174	NPFFR2	4q13.3	2	0	0	0	0	40	351	0.0418	0	0.00651465798045603	Neuroactive ligand-receptor interaction(K)(0.9952914)
175	CDKN1B	12p13.1	1	0	0	0	0	39	1217	0.0465	0	0.00325732899022801	()
176	NOS1	12q24.22	2	0	0	0	0	39	1631	0.0465	0	0.00651465798045603	Arginine and proline metabolism(K)(0.9736996)-Folate biosynthesis(K)(0.9925044)-GnRH signaling pathway(K)(0.8095144)-Steroid hormone biosynthesis(K)(0.8374988)-actions of nitric oxide in the heart(B)(0.9326552)
177	ITPR2	12p11.23	4	0	0	0	0	39	1144	0.0465	0	0.0130293159609121	Alzheimer's disease(K)(0.9913288)-Calcium signaling pathway(K)(0.9982608)-Gap junction(K)(0.9938964)-Gastric acid secretion(K)(0.8891888)-GnRH signaling pathway(K)(0.8992754)-Heterotrimeric G-protein signaling pathway-Gq alpha and Go alpha mediated pathway(P)(0.9924284)-Pancreatic secretion(K)(0.8433396)-Phosphatidylinositol signaling system(K)(0.993264)-Signalling by NGF(R)(0.9971258)-Vascular s…
178	TSHR	14q31.1	2	0	0	0	0	39	810	0.0465	1	0.00651465798045603	()
179	P2RY10	23q21.1	1	0	0	0	0	39	272	0.0465	0	0.00651465798045603	Neuroactive ligand-receptor interaction(K)(0.9980314)
180	OR56A1	11p15.4	2	0	0	0	0	39	389	0.0465	0	0.00651465798045603	Olfactory transduction(K)(0.9960336)
181	THBS2	6q27	4	0	0	0	0	38	559	0.0507	0	0.0130293159609121	Focal adhesion(K)(0.997106)-Formation of Platelet plug(R)(0.9976456)-Malaria(K)(0.8907374)-Phagosome(K)(0.99877)-TGF-beta signaling pathway(K)(0.9451704)
182	SPR	2p13.2	1	0	0	0	0	38	1121	0.0507	0	0.00651465798045603	()
183	PLD2	17p13.2	1	0	0	0	0	38	2170	0.0507	0	0.00325732899022801	()
184	POLD2	7p13	2	0	0	0	0	38	1407	0.0507	0	0.00651465798045603	()
185	DGKI	7q33	1	0	0	0	0	38	1164	0.0507	0	0.00325732899022801	()
186	ACSL4	23q22.3	1	0	0	0	0	38	1259	0.0507	0	0.00325732899022801	()
187	LAMB1	7q31.1	4	0	0	0	0	37	665	0.0555	0	0.0130293159609121	Amoebiasis(K)(0.9960208)-Focal adhesion(K)(0.997677)-Integrin signalling pathway(P)(0.9987506)-Pathways in cancer(K)(0.9977)-agrin in postsynaptic differentiation(B)(0.9945402)
188	RASA1	5q14.3	1	0	0	0	0	37	1275	0.0555	0	0.00325732899022801	()
189	GRM7	3p26.1	4	0	0	0	0	37	410	0.0555	0	0.0130293159609121	Heterotrimeric G-protein signaling pathway-Gi alpha and Gs alpha mediated pathway(P)(0.996365)-Heterotrimeric G-protein signaling pathway-Gq alpha and Go alpha mediated pathway(P)(0.9958596)-Neuroactive ligand-receptor interaction(K)(0.9983904)
190	ITGA6	2q31.1	1	0	0	0	0	37	1026	0.0555	0	0.00325732899022801	Cell surface interactions at the vascular wall(R)(0.9962616)-Hematopoietic cell lineage(K)(0.9964184)-Hypertrophic cardiomyopathy (HCM)(K)(0.8443502)
191	GRM8	7q31.33	3	0	0	0	0	37	402	0.0555	0	0.00977198697068404	Heterotrimeric G-protein signaling pathway-Gi alpha and Gs alpha mediated pathway(P)(0.9992884)-Heterotrimeric G-protein signaling pathway-Gq alpha and Go alpha mediated pathway(P)(0.9916802)-Neuroactive ligand-receptor interaction(K)(0.9985792)
192	STAT5B	17q21.2	3	0	0	0	0	36	1234	0.0627	0	0.00977198697068404	Chemokine signaling pathway(K)(0.994624)-ErbB signaling pathway(K)(0.9244374)-IFN-gamma pathway(N)(0.998367)-IL2-mediated signaling events(N)(0.8073128)-Jak-STAT signaling pathway(K)(0.9983036)-Pathways in cancer(K)(0.9978498)-Proteogylcan syndecan-mediated signaling events(N)(0.9977328)
193	HSP90AA1	NA	2	0	0	0	0	36	1669	0.0627	0	0.00651465798045603	Basal cell carcinoma(K)(0.926215)-G2/M Transition(R)(0.998361)-actions of nitric oxide in the heart(B)(0.895652)
194	UQCRB	8q22.1	1	0	0	0	0	36	1371	0.0627	0	0.00325732899022801	()
195	FBXW7	4q31.3	2	0	0	0	0	36	398	0.0627	1	0.00651465798045603	Metabolism of proteins(R)(0.9984954)-NOTCH(C)(0.9965544)-Ubiquitin mediated proteolysis(K)(0.998246)
196	CYP27A1	2q35	1	0	0	0	0	35	1251	0.0694	0	0.00325732899022801	()
197	AP2A1	19q13.33	2	0	0	0	0	35	1337	0.0694	0	0.00651465798045603	EGFR1(C)(0.9985344)-Host Interactions of HIV factors(R)(0.9953252)-Huntington's disease(K)(0.997871)-Proteogylcan syndecan-mediated signaling events(N)(0.9974444)-Signaling by EGFR(R)(0.9953408)-Signalling by NGF(R)(0.9974964)-TRAIL signaling pathway(N)(0.9080964)
198	VAV3	1p13.3	2	0	0	0	0	35	1052	0.0694	0	0.00651465798045603	Androgen-mediated signaling(N)(0.8683194)-Integrins in angiogenesis(N)(0.9860934)-Leukocyte transendothelial migration(K)(0.9406548)-Melanoma(K)(0.8410248)-Regulation of actin cytoskeleton(K)(0.9880936)-Signaling by PDGF(R)(0.860082)-Signaling by Rho GTPases(R)(0.997792)
199	TGFBR2	3p24.1	3	0	0	0	0	35	1418	0.0694	0	0.00977198697068404	Adherens junction(K)(0.9750878)-Chagas disease(K)(0.9932936)-Cytokine-cytokine receptor interaction(K)(0.9939242)-Endocytosis(K)(0.9964044)-IFN-gamma pathway(N)(0.9272014)-Integrins in angiogenesis(N)(0.982046)-Pathways in cancer(K)(0.9982084)-TGFBR(C)(0.9977846)
200	MYLK	3q21.1	5	0	0	0	0	35	739	0.0694	0	0.0162866449511401	Calcium signaling pathway(K)(0.9986986)-Focal adhesion(K)(0.9977356)-Gastric acid secretion(K)(0.9860378)-Regulation of actin cytoskeleton(K)(0.9978794)-Signaling by Aurora kinases(N)(0.9446608)
201	MYH1	17p13.1	6	0	0	0	0	35	489	0.0694	0	0.0260586319218241	Nicotinic acetylcholine receptor signaling pathway(P)(0.9978398)-Tight junction(K)(0.9984056)-Viral myocarditis(K)(0.9984038)-Wnt signaling pathway(P)(0.9989094)
202	AP1G1	16q22.3	2	0	0	0	0	35	264	0.0694	0	0.00651465798045603	Host Interactions of HIV factors(R)(0.9986266)-Lysosome(K)(0.9991078)-Membrane Trafficking(R)(0.9976656)
203	COL6A3	2q37.3	5	0	0	0	0	35	330	0.0694	0	0.0162866449511401	ECM-receptor interaction(K)(0.9987242)-Focal adhesion(K)(0.9978564)-Integrin signalling pathway(P)(0.9975708)-Signaling by PDGF(R)(0.9954752)
204	AOC3	17q21.31	1	0	0	0	0	34	1133	0.0777	0	0.00325732899022801	()
205	MTHFD1L	6q25.1	2	0	0	0	0	34	1124	0.0777	0	0.00977198697068404	Metablism of nucleotides(R)(0.9589948)-Valine, leucine and isoleucine degradation(K)(0.9911204)
206	AK2	1p35.1	1	0	0	0	0	34	1190	0.0777	0	0.00325732899022801	()
207	GNPAT	1q42.2	4	0	0	0	0	34	243	0.0777	0	0.0130293159609121	Glycerophospholipid metabolism(K)(0.9985896)-Metabolism of lipids and lipoproteins(R)(0.9981384)-Peroxisome(K)(0.9979644)
208	DKK1	10q21.1	1	0	0	0	0	34	621	0.0777	0	0.00325732899022801	Syndecan-4-mediated signaling events(N)(0.992776)-Wnt signaling pathway(K)(0.9826464)
209	GSS	20q11.22	3	0	0	0	0	34	1150	0.0777	0	0.00977198697068404	Glutathione metabolism(K)(0.9851046)-Metabolic pathways(K)(0.9986874)
210	NFATC1	18q23	1	0	0	0	0	33	1323	0.0868	0	0.00325732899022801	()
211	NF1	17q11.2	7	0	0	0	0	33	571	0.0868	1	0.0325732899022801	FOXA transcription factor networks(N)(0.9901546)-MAPK signaling pathway(K)(0.9994382)-Proteogylcan syndecan-mediated signaling events(N)(0.998303)-chromatin remodeling by hswi/snf atp-dependent complexes(B)(0.993111)
212	NDUFB7	19p13.12	1	0	0	0	0	33	1332	0.0868	0	0.00325732899022801	()
213	CMPK1	1p33	1	0	0	0	0	33	1134	0.0868	0	0.00325732899022801	()
214	OR51F2	11p15.4	1	0	0	0	0	33	413	0.0868	0	0.00325732899022801	Olfactory transduction(K)(0.994518)
215	OR5P2	11p15.4	2	0	0	0	0	33	389	0.0868	0	0.00651465798045603	Olfactory transduction(K)(0.9951036)
216	OR6A2	11p15.4	3	0	0	0	0	33	389	0.0868	0	0.00977198697068404	Olfactory transduction(K)(0.9925164)
217	CSAD	12q13.13	1	0	0	0	0	32	1120	0.0964	0	0.00325732899022801	()
218	PIK3R1	5q13.1	1	0	0	0	0	32	2377	0.0964	1	0.00325732899022801	()
219	APOB	2p24.1	7	0	0	0	0	32	297	0.0964	0	0.0228013029315961	Cell surface interactions at the vascular wall(R)(0.9946186)-FOXA transcription factor networks(N)(0.9919646)-Metabolism of lipids and lipoproteins(R)(0.9983826)-amb2 Integrin signaling(N)(0.9938448)
220	AMHR2	12q13.13	1	0	0	0	0	32	374	0.0964	0	0.00325732899022801	Cytokine-cytokine receptor interaction(K)(0.9020304)-TGF-beta signaling pathway(P)(0.993498)
221	SHC4	15q21.1	2	0	0	0	0	32	673	0.0964	0	0.00651465798045603	Chemokine signaling pathway(K)(0.991092)-Focal adhesion(K)(0.8417716)-Insulin signaling pathway(K)(0.9970608)-Natural killer cell mediated cytotoxicity(K)(0.9989308)
222	IQGAP2	5q13.3	5	0	0	0	0	32	215	0.0964	0	0.0195439739413681	Regulation of actin cytoskeleton(K)(0.9987724)
223	OR2L13	1q44	1	0	0	0	0	32	413	0.0964	0	0.00325732899022801	Olfactory transduction(K)(0.9851454)
224	TPK1	7q35	1	0	0	0	0	31	1121	0.1041	0	0.00325732899022801	()
225	PTGFR	1p31.1	3	0	0	0	0	31	398	0.1041	0	0.00977198697068404	Calcium signaling pathway(K)(0.99744)-Neuroactive ligand-receptor interaction(K)(0.9982912)-eicosanoid metabolism(B)(0.8396536)
226	TRAF6	11p12	1	0	0	0	0	31	1741	0.1041	0	0.00325732899022801	Class I PI3K signaling events mediated by Akt(N)(0.905125)-Prostate cancer(K)(0.9128662)
227	FUT9	6q16.1	1	0	0	0	0	31	1124	0.1041	0	0.00325732899022801	()
228	GRLF1	19q13.32	4	0	0	0	0	31	489	0.1041	0	0.0130293159609121	Leukocyte transendothelial migration(K)(0.97766)-Regulation of actin cytoskeleton(K)(0.994692)
229	TRAF5	1q32.3	1	0	0	0	0	31	436	0.1041	0	0.00325732899022801	Signaling by FGFR(R)(0.987761)-Small cell lung cancer(K)(0.8229604)-TNF alpha/NF-kB(C)(0.9973848)
230	MADD	11p11.2	3	0	0	0	0	31	465	0.1041	0	0.0162866449511401	Sphingosine 1-phosphate (S1P) pathway(N)(0.9843976)-TNF receptor signaling pathway(N)(0.9989126)-TRAIL signaling pathway(N)(0.8643844)
231	GNA14	9q21.2	2	0	0	0	0	31	1146	0.1041	0	0.00651465798045603	Calcium signaling pathway(K)(0.9975098)-Chagas disease(K)(0.9534856)-Receptor-ligand complexes bind G proteins(R)(0.8671818)-Wnt signaling pathway(P)(0.9432536)
232	ITGB6	2q24.2	1	0	0	0	0	31	527	0.1041	0	0.00325732899022801	Dilated cardiomyopathy(K)(0.9563972)-ECM-receptor interaction(K)(0.9866212)-Focal adhesion(K)(0.9945358)-Integrin cell surface interactions(R)(0.994757)-Regulation of actin cytoskeleton(K)(0.9858242)
233	OR1N2	9q33.2	2	0	0	0	0	31	413	0.1041	0	0.00651465798045603	Olfactory transduction(K)(0.9868024)
234	SEC23A	14q21.1	4	0	0	0	0	31	198	0.1041	0	0.0130293159609121	Membrane Trafficking(R)(0.9933694)-Protein processing in endoplasmic reticulum(K)(0.9985668)
235	GPR50	23q28	1	0	0	0	0	31	366	0.1041	0	0.00325732899022801	Heterotrimeric G-protein signaling pathway-Gi alpha and Gs alpha mediated pathway(P)(0.9828238)
236	CXCR3	23q13.1	2	0	0	0	0	31	544	0.1041	0	0.00651465798045603	Chemokine signaling pathway(K)(0.9979102)-Class A/1 (Rhodopsin-like receptors)(R)(0.989296)-Cytokine-cytokine receptor interaction(K)(0.998791)
237	OR2W1	6p22.1	2	0	0	0	0	31	413	0.1041	0	0.00651465798045603	Olfactory transduction(K)(0.9925936)
238	CYP2C19	10q23.33	3	0	0	0	0	30	1179	0.1135	0	0.0130293159609121	Metabolic pathways(K)(0.9989792)-Metabolism of xenobiotics by cytochrome P450(K)(0.9978158)
239	AGPS	2q31.2	1	0	0	0	0	30	1227	0.1135	0	0.00325732899022801	()
240	TRDMT1	10p13	1	0	0	0	0	30	1121	0.1135	0	0.00325732899022801	()
241	GNB2	7q22.1	2	0	0	0	0	30	739	0.1135	0	0.00651465798045603	Chemokine signaling pathway(K)(0.998224)-Formation of Platelet plug(R)(0.9959556)-Wnt signaling pathway(P)(0.9986366)
242	TUBA4A	NA	3	0	0	0	0	30	563	0.1135	0	0.00977198697068404	Translation(R)(0.9967286)
243	APC	5q22.2	4	0	0	0	0	30	1228	0.1135	1	0.0130293159609121	Apoptosis(R)(0.9436314)-Glypican 1 network(N)(0.8498846)-Pathways in cancer(K)(0.828696)-Regulation of actin cytoskeleton(K)(0.9970704)-Wnt signaling pathway(K)(0.960793)-Wnt signaling pathway(P)(0.9988152)
244	IPPK	9q22.31	1	0	0	0	0	30	1149	0.1135	0	0.00651465798045603	()
245	PIGK	1p31.1	1	0	0	0	0	30	1304	0.1135	0	0.00325732899022801	Metabolism of proteins(R)(0.9963344)
246	HSD3B1	1p12	2	0	0	0	0	30	1132	0.1135	0	0.00651465798045603	()
247	GRIN3A	9q31.1	3	0	0	0	0	30	395	0.1135	0	0.00977198697068404	Huntington disease(P)(0.9934692)-Neuroactive ligand-receptor interaction(K)(0.9953574)
248	NFASC	1q32.1	3	0	0	0	0	30	135	0.1135	0	0.00977198697068404	Cell adhesion molecules (CAMs)(K)(0.9979492)
249	ACAT2	6q25.3	1	0	0	0	0	29	1173	0.123	0	0.00325732899022801	()
250	C7	5p13.1	3	0	0	0	0	29	299	0.123	0	0.00977198697068404	Complement and coagulation cascades(K)(0.9656248)-Innate Immunity Signaling(R)(0.9984278)-Prion diseases(K)(0.908719)-Systemic lupus erythematosus(K)(0.9988532)
251	GANAB	11q12.3	1	0	0	0	0	29	1281	0.123	0	0.00325732899022801	Folate biosynthesis(K)(0.8066766)-Steroid hormone biosynthesis(K)(0.8566492)
252	ATP6V1E2	2p21	1	0	0	0	0	29	1330	0.123	0	0.00325732899022801	()
253	EIF2B5	3q27.1	4	0	0	0	0	29	220	0.123	0	0.0130293159609121	Metabolism of proteins(R)(0.997368)
254	CAMK2D	4q26	1	0	0	0	0	29	1324	0.123	0	0.00325732899022801	()
255	TAF1	23q13.1	4	0	0	0	0	29	330	0.123	0	0.0130293159609121	HIV Life Cycle(R)(0.9537862)-Regulation of retinoblastoma protein(N)(0.9901034)-Transcription(R)(0.9771992)
256	MYH11	16p13.11	4	0	0	0	0	29	324	0.123	1	0.0130293159609121	Tight junction(K)(0.9980442)-Vascular smooth muscle contraction(K)(0.9986832)
257	PGAP1	2q33.1	2	0	0	0	0	29	1304	0.123	0	0.00651465798045603	Citrate cycle (TCA cycle)(K)(0.901347)-Fructose and mannose metabolism(K)(0.8470908)
258	OR8G2	NA	1	0	0	0	0	29	389	0.123	0	0.00325732899022801	Olfactory transduction(K)(0.9905862)
259	CNTNAP2	7q35	6	0	0	0	0	29	135	0.123	0	0.0260586319218241	Cell adhesion molecules (CAMs)(K)(0.996382)
260	OR1L8	9q33.2	2	0	0	0	0	29	413	0.123	0	0.00651465798045603	Olfactory transduction(K)(0.9754362)
261	PRKCI	3q26.2	1	0	0	0	0	28	1381	0.1347	0	0.00325732899022801	Endocytosis(K)(0.9982018)-TNF receptor signaling pathway(N)(0.9920172)
262	FADD	11q13.3	1	0	0	0	0	28	1115	0.1347	0	0.00325732899022801	()
263	CSGALNACT2	10q11.21	1	0	0	0	0	28	1129	0.1347	0	0.00325732899022801	()
264	KMO	1q43	1	0	0	0	0	28	1126	0.1347	0	0.00651465798045603	Fatty acid elongation in mitochondria(K)(0.9320572)-Glycosphingolipid biosynthesis - lacto and neolacto series(K)(0.8731548)-Pyrimidine metabolism(K)(0.9693444)
265	SSH1	12q24.11	4	0	0	0	0	28	437	0.1347	0	0.0130293159609121	Proteogylcan syndecan-mediated signaling events(N)(0.998988)-Regulation of actin cytoskeleton(K)(0.998751)
266	EP400	12q24.33	2	0	0	0	0	28	299	0.1347	0	0.00651465798045603	Wnt signaling pathway(P)(0.9955336)
267	PTGS1	9q33.2	1	0	0	0	0	27	1154	0.1459	0	0.00325732899022801	()
268	DYNC1H1	14q32.31	5	0	0	0	0	27	399	0.1459	0	0.0195439739413681	G2/M Transition(R)(0.9959786)-Huntington disease(P)(0.9982808)-Lissencephaly gene (LIS1) in neuronal migration and development(N)(0.9139638)-Phagosome(K)(0.9987766)-Vasopressin-regulated water reabsorption(K)(0.9790238)
269	DHX9	1q25.3	1	0	0	0	0	27	274	0.1459	0	0.00325732899022801	Formation and Maturation of mRNA Transcript(R)(0.99754)-Influenza Life Cycle(R)(0.9979626)
270	STAT3	17q21.2	1	0	0	0	0	27	1408	0.1459	0	0.00325732899022801	()
271	PRKD1	14q12	1	0	0	0	0	27	476	0.1459	0	0.00325732899022801	()
272	LRP2	2q31.1	9	0	0	0	0	27	194	0.1459	0	0.0358306188925081	Alzheimer disease-presenilin pathway(P)(0.9986484)-Hedgehog signaling pathway(K)(0.9890898)-Signaling events mediated by the Hedgehog family(N)(0.9977394)
273	TACR1	2p13.1	1	0	0	0	0	27	466	0.1459	0	0.00325732899022801	Class A/1 (Rhodopsin-like receptors)(R)(0.9828968)-Neuroactive ligand-receptor interaction(K)(0.9796106)
274	OR9G4	11q11	2	0	0	0	0	27	389	0.1459	0	0.00651465798045603	()
275	OR4L1	14q11.2	2	0	0	0	0	27	413	0.1459	0	0.00651465798045603	Olfactory transduction(K)(0.8058788)
276	NOTCH4	6p21.32	4	0	0	0	0	26	299	0.1576	0	0.0130293159609121	Angiogenesis(P)(0.9966536)-Generic Transcription Pathway(R)(0.9957902)-NOTCH(C)(0.9981732)-Notch signaling pathway(K)(0.9767924)
277	RELN	7q22.1	5	0	0	0	0	26	264	0.1576	0	0.0228013029315961	Focal adhesion(K)(0.9977212)-Lissencephaly gene (LIS1) in neuronal migration and development(N)(0.9986736)-lissencephaly gene (lis1) in neuronal migration and development(B)(0.9958308)
278	CAMK4	5q22.1	2	0	0	0	0	26	1118	0.1576	0	0.00977198697068404	Opioid Signalling(R)(0.9715038)-p75(NTR)-mediated signaling(N)(0.9981376)
279	MAPK8	10q11.22	1	0	0	0	0	26	2330	0.1576	0	0.00325732899022801	()
280	FEN1	11q12.2	1	0	0	0	0	26	301	0.1576	0	0.00325732899022801	DNA Repair(R)(0.930405)-HIV Life Cycle(R)(0.979192)-Telomere Maintenance(R)(0.8111218)
281	TFB2M	1q44	1	0	0	0	0	26	136	0.1576	0	0.00325732899022801	Transcription(R)(0.9992712)
282	HTR5A	7q36.2	2	0	0	0	0	26	557	0.1576	0	0.00651465798045603	Calcium signaling pathway(K)(0.998613)-Heterotrimeric G-protein signaling pathway-Gi alpha and Gs alpha mediated pathway(P)(0.9526648)
283	HUWE1	23p11.22	5	0	0	0	0	26	138	0.1576	0	0.0228013029315961	Ubiquitin mediated proteolysis(K)(0.9992434)
284	OR2L2	1q44	1	0	0	0	0	26	413	0.1576	0	0.00325732899022801	()
285	HSD3B2	1p12	1	0	0	0	0	25	1132	0.1663	0	0.00325732899022801	()
286	ALDOC	17q11.2	1	0	0	0	0	25	1221	0.1663	0	0.00325732899022801	()
287	ATM	11q22.3	4	0	0	0	0	25	1226	0.1663	1	0.0130293159609121	Apoptosis(K)(0.9954446)-BARD1 signaling events(N)(0.9903748)-BMP receptor signaling(N)(0.8330254)-Cell Cycle Checkpoints(R)(0.9908354)-Cell cycle(K)(0.9957014)-DNA Repair(R)(0.9981252)-LPA receptor mediated events(N)(0.9968752)-Regulation of Telomerase(N)(0.9552984)-Signaling by Aurora kinases(N)(0.9541142)-TNF receptor signaling pathway(N)(0.82284)-p53 signaling pathway(K)(0.9939926)-p75(NTR)-me…
288	ACADVL	17p13.1	1	0	0	0	0	25	1126	0.1663	0	0.00325732899022801	Caffeine metabolism(K)(0.889929)
289	HTR2C	23q23	3	0	0	0	0	25	650	0.1663	0	0.00977198697068404	chrebp regulation by carbohydrates and camp(B)(0.9952716)
290	GGT5	NA	2	0	0	0	0	25	1162	0.1663	0	0.00651465798045603	Metabolic pathways(K)(0.9988562)
291	POMC	2p23.3	1	0	0	0	0	25	621	0.1663	0	0.00325732899022801	()
292	BIRC3	11q22.2	2	0	0	0	0	25	1103	0.1663	1	0.00651465798045603	Colorectal cancer(K)(0.9918612)-NOD-like receptor signaling pathway(K)(0.9993896)-TNF alpha/NF-kB(C)(0.9993368)-TRAIL signaling pathway(N)(0.948052)
293	PFKP	10p15.2	1	0	0	0	0	25	1236	0.1663	0	0.00325732899022801	()
294	CASP1	11q22.3	2	0	0	0	0	25	678	0.1663	0	0.00651465798045603	()
295	ARHGEF9	23q11.1	4	0	0	0	0	25	125	0.1663	0	0.0162866449511401	Signaling by Rho GTPases(R)(0.9989534)
296	DLST	NA	1	0	0	0	0	25	1253	0.1663	0	0.00325732899022801	()
297	NUP160	11p11.2	3	0	0	0	0	25	512	0.1663	0	0.00977198697068404	HIV Life Cycle(R)(0.9939116)-Host Interactions of HIV factors(R)(0.948269)
298	OR5B21	11q12.1	2	0	0	0	0	25	389	0.1663	0	0.00651465798045603	()
299	MACF1	1p34.3	2	0	0	0	0	25	472	0.1663	0	0.0260586319218241	Glypican pathway(N)(0.9991124)
300	IL20RA	6q23.3	1	0	0	0	0	25	363	0.1663	0	0.00325732899022801	Jak-STAT signaling pathway(K)(0.8781946)
301	OR8D1	11q24.2	2	0	0	0	0	25	389	0.1663	0	0.00651465798045603	()
302	ANPEP	15q26.1	2	0	0	0	0	24	1251	0.18	0	0.00651465798045603	Alanine, aspartate and glutamate metabolism(K)(0.975615)-Hematopoietic cell lineage(K)(0.9979214)
303	DPAGT1	11q23.3	1	0	0	0	0	24	1123	0.18	0	0.00325732899022801	()
304	NR3C1	5q31.3	2	0	0	0	0	24	1056	0.18	0	0.00651465798045603	FOXA1 transcription factor network(N)(0.8433588)-IFN-gamma pathway(N)(0.9247346)-Neuroactive ligand-receptor interaction(K)(0.9972008)-Signaling events mediated by HDAC Class I(N)(0.937675)
305	AHCYL1	1p13.3	1	0	0	0	0	24	1130	0.18	0	0.00325732899022801	()
306	NUP155	5p13.2	1	0	0	0	0	24	429	0.18	0	0.00325732899022801	HIV Life Cycle(R)(0.996359)-Host Interactions of HIV factors(R)(0.970193)-Influenza Life Cycle(R)(0.9899042)
307	ITPR1	3p26.2	1	0	0	0	0	24	1313	0.18	0	0.00325732899022801	Vascular smooth muscle contraction(K)(0.9991832)
308	DOCK2	5q35.1	5	0	0	0	0	24	368	0.18	0	0.0162866449511401	Chemokine signaling pathway(K)(0.9986322)-Host Interactions of HIV factors(R)(0.997901)
309	COL22A1	8q24.23	3	0	0	0	0	24	195	0.18	0	0.0195439739413681	Integrin signalling pathway(P)(0.9988284)
310	SF3A1	22q12.2	3	0	0	0	0	24	232	0.18	0	0.00977198697068404	Formation and Maturation of mRNA Transcript(R)(0.9933904)-Spliceosome(K)(0.9923592)
311	EPHA7	6q16.1	5	0	0	0	0	23	151	0.1927	0	0.0195439739413681	Axon guidance(K)(0.9982158)-EphrinA-EPHA pathway(N)(0.9890784)
312	CD38	4p15.32	1	0	0	0	0	23	1441	0.1927	0	0.00651465798045603	()
313	TFDP1	13q34	2	0	0	0	0	23	481	0.1927	0	0.00651465798045603	Regulation of retinoblastoma protein(N)(0.9913164)-TGF-beta signaling pathway(K)(0.9959898)-TGFBR(C)(0.998659)
314	CTSL1	9q21.33	3	0	0	0	0	23	327	0.1927	0	0.00977198697068404	Lysosome(K)(0.9977144)-Phagosome(K)(0.9969158)
315	MTMR6	13q12.13	2	0	0	0	0	23	1131	0.1927	0	0.00651465798045603	Metabolic pathways(K)(0.9988024)
316	LRP1B	2q22.2	8	0	0	0	0	23	120	0.1927	0	0.0325732899022801	Alzheimer disease-presenilin pathway(P)(0.9980724)
317	HTR2A	13q14.2	1	0	0	0	0	23	607	0.1927	0	0.00651465798045603	Heterotrimeric G-protein signaling pathway-Gi alpha and Gs alpha mediated pathway(P)(0.9898836)-Neuroactive ligand-receptor interaction(K)(0.9963156)
318	SNRNP200	2q11.2	4	0	0	0	0	23	232	0.1927	0	0.0130293159609121	Formation and Maturation of mRNA Transcript(R)(0.9964816)-Spliceosome(K)(0.9971782)
319	UCK2	1q24.1	1	0	0	0	0	23	1136	0.1927	0	0.00325732899022801	()
320	UPF3B	23q24	2	0	0	0	0	23	226	0.1927	0	0.00651465798045603	Formation and Maturation of mRNA Transcript(R)(0.9966538)-Transcription(R)(0.99847)
321	PAK3	23q22.3	4	0	0	0	0	23	1145	0.1927	0	0.0130293159609121	Axon guidance(K)(0.9977128)-Glypican pathway(N)(0.8673682)-IFN-gamma pathway(N)(0.883698)-Neurotrophin signaling pathway(K)(0.8708572)-Plasma membrane estrogen receptor signaling(N)(0.957341)-Regulation of actin cytoskeleton(K)(0.9988756)-agrin in postsynaptic differentiation(B)(0.9926622)
322	ATP5G2	12q13.13	1	0	0	0	0	23	1295	0.1927	0	0.00325732899022801	Caffeine metabolism(K)(0.907677)
323	RICS	NA	2	0	0	0	0	23	288	0.1927	0	0.00651465798045603	Signaling by Rho GTPases(R)(0.9972842)-p75(NTR)-mediated signaling(N)(0.9989094)
324	OR2A4	NA	1	0	0	0	0	23	413	0.1927	0	0.00325732899022801	()
325	PPP2CA	5q31.1	2	0	0	0	0	22	1368	0.2139	0	0.00651465798045603	APC/C-mediated degradation of cell cycle proteins(R)(0.9446312)-Cadherin signaling pathway(P)(0.9773882)-M Phase(R)(0.998119)
326	OR5F1	11q11	1	0	0	0	0	22	389	0.2139	0	0.00325732899022801	()
327	ACSL6	5q31.1	1	0	0	0	0	22	1259	0.2139	0	0.00325732899022801	()
328	PTGDR	14q22.1	1	0	0	0	0	22	323	0.2139	0	0.00325732899022801	Neuroactive ligand-receptor interaction(K)(0.990921)
329	GRB14	2q24.3	2	0	0	0	0	22	604	0.2139	0	0.00977198697068404	Syndecan-2-mediated signaling events(N)(0.940346)
330	LPAR6	NA	1	0	0	0	0	22	272	0.2139	0	0.00325732899022801	Neuroactive ligand-receptor interaction(K)(0.995934)
331	GRIA4	11q22.3	2	0	0	0	0	22	272	0.2139	0	0.00651465798045603	Neuroactive ligand-receptor interaction(K)(0.990885)
332	GNAS	NA	2	0	0	0	0	21	1504	0.2313	1	0.00651465798045603	Canonical NF-kappaB pathway(N)(0.8971972)-FGF signaling pathway(N)(0.915529)
333	INPPL1	11q13.4	1	0	0	0	0	21	1858	0.2313	0	0.00325732899022801	()
334	COL1A2	7q21.3	2	0	0	0	0	21	969	0.2313	0	0.00651465798045603	Cell surface interactions at the vascular wall(R)(0.9986942)-Glypican pathway(N)(0.8779222)
335	IL18R1	2q12.1	2	0	0	0	0	21	358	0.2313	0	0.00651465798045603	Cytokine-cytokine receptor interaction(K)(0.9964524)-IL12-mediated signaling events(N)(0.9987626)
336	SDC2	8q22.1	2	0	0	0	0	21	608	0.2313	0	0.00651465798045603	Cell adhesion molecules (CAMs)(K)(0.9973868)-Proteogylcan syndecan-mediated signaling events(N)(0.9964988)-TGFBR(C)(0.9963752)
337	MTHFD1	14q23.2	2	0	0	0	0	21	1133	0.2313	0	0.00651465798045603	()
338	MTHFD2L	4q13.3	1	0	0	0	0	21	1124	0.2313	0	0.00325732899022801	()
339	ITGAL	16p11.2	3	0	0	0	0	21	844	0.2313	0	0.00977198697068404	()
340	XYLB	3p22.2	1	0	0	0	0	21	1121	0.2313	0	0.00325732899022801	()
341	ATP2B4	1q32.1	2	0	0	0	0	21	277	0.2313	0	0.00651465798045603	Calcium signaling pathway(K)(0.994322)-Salivary secretion(K)(0.99097)
342	ARHGEF1	19q13.2	3	0	0	0	0	21	684	0.2313	0	0.00977198697068404	Formation of Platelet plug(R)(0.9944112)-Regulation of actin cytoskeleton(K)(0.9973134)-Signalling by NGF(R)(0.9962982)-Thromboxane A2 receptor signaling(N)(0.9989542)
343	ACVR1	2q24.1	2	0	0	0	0	21	374	0.2313	0	0.00651465798045603	Cytokine-cytokine receptor interaction(K)(0.998229)
344	LIFR	5p13.1	2	0	0	0	0	21	326	0.2313	1	0.00651465798045603	Cytokine-cytokine receptor interaction(K)(0.9937706)
345	PDE10A	6q27	3	0	0	0	0	21	161	0.2313	0	0.00977198697068404	Purine metabolism(K)(0.9992942)
346	OR10J3	1q23.2	2	0	0	0	0	21	413	0.2313	0	0.00651465798045603	()
347	RND1	12q13.12	1	0	0	0	0	21	308	0.2313	0	0.00325732899022801	Axon guidance(K)(0.9980614)-Integrin signalling pathway(P)(0.9963716)
348	OR6Y1	1q23.1	1	0	0	0	0	21	389	0.2313	0	0.00325732899022801	()
349	NMUR2	5q33.1	1	0	0	0	0	21	272	0.2313	0	0.00325732899022801	Neuroactive ligand-receptor interaction(K)(0.9679144)
350	CHRND	2q37.1	1	0	0	0	0	21	272	0.2313	0	0.00325732899022801	Neuroactive ligand-receptor interaction(K)(0.9638082)
351	WBSCR17	7q11.22	1	0	0	0	0	20	1121	0.2557	0	0.00325732899022801	()
352	GABRG2	5q34	2	0	0	0	0	20	272	0.2557	0	0.00651465798045603	Neuroactive ligand-receptor interaction(K)(0.9982994)
353	IL12RB2	1p31.3	2	0	0	0	0	20	434	0.2557	0	0.00651465798045603	Cytokine-cytokine receptor interaction(K)(0.9993378)-Jak-STAT signaling pathway(K)(0.93178)
354	P2RY2	11q13.4	1	0	0	0	0	20	348	0.2557	0	0.00651465798045603	Neuroactive ligand-receptor interaction(K)(0.9942598)
355	EP300	22q13.2	1	0	0	0	0	20	2220	0.2557	1	0.00325732899022801	Pathogenic Escherichia coli infection(K)(0.9736208)-Signaling events mediated by HDAC Class II(N)(0.9345118)
356	PIK3CG	7q22.3	2	0	0	0	0	20	1599	0.2557	0	0.00651465798045603	KitReceptor(C)(0.9874428)-Melanogenesis(K)(0.8785412)-Regulation of actin cytoskeleton(K)(0.9740536)
357	FAT1	4q35.2	3	0	0	0	0	20	334	0.2557	0	0.0260586319218241	Wnt signaling pathway(P)(0.9986828)-mechanism of gene regulation by peroxisome proliferators via ppara(B)(0.9976896)
358	ITGB2	21q22.3	2	0	0	0	0	20	1078	0.2557	0	0.00651465798045603	Hypoxic and oxygen homeostasis regulation of HIF-1-alpha(N)(0.848853)-Integrin signalling pathway(P)(0.9977132)-Leukocyte transendothelial migration(K)(0.9561124)-Phagosome(K)(0.9561436)-Regulation of actin cytoskeleton(K)(0.9933076)
359	CENPF	1q41	4	0	0	0	0	20	129	0.2557	0	0.0130293159609121	FOXM1 transcription factor network(N)(0.9966556)-M Phase(R)(0.998529)
360	CCNT2	2q21.3	2	0	0	0	0	20	196	0.2557	0	0.00651465798045603	Transcription(R)(0.982794)
361	GTF3C1	16p12.1	3	0	0	0	0	20	136	0.2557	0	0.00977198697068404	Transcription(R)(0.9992016)
362	PDE1A	2q32.1	1	0	0	0	0	20	545	0.2557	0	0.00325732899022801	()
363	TUBB3	16q24.3	2	0	0	0	0	20	557	0.2557	0	0.00651465798045603	()
364	CLDN17	21q21.3	2	0	0	0	0	20	298	0.2557	0	0.00651465798045603	Cell adhesion molecules (CAMs)(K)(0.99919)-Leukocyte transendothelial migration(K)(0.9987736)-Tight junction(K)(0.9977476)
365	OR5AK2	11q12.1	2	0	0	0	0	20	389	0.2557	0	0.00651465798045603	()
366	PPAP2A	5q11.2	1	0	0	0	0	19	1228	0.2845	0	0.00325732899022801	()
367	ADCYAP1R1	7p15.1	1	0	0	0	0	19	443	0.2845	0	0.00325732899022801	Neuroactive ligand-receptor interaction(K)(0.992224)-Signalling by NGF(R)(0.8868192)
368	SYNJ1	21q22.11	1	0	0	0	0	19	1208	0.2845	0	0.00651465798045603	()
369	HDAC6	23p11.23	1	0	0	0	0	19	223	0.2845	0	0.00325732899022801	TNF alpha/NF-kB(C)(0.9951692)
370	PIGG	4p16.3	1	0	0	0	0	19	209	0.2845	0	0.00325732899022801	Metabolism of proteins(R)(0.9972882)
371	U2AF2	19q13.42	1	0	0	0	0	19	400	0.2845	0	0.00325732899022801	()
372	CCR3	3p21.31	2	0	0	0	0	19	663	0.2845	0	0.00651465798045603	Chemokine signaling pathway(K)(0.9980728)-Cytokine-cytokine receptor interaction(K)(0.9949218)-chrebp regulation by carbohydrates and camp(B)(0.9593168)-ion channels and their functional role in vascular endothelium(B)(0.9815568)
373	TIAM1	21q22.11	2	0	0	0	0	19	1195	0.2845	0	0.00651465798045603	Syndecan-1-mediated signaling events(N)(0.842704)-Syndecan-3-mediated signaling events(N)(0.946939)-TRAIL signaling pathway(N)(0.9961494)
374	DDB1	11q12.2	3	0	0	0	0	19	225	0.2845	0	0.00977198697068404	DNA Repair(R)(0.9968148)-Ubiquitin mediated proteolysis(K)(0.9960116)
375	IFNA13	9p21.3	1	0	0	0	0	19	565	0.2845	0	0.00325732899022801	Cytokine-cytokine receptor interaction(K)(0.9955684)
376	CBLC	19q13.31	2	0	0	0	0	19	1005	0.2845	1	0.00651465798045603	Activated AMPK stimulates fatty-acid oxidation in muscle(R)(0.9302344)
377	CDH17	8q22.1	1	0	0	0	0	19	299	0.2845	0	0.0162866449511401	Wnt signaling pathway(P)(0.9987136)
378	ITK	5q33.3	5	0	0	0	0	19	830	0.2845	1	0.0162866449511401	Chemokine signaling pathway(K)(0.9981074)-Fc-epsilon receptor I signaling in mast cells(N)(0.9187142)-Glypican pathway(N)(0.9756812)-Leukocyte transendothelial migration(K)(0.9962426)-TRAIL signaling pathway(N)(0.9794998)
379	CEP290	12q21.32	4	0	0	0	0	19	83	0.2845	0	0.0130293159609121	G2/M Transition(R)(0.9981072)
380	RBMX	23q26.3	1	0	0	0	0	19	353	0.2845	0	0.00325732899022801	Spliceosome(K)(0.9914634)
381	HRH4	18q11.2	2	0	0	0	0	19	461	0.2845	0	0.00651465798045603	Neuroactive ligand-receptor interaction(K)(0.8091586)
382	OR2T6	1q44	1	0	0	0	0	19	413	0.2845	0	0.00325732899022801	()
383	PGD	1p36.22	1	0	0	0	0	18	1211	0.3159	0	0.00325732899022801	()
384	PPYR1	10q11.22	1	0	0	0	0	18	371	0.3159	0	0.00325732899022801	()
385	CD3E	11q23.3	2	0	0	0	0	18	586	0.3159	0	0.00651465798045603	Chagas disease(K)(0.9832974)
386	MAP2K4	17p12	1	0	0	0	0	18	1407	0.3159	1	0.00325732899022801	Epithelial cell signaling in Helicobacter pylori infection(K)(0.9722318)
387	TUBA3C	13q12.11	3	0	0	0	0	18	474	0.3159	0	0.00977198697068404	()
388	KCNJ11	11p15.1	1	0	0	0	0	18	249	0.3159	0	0.00325732899022801	FOXA transcription factor networks(N)(0.9739142)-Glucose Regulation of Insulin Secretion(R)(0.9956978)
389	DBH	9q34.2	1	0	0	0	0	18	1163	0.3159	0	0.00325732899022801	()
390	TFRC	3q29	3	0	0	0	0	18	555	0.3159	1	0.00977198697068404	Endocytosis(K)(0.9954244)
391	PTPRF	1p34.2	4	0	0	0	0	18	334	0.3159	0	0.0130293159609121	Adherens junction(K)(0.9977114)-Insulin signaling pathway(K)(0.997911)
392	CYP4A11	1p33	2	0	0	0	0	18	1298	0.3159	0	0.00651465798045603	()
393	MYH2	17p13.1	3	0	0	0	0	18	489	0.3159	0	0.0162866449511401	Nicotinic acetylcholine receptor signaling pathway(P)(0.9838098)-Tight junction(K)(0.9969292)-Viral myocarditis(K)(0.994747)-Wnt signaling pathway(P)(0.9992686)
394	OR4K13	14q11.2	1	0	0	0	0	18	413	0.3159	0	0.00325732899022801	()
395	OR4K1	14q11.2	1	0	0	0	0	18	413	0.3159	0	0.00325732899022801	()
396	OR5M11	NA	2	0	0	0	0	18	389	0.3159	0	0.00651465798045603	()
397	OR5L1	11q11	1	0	0	0	0	18	389	0.3159	0	0.00325732899022801	()
398	HTR1F	3p11.2	2	0	0	0	0	18	461	0.3159	0	0.00977198697068404	Neuroactive ligand-receptor interaction(K)(0.9978372)
399	HTR1E	6q15	2	0	0	0	0	18	461	0.3159	0	0.00651465798045603	Class A/1 (Rhodopsin-like receptors)(R)(0.877297)-Neuroactive ligand-receptor interaction(K)(0.9989428)
400	GABBR2	9q22.33	1	0	0	0	0	18	272	0.3159	0	0.00651465798045603	Neuroactive ligand-receptor interaction(K)(0.9969608)
401	GABRE	23q28	2	0	0	0	0	18	272	0.3159	0	0.00977198697068404	Neuroactive ligand-receptor interaction(K)(0.9962094)
402	CDC2	10q21.2	2	0	0	0	0	17	489	0.3546	0	0.00651465798045603	AndrogenReceptor(C)(0.9979332)-Cell Cycle Checkpoints(R)(0.9973298)-G1/S Transition(R)(0.9725792)-G2/M Transition(R)(0.9981826)-TGFBR(C)(0.9981156)-Wnt(C)(0.9972734)
403	ADRBK2	22q11.23	2	0	0	0	0	17	946	0.3546	0	0.00651465798045603	Endocytosis(K)(0.9609012)
404	IL8	4q13.3	2	0	0	0	0	17	1582	0.3546	0	0.00651465798045603	()
405	GTF2B	1p22.2	1	0	0	0	0	17	283	0.3546	0	0.00325732899022801	Transcription(R)(0.9985126)
406	NUP210	3p25.1	2	0	0	0	0	17	520	0.3546	0	0.00651465798045603	()
407	GRK1	13q34	2	0	0	0	0	17	519	0.3546	0	0.00651465798045603	Endocytosis(K)(0.9982098)-Heterotrimeric G-protein signaling pathway-Gi alpha and Gs alpha mediated pathway(P)(0.9987836)-Osteopontin-mediated events(N)(0.9313598)
408	SPRY2	13q31.1	1	0	0	0	0	17	569	0.3546	0	0.00325732899022801	()
409	NOTCH2	1p12	3	0	0	0	0	17	236	0.3546	1	0.00977198697068404	Generic Transcription Pathway(R)(0.9898548)
410	CDH1	16q22.1	1	0	0	0	0	17	1411	0.3546	1	0.00325732899022801	Integrin cell surface interactions(R)(0.8296134)
411	GAB2	11q14.1	4	0	0	0	0	17	536	0.3546	0	0.0130293159609121	Chronic myeloid leukemia(K)(0.9876676)-EGFR1(C)(0.9899988)-Fc gamma R-mediated phagocytosis(K)(0.9977664)-p75(NTR)-mediated signaling(N)(0.9848722)
412	DDB2	11p11.2	1	0	0	0	0	17	310	0.3546	1	0.00325732899022801	DNA Repair(R)(0.9978852)-Ubiquitin mediated proteolysis(K)(0.996839)
413	TAF4	20q13.33	2	0	0	0	0	17	527	0.3546	0	0.00651465798045603	Huntington disease(P)(0.9349862)-Transport of Mature Transcript to Cytoplasm(R)(0.9889106)
414	LRP1	12q13.3	5	0	0	0	0	17	571	0.3546	0	0.0162866449511401	Sphingosine 1-phosphate (S1P) pathway(N)(0.9777938)-Wnt(C)(0.9958212)
415	COL3A1	2q32.2	3	0	0	0	0	17	510	0.3546	0	0.0130293159609121	Amoebiasis(K)(0.9968646)-Endothelins(N)(0.9988666)-Focal adhesion(K)(0.998691)-Integrin signalling pathway(P)(0.9971464)
416	PECAM1	17q23.3	2	0	0	0	0	17	433	0.3546	0	0.00651465798045603	Formation of Platelet plug(R)(0.9917176)-Malaria(K)(0.9979724)
417	PSD3	8p22	3	0	0	0	0	17	204	0.3546	0	0.00977198697068404	Endocytosis(K)(0.992634)
418	MID1	23p22.2	2	0	0	0	0	17	138	0.3546	0	0.00651465798045603	Ubiquitin mediated proteolysis(K)(0.995917)
419	CHMP4C	8q21.13	1	0	0	0	0	17	204	0.3546	0	0.00651465798045603	Endocytosis(K)(0.9934904)
420	IL17RB	3p21.1	2	0	0	0	0	17	266	0.3546	0	0.00651465798045603	Cytokine-cytokine receptor interaction(K)(0.9921354)
421	CAMK2B	7p13	1	0	0	0	0	16	1546	0.3949	0	0.00325732899022801	ErbB signaling pathway(K)(0.884863)
422	CDH2	18q12.1	2	0	0	0	0	16	739	0.3949	0	0.00651465798045603	Arrhythmogenic right ventricular cardiomyopathy (ARVC)(K)(0.9843868)-Wnt signaling pathway(P)(0.9978604)
423	OR2F2	7q35	3	0	0	0	0	16	413	0.3949	0	0.00977198697068404	()
424	B4GALT2	1p34.1	1	0	0	0	0	16	1131	0.3949	0	0.00325732899022801	()
425	THBS1	15q14	2	0	0	0	0	16	841	0.3949	0	0.00651465798045603	Syndecan-4-mediated signaling events(N)(0.9421236)
426	MAN2B1	19p13.13	3	0	0	0	0	16	138	0.3949	0	0.00977198697068404	Lysosome(K)(0.9988472)
427	NGEF	2q37.1	3	0	0	0	0	16	262	0.3949	0	0.00977198697068404	Signaling by Rho GTPases(R)(0.9655538)
428	INPP5D	2q37.1	2	0	0	0	0	16	1076	0.3949	0	0.00651465798045603	Role of Calcineurin-dependent NFAT signaling in lymphocytes(N)(0.9791552)
429	PRKG1	10q11.23	1	0	0	0	0	16	1348	0.3949	0	0.00325732899022801	()
430	SLIT1	10q24.1	3	0	0	0	0	16	129	0.3949	0	0.0130293159609121	Axon guidance(K)(0.9988586)
431	SMC1A	23p11.22	4	0	0	0	0	16	532	0.3949	0	0.0130293159609121	Oocyte meiosis(K)(0.9046552)-Ribosome(K)(0.9925852)
432	DCC	18q21.2	3	0	0	0	0	16	440	0.3949	0	0.00977198697068404	Axon guidance(K)(0.9989642)-Pathways in cancer(K)(0.9982876)
433	ACSL3	2q36.1	2	0	0	0	0	16	1259	0.3949	1	0.00651465798045603	()
434	PYGM	11q13.1	2	0	0	0	0	16	395	0.3949	0	0.00651465798045603	Heterotrimeric G-protein signaling pathway-Gi alpha and Gs alpha mediated pathway(P)(0.9983376)-Insulin signaling pathway(K)(0.8167426)-Starch and sucrose metabolism(K)(0.9519838)
435	NPLOC4	17q25.3	1	0	0	0	0	16	167	0.3949	0	0.00325732899022801	Protein processing in endoplasmic reticulum(K)(0.9933658)
436	OR4C13	11p11.12	1	0	0	0	0	16	413	0.3949	0	0.00325732899022801	()
437	KIR2DL4	19q13.42	1	0	0	0	0	16	271	0.3949	0	0.00325732899022801	Antigen processing and presentation(K)(0.9893544)-Natural killer cell mediated cytotoxicity(K)(0.9936976)
438	RUFY1	5q35.3	4	0	0	0	0	16	204	0.3949	0	0.0130293159609121	Endocytosis(K)(0.998949)
439	OR51A4	11p15.4	2	0	0	0	0	16	413	0.3949	0	0.00651465798045603	()
440	SMARCA1	23q25	1	0	0	0	0	16	299	0.3949	0	0.00651465798045603	Wnt signaling pathway(P)(0.997309)
441	AKR1C4	10p15.1	1	0	0	0	0	15	1158	0.4389	0	0.00325732899022801	()
442	LPAR3	1p22.3	1	0	0	0	0	15	368	0.4389	0	0.00325732899022801	()
443	COL4A4	2q36.3	2	0	0	0	0	15	655	0.4389	0	0.00977198697068404	Amoebiasis(K)(0.9984956)-ECM-receptor interaction(K)(0.9760936)-Focal adhesion(K)(0.9931476)-Integrin signalling pathway(P)(0.997273)-Pathways in cancer(K)(0.9976174)
444	SR140	NA	2	0	0	0	0	15	128	0.4389	0	0.00651465798045603	Spliceosome(K)(0.9943152)
445	IGHE	NA	1	0	0	0	0	15	410	0.4389	0	0.00325732899022801	()
446	ERBB3	12q13.2	2	0	0	0	0	15	815	0.4389	0	0.00651465798045603	Calcium signaling pathway(K)(0.9986082)-EGF receptor signaling pathway(P)(0.9960524)-Endocytosis(K)(0.9982134)-agrin in postsynaptic differentiation(B)(0.9616694)
447	SEC63	6q21	1	0	0	0	0	15	184	0.4389	0	0.00325732899022801	Protein export(K)(0.9464782)
448	ATP1B1	1q24.2	1	0	0	0	0	15	374	0.4389	0	0.00325732899022801	()
449	ABCA12	2q35	5	0	0	0	0	15	44	0.4389	0	0.0195439739413681	ABC transporters(K)(0.9977818)
450	OGDH	7p13	1	0	0	0	0	15	1259	0.4389	0	0.00325732899022801	()
451	PPP1R3A	7q31.1	5	0	0	0	0	15	497	0.4389	0	0.0228013029315961	Insulin signaling pathway(K)(0.9987482)-Plasma membrane estrogen receptor signaling(N)(0.9987128)-Proteogylcan syndecan-mediated signaling events(N)(0.9970328)
452	CACNA1S	1q32.1	2	0	0	0	0	15	712	0.4389	0	0.00651465798045603	MAPK signaling pathway(K)(0.9925668)
453	SFRS1	17q22	1	0	0	0	0	15	321	0.4389	0	0.00325732899022801	()
454	DDX42	17q23.3	2	0	0	0	0	15	128	0.4389	0	0.00651465798045603	Spliceosome(K)(0.9948176)
455	LAMB4	7q31.1	3	0	0	0	0	15	621	0.4389	0	0.0130293159609121	Amoebiasis(K)(0.9970988)-ECM-receptor interaction(K)(0.9766434)-Focal adhesion(K)(0.9978194)-Integrin signalling pathway(P)(0.9984508)-Pathways in cancer(K)(0.9985218)
456	OR10X1	1q23.1	1	0	0	0	0	15	413	0.4389	0	0.00325732899022801	()
457	GPR156	3q13.33	1	0	0	0	0	15	272	0.4389	0	0.00325732899022801	()
458	OR4C16	11q11	1	0	0	0	0	15	413	0.4389	0	0.00325732899022801	()
459	NLRP4	19q13.42	3	0	0	0	0	15	136	0.4389	0	0.00977198697068404	TNF alpha/NF-kB(C)(0.9989368)
460	BIRC6	2p22.3	5	0	0	0	0	15	138	0.4389	0	0.0162866449511401	Ubiquitin mediated proteolysis(K)(0.9988918)
461	OR10G7	11q24.1	2	0	0	0	0	15	413	0.4389	0	0.00651465798045603	()
462	OR6T1	11q24.1	1	0	0	0	0	15	389	0.4389	0	0.00325732899022801	()
463	POLE2	14q22.1	1	0	0	0	0	14	1391	0.4875	0	0.00325732899022801	DNA replication(K)(0.9606822)
464	ITGA8	10p13	3	0	0	0	0	14	636	0.4875	0	0.00977198697068404	()
465	ITGB7	12q13.13	2	0	0	0	0	14	814	0.4875	0	0.00651465798045603	()
466	UGT2A2	NA	1	0	0	0	0	14	1192	0.4875	0	0.00325732899022801	()
467	ABCB11	2q31.1	2	0	0	0	0	14	144	0.4875	0	0.00651465798045603	Metabolism of lipids and lipoproteins(R)(0.9970398)
468	LAMA3	18q11.2	5	0	0	0	0	14	794	0.4875	0	0.0228013029315961	Amoebiasis(K)(0.9971168)-Focal adhesion(K)(0.9988928)-Integrin signalling pathway(P)(0.9985816)-Pathways in cancer(K)(0.9991066)-Proteogylcan syndecan-mediated signaling events(N)(0.9975854)
469	THBS3	1q22	2	0	0	0	0	14	559	0.4875	0	0.00651465798045603	Focal adhesion(K)(0.998445)-Formation of Platelet plug(R)(0.991683)-Phagosome(K)(0.991946)
470	OR2M5	1q44	1	0	0	0	0	14	413	0.4875	0	0.00325732899022801	()
471	CACNB1	17q12	1	0	0	0	0	14	435	0.4875	0	0.00325732899022801	()
472	GGA1	22q13.1	1	0	0	0	0	14	121	0.4875	0	0.00325732899022801	Lysosome(K)(0.997667)
473	ITPR3	6p21.31	2	0	0	0	0	14	1177	0.4875	0	0.00651465798045603	Cadherin signaling pathway(P)(0.9770528)-Taste transduction(K)(0.9519078)
474	SIGLEC1	20p13	2	0	0	0	0	14	135	0.4875	0	0.00651465798045603	Cell adhesion molecules (CAMs)(K)(0.997712)
475	EXOC4	7q33	4	0	0	0	0	14	512	0.4875	0	0.0130293159609121	Plasma membrane estrogen receptor signaling(N)(0.9992126)-Proteogylcan syndecan-mediated signaling events(N)(0.9983158)-Tight junction(K)(0.9985988)
476	ARHGAP25	2p14	1	0	0	0	0	14	125	0.4875	0	0.00325732899022801	Signaling by Rho GTPases(R)(0.998336)
477	MC3R	20q13.2	1	0	0	0	0	14	351	0.4875	0	0.00325732899022801	()
478	RGS7	1q43	4	0	0	0	0	14	190	0.4875	0	0.0130293159609121	Heterotrimeric G-protein signaling pathway-Gi alpha and Gs alpha mediated pathway(P)(0.9974622)
479	BAT1	6p21.33	2	0	0	0	0	14	128	0.4875	0	0.00651465798045603	Spliceosome(K)(0.9933768)
480	GRIK3	1p34.3	1	0	0	0	0	14	395	0.4875	0	0.00325732899022801	()
481	GTF3C2	2p23.3	1	0	0	0	0	14	136	0.4875	0	0.00325732899022801	Transcription(R)(0.9977448)
482	OR4D2	17q22	1	0	0	0	0	14	413	0.4875	0	0.00325732899022801	()
483	UGDH	4p14	1	0	0	0	0	13	1141	0.5188	0	0.00325732899022801	()
484	C5AR1	19q13.32	1	0	0	0	0	13	534	0.5188	0	0.00651465798045603	Class A/1 (Rhodopsin-like receptors)(R)(0.993381)-Neuroactive ligand-receptor interaction(K)(0.996728)
485	IGF1R	15q26.3	1	0	0	0	0	13	1016	0.5188	0	0.00325732899022801	Calcineurin-regulated NFAT-dependent transcription in lymphocytes(N)(0.8353118)
486	ALDH3A1	17p11.2	1	0	0	0	0	13	1169	0.5188	0	0.00325732899022801	()
487	JAK3	19p13.11	3	0	0	0	0	13	719	0.5188	1	0.00977198697068404	()
488	CPSF2	14q32.12	2	0	0	0	0	13	226	0.5188	0	0.00651465798045603	()
489	KPNB1	17q21.32	1	0	0	0	0	13	1104	0.5188	0	0.00325732899022801	Apoptosis(R)(0.9360782)
490	PIK3CB	3q22.3	1	0	0	0	0	13	1726	0.5188	0	0.00325732899022801	Gastric acid secretion(K)(0.8570876)
491	COL4A1	13q34	3	0	0	0	0	13	655	0.5188	0	0.00977198697068404	cadmium induces dna synthesis and proliferation in macrophages(B)(0.8594852)
492	RAD50	5q31.1	1	0	0	0	0	13	187	0.5188	0	0.00325732899022801	()
493	SMARCA4	19p13.2	3	0	0	0	0	13	503	0.5188	1	0.00977198697068404	Regulation of retinoblastoma protein(N)(0.993487)-TNF alpha/NF-kB(C)(0.9989708)-Wnt signaling pathway(P)(0.994576)-control of gene expression by vitamin d receptor(B)(0.9392174)
494	DAD1	14q11.2	1	0	0	0	0	13	1310	0.5188	0	0.00325732899022801	Metabolic pathways(K)(0.998131)-Protein processing in endoplasmic reticulum(K)(0.996975)
495	PTPRC	1q31.3	2	0	0	0	0	13	837	0.5188	0	0.00651465798045603	TCR signaling in naive CD8+ T cells(N)(0.8817158)-TRAIL signaling pathway(N)(0.9628748)
496	CCR8	3p22.1	1	0	0	0	0	13	602	0.5188	0	0.00325732899022801	Chemokine signaling pathway(K)(0.8591096)-Class A/1 (Rhodopsin-like receptors)(R)(0.9990144)-Cytokine-cytokine receptor interaction(K)(0.998126)-Inflammation mediated by chemokine and cytokine signaling pathway(P)(0.9915376)
497	TJP1	15q13.1	2	0	0	0	0	13	529	0.5188	0	0.00977198697068404	Adherens junction(K)(0.89528)-Tight junction(K)(0.9990252)-Vibrio cholerae infection(K)(0.9949448)
498	MCM2	3q21.3	1	0	0	0	0	13	227	0.5188	0	0.00651465798045603	APC/C-mediated degradation of cell cycle proteins(R)(0.9791588)
499	ERCC5	13q33.1	3	0	0	0	0	13	94	0.5188	1	0.00977198697068404	DNA Repair(R)(0.9986672)
500	SEC13	NA	1	0	0	0	0	13	293	0.5188	0	0.00325732899022801	()
501	RNPS1	16p13.3	1	0	0	0	0	13	321	0.5188	0	0.00325732899022801	Transport of Mature Transcript to Cytoplasm(R)(0.8059886)
502	NUP37	12q23.2	1	0	0	0	0	13	512	0.5188	0	0.00325732899022801	()
503	IRS4	23q22.3	3	0	0	0	0	13	290	0.5188	0	0.0130293159609121	Adipocytokine signaling pathway(K)(0.999048)-Aldosterone-regulated sodium reabsorption(K)(0.988893)-Insulin signaling pathway(K)(0.998451)-Neurotrophin signaling pathway(K)(0.9818916)
504	IL7R	5p13.2	3	0	0	0	0	13	404	0.5188	1	0.00977198697068404	()
505	ACIN1	14q11.2	2	0	0	0	0	13	255	0.5188	0	0.00651465798045603	Apoptosis(R)(0.9974712)-Spliceosome(K)(0.9972474)
506	CCKBR	11p15.4	2	0	0	0	0	13	499	0.5188	0	0.00651465798045603	Calcium signaling pathway(K)(0.9970142)
507	DYNC1I2	2q31.1	1	0	0	0	0	13	376	0.5188	0	0.00325732899022801	G2/M Transition(R)(0.8684146)-Huntington disease(P)(0.9975218)-Phagosome(K)(0.9480242)-Vasopressin-regulated water reabsorption(K)(0.9977678)
508	PIKFYVE	NA	4	0	0	0	0	13	427	0.5188	0	0.0162866449511401	Phagosome(K)(0.9979462)-Phosphatidylinositol signaling system(K)(0.996748)-Regulation of actin cytoskeleton(K)(0.9984936)
509	OR4C15	11q11	1	0	0	0	0	13	413	0.5188	0	0.00325732899022801	()
510	CNOT1	16q21	3	0	0	0	0	13	59	0.5188	0	0.0130293159609121	RNA degradation(K)(0.9976004)
511	MCM10	10p13	1	0	0	0	0	13	150	0.5188	0	0.00651465798045603	Cell Cycle Checkpoints(R)(0.8459736)-G1/S Transition(R)(0.9969804)
512	MARCO	2q14.2	1	0	0	0	0	13	157	0.5188	0	0.00651465798045603	Phagosome(K)(0.9986086)
513	OR5H2	3q11.2	3	0	0	0	0	13	389	0.5188	0	0.00977198697068404	()
514	OR2W3	1q44	1	0	0	0	0	13	413	0.5188	0	0.00325732899022801	()
515	OR8B12	11q24.2	1	0	0	0	0	13	389	0.5188	0	0.00325732899022801	()
516	COL14A1	8q24.12	1	0	0	0	0	13	195	0.5188	0	0.00977198697068404	Integrin signalling pathway(P)(0.99852)
517	OR5B17	11q12.1	2	0	0	0	0	13	389	0.5188	0	0.00651465798045603	()
518	OR6K3	1q23.1	1	0	0	0	0	13	389	0.5188	0	0.00325732899022801	()
519	OR7C1	19p13.12	2	0	0	0	0	13	389	0.5188	0	0.00651465798045603	()
520	MAPK14	6p21.31	1	0	0	0	0	12	2069	0.5518	0	0.00325732899022801	()
521	ATP5J2	7q22.1	1	0	0	0	0	12	1182	0.5518	0	0.00325732899022801	()
522	MMP2	16q12.2	1	0	0	0	0	12	933	0.5518	0	0.00325732899022801	FOXM1 transcription factor network(N)(0.9963686)-GnRH signaling pathway(K)(0.986847)-Integrins in angiogenesis(N)(0.9452828)-Pathways in cancer(K)(0.9985764)-Proteogylcan syndecan-mediated signaling events(N)(0.8730548)-Regulation of IGF Activity by IGFBP(R)(0.9580774)
523	OR51Q1	11p15.4	1	0	0	0	0	12	413	0.5518	0	0.00325732899022801	()
524	INSR	19p13.2	4	0	0	0	0	12	957	0.5518	0	0.0130293159609121	Endothelins(N)(0.9959912)-Syndecan-2-mediated signaling events(N)(0.9497072)
525	GRIN2C	17q25.1	1	0	0	0	0	12	698	0.5518	0	0.00325732899022801	()
526	PLAUR	19q13.31	1	0	0	0	0	12	695	0.5518	0	0.00325732899022801	classical complement pathway(B)(0.9105142)
527	REL	2p16.1	1	0	0	0	0	12	983	0.5518	1	0.00325732899022801	()
528	RPS27A	2p16.1	1	0	0	0	0	12	814	0.5518	0	0.00325732899022801	()
529	PDPK1	16p13.3	1	0	0	0	0	12	1334	0.5518	0	0.00325732899022801	()
530	NPC1	18q11.2	1	0	0	0	0	12	121	0.5518	0	0.00325732899022801	Lysosome(K)(0.9942924)
531	DDX5	17q24.1	2	0	0	0	0	12	139	0.5518	1	0.00651465798045603	Spliceosome(K)(0.9015526)
532	CLCA1	1p22.3	1	0	0	0	0	12	486	0.5518	0	0.00325732899022801	()
533	RHOT1	17q11.2	3	0	0	0	0	12	125	0.5518	0	0.00977198697068404	Signaling by Rho GTPases(R)(0.9962136)
534	KALRN	3q21.1	3	0	0	0	0	12	654	0.5518	0	0.00977198697068404	Huntington disease(P)(0.9623998)-Proteogylcan syndecan-mediated signaling events(N)(0.8855596)-Signaling by Rho GTPases(R)(0.9979992)
535	TLR6	4p14	2	0	0	0	0	12	372	0.5518	0	0.00651465798045603	()
536	IL19	1q32.1	1	0	0	0	0	12	363	0.5518	0	0.00325732899022801	()
537	TPR	1q31.1	1	0	0	0	0	12	749	0.5518	1	0.00325732899022801	()
538	BMPR2	2q33.1	2	0	0	0	0	12	548	0.5518	0	0.00977198697068404	()
539	TUBGCP4	15q15.3	2	0	0	0	0	12	83	0.5518	0	0.00651465798045603	G2/M Transition(R)(0.996307)
540	EIF1AX	23p22.12	1	0	0	0	0	12	201	0.5518	0	0.00325732899022801	()
541	ABCD2	12q12	2	0	0	0	0	12	118	0.5518	0	0.00651465798045603	Peroxisome(K)(0.9928106)
542	S1PR1	1p21.2	2	0	0	0	0	12	513	0.5518	0	0.00651465798045603	()
543	CUBN	10p13	5	0	0	0	0	12	106	0.5518	0	0.0195439739413681	Metabolism of lipids and lipoproteins(R)(0.9971276)
544	SKP2	5p13.2	2	0	0	0	0	12	711	0.5518	0	0.00651465798045603	FoxO family signaling(N)(0.8022806)-NOTCH(C)(0.8187854)-Pathways in cancer(K)(0.9982104)-Ubiquitin mediated proteolysis(K)(0.998502)
545	CEP192	18p11.21	3	0	0	0	0	12	83	0.5518	0	0.0130293159609121	G2/M Transition(R)(0.997325)
546	NUP98	11p15.4	1	0	0	0	0	12	512	0.5518	1	0.00325732899022801	()
547	IQSEC1	3p25.1	1	0	0	0	0	12	567	0.5518	0	0.00325732899022801	Endocytosis(K)(0.9983228)-Signaling mediated by p38-alpha and p38-beta(N)(0.9449408)
548	OR10H5	19p13.12	1	0	0	0	0	12	413	0.5518	0	0.00325732899022801	()
549	DNASE2B	1p31.1	1	0	0	0	0	12	121	0.5518	0	0.00325732899022801	Lysosome(K)(0.9973858)
550	MBTPS1	16q24.1	1	0	0	0	0	12	167	0.5518	0	0.00325732899022801	()
551	OR51T1	11p15.4	1	0	0	0	0	12	413	0.5518	0	0.00325732899022801	()
552	GABRQ	23q28	2	0	0	0	0	12	272	0.5518	0	0.00651465798045603	()
553	OR4C11	11q11	1	0	0	0	0	12	413	0.5518	0	0.00325732899022801	()
554	MAP3K7	6q15	2	0	0	0	0	11	1587	0.5696	0	0.00651465798045603	B cell activation(P)(0.9863324)
555	FGB	4q32.1	2	0	0	0	0	11	231	0.5696	0	0.00651465798045603	Integrin cell surface interactions(R)(0.9958142)
556	NOD2	NA	2	0	0	0	0	11	911	0.5696	0	0.00651465798045603	BCR signaling pathway(N)(0.883976)-NOD-like receptor signaling pathway(K)(0.982748)-Shigellosis(K)(0.9424752)-Signaling by Aurora kinases(N)(0.8976996)-TCR signaling in naive CD4+ T cells(N)(0.961549)
557	IGF2R	6q25.3	2	0	0	0	0	11	210	0.5696	0	0.00651465798045603	Lysosome(K)(0.994596)
558	VEGFA	NA	1	0	0	0	0	11	1291	0.5696	0	0.00325732899022801	VEGF signaling pathway(K)(0.8158224)
559	RELA	11q13.1	1	0	0	0	0	11	1910	0.5696	0	0.00325732899022801	FGF signaling pathway(P)(0.9769196)-Renal cell carcinoma(K)(0.949424)-mechanism of gene regulation by peroxisome proliferators via ppara(B)(0.9966766)
560	TNR	1q25.1	2	0	0	0	0	11	219	0.5696	0	0.00651465798045603	ECM-receptor interaction(K)(0.998022)
561	C6	5p13.1	1	0	0	0	0	11	299	0.5696	0	0.00651465798045603	()
562	DDC	7p12.2	1	0	0	0	0	11	1173	0.5696	0	0.00325732899022801	()
563	CD80	3q13.33	1	0	0	0	0	11	613	0.5696	0	0.00325732899022801	()
564	HSPA5	9q33.3	2	0	0	0	0	11	418	0.5696	0	0.00651465798045603	Parkinson disease(P)(0.9307432)
565	FOS	14q24.3	1	0	0	0	0	11	1881	0.5696	0	0.00325732899022801	()
566	RBL2	16q12.2	1	0	0	0	0	11	314	0.5696	0	0.00651465798045603	Signaling by BMP(R)(0.9224946)-TGFBR(C)(0.9967394)
567	FANCL	2p16.1	2	0	0	0	0	11	162	0.5696	0	0.00651465798045603	Ubiquitin mediated proteolysis(K)(0.997721)
568	CCNT1	12q13.11	2	0	0	0	0	11	320	0.5696	0	0.00651465798045603	()
569	PRPF19	11q12.2	1	0	0	0	0	11	265	0.5696	0	0.00325732899022801	Spliceosome(K)(0.990013)-Ubiquitin mediated proteolysis(K)(0.9957766)
570	SUPT5H	19q13.2	2	0	0	0	0	11	244	0.5696	0	0.00977198697068404	Transport of Mature Transcript to Cytoplasm(R)(0.9960138)
571	EPHA2	1p36.13	2	0	0	0	0	11	151	0.5696	0	0.00651465798045603	Axon guidance(K)(0.9980122)
572	PSMB4	1q21.3	1	0	0	0	0	11	392	0.5696	0	0.00325732899022801	()
573	GDA	9q21.13	1	0	0	0	0	11	1190	0.5696	0	0.00325732899022801	()
574	EIF4A1	17p13.1	1	0	0	0	0	11	833	0.5696	0	0.00325732899022801	Class I PI3K signaling events mediated by Akt(N)(0.9976324)-skeletal muscle hypertrophy is regulated via akt-mtor pathway(B)(0.8534148)
575	PTPRM	18p11.23	1	0	0	0	0	11	279	0.5696	0	0.00325732899022801	()
576	DGKH	13q14.11	1	0	0	0	0	11	1164	0.5696	0	0.00651465798045603	()
577	NT5E	6q14.3	2	0	0	0	0	11	1263	0.5696	0	0.00651465798045603	Amino sugar and nucleotide sugar metabolism(K)(0.859028)-Electron Transport Chain(R)(0.9926134)-Glycine, serine and threonine metabolism(K)(0.9519868)-Hypoxic and oxygen homeostasis regulation of HIF-1-alpha(N)(0.9974658)-Pyrimidine metabolism(K)(0.9953448)
578	ACE	17q23.3	1	0	0	0	0	11	198	0.5696	0	0.00651465798045603	Hypertrophic cardiomyopathy (HCM)(K)(0.9207448)
579	GLI2	2q14.2	4	0	0	0	0	11	385	0.5696	0	0.0228013029315961	Hedgehog signaling pathway(K)(0.997609)-Hedgehog(C)(0.9883004)-Pathways in cancer(K)(0.9964976)-Signaling events mediated by the Hedgehog family(N)(0.9967414)
580	GRIA3	23q25	1	0	0	0	0	11	335	0.5696	0	0.00651465798045603	()
581	ABCA1	9q31.1	3	0	0	0	0	11	189	0.5696	0	0.00977198697068404	ABC transporters(K)(0.9244204)-Metabolism of lipids and lipoproteins(R)(0.9975552)-Retinoic acid receptors-mediated signaling(N)(0.9921744)
582	PAK2	3q29	1	0	0	0	0	11	1389	0.5696	0	0.00325732899022801	()
583	UGGT1	NA	1	0	0	0	0	11	167	0.5696	0	0.00325732899022801	Protein processing in endoplasmic reticulum(K)(0.9793046)
584	TCF7L2	10q25.2	1	0	0	0	0	11	876	0.5696	1	0.00651465798045603	Alzheimer disease-presenilin pathway(P)(0.9729618)-Pathways in cancer(K)(0.9987014)-Wnt signaling pathway(K)(0.969016)-Wnt(C)(0.8942954)
585	EPHA3	3p11.2	3	0	0	0	0	11	151	0.5696	0	0.00977198697068404	Axon guidance(K)(0.9974628)
586	TAF5	10q24.33	1	0	0	0	0	11	254	0.5696	0	0.00325732899022801	Basal transcription factors(K)(0.8095886)-Formation and Maturation of mRNA Transcript(R)(0.9978264)-HIV Life Cycle(R)(0.994197)-Transcription(R)(0.9992448)
587	CCL28	5p12	1	0	0	0	0	11	570	0.5696	0	0.00325732899022801	()
588	PCSK2	20p12.1	3	0	0	0	0	11	207	0.5696	0	0.00977198697068404	Alzheimer disease-presenilin pathway(P)(0.9980182)-Insulin Synthesis and Secretion(R)(0.9866846)
589	OLR1	12p13.2	1	0	0	0	0	11	311	0.5696	0	0.00325732899022801	()
590	MTNR1A	4q35.2	1	0	0	0	0	11	366	0.5696	0	0.00325732899022801	()
591	BUD31	7q22.1	1	0	0	0	0	11	128	0.5696	0	0.00325732899022801	()
592	OR8H3	11q11	2	0	0	0	0	11	389	0.5696	0	0.00651465798045603	()
593	ARAP3	5q31.3	1	0	0	0	0	11	812	0.5696	0	0.00325732899022801	Calcineurin-regulated NFAT-dependent transcription in lymphocytes(N)(0.9671114)-TCR signaling(R)(0.8169804)
594	IL28A	19q13.2	1	0	0	0	0	11	326	0.5696	0	0.00325732899022801	Jak-STAT signaling pathway(K)(0.9916728)
595	EIF3K	19q13.2	1	0	0	0	0	11	201	0.5696	0	0.00325732899022801	Translation(R)(0.9265362)
596	PACS1	11q13.1	5	0	0	0	0	11	120	0.5696	0	0.0162866449511401	Host Interactions of HIV factors(R)(0.998885)
597	UBE4A	11q23.3	2	0	0	0	0	11	138	0.5696	0	0.00651465798045603	Ubiquitin mediated proteolysis(K)(0.9950158)
598	CHMP4A	14q12	2	0	0	0	0	11	204	0.5696	0	0.00651465798045603	()
599	OR5R1	11q11	2	0	0	0	0	11	389	0.5696	0	0.00651465798045603	()
600	CHMP4B	20q11.22	1	0	0	0	0	11	204	0.5696	0	0.00325732899022801	()
601	CYP2C18	10q23.33	2	0	0	0	0	10	1243	0.5853	0	0.00651465798045603	Glutathione metabolism(K)(0.8873328)-Metabolic pathways(K)(0.9977254)
602	FLT1	13q12.3	1	0	0	0	0	10	1102	0.5853	0	0.00651465798045603	Cytokine-cytokine receptor interaction(K)(0.9945494)
603	C2	6p21.32	1	0	0	0	0	10	274	0.5853	0	0.00325732899022801	Complement and coagulation cascades(K)(0.996564)
604	COL4A3	2q36.3	1	0	0	0	0	10	308	0.5853	0	0.00325732899022801	Integrin cell surface interactions(R)(0.9928938)
605	GLCE	15q23	1	0	0	0	0	10	1130	0.5853	0	0.00325732899022801	()
606	PAK7	20p12.2	1	0	0	0	0	10	542	0.5853	0	0.00325732899022801	Axon guidance(K)(0.9977766)-T cell receptor signaling pathway(K)(0.8297392)
607	EPHB1	3q22.2	2	0	0	0	0	10	159	0.5853	0	0.00651465798045603	()
608	PIAS2	18q21.1	1	0	0	0	0	10	642	0.5853	0	0.00325732899022801	()
609	PSMB1	6q27	1	0	0	0	0	10	450	0.5853	0	0.00325732899022801	()
610	TPM2	9p13.3	1	0	0	0	0	10	162	0.5853	0	0.00325732899022801	Dilated cardiomyopathy(K)(0.9976006)
611	MYH9	22q12.3	2	0	0	0	0	10	404	0.5853	1	0.00651465798045603	()
612	C8A	1p32.2	1	0	0	0	0	10	380	0.5853	0	0.00325732899022801	()
613	FSHR	2p16.3	2	0	0	0	0	10	386	0.5853	0	0.0130293159609121	Neuroactive ligand-receptor interaction(K)(0.9986674)
614	CCL17	16q13	1	0	0	0	0	10	710	0.5853	0	0.00325732899022801	()
615	IL6R	1q21.3	1	0	0	0	0	10	426	0.5853	0	0.00325732899022801	()
616	RBL1	20q11.23	1	0	0	0	0	10	291	0.5853	0	0.00325732899022801	Cell cycle(K)(0.9803686)-TGF-beta signaling pathway(K)(0.8130758)-TGFBR(C)(0.9985786)
617	RPS6KA2	6q27	1	0	0	0	0	10	646	0.5853	0	0.00325732899022801	()
618	CHRM3	1q43	3	0	0	0	0	10	914	0.5853	0	0.00977198697068404	()
619	SDC1	2p24.1	4	0	0	0	0	10	752	0.5853	0	0.0130293159609121	Metabolism of lipids and lipoproteins(R)(0.9985802)-Proteogylcan syndecan-mediated signaling events(N)(0.937161)
620	GRM1	6q24.3	2	0	0	0	0	10	742	0.5853	0	0.00651465798045603	()
621	UGT2A1	4q13.3	1	0	0	0	0	10	1192	0.5853	0	0.00325732899022801	()
622	PREX1	20q13.13	2	0	0	0	0	10	838	0.5853	0	0.00651465798045603	()
623	ATF6	1q23.3	2	0	0	0	0	10	1019	0.5853	0	0.00651465798045603	BMP receptor signaling(N)(0.9919624)-Caspase cascade in apoptosis(N)(0.985052)-Protein processing in endoplasmic reticulum(K)(0.997336)
624	UGT2B10	4q13.2	2	0	0	0	0	10	1192	0.5853	0	0.00651465798045603	Metabolic pathways(K)(0.9978966)-Retinol metabolism(K)(0.991681)-Starch and sucrose metabolism(K)(0.9188948)
625	BMP1	8p21.3	2	0	0	0	0	10	196	0.5853	0	0.00651465798045603	()
626	PFN4	2p23.3	1	0	0	0	0	10	245	0.5853	0	0.00325732899022801	Regulation of actin cytoskeleton(K)(0.9976344)
627	CDH3	16q22.1	2	0	0	0	0	10	498	0.5853	0	0.00651465798045603	Alzheimer disease-presenilin pathway(P)(0.9988694)-Wnt signaling pathway(P)(0.9972184)
628	AVPR1B	1q32.1	2	0	0	0	0	10	559	0.5853	0	0.00651465798045603	Calcium signaling pathway(K)(0.9643674)-Neuroactive ligand-receptor interaction(K)(0.997636)-Vascular smooth muscle contraction(K)(0.895214)
629	CACNA1E	1q25.3	1	0	0	0	0	10	689	0.5853	0	0.00325732899022801	Glucose Regulation of Insulin Secretion(R)(0.8225848)
630	FZD5	2q33.3	2	0	0	0	0	10	735	0.5853	0	0.00651465798045603	Alzheimer disease-presenilin pathway(P)(0.9474108)-Pathways in cancer(K)(0.9987518)-Wnt(C)(0.9932922)
631	RPL10A	6p21.31	1	0	0	0	0	10	313	0.5853	0	0.00325732899022801	()
632	OR11G2	14q11.2	1	0	0	0	0	10	389	0.5853	0	0.00325732899022801	()
633	PCSK1	5q15	1	0	0	0	0	10	207	0.5853	0	0.00325732899022801	()
634	UBQLN3	11p15.4	3	0	0	0	0	10	167	0.5853	0	0.00977198697068404	()
635	FZD7	2q33.1	1	0	0	0	0	10	908	0.5853	0	0.00325732899022801	Cadherin signaling pathway(P)(0.9687988)-Pathways in cancer(K)(0.8551406)-Proteogylcan syndecan-mediated signaling events(N)(0.9967504)
636	COL17A1	10q25.1	2	0	0	0	0	10	221	0.5853	0	0.00977198697068404	Integrin signalling pathway(P)(0.99143)-a6b1 and a6b4 Integrin signaling(N)(0.9985674)
637	STAG1	3q22.3	2	0	0	0	0	10	212	0.5853	0	0.00651465798045603	Cell cycle(K)(0.9855066)-M Phase(R)(0.9985258)
638	GABRB3	15q12	1	0	0	0	0	10	272	0.5853	0	0.00325732899022801	()
639	PDIA3	15q15.3	1	0	0	0	0	10	233	0.5853	0	0.00325732899022801	()
640	HSPA1L	6p21.33	2	0	0	0	0	10	827	0.5853	0	0.00651465798045603	()
641	HIST1H3C	6p22.1	1	0	0	0	0	10	139	0.5853	0	0.00325732899022801	()
642	AP3B2	15q25.2	2	0	0	0	0	10	121	0.5853	0	0.00977198697068404	Lysosome(K)(0.9973924)
643	CLCA4	1p22.3	1	0	0	0	0	10	486	0.5853	0	0.00325732899022801	()
644	ATP2B2	3p25.3	2	0	0	0	0	10	277	0.5853	0	0.00977198697068404	Calcium signaling pathway(K)(0.9978976)-Pancreatic secretion(K)(0.9556322)
645	PYGO1	15q21.3	1	0	0	0	0	10	299	0.5853	0	0.00325732899022801	()
646	ARHGAP15	2q22.2	1	0	0	0	0	10	125	0.5853	0	0.00325732899022801	Signaling by Rho GTPases(R)(0.9932106)
647	UNC5C	4q22.3	2	0	0	0	0	10	129	0.5853	0	0.00977198697068404	Axon guidance(K)(0.9937476)
648	RASGRF2	5q14.1	2	0	0	0	0	10	384	0.5853	0	0.00651465798045603	MAPK signaling pathway(K)(0.996983)-Signaling by Rho GTPases(R)(0.997461)
649	H2BFM	23q22.2	1	0	0	0	0	10	139	0.5853	0	0.00325732899022801	Systemic lupus erythematosus(K)(0.962351)
650	CNTFR	9p13.3	1	0	0	0	0	10	326	0.5853	0	0.00325732899022801	()
651	OR51B6	11p15.4	1	0	0	0	0	10	413	0.5853	0	0.00325732899022801	()
652	DCTN1	2p13.1	2	0	0	0	0	9	399	0.6075	0	0.00977198697068404	G2/M Transition(R)(0.9968608)-Huntington disease(P)(0.9981906)-Huntington's disease(K)(0.9955138)
653	CTSA	20q13.12	1	0	0	0	0	9	136	0.6075	0	0.00325732899022801	()
654	F5	1q24.2	3	0	0	0	0	9	179	0.6075	0	0.00977198697068404	Formation of Fibrin Clot (Clotting Cascade)(R)(0.9939642)
655	GABRA1	5q34	2	0	0	0	0	9	283	0.6075	0	0.00651465798045603	()
656	EGFR	7p11.2	1	0	0	0	0	9	1700	0.6075	1	0.00325732899022801	()
657	NCOA1	2p23.3	1	0	0	0	0	9	804	0.6075	1	0.00325732899022801	Androgen-mediated signaling(N)(0.8324778)
658	AKAP9	7q21.2	3	0	0	0	0	9	92	0.6075	1	0.0130293159609121	G2/M Transition(R)(0.998367)
659	SOS2	14q22.1	1	0	0	0	0	9	1506	0.6075	0	0.00325732899022801	ErbB signaling pathway(K)(0.8939828)-FOXM1 transcription factor network(N)(0.810526)
660	PRKAA2	1p32.2	2	0	0	0	0	9	329	0.6075	0	0.00651465798045603	Adipocytokine signaling pathway(K)(0.9370464)-Insulin signaling pathway(K)(0.9986886)-Regulation of autophagy(K)(0.8511782)-mTOR signaling pathway(K)(0.9766354)
661	SNW1	14q24.3	1	0	0	0	0	9	366	0.6075	0	0.00325732899022801	()
662	TBC1D4	13q22.2	3	0	0	0	0	9	715	0.6075	0	0.00977198697068404	Glypican pathway(N)(0.9925532)-Proteogylcan syndecan-mediated signaling events(N)(0.9980198)-TRAIL signaling pathway(N)(0.9932018)
663	MAP3K5	6q23.3	2	0	0	0	0	9	1328	0.6075	0	0.00651465798045603	Signaling by BMP(R)(0.889256)-VEGF signaling pathway(K)(0.9981856)-nitric oxide signaling pathway(B)(0.9351058)
664	MAS1	6q25.3	1	0	0	0	0	9	285	0.6075	0	0.00325732899022801	Neuroactive ligand-receptor interaction(K)(0.969265)
665	PDE6A	5q33.1	1	0	0	0	0	9	204	0.6075	0	0.00325732899022801	()
666	CNTF	NA	1	0	0	0	0	9	326	0.6075	0	0.00325732899022801	()
667	CLCA2	1p22.3	1	0	0	0	0	9	486	0.6075	0	0.00325732899022801	()
668	XRN1	3q23	2	0	0	0	0	9	59	0.6075	0	0.00977198697068404	RNA degradation(K)(0.9979424)
669	UBE3B	12q24.11	2	0	0	0	0	9	138	0.6075	0	0.00651465798045603	Ubiquitin mediated proteolysis(K)(0.9878076)
670	ARHGEF4	2q21.1	1	0	0	0	0	9	320	0.6075	0	0.00325732899022801	Regulation of actin cytoskeleton(K)(0.9980438)-Signaling by Rho GTPases(R)(0.9732644)
671	SPRED1	15q14	1	0	0	0	0	9	189	0.6075	0	0.00325732899022801	Jak-STAT signaling pathway(K)(0.985379)
672	SETDB1	1q21.2	2	0	0	0	0	9	44	0.6075	0	0.00651465798045603	Lysine degradation(K)(0.9981896)
673	UBE4B	1p36.22	1	0	0	0	0	9	285	0.6075	0	0.00325732899022801	()
674	DHX16	6p21.33	1	0	0	0	0	9	128	0.6075	0	0.00325732899022801	()
675	ITSN1	21q22.11	1	0	0	0	0	9	173	0.6075	0	0.00325732899022801	Signaling by Rho GTPases(R)(0.9976936)
676	SERPINC1	1q25.1	1	0	0	0	0	9	547	0.6075	0	0.00325732899022801	()
677	NUP85	17q25.1	1	0	0	0	0	9	512	0.6075	0	0.00325732899022801	()
678	BMX	23p22.2	2	0	0	0	0	9	171	0.6075	0	0.00651465798045603	Angiopoietin receptor Tie2-mediated signaling(N)(0.9982064)
679	PDIA4	7q36.1	1	0	0	0	0	9	216	0.6075	0	0.00325732899022801	()
680	ABCG1	21q22.3	1	0	0	0	0	9	44	0.6075	0	0.00325732899022801	ABC transporters(K)(0.9972266)
681	ICAM3	19p13.2	1	0	0	0	0	9	278	0.6075	0	0.00325732899022801	()
682	MDC1	6p21.33	2	0	0	0	0	9	85	0.6075	0	0.00651465798045603	DNA Repair(R)(0.9969558)
683	WNT9B	17q21.32	1	0	0	0	0	9	720	0.6075	0	0.00325732899022801	Alzheimer disease-presenilin pathway(P)(0.9973984)-Melanogenesis(K)(0.804448)-Pathways in cancer(K)(0.997616)-Wnt signaling pathway(K)(0.993537)
684	OR10A7	12q13.2	2	0	0	0	0	9	413	0.6075	0	0.00977198697068404	Olfactory transduction(K)(0.9969134)
685	KNTC1	12q24.31	2	0	0	0	0	9	96	0.6075	0	0.00651465798045603	M Phase(R)(0.9976894)
686	CHN2	7p15.1	2	0	0	0	0	9	125	0.6075	0	0.00651465798045603	()
687	SRGAP2	1q32.1	2	0	0	0	0	9	243	0.6075	0	0.00651465798045603	()
688	NTNG1	1p13.3	3	0	0	0	0	9	129	0.6075	0	0.00977198697068404	Axon guidance(K)(0.9939342)
689	PHKA1	23q13.1	3	0	0	0	0	9	491	0.6075	0	0.00977198697068404	Heterotrimeric G-protein signaling pathway-Gi alpha and Gs alpha mediated pathway(P)(0.9985766)-Insulin signaling pathway(K)(0.9979744)-Metabolism of carbohydrates(R)(0.9931276)
690	OBSCN	1q42.13	2	0	0	0	0	9	125	0.6075	0	0.00977198697068404	Signaling by Rho GTPases(R)(0.994623)
691	OR3A2	17p13.3	1	0	0	0	0	9	413	0.6075	0	0.00325732899022801	()
692	FGD1	23p11.22	3	0	0	0	0	9	320	0.6075	0	0.00977198697068404	()
693	CD2BP2	16p11.2	1	0	0	0	0	9	274	0.6075	0	0.00325732899022801	()
694	CHRNA5	15q25.1	1	0	0	0	0	9	272	0.6075	0	0.00325732899022801	()
695	PTPN11	12q24.13	1	0	0	0	0	8	1485	0.6166	1	0.00325732899022801	()
696	UGT1A8	2q37.1	2	0	0	0	0	8	1192	0.6166	0	0.00651465798045603	Metabolic pathways(K)(0.9988906)
697	RXRB	6p21.32	2	0	0	0	0	8	551	0.6166	0	0.00651465798045603	Adipocytokine signaling pathway(K)(0.9901112)-Androgen-mediated signaling(N)(0.9851746)-PPAR signaling pathway(K)(0.9662524)-Pathways in cancer(K)(0.9990162)
698	SEC61A1	3q21.3	1	0	0	0	0	8	382	0.6166	0	0.00325732899022801	()
699	NUP153	6p22.3	1	0	0	0	0	8	1040	0.6166	0	0.00325732899022801	()
700	PENK	8q12.1	2	0	0	0	0	8	215	0.6166	0	0.00651465798045603	()
701	ACTG1	17q25.3	1	0	0	0	0	8	1048	0.6166	0	0.00325732899022801	()
702	COL4A6	23q22.3	1	0	0	0	0	8	625	0.6166	0	0.00977198697068404	Amoebiasis(K)(0.9936608)-Focal adhesion(K)(0.997985)-Pathways in cancer(K)(0.9988196)
703	CENPJ	13q12.12	1	0	0	0	0	8	83	0.6166	0	0.00651465798045603	G2/M Transition(R)(0.9928278)
704	FCGR1A	1q21.2	1	0	0	0	0	8	467	0.6166	0	0.00325732899022801	Fc gamma R-mediated phagocytosis(K)(0.9947676)-Hematopoietic cell lineage(K)(0.9972932)
705	ITGA2B	17q21.31	2	0	0	0	0	8	1114	0.6166	0	0.00651465798045603	()
706	SGOL2	2q33.1	1	0	0	0	0	8	96	0.6166	0	0.00651465798045603	M Phase(R)(0.9475118)
707	CYP7B1	8q12.3	2	0	0	0	0	8	208	0.6166	0	0.00977198697068404	Metabolism of lipids and lipoproteins(R)(0.9526002)
708	NUP188	9q34.11	1	0	0	0	0	8	429	0.6166	0	0.00325732899022801	()
709	EIF4A2	3q27.3	2	0	0	0	0	8	204	0.6166	1	0.00651465798045603	()
710	SHC1	1q21.3	1	0	0	0	0	8	1723	0.6166	0	0.00325732899022801	Natural killer cell mediated cytotoxicity(K)(0.9836464)-Syndecan-3-mediated signaling events(N)(0.8270644)-bcr signaling pathway(B)(0.8579626)
711	EPHB2	1p36.12	1	0	0	0	0	8	441	0.6166	0	0.00325732899022801	()
712	DMD	23p21.1	4	0	0	0	0	8	232	0.6166	0	0.0162866449511401	Dilated cardiomyopathy(K)(0.954101)-Hypertrophic cardiomyopathy (HCM)(K)(0.9966824)-Viral myocarditis(K)(0.9990496)-agrin in postsynaptic differentiation(B)(0.9972148)
713	GPX6	6p22.1	2	0	0	0	0	8	97	0.6166	0	0.00977198697068404	Glutathione metabolism(K)(0.9979744)
714	ACAP2	3q29	1	0	0	0	0	8	567	0.6166	0	0.00325732899022801	()
715	EIF3E	8q23.1	1	0	0	0	0	8	201	0.6166	0	0.00651465798045603	()
716	EEA1	12q22	1	0	0	0	0	8	452	0.6166	0	0.00325732899022801	()
717	MTTP	4q23	2	0	0	0	0	8	106	0.6166	0	0.00977198697068404	Metabolism of lipids and lipoproteins(R)(0.998535)
718	CHRD	3q27.1	1	0	0	0	0	8	286	0.6166	0	0.00325732899022801	()
719	SPRY1	4q28.1	1	0	0	0	0	8	272	0.6166	0	0.00325732899022801	()
720	ADAR	1q21.3	2	0	0	0	0	8	87	0.6166	0	0.00977198697068404	Cytosolic DNA-sensing pathway(K)(0.998099)-mRNA Processing(R)(0.9927648)
721	ATF1	12q13.13	2	0	0	0	0	8	863	0.6166	1	0.00651465798045603	EGFR1(C)(0.9973806)-Glypican pathway(N)(0.9780908)
722	SCNN1G	16p12.1	2	0	0	0	0	8	91	0.6166	0	0.00651465798045603	()
723	TAF6	7q22.1	1	0	0	0	0	8	254	0.6166	0	0.00325732899022801	()
724	PKLR	1q22	1	0	0	0	0	8	1503	0.6166	0	0.00325732899022801	()
725	MYH13	17p13.1	3	0	0	0	0	8	489	0.6166	0	0.00977198697068404	Tight junction(K)(0.9971998)-Wnt signaling pathway(P)(0.99858)
726	NSMAF	8q12.1	1	0	0	0	0	8	523	0.6166	0	0.00325732899022801	()
727	AGAP1	2q37.2	2	0	0	0	0	8	204	0.6166	0	0.00651465798045603	()
728	CXCL9	4q21.1	1	0	0	0	0	8	627	0.6166	0	0.00325732899022801	()
729	TBP	6q27	1	0	0	0	0	8	659	0.6166	0	0.00325732899022801	()
730	SLIT3	5q35.1	2	0	0	0	0	8	129	0.6166	0	0.00651465798045603	Axon guidance(K)(0.9955468)
731	COL9A1	6q13	2	0	0	0	0	8	223	0.6166	0	0.0130293159609121	Integrin signalling pathway(P)(0.9983014)-Signaling by PDGF(R)(0.8609382)
732	PCDHGC4	NA	1	0	0	0	0	8	299	0.6166	0	0.00651465798045603	()
733	CTNNA3	10q21.3	1	0	0	0	0	8	886	0.6166	0	0.00325732899022801	()
734	TAF1C	16q24.1	1	0	0	0	0	8	136	0.6166	0	0.00325732899022801	()
735	CD84	1q23.3	1	0	0	0	0	8	95	0.6166	0	0.00651465798045603	Cell surface interactions at the vascular wall(R)(0.9950036)
736	PCNT	21q22.3	2	0	0	0	0	8	83	0.6166	0	0.00977198697068404	G2/M Transition(R)(0.994836)
737	INADL	1p31.3	2	0	0	0	0	8	133	0.6166	0	0.00651465798045603	Tight junction(K)(0.9958472)
738	PTPRR	12q15	1	0	0	0	0	8	373	0.6166	0	0.00325732899022801	()
739	SRGAP1	12q14.2	1	0	0	0	0	8	243	0.6166	0	0.00651465798045603	Axon guidance(K)(0.9938692)-Signaling by Rho GTPases(R)(0.9927582)
740	CLDN18	3q22.3	2	0	0	0	0	8	298	0.6166	0	0.00651465798045603	Cell adhesion molecules (CAMs)(K)(0.9975252)
741	PPBP	4q13.3	1	0	0	0	0	8	613	0.6166	0	0.00651465798045603	Chemokine signaling pathway(K)(0.89566)-Cytokine-cytokine receptor interaction(K)(0.9946136)
742	ODF2	9q34.11	1	0	0	0	0	8	83	0.6166	0	0.00325732899022801	G2/M Transition(R)(0.987725)
743	GPER	NA	1	0	0	0	0	8	214	0.6166	0	0.00325732899022801	()
744	OR4A15	11q11	1	0	0	0	0	8	413	0.6166	0	0.00325732899022801	()
745	VANGL2	1q23.2	1	0	0	0	0	8	185	0.6166	0	0.00325732899022801	()
746	OPHN1	23q12	1	0	0	0	0	8	125	0.6166	0	0.00651465798045603	Signaling by Rho GTPases(R)(0.9265186)
747	DDX23	12q13.12	1	0	0	0	0	8	232	0.6166	0	0.00325732899022801	()
748	TRIP12	2q36.3	2	0	0	0	0	8	138	0.6166	0	0.00977198697068404	()
749	IL21R	16p12.1	3	0	0	0	0	8	326	0.6166	1	0.00977198697068404	()
750	UBR5	8q22.3	3	0	0	0	0	8	138	0.6166	0	0.00977198697068404	Ubiquitin mediated proteolysis(K)(0.9981032)
751	HNRNPA3	2q31.2	2	0	0	0	0	8	353	0.6166	0	0.00651465798045603	()
752	GRIK2	6q16.3	2	0	0	0	0	8	395	0.6166	0	0.00651465798045603	()
753	PLXNA2	1q32.2	1	0	0	0	0	8	129	0.6166	0	0.00651465798045603	Axon guidance(K)(0.9985956)
754	OR8J1	11q11	1	0	0	0	0	8	389	0.6166	0	0.00651465798045603	()
755	OR2K2	9q31.3	1	0	0	0	0	8	413	0.6166	0	0.00325732899022801	()
756	OR52I1	11p15.4	1	0	0	0	0	8	389	0.6166	0	0.00325732899022801	()
757	CASP7	10q25.3	1	0	0	0	0	7	795	0.6288	0	0.00325732899022801	a6b1 and a6b4 Integrin signaling(N)(0.8916036)
758	NUDT5	10p14	1	0	0	0	0	7	161	0.6288	0	0.00325732899022801	()
759	GTF2E1	3q13.33	1	0	0	0	0	7	288	0.6288	0	0.00325732899022801	()
760	AP1M1	19p13.11	3	0	0	0	0	7	264	0.6288	0	0.00977198697068404	Host Interactions of HIV factors(R)(0.9737972)
761	MED1	NA	1	0	0	0	0	7	241	0.6288	0	0.00325732899022801	()
762	F8	23q28	2	0	0	0	0	7	179	0.6288	0	0.0130293159609121	Formation of Platelet plug(R)(0.9991022)-intrinsic prothrombin activation pathway(B)(0.9297858)
763	TRAF2	9q34.3	1	0	0	0	0	7	1385	0.6288	0	0.00325732899022801	Adipocytokine signaling pathway(K)(0.985123)-Pathways in cancer(K)(0.9941204)
764	HEXA	15q24.1	2	0	0	0	0	7	1228	0.6288	0	0.00651465798045603	()
765	MTOR	NA	3	0	0	0	0	7	526	0.6288	0	0.00977198697068404	Insulin signaling pathway(K)(0.9979446)-Pathways in cancer(K)(0.9979878)
766	DNM2	19p13.2	1	0	0	0	0	7	767	0.6288	0	0.00325732899022801	()
767	NTRK1	1q23.1	2	0	0	0	0	7	876	0.6288	1	0.00651465798045603	MAPK signaling pathway(K)(0.9986764)-Pathways in cancer(K)(0.8853498)-p75(NTR)-mediated signaling(N)(0.9699222)
768	GRK7	3q23	1	0	0	0	0	7	514	0.6288	0	0.00325732899022801	()
769	IFNA1	9p21.3	2	0	0	0	0	7	629	0.6288	0	0.00651465798045603	()
770	RPL15	3p24.2	1	0	0	0	0	7	313	0.6288	0	0.00325732899022801	()
771	RET	10q11.21	1	0	0	0	0	7	704	0.6288	1	0.00325732899022801	()
772	ACAT1	11q22.3	1	0	0	0	0	7	1292	0.6288	0	0.00325732899022801	Metabolic pathways(K)(0.998531)
773	CHN1	2q31.1	1	0	0	0	0	7	202	0.6288	1	0.00651465798045603	Signaling by Rho GTPases(R)(0.984848)-t cell receptor signaling pathway(B)(0.9630494)
774	VAV1	19p13.3	1	0	0	0	0	7	1373	0.6288	0	0.00325732899022801	()
775	CPE	4q32.3	1	0	0	0	0	7	496	0.6288	0	0.00325732899022801	Insulin Synthesis and Secretion(R)(0.9977064)-Proteogylcan syndecan-mediated signaling events(N)(0.9145978)
776	MANBA	4q24	1	0	0	0	0	7	128	0.6288	0	0.00325732899022801	()
777	RIMS1	6q13	3	0	0	0	0	7	47	0.6288	0	0.0162866449511401	Synaptic Transmission(R)(0.9964222)
778	ALB	4q13.3	2	0	0	0	0	7	289	0.6288	0	0.00651465798045603	FOXA transcription factor networks(N)(0.990208)-Metabolism of lipids and lipoproteins(R)(0.8339378)
779	ELK1	23p11.23	1	0	0	0	0	7	1404	0.6288	0	0.00651465798045603	ErbB signaling pathway(K)(0.8933628)-Insulin signaling pathway(K)(0.9972094)-Parkinson disease(P)(0.9742986)-Signaling by FGFR(R)(0.809901)-Syndecan-3-mediated signaling events(N)(0.9408696)-TRAIL signaling pathway(N)(0.907712)
780	CTSG	14q12	1	0	0	0	0	7	633	0.6288	0	0.00325732899022801	()
781	GRIN2D	19q13.32	2	0	0	0	0	7	698	0.6288	0	0.00651465798045603	Alzheimer's disease(K)(0.998608)-Huntington disease(P)(0.9965804)
782	FBXW11	5q35.1	1	0	0	0	0	7	1500	0.6288	0	0.00325732899022801	role of erk5 in neuronal survival pathway(B)(0.841124)
783	NRXN1	2p16.3	3	0	0	0	0	7	135	0.6288	0	0.0162866449511401	Cell adhesion molecules (CAMs)(K)(0.9969162)
784	SAE1	19q13.32	1	0	0	0	0	7	138	0.6288	0	0.00325732899022801	()
785	MLLT4	6q27	1	0	0	0	0	7	413	0.6288	1	0.00651465798045603	()
786	MMRN1	4q22.1	1	0	0	0	0	7	118	0.6288	0	0.00977198697068404	Formation of Platelet plug(R)(0.9955976)
787	NUP93	16q13	1	0	0	0	0	7	429	0.6288	0	0.00325732899022801	()
788	SMURF1	7q22.1	1	0	0	0	0	7	980	0.6288	0	0.00325732899022801	()
789	UBA3	3p14.1	1	0	0	0	0	7	255	0.6288	0	0.00325732899022801	()
790	RFC1	4p14	2	0	0	0	0	7	277	0.6288	0	0.00651465798045603	()
791	DOCK1	10q26.2	1	0	0	0	0	7	713	0.6288	0	0.00651465798045603	Syndecan-1-mediated signaling events(N)(0.8098766)-p75(NTR)-mediated signaling(N)(0.9960432)
792	KLHL9	9p21.3	2	0	0	0	0	7	223	0.6288	0	0.00651465798045603	()
793	CTNNA1	5q31.2	1	0	0	0	0	7	1160	0.6288	0	0.00325732899022801	()
794	PPARD	6p21.31	1	0	0	0	0	7	719	0.6288	0	0.00325732899022801	()
795	TAS2R42	12p13.2	1	0	0	0	0	7	52	0.6288	0	0.00325732899022801	Taste transduction(K)(0.9965338)
796	CD22	19q13.12	2	0	0	0	0	7	766	0.6288	0	0.00651465798045603	Hematopoietic cell lineage(K)(0.998607)-TRAIL signaling pathway(N)(0.9878864)
797	IRF3	19q13.33	2	0	0	0	0	7	243	0.6288	0	0.00651465798045603	Toll-like receptor signaling pathway(K)(0.9944922)
798	PNLIP	10q25.3	1	0	0	0	0	7	1258	0.6288	0	0.00325732899022801	Metabolism of lipids and lipoproteins(R)(0.9910528)-Pentose phosphate pathway(K)(0.8443062)
799	DARC	1q23.2	1	0	0	0	0	7	232	0.6288	0	0.00325732899022801	()
800	MYO5C	15q21.2	2	0	0	0	0	7	46	0.6288	0	0.0162866449511401	Nicotinic acetylcholine receptor signaling pathway(P)(0.9991392)
801	YBX1	1p34.2	2	0	0	0	0	7	324	0.6288	0	0.00977198697068404	Formation and Maturation of mRNA Transcript(R)(0.9980146)-Transport of Mature Transcript to Cytoplasm(R)(0.9126598)
802	PPP2R5A	1q32.3	1	0	0	0	0	7	624	0.6288	0	0.00325732899022801	()
803	SLC11A1	2q35	1	0	0	0	0	7	121	0.6288	0	0.00325732899022801	()
804	TAS2R1	5p15.2	3	0	0	0	0	7	52	0.6288	0	0.00977198697068404	()
805	AP2B1	17q12	1	0	0	0	0	7	491	0.6288	0	0.00325732899022801	()
806	F11R	1q23.3	2	0	0	0	0	7	542	0.6288	0	0.00651465798045603	()
807	PRSS2	7q34	1	0	0	0	0	7	367	0.6288	0	0.00325732899022801	()
808	CHERP	19p13.11	2	0	0	0	0	7	128	0.6288	0	0.00651465798045603	()
809	CLASP1	2q14.3	1	0	0	0	0	7	171	0.6288	0	0.00325732899022801	()
810	TDP1	14q32.11	2	0	0	0	0	7	85	0.6288	0	0.00651465798045603	DNA Repair(R)(0.9978934)
811	THOC1	18p11.32	1	0	0	0	0	7	128	0.6288	0	0.00325732899022801	()
812	H2BFWT	23q22.2	1	0	0	0	0	7	139	0.6288	0	0.00325732899022801	()
813	PLXNA3	23q28	1	0	0	0	0	7	129	0.6288	0	0.00325732899022801	()
814	OR4K15	14q11.2	1	0	0	0	0	7	413	0.6288	0	0.00325732899022801	()
815	ROBO2	3p12.3	1	0	0	0	0	7	129	0.6288	0	0.00325732899022801	Axon guidance(K)(0.9286588)
816	OPRD1	1p35.3	1	0	0	0	0	7	490	0.6288	0	0.00325732899022801	()
817	CD34	1q32.2	1	0	0	0	0	7	291	0.6288	0	0.00325732899022801	()
818	GNPTAB	12q23.2	1	0	0	0	0	7	121	0.6288	0	0.00325732899022801	()
819	UNC5B	10q22.1	2	0	0	0	0	7	129	0.6288	0	0.00651465798045603	Axon guidance(K)(0.996218)
820	PPIL1	6p21.2	1	0	0	0	0	7	128	0.6288	0	0.00325732899022801	()
821	PRPF4	9q32	2	0	0	0	0	7	232	0.6288	0	0.00651465798045603	()
822	PRPF40B	12q13.12	1	0	0	0	0	7	128	0.6288	0	0.00325732899022801	()
823	PRPF8	17p13.3	1	0	0	0	0	7	232	0.6288	0	0.00325732899022801	()
824	NUP54	4q21.1	1	0	0	0	0	6	429	0.6464	0	0.00325732899022801	()
825	NUP214	9q34.13	1	0	0	0	0	6	1062	0.6464	1	0.00325732899022801	Influenza Life Cycle(R)(0.9948936)
826	EDNRA	4q31.23	1	0	0	0	0	6	685	0.6464	0	0.00325732899022801	()
827	LCP2	5q35.1	1	0	0	0	0	6	347	0.6464	0	0.00325732899022801	()
828	EIF5B	2q11.2	1	0	0	0	0	6	204	0.6464	0	0.00325732899022801	()
829	F9	23q27.1	1	0	0	0	0	6	278	0.6464	0	0.00325732899022801	()
830	ATP1B4	23q24	1	0	0	0	0	6	287	0.6464	0	0.00325732899022801	()
831	CACNA2D1	7q21.11	2	0	0	0	0	6	403	0.6464	0	0.0130293159609121	MAPK signaling pathway(K)(0.998282)
832	ALDH3A2	17p11.2	2	0	0	0	0	6	1184	0.6464	0	0.00651465798045603	()
833	XCL2	1q24.2	1	0	0	0	0	6	533	0.6464	0	0.00325732899022801	()
834	SLCO1B1	12p12.2	3	0	0	0	0	6	106	0.6464	0	0.00977198697068404	Metabolism of lipids and lipoproteins(R)(0.9970914)
835	PCK2	14q12	1	0	0	0	0	6	1382	0.6464	0	0.00325732899022801	()
836	SLC6A3	5p15.33	2	0	0	0	0	6	240	0.6464	0	0.00651465798045603	Alpha-synuclein signaling(N)(0.9632972)-Parkinson disease(P)(0.9971836)-Parkinson's disease(K)(0.9978214)-Synaptic Transmission(R)(0.997854)
837	HGF	7q21.11	2	0	0	0	0	6	1064	0.6464	0	0.00651465798045603	()
838	NUF2	1q23.3	2	0	0	0	0	6	96	0.6464	0	0.00977198697068404	M Phase(R)(0.9862608)
839	EIF2AK3	2p11.2	2	0	0	0	0	6	337	0.6464	0	0.00977198697068404	()
840	TACR3	4q24	1	0	0	0	0	6	466	0.6464	0	0.00325732899022801	()
841	BCL6	3q27.3	1	0	0	0	0	6	452	0.6464	1	0.00325732899022801	()
842	HNF1B	17q12	2	0	0	0	0	6	34	0.6464	0	0.00977198697068404	()
843	ZFYVE9	1p32.3	1	0	0	0	0	6	824	0.6464	0	0.00651465798045603	()
844	LIMK1	7q11.23	1	0	0	0	0	6	701	0.6464	0	0.00325732899022801	Signaling mediated by p38-alpha and p38-beta(N)(0.8832152)
845	MCM4	8q11.21	2	0	0	0	0	6	227	0.6464	0	0.00651465798045603	Cell cycle(K)(0.9939962)
846	COPB2	3q23	2	0	0	0	0	6	41	0.6464	0	0.00651465798045603	Membrane Trafficking(R)(0.9984194)
847	ACSL1	4q35.1	2	0	0	0	0	6	1263	0.6464	0	0.00651465798045603	Metabolic pathways(K)(0.9981214)-PPAR signaling pathway(K)(0.978976)
848	TAF12	1p35.3	1	0	0	0	0	6	254	0.6464	0	0.00325732899022801	()
849	HAO1	20p12.3	1	0	0	0	0	6	1167	0.6464	0	0.00977198697068404	Metabolic pathways(K)(0.9984534)-Peroxisome(K)(0.9969582)
850	PSENEN	19q13.12	1	0	0	0	0	6	795	0.6464	0	0.00325732899022801	Electron Transport Chain(R)(0.919658)
851	ABCA13	7p12.3	3	0	0	0	0	6	44	0.6464	0	0.0162866449511401	ABC transporters(K)(0.9953626)
852	PSAP	10q22.1	1	0	0	0	0	6	138	0.6464	0	0.00325732899022801	()
853	TXNDC12	1p32.3	1	0	0	0	0	6	50	0.6464	0	0.00325732899022801	()
854	IL18RAP	2q12.1	2	0	0	0	0	6	356	0.6464	0	0.00651465798045603	Cytokine-cytokine receptor interaction(K)(0.9971448)-IL12-mediated signaling events(N)(0.9984344)
855	WNT4	1p36.12	1	0	0	0	0	6	1181	0.6464	0	0.00325732899022801	Pathways in cancer(K)(0.8182722)-Wnt signaling pathway(K)(0.9984412)-Wnt(C)(0.975236)
856	ASH1L	1q22	2	0	0	0	0	6	176	0.6464	0	0.00977198697068404	()
857	PAX6	11p13	2	0	0	0	0	6	78	0.6464	0	0.00651465798045603	()
858	CACNA1A	19p13.13	3	0	0	0	0	6	785	0.6464	0	0.0130293159609121	Calcium signaling pathway(K)(0.9792604)-Glucose Regulation of Insulin Secretion(R)(0.9984798)-Long-term depression(K)(0.991207)-MAPK signaling pathway(K)(0.9992102)-Type II diabetes mellitus(K)(0.992033)
859	RUNX2	6p12.3	1	0	0	0	0	6	841	0.6464	0	0.00325732899022801	BCR signaling pathway(N)(0.999356)
860	KCNJ1	11q24.3	2	0	0	0	0	6	104	0.6464	0	0.00977198697068404	Gastric acid secretion(K)(0.9979518)
861	FN1	2q35	1	0	0	0	0	6	990	0.6464	0	0.00325732899022801	vegf hypoxia and angiogenesis(B)(0.9367124)
862	ITGA10	1q21.1	2	0	0	0	0	6	527	0.6464	0	0.00651465798045603	ECM-receptor interaction(K)(0.8827568)-Integrin signalling pathway(P)(0.9970434)-Regulation of actin cytoskeleton(K)(0.9046016)
863	KIR3DL2	19q13.42	1	0	0	0	0	6	278	0.6464	0	0.00325732899022801	()
864	NUP133	1q42.13	1	0	0	0	0	6	512	0.6464	0	0.00325732899022801	()
865	NCAM2	21q21.1	2	0	0	0	0	6	168	0.6464	0	0.0130293159609121	Cell adhesion molecules (CAMs)(K)(0.9984692)
866	APBB2	4p13	1	0	0	0	0	6	120	0.6464	0	0.00325732899022801	Alzheimer disease-presenilin pathway(P)(0.9910794)
867	WRN	8p12	2	0	0	0	0	6	67	0.6464	1	0.00651465798045603	Regulation of Telomerase(N)(0.9966086)
868	HIST1H4H	6p22.1	2	0	0	0	0	6	139	0.6464	0	0.00651465798045603	()
869	CELA2A	NA	1	0	0	0	0	6	101	0.6464	0	0.00325732899022801	Pancreatic secretion(K)(0.997026)
870	GTF3C4	9q34.13	1	0	0	0	0	6	136	0.6464	0	0.00325732899022801	()
871	ABCC10	6p21.1	2	0	0	0	0	6	44	0.6464	0	0.0130293159609121	ABC transporters(K)(0.9894102)
872	TCEB3	1p36.11	1	0	0	0	0	6	240	0.6464	0	0.00325732899022801	()
873	EIF3I	1p35.1	1	0	0	0	0	6	328	0.6464	0	0.00325732899022801	()
874	UBE2Q2	15q24.2	2	0	0	0	0	6	138	0.6464	0	0.00651465798045603	()
875	INHBA	7p14.1	1	0	0	0	0	6	374	0.6464	0	0.00325732899022801	()
876	GMPS	3q25.31	1	0	0	0	0	6	1192	0.6464	1	0.00651465798045603	Metabolic pathways(K)(0.9990158)
877	SRRM1	1p36.11	2	0	0	0	0	6	321	0.6464	0	0.00651465798045603	()
878	RASGRP3	2p22.3	1	0	0	0	0	6	457	0.6464	0	0.00325732899022801	()
879	PPP3R2	9q31.1	1	0	0	0	0	6	1217	0.6464	0	0.00325732899022801	()
880	ARHGAP18	6q22.33	1	0	0	0	0	6	125	0.6464	0	0.00325732899022801	()
881	NCOA6	20q11.22	2	0	0	0	0	6	125	0.6464	0	0.00977198697068404	Androgen-mediated signaling(N)(0.9769716)
882	PSMD10	23q22.3	1	0	0	0	0	6	382	0.6464	0	0.00325732899022801	()
883	DNAH11	7p15.3	1	0	0	0	0	6	134	0.6464	0	0.0195439739413681	Huntington disease(P)(0.9988878)
884	CEP250	20q11.22	2	0	0	0	0	6	83	0.6464	0	0.00977198697068404	G2/M Transition(R)(0.9966484)
885	HIST4H4	12p12.3	1	0	0	0	0	6	139	0.6464	0	0.00651465798045603	classical complement pathway(B)(0.9403162)
886	BUB1B	15q15.1	1	0	0	0	0	6	277	0.6464	1	0.00325732899022801	M Phase(R)(0.9961136)
887	TRIM21	11p15.4	2	0	0	0	0	6	139	0.6464	0	0.00977198697068404	()
888	PRUNE	1q21.2	1	0	0	0	0	6	161	0.6464	0	0.00325732899022801	Purine metabolism(K)(0.996993)
889	HTR6	1p36.13	1	0	0	0	0	6	557	0.6464	0	0.00325732899022801	()
890	ARHGAP20	11q23.1	2	0	0	0	0	6	125	0.6464	0	0.00977198697068404	()
891	PLXNC1	12q22	1	0	0	0	0	6	129	0.6464	0	0.00325732899022801	Axon guidance(K)(0.991894)
892	LRRK2	12q12	3	0	0	0	0	6	132	0.6464	0	0.0293159609120521	Parkinson's disease(K)(0.9984514)
893	HTR1A	5q12.2	2	0	0	0	0	6	461	0.6464	0	0.00651465798045603	Heterotrimeric G-protein signaling pathway-Gi alpha and Gs alpha mediated pathway(P)(0.9899656)
894	OR5M1	11q11	1	0	0	0	0	6	389	0.6464	0	0.00325732899022801	()
895	TNFSF8	9q33.1	1	0	0	0	0	6	266	0.6464	0	0.00325732899022801	()
896	CALCR	7q21.3	1	0	0	0	0	6	272	0.6464	0	0.00977198697068404	()
897	OR5I1	11q11	1	0	0	0	0	6	389	0.6464	0	0.00325732899022801	()
898	IFNA5	9p21.3	1	0	0	0	0	5	615	0.664	0	0.00325732899022801	()
899	CYP2A13	19q13.2	1	0	0	0	0	5	1168	0.664	0	0.00651465798045603	Biological oxidations(R)(0.9188036)-Metabolic pathways(K)(0.9977066)
900	VCL	10q22.2	1	0	0	0	0	5	698	0.664	0	0.00325732899022801	()
901	YWHAB	20q13.12	1	0	0	0	0	5	1410	0.664	0	0.00325732899022801	()
902	SEC61A2	10p14	1	0	0	0	0	5	377	0.664	0	0.00325732899022801	()
903	PRKAR2B	7q22.3	1	0	0	0	0	5	705	0.664	0	0.00325732899022801	()
904	MYO9B	19p13.11	1	0	0	0	0	5	169	0.664	0	0.00325732899022801	()
905	CUL7	6p21.1	1	0	0	0	0	5	138	0.664	0	0.00977198697068404	Ubiquitin mediated proteolysis(K)(0.9987576)
906	EPHB3	3q27.1	1	0	0	0	0	5	229	0.664	0	0.00325732899022801	()
907	POLD3	11q13.4	1	0	0	0	0	5	1407	0.664	0	0.00325732899022801	()
908	FGA	4q32.1	2	0	0	0	0	5	231	0.664	0	0.00651465798045603	Formation of Platelet plug(R)(0.9890522)
909	FOXA2	20p11.21	2	0	0	0	0	5	158	0.664	0	0.00651465798045603	()
910	PRKAR2A	3p21.31	1	0	0	0	0	5	731	0.664	0	0.00325732899022801	activation of csk by camp-dependent protein kinase inhibits signaling through the t cell receptor(B)(0.903012)-mcalpain and friends in cell motility(B)(0.874733)
911	VARS2	NA	2	0	0	0	0	5	46	0.664	0	0.00977198697068404	()
912	PDE6H	12p12.3	1	0	0	0	0	5	176	0.664	0	0.00325732899022801	Visual signal transduction: Cones(N)(0.9751784)
913	MASP2	1p36.22	2	0	0	0	0	5	151	0.664	0	0.00651465798045603	classical complement pathway(B)(0.913244)
914	ABCC8	11p15.1	1	0	0	0	0	5	292	0.664	0	0.00325732899022801	()
915	APEX1	14q11.2	1	0	0	0	0	5	110	0.664	0	0.00651465798045603	granzyme a mediated apoptosis pathway(B)(0.9741762)
916	SIN3B	19p13.11	1	0	0	0	0	5	768	0.664	0	0.00651465798045603	Class I PI3K signaling events mediated by Akt(N)(0.9572654)-IFN-gamma pathway(N)(0.8832326)-Signaling events mediated by HDAC Class I(N)(0.9782328)
917	MAP3K4	6q26	2	0	0	0	0	5	1023	0.664	0	0.00651465798045603	()
918	ATP1A1	1p13.1	1	0	0	0	0	5	287	0.664	0	0.00325732899022801	Cardiac muscle contraction(K)(0.9868116)
919	ATP6V0A2	12q24.31	1	0	0	0	0	5	1416	0.664	0	0.00325732899022801	()
920	SEC11A	15q25.3	1	0	0	0	0	5	61	0.664	0	0.00325732899022801	()
921	NUMA1	11q13.4	1	0	0	0	0	5	474	0.664	1	0.00651465798045603	G2/M Transition(R)(0.9989626)-TNF receptor signaling pathway(N)(0.9957616)-TRAIL signaling pathway(N)(0.9893406)
922	OPRK1	8q11.23	1	0	0	0	0	5	496	0.664	0	0.00325732899022801	()
923	NIT2	3q12.2	1	0	0	0	0	5	32	0.664	0	0.00325732899022801	D-Glutamine and D-glutamate metabolism(K)(0.9792256)
924	IDE	10q23.33	1	0	0	0	0	5	168	0.664	0	0.00651465798045603	()
925	NFATC2	20q13.2	1	0	0	0	0	5	1458	0.664	0	0.00325732899022801	IL1-mediated signaling events(N)(0.8143042)-ras-independent pathway in nk cell-mediated cytotoxicity(B)(0.900646)
926	MST1R	3p21.31	2	0	0	0	0	5	112	0.664	0	0.00651465798045603	a6b1 and a6b4 Integrin signaling(N)(0.9875124)
927	ERCC6	10q11.23	2	0	0	0	0	5	94	0.664	0	0.00977198697068404	()
928	EGR1	5q31.2	1	0	0	0	0	5	964	0.664	0	0.00325732899022801	IFN-gamma pathway(N)(0.968988)-p75(NTR)-mediated signaling(N)(0.9971216)
929	ABCA9	17q24.2	4	0	0	0	0	5	44	0.664	0	0.0130293159609121	()
930	APAF1	12q23.1	2	0	0	0	0	5	1033	0.664	0	0.00651465798045603	Alzheimer's disease(K)(0.867596)
931	GRIA2	4q32.1	1	0	0	0	0	5	413	0.664	0	0.00325732899022801	()
932	CPT1C	19q13.33	1	0	0	0	0	5	212	0.664	0	0.00325732899022801	()
933	KIR3DL1	19q13.42	1	0	0	0	0	5	278	0.664	0	0.00651465798045603	Natural killer cell mediated cytotoxicity(K)(0.9992834)
934	CCNH	5q14.3	1	0	0	0	0	5	668	0.664	0	0.00325732899022801	()
935	PPP2R5C	14q32.31	1	0	0	0	0	5	624	0.664	0	0.00325732899022801	M Phase(R)(0.9985086)-Wnt signaling pathway(K)(0.9986986)
936	PSMD1	2q37.1	1	0	0	0	0	5	501	0.664	0	0.00325732899022801	()
937	SSTR1	14q21.1	1	0	0	0	0	5	490	0.664	0	0.00325732899022801	()
938	DHX15	4p15.2	1	0	0	0	0	5	128	0.664	0	0.00325732899022801	()
939	TNFRSF10A	8p21.3	1	0	0	0	0	5	732	0.664	0	0.00325732899022801	()
940	TTF1	9q34.13	1	0	0	0	0	5	136	0.664	0	0.00651465798045603	Transcription(R)(0.9898318)
941	DDIT3	12q13.3	1	0	0	0	0	5	1028	0.664	1	0.00325732899022801	()
942	SALL1	16q12.1	1	0	0	0	0	5	85	0.664	0	0.00977198697068404	Wnt(C)(0.9972104)
943	MED12	23q13.1	1	0	0	0	0	5	33	0.664	1	0.00325732899022801	Generic Transcription Pathway(R)(0.9778304)
944	LIG3	17q12	1	0	0	0	0	5	99	0.664	0	0.00651465798045603	()
945	TJP3	19p13.3	1	0	0	0	0	5	133	0.664	0	0.00325732899022801	Tight junction(K)(0.8441018)
946	JUP	17q21.2	2	0	0	0	0	5	856	0.664	0	0.00651465798045603	()
947	CSF3	17q21.1	1	0	0	0	0	5	413	0.664	0	0.00325732899022801	()
948	ABCC12	16q12.1	1	0	0	0	0	5	44	0.664	0	0.00651465798045603	()
949	GUCY2C	12p13.1	3	0	0	0	0	5	191	0.664	0	0.00977198697068404	Purine metabolism(K)(0.9964504)
950	SEMA4F	2p13.1	2	0	0	0	0	5	129	0.664	0	0.00651465798045603	()
951	TAPBP	6p21.32	1	0	0	0	0	5	78	0.664	0	0.00325732899022801	Antigen processing and presentation(K)(0.9985438)
952	AMPD3	11p15.4	1	0	0	0	0	5	1180	0.664	0	0.00325732899022801	()
953	LRRC4C	11p12	2	0	0	0	0	5	129	0.664	0	0.00651465798045603	Axon guidance(K)(0.9977946)
954	ADORA3	1p13.2	1	0	0	0	0	5	402	0.664	0	0.00651465798045603	Glucagon signaling in metabolic regulation(R)(0.9284574)
955	CGNL1	15q21.3	2	0	0	0	0	5	46	0.664	0	0.00977198697068404	Nicotinic acetylcholine receptor signaling pathway(P)(0.9966062)
956	NRXN3	14q24.3	2	0	0	0	0	5	135	0.664	0	0.00651465798045603	()
957	PTPRJ	11p11.2	1	0	0	0	0	5	418	0.664	0	0.00325732899022801	Adherens junction(K)(0.9910494)-FGF signaling pathway(N)(0.8638006)-Insulin-mediated glucose transport(N)(0.8985728)
958	KIF2B	17q22	3	0	0	0	0	5	96	0.664	0	0.0162866449511401	()
959	OR2AG2	11p15.4	1	0	0	0	0	5	413	0.664	0	0.00325732899022801	()
960	WDR61	15q25.1	1	0	0	0	0	5	59	0.664	0	0.00325732899022801	()
961	CHD4	12p13.31	2	0	0	0	0	5	97	0.664	0	0.0130293159609121	Signaling events mediated by HDAC Class I(N)(0.9446828)
962	MYO18B	22q12.1	3	0	0	0	0	5	46	0.664	0	0.0162866449511401	Nicotinic acetylcholine receptor signaling pathway(P)(0.9929358)
963	HIST1H2BC	6p22.1	1	0	0	0	0	5	168	0.664	0	0.00325732899022801	()
964	WNT16	7q31.31	2	0	0	0	0	5	720	0.664	0	0.00651465798045603	Regulation of retinoblastoma protein(N)(0.8114768)
965	ROBO1	3p12.3	1	0	0	0	0	5	129	0.664	0	0.00325732899022801	()
966	RPL32	3p25.1	1	0	0	0	0	5	313	0.664	0	0.00325732899022801	()
967	SLC25A4	4q35.1	1	0	0	0	0	5	663	0.664	0	0.00325732899022801	Glucose Regulation of Insulin Secretion(R)(0.9962644)
968	DLG1	3q29	1	0	0	0	0	5	189	0.664	0	0.00977198697068404	T cell receptor signaling pathway(K)(0.9953846)-Wnt(C)(0.997304)
969	PPP2R2A	8p21.2	1	0	0	0	0	5	727	0.664	0	0.00325732899022801	()
970	HERC2	15q13.1	2	0	0	0	0	5	138	0.664	0	0.00977198697068404	()
971	ATP2B1	12q21.33	1	0	0	0	0	5	277	0.664	0	0.00325732899022801	()
972	ENTPD3	3p22.1	1	0	0	0	0	5	189	0.664	0	0.00325732899022801	()
973	OS9	12q14.1	2	0	0	0	0	5	244	0.664	0	0.00651465798045603	()
974	SF3B2	11q13.1	1	0	0	0	0	5	232	0.664	0	0.00325732899022801	()
975	HRH1	3p25.3	1	0	0	0	0	5	557	0.664	0	0.00325732899022801	()
976	EEF1D	8q24.3	1	0	0	0	0	5	201	0.664	0	0.00325732899022801	()
977	CCR6	6q27	1	0	0	0	0	5	602	0.664	0	0.00325732899022801	()
978	MMP16	8q21.3	2	0	0	0	0	5	120	0.664	0	0.00651465798045603	()
979	PSD2	5q31.3	1	0	0	0	0	5	204	0.664	0	0.00325732899022801	()
980	SF3B3	16q22.1	1	0	0	0	0	5	232	0.664	0	0.00325732899022801	()
981	NCKAP1L	12q13.2	2	0	0	0	0	5	215	0.664	0	0.00977198697068404	Regulation of actin cytoskeleton(K)(0.9981898)
982	ATP12A	13q12.12	1	0	0	0	0	5	134	0.664	0	0.00651465798045603	()
983	OR4F6	15q26.3	1	0	0	0	0	5	413	0.664	0	0.00325732899022801	()
984	WBP11	12p12.3	1	0	0	0	0	5	128	0.664	0	0.00325732899022801	()
985	EDA	23q13.1	1	0	0	0	0	5	266	0.664	0	0.00651465798045603	()
986	TBCA	5q14.1	1	0	0	0	0	5	201	0.664	0	0.00325732899022801	()
987	VPS4B	18q21.33	1	0	0	0	0	5	204	0.664	0	0.00325732899022801	()
988	OR51I1	11p15.4	1	0	0	0	0	5	413	0.664	0	0.00325732899022801	()
989	OR4M2	15q11.2	1	0	0	0	0	5	413	0.664	0	0.00325732899022801	()
990	OR10W1	11q12.1	1	0	0	0	0	5	211	0.664	0	0.00325732899022801	()
991	OR14C36	1q44	1	0	0	0	0	5	389	0.664	0	0.00325732899022801	()
992	OR8H2	11q11	1	0	0	0	0	5	389	0.664	0	0.00325732899022801	()
993	CSNK1E	22q13.1	1	0	0	0	0	4	569	0.6839	0	0.00325732899022801	()
994	RGS9	17q24.1	1	0	0	0	0	4	223	0.6839	0	0.00651465798045603	()
995	TLR4	9q33.1	2	0	0	0	0	4	517	0.6839	0	0.00977198697068404	Chagas disease(K)(0.813804)
996	CNTN1	12q12	2	0	0	0	0	4	200	0.6839	0	0.00977198697068404	()
997	KDR	4q12	1	0	0	0	0	4	856	0.6839	1	0.00325732899022801	()
998	ATP1A2	1q23.2	1	0	0	0	0	4	287	0.6839	0	0.00651465798045603	Pancreatic secretion(K)(0.9967984)
999	CYTH2	19q13.32	1	0	0	0	0	4	815	0.6839	0	0.00325732899022801	()
1000	GLI1	12q13.3	2	0	0	0	0	4	385	0.6839	0	0.00977198697068404	()
1001	FGF23	12p13.32	2	0	0	0	0	4	819	0.6839	0	0.00651465798045603	MAPK signaling pathway(K)(0.9981954)-Pathways in cancer(K)(0.9993756)-Proteogylcan syndecan-mediated signaling events(N)(0.9977366)-Regulation of actin cytoskeleton(K)(0.9982884)
1002	FIGF	23p22.2	1	0	0	0	0	4	793	0.6839	0	0.00325732899022801	Basal cell carcinoma(K)(0.9621188)
1003	TAS2R50	12p13.2	2	0	0	0	0	4	52	0.6839	0	0.00651465798045603	()
1004	DNAH5	5p15.2	3	0	0	0	0	4	146	0.6839	0	0.0325732899022801	Huntington disease(P)(0.9985036)
1005	LAMC3	9q34.13	2	0	0	0	0	4	665	0.6839	0	0.00651465798045603	Amoebiasis(K)(0.9983634)-ECM-receptor interaction(K)(0.9948834)-Integrin cell surface interactions(R)(0.950603)-Pathways in cancer(K)(0.9983412)
1006	PRKCE	2p21	1	0	0	0	0	4	1576	0.6839	0	0.00325732899022801	()
1007	TRPC1	3q23	1	0	0	0	0	4	247	0.6839	0	0.00651465798045603	()
1008	PKN1	19p13.12	2	0	0	0	0	4	771	0.6839	0	0.00651465798045603	Alzheimer disease-amyloid secretase pathway(P)(0.8042194)-BMP receptor signaling(N)(0.9567928)-pkc-catalyzed phosphorylation of inhibitory phosphoprotein of myosin phosphatase(B)(0.9859458)
1009	RIPK2	8q21.3	1	0	0	0	0	4	1059	0.6839	0	0.00325732899022801	()
1010	OR5M10	NA	1	0	0	0	0	4	389	0.6839	0	0.00651465798045603	()
1011	IL2RA	10p15.1	1	0	0	0	0	4	1302	0.6839	0	0.00325732899022801	()
1012	COL11A1	1p21.1	2	0	0	0	0	4	374	0.6839	0	0.0130293159609121	Focal adhesion(K)(0.9992724)
1013	KIFC3	16q13	1	0	0	0	0	4	304	0.6839	0	0.00325732899022801	()
1014	MITF	3p14.1	1	0	0	0	0	4	1007	0.6839	1	0.00651465798045603	Melanogenesis(K)(0.9969634)
1015	IRS1	2q36.3	1	0	0	0	0	4	1118	0.6839	0	0.00325732899022801	Syndecan-1-mediated signaling events(N)(0.8537558)
1016	ITGA1	5q11.2	1	0	0	0	0	4	720	0.6839	0	0.00325732899022801	()
1017	AP1M2	19p13.2	1	0	0	0	0	4	264	0.6839	0	0.00651465798045603	()
1018	MMP1	11q22.2	1	0	0	0	0	4	690	0.6839	0	0.00325732899022801	()
1019	CASK	23p11.4	1	0	0	0	0	4	515	0.6839	0	0.00651465798045603	()
1020	SMARCB1	22q11.23	1	0	0	0	0	4	494	0.6839	1	0.00651465798045603	()
1021	PIGH	14q24.1	1	0	0	0	0	4	1304	0.6839	0	0.00325732899022801	()
1022	DNAJB11	3q27.3	1	0	0	0	0	4	167	0.6839	0	0.00325732899022801	()
1023	UNC13B	9p13.3	2	0	0	0	0	4	47	0.6839	0	0.00977198697068404	Synaptic Transmission(R)(0.9885678)
1024	DNM1	9q34.11	1	0	0	0	0	4	692	0.6839	0	0.00325732899022801	()
1025	LAMC1	1q25.3	1	0	0	0	0	4	1031	0.6839	0	0.00977198697068404	Amoebiasis(K)(0.8453038)-Glypican pathway(N)(0.9767048)-IL4-mediated signaling events(N)(0.8772352)-Pathways in cancer(K)(0.9424696)
1026	CACNA1F	23p11.23	1	0	0	0	0	4	712	0.6839	0	0.00325732899022801	()
1027	COL11A2	6p21.32	1	0	0	0	0	4	374	0.6839	0	0.00651465798045603	Amoebiasis(K)(0.9852616)-Focal adhesion(K)(0.9952046)
1028	HMGCS2	1p12	1	0	0	0	0	4	1225	0.6839	0	0.00325732899022801	()
1029	ADCY10	1q24.2	1	0	0	0	0	4	392	0.6839	0	0.00325732899022801	()
1030	GLI3	7p14.1	2	0	0	0	0	4	391	0.6839	0	0.00651465798045603	Signaling events mediated by the Hedgehog family(N)(0.953404)
1031	AKAP13	15q25.3	1	0	0	0	0	4	133	0.6839	0	0.00325732899022801	()
1032	DDX58	9p21.1	2	0	0	0	0	4	97	0.6839	0	0.00651465798045603	Cytosolic DNA-sensing pathway(K)(0.9991492)-RIG-I-like receptor signaling pathway(K)(0.9978548)
1033	ITGA5	12q13.13	1	0	0	0	0	4	988	0.6839	0	0.00325732899022801	()
1034	ATP6V1D	14q23.3	1	0	0	0	0	4	1330	0.6839	0	0.00325732899022801	Glycosphingolipid biosynthesis - lacto and neolacto series(K)(0.9122638)-RNA polymerase(K)(0.8663844)
1035	HIST2H2BE	1q21.2	1	0	0	0	0	4	168	0.6839	0	0.00325732899022801	()
1036	SLC2A2	3q26.2	1	0	0	0	0	4	361	0.6839	0	0.00325732899022801	()
1037	DNAH3	16p12.2	3	0	0	0	0	4	301	0.6839	0	0.0293159609120521	Huntington disease(P)(0.9990918)-Huntington's disease(K)(0.9989146)-lissencephaly gene (lis1) in neuronal migration and development(B)(0.9959268)
1038	RXRA	9q34.2	1	0	0	0	0	4	586	0.6839	0	0.00325732899022801	Androgen-mediated signaling(N)(0.8829678)-Pathways in cancer(K)(0.9978268)
1039	DCK	4q13.3	1	0	0	0	0	4	211	0.6839	0	0.00325732899022801	()
1040	MYO9A	15q23	1	0	0	0	0	4	169	0.6839	0	0.00325732899022801	()
1041	VDAC2	10q22.2	1	0	0	0	0	4	375	0.6839	0	0.00325732899022801	Parkinson's disease(K)(0.994054)
1042	LAMB2	3p21.31	1	0	0	0	0	4	665	0.6839	0	0.00651465798045603	()
1043	YES1	18p11.32	1	0	0	0	0	4	1243	0.6839	0	0.00325732899022801	Insulin-mediated glucose transport(N)(0.8346138)
1044	SGSH	17q25.3	1	0	0	0	0	4	1211	0.6839	0	0.00325732899022801	Tyrosine metabolism(K)(0.8689132)
1045	NUMB	14q24.2	2	0	0	0	0	4	92	0.6839	0	0.00651465798045603	()
1046	ERBB2IP	5q12.3	3	0	0	0	0	4	225	0.6839	0	0.00977198697068404	TGFBR(C)(0.995389)
1047	CHST2	3q23	1	0	0	0	0	4	15	0.6839	0	0.00651465798045603	Glycosaminoglycan biosynthesis - keratan sulfate(K)(0.9967374)
1048	GRM3	7q21.11	1	0	0	0	0	4	402	0.6839	0	0.00325732899022801	()
1049	UBQLN2	23p11.1	1	0	0	0	0	4	167	0.6839	0	0.00325732899022801	()
1050	CD47	3q13.12	1	0	0	0	0	4	219	0.6839	0	0.00325732899022801	()
1051	EPHA1	7q35	2	0	0	0	0	4	151	0.6839	0	0.0130293159609121	Axon guidance(K)(0.9969252)
1052	DHX8	17q21.31	2	0	0	0	0	4	128	0.6839	0	0.00651465798045603	()
1053	HSPA4L	4q28.1	1	0	0	0	0	4	167	0.6839	0	0.00325732899022801	()
1054	MS4A1	11q12.2	1	0	0	0	0	4	89	0.6839	0	0.00651465798045603	()
1055	HIST2H2AC	1q21.2	1	0	0	0	0	4	168	0.6839	0	0.00325732899022801	()
1056	PDGFRA	4q12	2	0	0	0	0	4	1296	0.6839	1	0.00651465798045603	()
1057	ATG3	3q13.2	2	0	0	0	0	4	35	0.6839	0	0.00977198697068404	Regulation of autophagy(K)(0.994734)
1058	HERC1	15q22.31	2	0	0	0	0	4	138	0.6839	0	0.00651465798045603	Ubiquitin mediated proteolysis(K)(0.9926162)
1059	ABCA3	16p13.3	2	0	0	0	0	4	44	0.6839	0	0.00977198697068404	()
1060	SEMA3G	3p21.1	2	0	0	0	0	4	129	0.6839	0	0.00651465798045603	()
1061	MBD4	3q21.3	1	0	0	0	0	4	99	0.6839	0	0.00325732899022801	()
1062	CADM3	1q23.2	1	0	0	0	0	4	135	0.6839	0	0.00651465798045603	()
1063	SEC62	3q26.2	1	0	0	0	0	4	184	0.6839	0	0.00325732899022801	()
1064	CACNA1B	9q34.3	1	0	0	0	0	4	597	0.6839	0	0.00325732899022801	()
1065	MTSS1	8q24.13	1	0	0	0	0	4	63	0.6839	0	0.00325732899022801	()
1066	FARSB	NA	1	0	0	0	0	4	44	0.6839	0	0.00325732899022801	()
1067	KAT2B	3p24.3	1	0	0	0	0	4	47	0.6839	0	0.00325732899022801	()
1068	CD19	16p11.2	1	0	0	0	0	4	766	0.6839	0	0.00651465798045603	B cell activation(P)(0.8096186)-TRAIL signaling pathway(N)(0.957937)
1069	MSN	23q11.1	1	0	0	0	0	4	551	0.6839	1	0.00651465798045603	Plasma membrane estrogen receptor signaling(N)(0.960309)-Regulation of actin cytoskeleton(K)(0.931467)
1070	SCTR	2q14.2	1	0	0	0	0	4	367	0.6839	0	0.00325732899022801	()
1071	LPL	8p21.3	1	0	0	0	0	4	385	0.6839	0	0.00325732899022801	()
1072	ACVR1B	12q13.13	1	0	0	0	0	4	624	0.6839	0	0.00325732899022801	()
1073	ABCA4	1p22.1	3	0	0	0	0	4	44	0.6839	0	0.0130293159609121	()
1074	ATP6V1F	7q32.1	1	0	0	0	0	4	1330	0.6839	0	0.00325732899022801	()
1075	TLR8	23p22.2	1	0	0	0	0	4	172	0.6839	0	0.00651465798045603	()
1076	ERN1	17q23.3	1	0	0	0	0	4	438	0.6839	0	0.00325732899022801	()
1077	ACOT12	5q14.1	1	0	0	0	0	4	40	0.6839	0	0.00325732899022801	()
1078	ABCB4	7q21.12	2	0	0	0	0	4	44	0.6839	0	0.00977198697068404	()
1079	OR4C12	11p11.12	1	0	0	0	0	4	413	0.6839	0	0.00651465798045603	()
1080	JAM3	11q25	1	0	0	0	0	4	475	0.6839	0	0.00325732899022801	()
1081	SPRED2	2p14	1	0	0	0	0	4	189	0.6839	0	0.00325732899022801	()
1082	NCOA3	20q13.12	2	0	0	0	0	4	117	0.6839	0	0.00977198697068404	FOXA transcription factor networks(N)(0.9898858)
1083	RBM25	14q24.2	1	0	0	0	0	4	128	0.6839	0	0.00325732899022801	()
1084	ADORA2B	17p12	2	0	0	0	0	4	549	0.6839	0	0.00651465798045603	()
1085	NSD1	5q35.2	1	0	0	0	0	4	115	0.6839	1	0.00651465798045603	AndrogenReceptor(C)(0.8603566)
1086	PSMD13	11p15.5	1	0	0	0	0	4	501	0.6839	0	0.00325732899022801	()
1087	MMP21	10q26.2	1	0	0	0	0	4	120	0.6839	0	0.00651465798045603	Alzheimer disease-presenilin pathway(P)(0.9952186)
1088	ARHGEF7	13q34	2	0	0	0	0	4	902	0.6839	0	0.00651465798045603	Glypican pathway(N)(0.8955582)
1089	THOC2	23q25	2	0	0	0	0	4	128	0.6839	0	0.00977198697068404	Spliceosome(K)(0.9971024)
1090	CLNS1A	11q14.1	1	0	0	0	0	4	49	0.6839	0	0.00325732899022801	()
1091	CENPP	9q22.31	1	0	0	0	0	4	96	0.6839	0	0.00651465798045603	()
1092	PSD4	2q13	2	0	0	0	0	4	204	0.6839	0	0.00651465798045603	Endocytosis(K)(0.997434)
1093	CSDA	12p13.2	1	0	0	0	0	4	133	0.6839	0	0.00325732899022801	()
1094	PCSK5	9q21.13	1	0	0	0	0	4	311	0.6839	0	0.00651465798045603	Alzheimer disease-presenilin pathway(P)(0.9402144)
1095	PARN	16p13.12	2	0	0	0	0	4	59	0.6839	0	0.00651465798045603	()
1096	NFAT5	16q22.1	1	0	0	0	0	4	469	0.6839	0	0.00325732899022801	()
1097	PDE3A	12p12.2	2	0	0	0	0	4	345	0.6839	0	0.00977198697068404	Insulin signaling pathway(K)(0.9409586)-Purine metabolism(K)(0.9982916)
1098	LILRB1	19q13.42	1	0	0	0	0	4	111	0.6839	0	0.00325732899022801	()
1099	SSRP1	11q12.1	1	0	0	0	0	4	240	0.6839	0	0.00325732899022801	()
1100	DEPDC1B	5q12.1	1	0	0	0	0	4	125	0.6839	0	0.00325732899022801	()
1101	SEMA6C	1q21.2	1	0	0	0	0	4	129	0.6839	0	0.00325732899022801	()
1102	MPDZ	9p23	2	0	0	0	0	4	133	0.6839	0	0.0130293159609121	Tight junction(K)(0.9965096)
1103	SMARCA2	9p24.3	2	0	0	0	0	4	413	0.6839	0	0.00651465798045603	Androgen-mediated signaling(N)(0.9877476)-Wnt signaling pathway(P)(0.9975264)
1104	OR8A1	11q24.2	1	0	0	0	0	4	389	0.6839	0	0.00325732899022801	()
1105	LDLR	19p13.2	2	0	0	0	0	4	307	0.6839	0	0.00651465798045603	()
1106	CUL5	11q22.3	1	0	0	0	0	4	252	0.6839	0	0.00325732899022801	()
1107	TNIK	3q26.31	1	0	0	0	0	4	272	0.6839	0	0.0130293159609121	TNF receptor signaling pathway(N)(0.8550586)
1108	IKBKAP	9q31.3	1	0	0	0	0	4	136	0.6839	0	0.00325732899022801	TNF alpha/NF-kB(C)(0.9978652)
1109	YAP1	11q22.1	1	0	0	0	0	4	587	0.6839	0	0.00325732899022801	()
1110	MBTPS2	23p22.12	1	0	0	0	0	4	167	0.6839	0	0.00325732899022801	()
1111	OR4A47	NA	1	0	0	0	0	4	413	0.6839	0	0.00325732899022801	()
1112	EIF2AK2	2p22.2	2	0	0	0	0	3	282	0.6999	0	0.00651465798045603	()
1113	P2RX1	17p13.2	1	0	0	0	0	3	492	0.6999	0	0.00325732899022801	()
1114	GNAI2	3p21.31	1	0	0	0	0	3	1377	0.6999	0	0.00325732899022801	()
1115	SLC18A3	10q11.23	1	0	0	0	0	3	42	0.6999	0	0.00325732899022801	()
1116	ENPP1	6q23.2	2	0	0	0	0	3	1216	0.6999	0	0.00651465798045603	Metabolic pathways(K)(0.998875)-Purine metabolism(K)(0.9818346)-Starch and sucrose metabolism(K)(0.9226596)
1117	PIP4K2B	NA	1	0	0	0	0	3	285	0.6999	0	0.00325732899022801	()
1118	HLA-DRA	6p21.32	1	0	0	0	0	3	842	0.6999	0	0.00325732899022801	Pathogenic Escherichia coli infection(K)(0.9842272)
1119	RPS6KB2	11q13.1	1	0	0	0	0	3	504	0.6999	0	0.00325732899022801	()
1120	CADM1	11q23.2	1	0	0	0	0	3	135	0.6999	0	0.00651465798045603	Cell adhesion molecules (CAMs)(K)(0.9984556)
1121	MYH7	14q11.2	1	0	0	0	0	3	619	0.6999	0	0.00977198697068404	()
1122	XRCC6	22q13.2	1	0	0	0	0	3	421	0.6999	0	0.00325732899022801	()
1123	ABCC9	12p12.1	2	0	0	0	0	3	44	0.6999	0	0.00651465798045603	()
1124	DDO	6q21	1	0	0	0	0	3	108	0.6999	0	0.00325732899022801	()
1125	TMLHE	23q28	1	0	0	0	0	3	44	0.6999	0	0.00325732899022801	()
1126	SLC2A1	1p34.2	1	0	0	0	0	3	543	0.6999	0	0.00325732899022801	()
1127	NCOR1	17p11.2	1	0	0	0	0	3	772	0.6999	0	0.00325732899022801	Huntington disease(P)(0.9178124)-Signaling events mediated by HDAC Class I(N)(0.9888084)
1128	GNAT1	3p21.31	1	0	0	0	0	3	236	0.6999	0	0.00325732899022801	()
1129	ANGPT1	8q23.1	2	0	0	0	0	3	188	0.6999	0	0.00977198697068404	Angiogenesis(P)(0.9949058)
1130	PIK3R4	3q22.1	2	0	0	0	0	3	135	0.6999	0	0.00651465798045603	()
1131	IARS2	1q41	2	0	0	0	0	3	49	0.6999	0	0.00651465798045603	()
1132	GRK5	10q26.11	1	0	0	0	0	3	505	0.6999	0	0.00325732899022801	()
1133	ICAM1	19p13.2	1	0	0	0	0	3	560	0.6999	0	0.00325732899022801	()
1134	STXBP1	9q34.11	1	0	0	0	0	3	230	0.6999	0	0.00325732899022801	()
1135	ETS2	21q22.2	1	0	0	0	0	3	79	0.6999	0	0.00325732899022801	Dorso-ventral axis formation(K)(0.9539966)
1136	RASGRF1	15q25.1	1	0	0	0	0	3	647	0.6999	0	0.00325732899022801	()
1137	GRB7	17q12	1	0	0	0	0	3	500	0.6999	0	0.00325732899022801	()
1138	PFKFB3	10p15.1	1	0	0	0	0	3	313	0.6999	0	0.00325732899022801	()
1139	GYS1	19q13.33	1	0	0	0	0	3	735	0.6999	0	0.00325732899022801	()
1140	BCAT2	19q13.33	1	0	0	0	0	3	1223	0.6999	0	0.00325732899022801	()
1141	CHUK	10q24.2	1	0	0	0	0	3	1719	0.6999	0	0.00325732899022801	()
1142	MAN2A2	15q26.1	1	0	0	0	0	3	1129	0.6999	0	0.00325732899022801	Metabolic pathways(K)(0.9989148)-er associated degradation (erad) pathway(B)(0.9247594)
1143	DST	6p12.1	3	0	0	0	0	3	45	0.6999	0	0.0325732899022801	Alpha6Beta4Integrin(C)(0.997869)
1144	BTK	23q22.1	1	0	0	0	0	3	658	0.6999	0	0.00325732899022801	Caspase cascade in apoptosis(N)(0.904339)
1145	NT5C1A	1p34.2	1	0	0	0	0	3	1187	0.6999	0	0.00325732899022801	Caffeine metabolism(K)(0.915254)
1146	ZNFX1	20q13.13	1	0	0	0	0	3	67	0.6999	0	0.00651465798045603	Regulation of Telomerase(N)(0.9112328)
1147	ABCB1	7q21.12	1	0	0	0	0	3	138	0.6999	0	0.00977198697068404	()
1148	TRPC3	4q27	2	0	0	0	0	3	215	0.6999	0	0.00651465798045603	ion channels and their functional role in vascular endothelium(B)(0.9858862)
1149	RPS6	9p22.1	1	0	0	0	0	3	1050	0.6999	0	0.00325732899022801	cadmium induces dna synthesis and proliferation in macrophages(B)(0.8830554)
1150	GNA12	7p22.2	1	0	0	0	0	3	816	0.6999	0	0.00325732899022801	()
1151	PLEC1	8q24.3	1	0	0	0	0	3	295	0.6999	0	0.00325732899022801	()
1152	COPA	1q23.2	1	0	0	0	0	3	762	0.6999	0	0.00325732899022801	Class I PI3K signaling events(N)(0.9896858)
1153	MAP2K6	17q24.3	1	0	0	0	0	3	1232	0.6999	0	0.00325732899022801	()
1154	E2F2	1p36.12	1	0	0	0	0	3	567	0.6999	0	0.00325732899022801	Cell cycle(K)(0.9292576)-DNA Replication(R)(0.9396058)-Pathways in cancer(K)(0.9936848)
1155	LPAR4	23q21.1	1	0	0	0	0	3	364	0.6999	0	0.00977198697068404	LPA receptor mediated events(N)(0.9968244)-Neuroactive ligand-receptor interaction(K)(0.9982334)
1156	PGF	14q24.3	1	0	0	0	0	3	503	0.6999	0	0.00325732899022801	()
1157	FMN1	15q13.3	1	0	0	0	0	3	105	0.6999	0	0.00325732899022801	()
1158	PAK6	15q15.1	1	0	0	0	0	3	600	0.6999	0	0.00325732899022801	()
1159	CLIP1	12q24.31	1	0	0	0	0	3	133	0.6999	0	0.00325732899022801	Lissencephaly gene (LIS1) in neuronal migration and development(N)(0.9985984)-lissencephaly gene (lis1) in neuronal migration and development(B)(0.9722324)
1160	CDC25B	20p13	1	0	0	0	0	3	1207	0.6999	0	0.00651465798045603	Cell cycle(P)(0.9293612)-IL4-mediated signaling events(N)(0.9791962)
1161	NLRC4	2p22.3	1	0	0	0	0	3	62	0.6999	0	0.00977198697068404	()
1162	DTX1	12q24.13	1	0	0	0	0	3	114	0.6999	0	0.00325732899022801	NOTCH(C)(0.9096572)
1163	NCKAP1	2q32.1	1	0	0	0	0	3	298	0.6999	0	0.00651465798045603	()
1164	PPARA	22q13.31	1	0	0	0	0	3	236	0.6999	0	0.00325732899022801	()
1165	FLNC	7q32.1	1	0	0	0	0	3	511	0.6999	0	0.00651465798045603	()
1166	DIAPH2	23q21.33	2	0	0	0	0	3	215	0.6999	0	0.00977198697068404	Regulation of actin cytoskeleton(K)(0.996991)
1167	CCT4	2p15	1	0	0	0	0	3	213	0.6999	0	0.00325732899022801	()
1168	MASP1	3q27.3	1	0	0	0	0	3	151	0.6999	0	0.00325732899022801	()
1169	IRAK1	23q28	2	0	0	0	0	3	666	0.6999	0	0.00651465798045603	Neurotrophic factor-mediated Trk receptor signaling(N)(0.8023022)-Signalling by NGF(R)(0.9877884)
1170	DPYD	1p21.3	1	0	0	0	0	3	1138	0.6999	0	0.00651465798045603	Metabolic pathways(K)(0.9915202)
1171	GFRA1	10q25.3	1	0	0	0	0	3	69	0.6999	0	0.00651465798045603	()
1172	LAMB3	1q32.2	1	0	0	0	0	3	643	0.6999	0	0.00325732899022801	()
1173	TNFAIP3	6q23.3	1	0	0	0	0	3	948	0.6999	1	0.00325732899022801	()
1174	PELP1	17p13.2	1	0	0	0	0	3	402	0.6999	0	0.00325732899022801	()
1175	TRPV4	12q24.11	2	0	0	0	0	3	43	0.6999	0	0.00651465798045603	()
1176	MYO1B	2q32.3	1	0	0	0	0	3	46	0.6999	0	0.00325732899022801	()
1177	DTX2	7q11.23	1	0	0	0	0	3	47	0.6999	0	0.00325732899022801	()
1178	GINS1	20p11.21	1	0	0	0	0	3	111	0.6999	0	0.00325732899022801	()
1179	MAPKAP1	9q33.3	2	0	0	0	0	3	630	0.6999	0	0.00651465798045603	Signalling by NGF(R)(0.9659438)-TRAIL signaling pathway(N)(0.997882)
1180	FARSA	19p13.13	1	0	0	0	0	3	44	0.6999	0	0.00325732899022801	()
1181	RPA2	1p35.3	1	0	0	0	0	3	276	0.6999	0	0.00325732899022801	()
1182	MYST4	10q22.2	2	0	0	0	0	3	606	0.6999	1	0.00977198697068404	Huntington disease(P)(0.9501224)-Wnt signaling pathway(P)(0.9967898)-p53 pathway(P)(0.9170428)
1183	RPS6KA1	1p36.11	1	0	0	0	0	3	904	0.6999	0	0.00325732899022801	Oocyte meiosis(K)(0.9898886)
1184	EHD4	15q15.1	1	0	0	0	0	3	365	0.6999	0	0.00325732899022801	()
1185	AARS	16q22.1	1	0	0	0	0	3	44	0.6999	0	0.00325732899022801	()
1186	ATP1A4	1q23.2	1	0	0	0	0	3	287	0.6999	0	0.00325732899022801	()
1187	MYH14	19q13.33	1	0	0	0	0	3	404	0.6999	0	0.00325732899022801	()
1188	PDE7B	6q23.3	1	0	0	0	0	3	161	0.6999	0	0.00325732899022801	()
1189	B2M	15q21.1	2	0	0	0	0	3	480	0.6999	0	0.00651465798045603	()
1190	HS3ST5	6q22.1	1	0	0	0	0	3	26	0.6999	0	0.00325732899022801	()
1191	PIGO	9p13.3	1	0	0	0	0	3	1304	0.6999	0	0.00325732899022801	()
1192	SRD5A2	2p23.1	1	0	0	0	0	3	144	0.6999	0	0.00325732899022801	()
1193	NEDD4	15q21.3	1	0	0	0	0	3	385	0.6999	0	0.00325732899022801	()
1194	DSG3	18q12.1	2	0	0	0	0	3	128	0.6999	0	0.00651465798045603	Apoptosis(R)(0.8814704)
1195	UGT2B7	4q13.2	1	0	0	0	0	3	1198	0.6999	0	0.00325732899022801	Glucose Regulation of Insulin Secretion(R)(0.8587152)-RNA polymerase(K)(0.8143844)
1196	ABP1	7q36.1	2	0	0	0	0	3	106	0.6999	0	0.00651465798045603	Arginine and proline metabolism(K)(0.9850454)-Histidine metabolism(K)(0.8892936)
1197	NR1H4	12q23.1	1	0	0	0	0	3	71	0.6999	0	0.00325732899022801	()
1198	PTPN5	11p15.1	2	0	0	0	0	3	373	0.6999	0	0.00977198697068404	MAPK signaling pathway(K)(0.9954906)
1199	GRID2	4q22.1	1	0	0	0	0	3	335	0.6999	0	0.00651465798045603	()
1200	ADRA1A	8p21.2	1	0	0	0	0	3	662	0.6999	0	0.00325732899022801	()
1201	LPA	6q26	1	0	0	0	0	3	39	0.6999	0	0.00651465798045603	amb2 Integrin signaling(N)(0.9929966)
1202	MED26	19p13.11	1	0	0	0	0	3	33	0.6999	0	0.00325732899022801	()
1203	GRM5	11q14.3	1	0	0	0	0	3	736	0.6999	0	0.00325732899022801	()
1204	RPN2	20q11.23	1	0	0	0	0	3	1310	0.6999	0	0.00325732899022801	Alanine, aspartate and glutamate metabolism(K)(0.863298)
1205	NTN4	12q22	1	0	0	0	0	3	308	0.6999	0	0.00325732899022801	()
1206	MYH10	17p13.1	2	0	0	0	0	3	404	0.6999	0	0.00651465798045603	()
1207	RFXAP	13q13.3	1	0	0	0	0	3	104	0.6999	0	0.00325732899022801	()
1208	NRG1	8p12	2	0	0	0	0	3	542	0.6999	0	0.00977198697068404	ErbB signaling pathway(K)(0.9990408)-Glypican pathway(N)(0.9875498)-agrin in postsynaptic differentiation(B)(0.894692)
1209	AARS2	6p21.1	1	0	0	0	0	3	41	0.6999	0	0.00651465798045603	()
1210	DSCAM	21q22.2	2	0	0	0	0	3	75	0.6999	0	0.0195439739413681	FOXA transcription factor networks(N)(0.9966018)
1211	AZI1	17q25.3	1	0	0	0	0	3	83	0.6999	0	0.00325732899022801	()
1212	KIR2DL3	19q13.42	2	0	0	0	0	3	278	0.6999	0	0.00651465798045603	()
1213	ARSG	17q24.2	1	0	0	0	0	3	121	0.6999	0	0.00325732899022801	()
1214	CARD11	7p22.2	1	0	0	0	0	3	646	0.6999	1	0.00325732899022801	()
1215	GTF2H4	6p21.33	1	0	0	0	0	3	324	0.6999	0	0.00325732899022801	()
1216	B9D2	19q13.2	1	0	0	0	0	3	96	0.6999	0	0.00325732899022801	()
1217	VCAN	NA	2	0	0	0	0	3	135	0.6999	0	0.0130293159609121	Cell adhesion molecules (CAMs)(K)(0.9927246)
1218	TRA2B	3q27.2	1	0	0	0	0	3	128	0.6999	0	0.00651465798045603	()
1219	PRKCH	14q23.1	1	0	0	0	0	3	1346	0.6999	0	0.00325732899022801	()
1220	CYP4A22	1p33	1	0	0	0	0	3	1279	0.6999	0	0.00325732899022801	()
1221	PREB	2p23.3	1	0	0	0	0	3	198	0.6999	0	0.00325732899022801	()
1222	RRN3	16p13.11	1	0	0	0	0	3	136	0.6999	0	0.00325732899022801	()
1223	UTRN	6q24.2	2	0	0	0	0	3	45	0.6999	0	0.00977198697068404	agrin in postsynaptic differentiation(B)(0.9983806)
1224	PRMT5	14q11.2	1	0	0	0	0	3	139	0.6999	0	0.00325732899022801	()
1225	ANGPTL4	19p13.2	1	0	0	0	0	3	69	0.6999	0	0.00325732899022801	()
1226	PNLIPRP1	10q25.3	1	0	0	0	0	3	1195	0.6999	0	0.00325732899022801	Metabolic pathways(K)(0.9993846)
1227	STAG2	23q25	1	0	0	0	0	3	212	0.6999	0	0.00977198697068404	Cell cycle(K)(0.9953514)
1228	GMPR2	14q12	1	0	0	0	0	3	161	0.6999	0	0.00651465798045603	()
1229	MAPK6	15q21.2	1	0	0	0	0	3	300	0.6999	0	0.00325732899022801	()
1230	ANAPC4	4p15.2	1	0	0	0	0	3	481	0.6999	0	0.00325732899022801	APC/C-mediated degradation of cell cycle proteins(R)(0.9624524)-Cell cycle(K)(0.818518)
1231	SVIL	10p11.23	3	0	0	0	0	3	125	0.6999	0	0.0130293159609121	()
1232	PRPF40A	2q23.3	1	0	0	0	0	3	128	0.6999	0	0.00325732899022801	()
1233	SEMA3D	7q21.11	2	0	0	0	0	3	129	0.6999	0	0.00651465798045603	()
1234	DGKA	12q13.2	2	0	0	0	0	3	1891	0.6999	0	0.00651465798045603	BCR signaling pathway(N)(0.8063636)-Folate biosynthesis(K)(0.9973396)-Glycerophospholipid metabolism(K)(0.987482)-Glycosphingolipid biosynthesis - lacto and neolacto series(K)(0.9963426)-LPA4-mediated signaling events(N)(0.8123728)-Lysine biosynthesis(K)(0.884458)-O-Glycan biosynthesis(K)(0.925172)-One carbon pool by folate(K)(0.8846082)-Phenylalanine metabolism(K)(0.8859724)
1235	SERPINA5	14q32.13	1	0	0	0	0	3	69	0.6999	0	0.00651465798045603	()
1236	MCC	5q22.2	1	0	0	0	0	3	136	0.6999	0	0.00325732899022801	()
1237	DNM1L	12p11.21	1	0	0	0	0	3	316	0.6999	0	0.00325732899022801	()
1238	ERN2	16p12.1	2	0	0	0	0	3	120	0.6999	0	0.0130293159609121	Alzheimer disease-presenilin pathway(P)(0.9940828)
1239	OR51A7	11p15.4	1	0	0	0	0	3	413	0.6999	0	0.00325732899022801	()
1240	ECT2	3q26.31	1	0	0	0	0	3	125	0.6999	0	0.00325732899022801	()
1241	DDX6	11q23.3	1	0	0	0	0	3	59	0.6999	1	0.00325732899022801	()
1242	ERCC6L	23q13.1	1	0	0	0	0	3	96	0.6999	0	0.00977198697068404	()
1243	CNOT3	19q13.42	1	0	0	0	0	3	59	0.6999	0	0.00325732899022801	()
1244	TP53BP1	15q15.3	2	0	0	0	0	3	85	0.6999	0	0.00651465798045603	()
1245	CCT5	5p15.2	1	0	0	0	0	3	201	0.6999	0	0.00651465798045603	()
1246	ADRA2B	2q11.2	1	0	0	0	0	3	461	0.6999	0	0.00651465798045603	()
1247	PLA2R1	2q24.2	1	0	0	0	0	3	157	0.6999	0	0.00325732899022801	()
1248	CLDN15	7q22.1	1	0	0	0	0	3	298	0.6999	0	0.00325732899022801	()
1249	EHD2	19q13.32	1	0	0	0	0	3	204	0.6999	0	0.00325732899022801	()
1250	RASGRP1	15q14	1	0	0	0	0	3	510	0.6999	0	0.00325732899022801	()
1251	SEMA5B	3q21.1	1	0	0	0	0	3	129	0.6999	0	0.00325732899022801	()
1252	SLC26A3	7q31.1	2	0	0	0	0	3	101	0.6999	0	0.00977198697068404	Pancreatic secretion(K)(0.9974186)
1253	PRPF3	1q21.2	1	0	0	0	0	3	128	0.6999	0	0.00325732899022801	()
1254	DDX46	5q31.1	1	0	0	0	0	3	128	0.6999	0	0.00325732899022801	()
1255	MUC5B	11p15.5	1	0	0	0	0	3	89	0.6999	0	0.00651465798045603	()
1256	MYL10	7q22.1	1	0	0	0	0	3	454	0.6999	0	0.00325732899022801	Focal adhesion(K)(0.9813276)-Tight junction(K)(0.997398)
1257	GLG1	16q22.3	1	0	0	0	0	3	270	0.6999	0	0.00325732899022801	()
1258	OR1A1	17p13.3	1	0	0	0	0	3	413	0.6999	0	0.00325732899022801	()
1259	RRBP1	20p12.1	1	0	0	0	0	3	167	0.6999	0	0.00325732899022801	()
1260	UNC5D	8p12	1	0	0	0	0	3	129	0.6999	0	0.00325732899022801	()
1261	LLGL2	17q25.1	1	0	0	0	0	3	133	0.6999	0	0.00651465798045603	Tight junction(K)(0.982779)
1262	MICB	6p21.33	1	0	0	0	0	3	219	0.6999	0	0.00325732899022801	Natural killer cell mediated cytotoxicity(K)(0.9992314)
1263	SH2B1	16p11.2	1	0	0	0	0	3	126	0.6999	0	0.00651465798045603	Neurotrophin signaling pathway(K)(0.9931904)
1264	CDC5L	6p21.1	1	0	0	0	0	3	128	0.6999	0	0.00325732899022801	()
1265	SEC23B	20p11.23	1	0	0	0	0	3	167	0.6999	0	0.00325732899022801	()
1266	LAMP3	3q27.1	1	0	0	0	0	3	121	0.6999	0	0.00651465798045603	()
1267	NLGN3	23q13.1	1	0	0	0	0	3	135	0.6999	0	0.00325732899022801	()
1268	HIST1H3B	6p22.1	1	0	0	0	0	3	139	0.6999	0	0.00651465798045603	()
1269	OR7D4	19p13.2	1	0	0	0	0	3	413	0.6999	0	0.00651465798045603	()
1270	OR2AT4	11q13.4	1	0	0	0	0	3	413	0.6999	0	0.00325732899022801	()
1271	COL27A1	9q32	2	0	0	0	0	3	195	0.6999	0	0.00651465798045603	()
1272	RAB4A	1q42.13	1	0	0	0	0	3	204	0.6999	0	0.00325732899022801	()
1273	MCHR2	6q16.3	1	0	0	0	0	3	272	0.6999	0	0.00651465798045603	()
1274	P2RY13	3q25.1	1	0	0	0	0	3	272	0.6999	0	0.00651465798045603	()
1275	ATP1A3	19q13.2	1	0	0	0	0	2	287	0.7106	0	0.00325732899022801	()
1276	IARS	9q22.31	1	0	0	0	0	2	49	0.7106	0	0.00325732899022801	()
1277	ASAP1	8q24.21	1	0	0	0	0	2	937	0.7106	0	0.00325732899022801	()
1278	NPAS2	2q11.2	1	0	0	0	0	2	30	0.7106	0	0.00651465798045603	()
1279	FMN2	1q43	1	0	0	0	0	2	25	0.7106	0	0.00651465798045603	Dorso-ventral axis formation(K)(0.824758)
1280	POLR2B	4q12	1	0	0	0	0	2	1635	0.7106	0	0.00651465798045603	Metabolic pathways(K)(0.996349)
1281	XDH	2p23.1	1	0	0	0	0	2	1239	0.7106	0	0.00325732899022801	()
1282	AR	23q12	1	0	0	0	0	2	1028	0.7106	0	0.00325732899022801	FGF signaling pathway(P)(0.9608878)-Renal cell carcinoma(K)(0.9114764)
1283	NOS2	17q11.1	1	0	0	0	0	2	2370	0.7106	0	0.00325732899022801	()
1284	PDK3	23p22.11	1	0	0	0	0	2	11	0.7106	0	0.00325732899022801	()
1285	HK1	10q21.3	1	0	0	0	0	2	1383	0.7106	0	0.00325732899022801	()
1286	ETFDH	4q32.1	1	0	0	0	0	2	148	0.7106	0	0.00325732899022801	()
1287	ELMO2	20q13.12	1	0	0	0	0	2	195	0.7106	0	0.00325732899022801	()
1288	NEB	2q23.3	1	0	0	0	0	2	31	0.7106	0	0.0195439739413681	Muscle contraction(R)(0.9940186)
1289	CNGA1	4p12	2	0	0	0	0	2	48	0.7106	0	0.00977198697068404	()
1290	CYP2A6	19q13.2	1	0	0	0	0	2	1168	0.7106	0	0.00325732899022801	()
1291	HLX	1q41	1	0	0	0	0	2	112	0.7106	0	0.00325732899022801	()
1292	RAP2C	23q26.2	1	0	0	0	0	2	195	0.7106	0	0.00325732899022801	()
1293	GORASP1	3p22.2	1	0	0	0	0	2	96	0.7106	0	0.00651465798045603	()
1294	DAB1	1p32.2	1	0	0	0	0	2	46	0.7106	0	0.00325732899022801	()
1295	DNAH2	17p13.1	2	0	0	0	0	2	199	0.7106	0	0.0162866449511401	Huntington's disease(K)(0.9988582)-lissencephaly gene (lis1) in neuronal migration and development(B)(0.9660852)
1296	PEBP1	12q24.23	1	0	0	0	0	2	426	0.7106	0	0.00325732899022801	()
1297	IGFBP6	12q13.13	1	0	0	0	0	2	17	0.7106	0	0.00325732899022801	()
1298	LNPEP	5q15	1	0	0	0	0	2	426	0.7106	0	0.00651465798045603	Regulation of p38-alpha and p38-beta(N)(0.9964648)
1299	MEF2D	1q22	1	0	0	0	0	2	842	0.7106	0	0.00325732899022801	()
1300	UGT2B11	4q13.2	1	0	0	0	0	2	1198	0.7106	0	0.00325732899022801	()
1301	LPGAT1	1q32.3	1	0	0	0	0	2	79	0.7106	0	0.00325732899022801	()
1302	MYH8	17p13.1	1	0	0	0	0	2	513	0.7106	0	0.00651465798045603	Tight junction(K)(0.9951204)-Wnt signaling pathway(P)(0.99811)
1303	PARD6A	16q22.1	1	0	0	0	0	2	795	0.7106	0	0.00325732899022801	()
1304	PAX3	2q36.1	2	0	0	0	0	2	68	0.7106	1	0.0162866449511401	Regulation of retinoblastoma protein(N)(0.9985176)-regulation of transcriptional activity by pml(B)(0.911282)
1305	STX3	11q12.1	1	0	0	0	0	2	75	0.7106	0	0.00651465798045603	()
1306	MED23	NA	2	0	0	0	0	2	33	0.7106	0	0.00651465798045603	()
1307	STAT2	12q13.2	1	0	0	0	0	2	493	0.7106	0	0.00325732899022801	EGFR1(C)(0.9566894)
1308	SUV39H2	10p13	1	0	0	0	0	2	44	0.7106	0	0.00325732899022801	()
1309	FADS2	11q12.2	1	0	0	0	0	2	100	0.7106	0	0.00325732899022801	()
1310	PLAU	10q22.2	1	0	0	0	0	2	396	0.7106	0	0.00651465798045603	()
1311	DCTN2	12q13.3	1	0	0	0	0	2	307	0.7106	0	0.00325732899022801	()
1312	LPAR1	9q31.3	1	0	0	0	0	2	428	0.7106	0	0.00325732899022801	()
1313	HES1	3q29	1	0	0	0	0	2	161	0.7106	0	0.00325732899022801	()
1314	PTPRB	12q15	1	0	0	0	0	2	155	0.7106	0	0.00325732899022801	()
1315	PLXNB1	3p21.31	1	0	0	0	0	2	132	0.7106	0	0.00325732899022801	()
1316	ARFGEF1	8q13.2	2	0	0	0	0	2	49	0.7106	0	0.00977198697068404	thrombin signaling and protease-activated receptors(B)(0.853892)
1317	AKAP8	19p13.12	1	0	0	0	0	2	147	0.7106	0	0.00325732899022801	()
1318	SCNN1B	16p12.1	1	0	0	0	0	2	91	0.7106	0	0.00325732899022801	()
1319	ACLY	17q21.2	1	0	0	0	0	2	1184	0.7106	0	0.00651465798045603	Citrate cycle (TCA cycle)(K)(0.918876)-Pyrimidine metabolism(K)(0.9196922)-Steroid biosynthesis(K)(0.9893898)-Valine, leucine and isoleucine degradation(K)(0.884478)
1320	PSMB5	14q11.2	1	0	0	0	0	2	501	0.7106	0	0.00325732899022801	()
1321	TLL2	10q24.1	1	0	0	0	0	2	91	0.7106	0	0.00325732899022801	()
1322	C8B	1p32.2	1	0	0	0	0	2	380	0.7106	0	0.00325732899022801	()
1323	CBLB	3q13.11	1	0	0	0	0	2	1454	0.7106	1	0.00325732899022801	()
1324	LDHB	12p12.1	1	0	0	0	0	2	1189	0.7106	0	0.00325732899022801	()
1325	AMPH	7p14.1	2	0	0	0	0	2	95	0.7106	0	0.00651465798045603	Fc gamma R-mediated phagocytosis(K)(0.9985918)
1326	SNAP47	1q42.13	1	0	0	0	0	2	36	0.7106	0	0.00325732899022801	()
1327	CSNK2A1	20p13	1	0	0	0	0	2	1219	0.7106	0	0.00325732899022801	BCR signaling pathway(N)(0.9980008)
1328	MCM5	22q12.3	1	0	0	0	0	2	345	0.7106	0	0.00325732899022801	hiv-1 nef: negative effector of fas and tnf(B)(0.9122744)
1329	SMARCC2	12q13.2	1	0	0	0	0	2	332	0.7106	0	0.00325732899022801	()
1330	GABRA3	23q28	1	0	0	0	0	2	283	0.7106	0	0.00325732899022801	()
1331	TRPC6	11q22.1	1	0	0	0	0	2	206	0.7106	0	0.00325732899022801	()
1332	LEPR	1p31.3	1	0	0	0	0	2	675	0.7106	0	0.00325732899022801	Neuroactive ligand-receptor interaction(K)(0.993979)
1333	TLN2	15q22.2	1	0	0	0	0	2	200	0.7106	0	0.00651465798045603	Focal adhesion(K)(0.997112)
1334	TF	3q22.1	1	0	0	0	0	2	149	0.7106	0	0.00325732899022801	()
1335	GSTA1	6p12.1	1	0	0	0	0	2	145	0.7106	0	0.00325732899022801	()
1336	FABP2	4q26	1	0	0	0	0	2	69	0.7106	0	0.00325732899022801	()
1337	CHRNA1	2q31.1	1	0	0	0	0	2	348	0.7106	0	0.00325732899022801	()
1338	PLA2G6	22q13.1	1	0	0	0	0	2	1647	0.7106	0	0.00325732899022801	Glycosphingolipid biosynthesis - lacto and neolacto series(K)(0.9565978)-Lysine biosynthesis(K)(0.8493488)-N-Glycan biosynthesis(K)(0.9132094)
1339	MED17	11q21	1	0	0	0	0	2	33	0.7106	0	0.00325732899022801	()
1340	CHST15	NA	1	0	0	0	0	2	22	0.7106	0	0.00325732899022801	()
1341	GPI	19q13.11	1	0	0	0	0	2	1235	0.7106	0	0.00325732899022801	Fatty acid elongation in mitochondria(K)(0.9213308)-One carbon pool by folate(K)(0.9337504)-Ubiquinone and other terpenoid-quinone biosynthesis(K)(0.960512)
1342	EPAS1	2p21	1	0	0	0	0	2	375	0.7106	0	0.00325732899022801	Pathways in cancer(K)(0.9971012)-Signaling events mediated by VEGFR1 and VEGFR2(N)(0.9866226)
1343	DNAH10	12q24.31	1	0	0	0	0	2	134	0.7106	0	0.0130293159609121	Huntington disease(P)(0.9957354)
1344	NR1H3	11p11.2	2	0	0	0	0	2	150	0.7106	0	0.00651465798045603	()
1345	WNT6	2q35	1	0	0	0	0	2	1161	0.7106	0	0.00651465798045603	Cadherin signaling pathway(P)(0.9940736)-Glypican pathway(N)(0.8127752)-Small cell lung cancer(K)(0.946837)
1346	MAN2B2	4p16.1	1	0	0	0	0	2	16	0.7106	0	0.00651465798045603	()
1347	MAOA	23p11.3	1	0	0	0	0	2	1213	0.7106	0	0.00325732899022801	()
1348	RHOB	2p24.1	1	0	0	0	0	2	471	0.7106	0	0.00325732899022801	()
1349	STAM	10p12.33	1	0	0	0	0	2	441	0.7106	0	0.00325732899022801	()
1350	PPARGC1A	4p15.2	1	0	0	0	0	2	1061	0.7106	0	0.00651465798045603	Glypican 1 network(N)(0.9341466)-ceramide signaling pathway(B)(0.8179334)
1351	SH3GL1	19p13.3	1	0	0	0	0	2	204	0.7106	1	0.00325732899022801	()
1352	F13A1	6p25.1	1	0	0	0	0	2	172	0.7106	0	0.00651465798045603	Formation of Platelet plug(R)(0.9094944)
1353	OR11H6	14q11.2	1	0	0	0	0	2	389	0.7106	0	0.00651465798045603	Olfactory transduction(K)(0.9917726)
1354	ERLEC1	NA	1	0	0	0	0	2	167	0.7106	0	0.00325732899022801	()
1355	ACE2	23p22.2	2	0	0	0	0	2	17	0.7106	0	0.00651465798045603	()
1356	BAZ1B	7q11.23	2	0	0	0	0	2	16	0.7106	0	0.00977198697068404	()
1357	KNG1	3q27.3	1	0	0	0	0	2	658	0.7106	0	0.00325732899022801	()
1358	DVL3	3q27.1	1	0	0	0	0	2	577	0.7106	0	0.00325732899022801	()
1359	NLRX1	11q23.3	1	0	0	0	0	2	71	0.7106	0	0.00325732899022801	()
1360	MAP3K2	2q14.3	1	0	0	0	0	2	910	0.7106	0	0.00651465798045603	()
1361	RICTOR	NA	1	0	0	0	0	2	655	0.7106	0	0.00325732899022801	TRAIL signaling pathway(N)(0.937609)
1362	USO1	4q21.1	1	0	0	0	0	2	715	0.7106	0	0.00651465798045603	()
1363	UGT1A10	NA	2	0	0	0	0	2	1192	0.7106	0	0.00651465798045603	()
1364	ETV6	12p13.2	1	0	0	0	0	2	25	0.7106	1	0.00325732899022801	()
1365	C4BPB	1q32.2	1	0	0	0	0	2	141	0.7106	0	0.00325732899022801	()
1366	ABCA10	17q24.3	1	0	0	0	0	2	44	0.7106	0	0.00651465798045603	()
1367	AP1B1	22q12.2	1	0	0	0	0	2	338	0.7106	0	0.00325732899022801	()
1368	SPOP	17q21.33	1	0	0	0	0	2	63	0.7106	0	0.00325732899022801	()
1369	GNAT3	7q21.11	1	0	0	0	0	2	265	0.7106	0	0.00325732899022801	()
1370	S1PR3	9q22.1	1	0	0	0	0	2	397	0.7106	0	0.00651465798045603	()
1371	FGD4	12p11.21	1	0	0	0	0	2	125	0.7106	0	0.00651465798045603	()
1372	IL13	5q31.1	1	0	0	0	0	2	504	0.7106	0	0.00325732899022801	()
1373	SVEP1	9q31.3	1	0	0	0	0	2	299	0.7106	0	0.0162866449511401	Wnt signaling pathway(P)(0.99719)
1374	NCK2	2q12.2	1	0	0	0	0	2	840	0.7106	0	0.00325732899022801	()
1375	MLH1	3p22.2	2	0	0	0	0	2	350	0.7106	1	0.00651465798045603	Mismatch repair(K)(0.9891384)-Pathways in cancer(K)(0.9995104)
1376	EXOSC2	9q34.12	1	0	0	0	0	2	59	0.7106	0	0.00325732899022801	()
1377	LPP	3q28	1	0	0	0	0	2	105	0.7106	1	0.00325732899022801	()
1378	CFTR	7q31.2	1	0	0	0	0	2	254	0.7106	0	0.00325732899022801	()
1379	MAPKAPK5	12q24.12	1	0	0	0	0	2	922	0.7106	0	0.00325732899022801	()
1380	MYL4	17q21.32	2	0	0	0	0	2	31	0.7106	0	0.00651465798045603	()
1381	BMP10	2p14	2	0	0	0	0	2	101	0.7106	0	0.00651465798045603	()
1382	ABCC2	10q24.2	1	0	0	0	0	2	44	0.7106	0	0.00325732899022801	()
1383	GLO1	6p21.2	1	0	0	0	0	2	40	0.7106	0	0.00325732899022801	Pyruvate metabolism(K)(0.9089154)
1384	NCF2	1q25.3	1	0	0	0	0	2	375	0.7106	0	0.0130293159609121	()
1385	SFRS11	1p31.1	1	0	0	0	0	2	226	0.7106	0	0.00325732899022801	()
1386	RIT2	18q12.3	1	0	0	0	0	2	268	0.7106	0	0.00325732899022801	()
1387	TAF6L	11q12.3	2	0	0	0	0	2	36	0.7106	0	0.00977198697068404	()
1388	CHP	NA	1	0	0	0	0	2	1480	0.7106	0	0.00325732899022801	Amyotrophic lateral sclerosis (ALS)(K)(0.9311564)-Caspase cascade in apoptosis(N)(0.9949018)-Oocyte meiosis(K)(0.9920326)
1389	CENPO	2p23.3	1	0	0	0	0	2	96	0.7106	0	0.00325732899022801	()
1390	ATG4C	1p31.3	1	0	0	0	0	2	35	0.7106	0	0.00325732899022801	()
1391	PDGFRB	5q33.1	1	0	0	0	0	2	1235	0.7106	1	0.00325732899022801	()
1392	ABCB5	7p15.3	1	0	0	0	0	2	44	0.7106	0	0.00325732899022801	()
1393	CD55	1q32.2	1	0	0	0	0	2	221	0.7106	0	0.00325732899022801	()
1394	MYLK2	20q11.21	1	0	0	0	0	2	625	0.7106	0	0.00325732899022801	()
1395	MYBPC3	11p11.2	2	0	0	0	0	2	117	0.7106	0	0.00651465798045603	()
1396	GTF2IRD1	7q11.23	2	0	0	0	0	2	36	0.7106	0	0.00651465798045603	()
1397	PIWIL1	12q24.33	1	0	0	0	0	2	25	0.7106	0	0.00325732899022801	()
1398	LYN	8q12.1	1	0	0	0	0	2	1182	0.7106	0	0.00325732899022801	()
1399	HAGH	16p13.3	1	0	0	0	0	2	40	0.7106	0	0.00325732899022801	()
1400	FGF6	12p13.32	1	0	0	0	0	2	684	0.7106	0	0.00325732899022801	()
1401	ABCC1	16p13.11	2	0	0	0	0	2	44	0.7106	0	0.00977198697068404	()
1402	PLOD2	3q24	1	0	0	0	0	2	44	0.7106	0	0.00325732899022801	()
1403	MED13	17q23.2	1	0	0	0	0	2	33	0.7106	0	0.00325732899022801	()
1404	NLRP3	1q44	1	0	0	0	0	2	62	0.7106	0	0.0130293159609121	NOD-like receptor signaling pathway(K)(0.9977768)
1405	CARS	11p15.4	2	0	0	0	0	2	41	0.7106	1	0.00651465798045603	()
1406	NR2C2AP	19p13.11	1	0	0	0	0	2	30	0.7106	0	0.00325732899022801	()
1407	HHAT	1q32.2	2	0	0	0	0	2	63	0.7106	0	0.00651465798045603	Signaling events mediated by the Hedgehog family(N)(0.9929108)
1408	GUCY1A3	4q32.1	1	0	0	0	0	2	430	0.7106	0	0.00325732899022801	()
1409	GEMIN5	5q33.2	1	0	0	0	0	2	49	0.7106	0	0.00325732899022801	()
1410	DLG2	11q14.1	2	0	0	0	0	2	85	0.7106	0	0.00977198697068404	Wnt(C)(0.9978366)
1411	SLC10A1	14q24.2	1	0	0	0	0	2	106	0.7106	0	0.00325732899022801	()
1412	CCL7	17q12	1	0	0	0	0	2	430	0.7106	0	0.00325732899022801	()
1413	KCNQ1	11p15.5	1	0	0	0	0	2	315	0.7106	0	0.00325732899022801	()
1414	KIR3DL3	19q13.42	1	0	0	0	0	2	78	0.7106	0	0.00651465798045603	Antigen processing and presentation(K)(0.997494)
1415	TDG	12q23.3	2	0	0	0	0	2	99	0.7106	0	0.00651465798045603	()
1416	PLCB4	20p12.3	1	0	0	0	0	2	2335	0.7106	0	0.00325732899022801	()
1417	FAR1	11p15.2	1	0	0	0	0	2	169	0.7106	0	0.00325732899022801	()
1418	CREB3L1	11p11.2	1	0	0	0	0	2	364	0.7106	1	0.00325732899022801	Huntington's disease(K)(0.9963722)-Melanogenesis(K)(0.9969498)-Vasopressin-regulated water reabsorption(K)(0.9977438)
1419	MYO7A	11q13.5	1	0	0	0	0	2	46	0.7106	0	0.00651465798045603	()
1420	TAS2R8	12p13.2	1	0	0	0	0	2	52	0.7106	0	0.00651465798045603	()
1421	ABCC11	16q12.1	1	0	0	0	0	2	44	0.7106	0	0.00325732899022801	()
1422	ERBB2	17q12	1	0	0	0	0	2	739	0.7106	1	0.00325732899022801	()
1423	CR1	1q32.2	1	0	0	0	0	2	247	0.7106	0	0.00651465798045603	()
1424	MYST2	17q21.33	1	0	0	0	0	2	241	0.7106	0	0.00325732899022801	()
1425	BMP15	23p11.22	2	0	0	0	0	2	91	0.7106	0	0.00651465798045603	()
1426	AIM2	1q23.2	2	0	0	0	0	2	56	0.7106	0	0.00651465798045603	()
1427	ADH5	4q23	1	0	0	0	0	2	1178	0.7106	0	0.00325732899022801	Cysteine and methionine metabolism(K)(0.9461556)-Folate biosynthesis(K)(0.9021526)-Pentose phosphate pathway(K)(0.9641004)
1428	EHMT2	6p21.32	1	0	0	0	0	2	168	0.7106	0	0.00325732899022801	()
1429	TARS2	1q21.2	1	0	0	0	0	2	41	0.7106	0	0.00325732899022801	()
1430	CD1B	1q23.1	2	0	0	0	0	2	89	0.7106	0	0.00651465798045603	()
1431	ATP5G3	2q31.1	1	0	0	0	0	2	1295	0.7106	0	0.00325732899022801	()
1432	PARS2	1p32.3	1	0	0	0	0	2	41	0.7106	0	0.00325732899022801	()
1433	HSP90B1	12q23.3	1	0	0	0	0	2	564	0.7106	0	0.00325732899022801	()
1434	MYO5A	15q21.2	1	0	0	0	0	2	94	0.7106	0	0.00651465798045603	()
1435	TAS1R1	1p36.31	1	0	0	0	0	2	52	0.7106	0	0.00325732899022801	()
1436	TTC37	5q15	1	0	0	0	0	2	59	0.7106	0	0.00325732899022801	()
1437	DLC1	8p22	1	0	0	0	0	2	125	0.7106	0	0.00651465798045603	()
1438	ABCA8	17q24.2	2	0	0	0	0	2	44	0.7106	0	0.00651465798045603	()
1439	TAC3	12q13.3	1	0	0	0	0	2	183	0.7106	0	0.00325732899022801	()
1440	SNRPA	19q13.2	1	0	0	0	0	2	353	0.7106	0	0.00325732899022801	()
1441	SLC25A5	23q24	1	0	0	0	0	2	599	0.7106	0	0.00325732899022801	()
1442	STARD8	23q13.1	1	0	0	0	0	2	125	0.7106	0	0.00651465798045603	Signaling by Rho GTPases(R)(0.9898692)
1443	EDC3	15q24.1	1	0	0	0	0	2	59	0.7106	0	0.00325732899022801	()
1444	WAS	23p11.23	1	0	0	0	0	2	634	0.7106	1	0.00325732899022801	()
1445	NPR2	9p13.3	1	0	0	0	0	2	263	0.7106	0	0.00651465798045603	()
1446	GEMIN4	17p13.3	1	0	0	0	0	2	49	0.7106	0	0.00325732899022801	()
1447	COL5A1	9q34.3	1	0	0	0	0	2	390	0.7106	0	0.00325732899022801	()
1448	SKIV2L2	5q11.2	1	0	0	0	0	2	59	0.7106	0	0.00325732899022801	()
1449	UQCR	19p13.3	1	0	0	0	0	2	148	0.7106	0	0.00325732899022801	()
1450	SLC10A2	13q33.1	1	0	0	0	0	2	106	0.7106	0	0.00651465798045603	()
1451	RTN4	2p16.1	1	0	0	0	0	2	268	0.7106	0	0.00651465798045603	()
1452	BACE2	21q22.3	1	0	0	0	0	2	313	0.7106	0	0.00651465798045603	()
1453	RASAL2	1q25.2	1	0	0	0	0	2	207	0.7106	0	0.00651465798045603	()
1454	CARD18	11q22.3	1	0	0	0	0	2	62	0.7106	0	0.00325732899022801	()
1455	KCNMB2	3q26.32	1	0	0	0	0	2	116	0.7106	0	0.00325732899022801	()
1456	PDE1B	12q13.2	1	0	0	0	0	2	511	0.7106	0	0.00325732899022801	()
1457	SNCB	5q35.2	1	0	0	0	0	2	62	0.7106	0	0.00325732899022801	()
1458	ARF5	7q32.1	1	0	0	0	0	2	646	0.7106	0	0.00325732899022801	()
1459	OR4K2	14q11.2	1	0	0	0	0	2	413	0.7106	0	0.00651465798045603	()
1460	CYP26A1	10q23.33	1	0	0	0	0	2	65	0.7106	0	0.00325732899022801	()
1461	SEMA6A	5q23.1	1	0	0	0	0	2	129	0.7106	0	0.00325732899022801	()
1462	ROBO3	11q24.2	1	0	0	0	0	2	129	0.7106	0	0.00325732899022801	()
1463	PSD	10q24.32	1	0	0	0	0	2	204	0.7106	0	0.00325732899022801	()
1464	CENPE	4q24	1	0	0	0	0	2	96	0.7106	0	0.00651465798045603	()
1465	ABL2	1q25.2	1	0	0	0	0	2	312	0.7106	1	0.00325732899022801	()
1466	ANAPC5	12q24.31	1	0	0	0	0	2	481	0.7106	0	0.00325732899022801	()
1467	OR6V1	NA	1	0	0	0	0	2	389	0.7106	0	0.00325732899022801	()
1468	PDE4C	19p13.11	1	0	0	0	0	2	223	0.7106	0	0.00325732899022801	()
1469	CXADR	21q21.1	1	0	0	0	0	2	258	0.7106	0	0.00325732899022801	()
1470	NDUFB9	8q24.13	1	0	0	0	0	2	1332	0.7106	0	0.00325732899022801	()
1471	OR4N5	14q11.2	1	0	0	0	0	2	413	0.7106	0	0.00325732899022801	()
1472	UBA7	3p21.31	1	0	0	0	0	2	261	0.7106	0	0.00325732899022801	Parkinson's disease(K)(0.9781078)
1473	PLA2G4F	15q15.1	1	0	0	0	0	2	95	0.7106	0	0.00977198697068404	Fc gamma R-mediated phagocytosis(K)(0.9978938)
1474	NCR1	19q13.42	1	0	0	0	0	2	137	0.7106	0	0.00325732899022801	()
1475	OR10J5	1q23.2	1	0	0	0	0	2	413	0.7106	0	0.00325732899022801	()
1476	HIST1H4L	6p22.1	1	0	0	0	0	2	139	0.7106	0	0.00325732899022801	()
1477	NCR2	6p21.1	1	0	0	0	0	2	137	0.7106	0	0.00325732899022801	()
1478	CELSR2	1p13.3	1	0	0	0	0	2	299	0.7106	0	0.00977198697068404	Wnt signaling pathway(P)(0.9981584)
1479	GHRHR	7p15.1	1	0	0	0	0	2	272	0.7106	0	0.00325732899022801	()
1480	SF3B4	1q21.2	1	0	0	0	0	2	232	0.7106	0	0.00325732899022801	()
1481	DRD3	3q13.31	1	0	0	0	0	2	490	0.7106	0	0.00325732899022801	()
1482	MCF2L	13q34	1	0	0	0	0	2	288	0.7106	0	0.00325732899022801	()
1483	SYVN1	11q13.1	1	0	0	0	0	2	285	0.7106	0	0.00325732899022801	()
1484	USP2	11q23.3	1	0	0	0	0	2	136	0.7106	0	0.00325732899022801	()
1485	ABLIM3	5q33.1	1	0	0	0	0	2	129	0.7106	0	0.00325732899022801	()
1486	RAB3B	1p32.3	1	0	0	0	0	2	133	0.7106	0	0.00325732899022801	()
1487	TAGAP	6q25.3	1	0	0	0	0	2	125	0.7106	0	0.00325732899022801	()
1488	TIAM2	6q25.2	1	0	0	0	0	2	469	0.7106	0	0.00325732899022801	()
1489	PDE2A	11q13.4	1	0	0	0	0	2	161	0.7106	0	0.00651465798045603	Purine metabolism(K)(0.8543702)
1490	AK7	14q32.2	1	0	0	0	0	2	1180	0.7106	0	0.00325732899022801	()
1491	OR2L8	1q44	1	0	0	0	0	2	413	0.7106	0	0.00325732899022801	()
1492	TRIM37	17q22	1	0	0	0	0	2	138	0.7106	0	0.00325732899022801	()
1493	OR7G1	19p13.2	1	0	0	0	0	2	389	0.7106	0	0.00325732899022801	()
1494	IPO5	13q32.2	1	0	0	0	0	2	187	0.7106	0	0.00325732899022801	()
1495	COL7A1	3p21.31	1	0	0	0	0	2	195	0.7106	0	0.00651465798045603	()
1496	VWA2	10q25.3	1	0	0	0	0	2	195	0.7106	0	0.00651465798045603	Integrin signalling pathway(P)(0.995759)
1497	OR51G1	11p15.4	1	0	0	0	0	2	413	0.7106	0	0.00325732899022801	()
1498	OR52N4	11p15.4	1	0	0	0	0	2	389	0.7106	0	0.00325732899022801	()
1499	MAN1A1	6q22.31	1	0	0	0	0	1	1281	0.8318	0	0.00325732899022801	Ether lipid metabolism(K)(0.9861178)-Protein processing in endoplasmic reticulum(K)(0.996449)-Starch and sucrose metabolism(K)(0.9892164)
1500	ABCA5	17q24.3	1	0	0	0	0	1	44	0.8318	0	0.00651465798045603	()
1501	PSMD3	17q12	1	0	0	0	0	1	394	0.8318	0	0.00325732899022801	()
1502	ADCY3	2p23.3	1	0	0	0	0	1	1621	0.8318	0	0.00325732899022801	()
1503	CDS1	4q21.23	1	0	0	0	0	1	1162	0.8318	0	0.00325732899022801	()
1504	GSK3A	19q13.2	1	0	0	0	0	1	994	0.8318	0	0.00325732899022801	()
1505	AP4B1	1p13.2	1	0	0	0	0	1	121	0.8318	0	0.00651465798045603	()
1506	EXO1	1q43	1	0	0	0	0	1	23	0.8318	0	0.00651465798045603	()
1507	SORBS1	10q23.33	1	0	0	0	0	1	608	0.8318	0	0.00325732899022801	()
1508	AK3	9p24.1	1	0	0	0	0	1	99	0.8318	0	0.00651465798045603	Pyrimidine metabolism(K)(0.964565)
1509	LRPAP1	4p16.2	1	0	0	0	0	1	132	0.8318	0	0.00325732899022801	()
1510	PREPL	2p21	1	0	0	0	0	1	9	0.8318	0	0.00325732899022801	()
1511	STAT1	2q32.2	1	0	0	0	0	1	1477	0.8318	0	0.00325732899022801	()
1512	STAT4	2q32.3	1	0	0	0	0	1	413	0.8318	0	0.00325732899022801	()
1513	MUSK	9q31.3	1	0	0	0	0	1	56	0.8318	0	0.00651465798045603	()
1514	ALDH1A1	9q21.13	1	0	0	0	0	1	1151	0.8318	0	0.00325732899022801	()
1515	SARS2	19q13.2	1	0	0	0	0	1	41	0.8318	0	0.00325732899022801	()
1516	HK2	2p13.1	1	0	0	0	0	1	1383	0.8318	0	0.00325732899022801	Glycosphingolipid biosynthesis - lacto and neolacto series(K)(0.9194928)-Linoleic acid metabolism(K)(0.8175156)-N-Glycan biosynthesis(K)(0.8385256)
1517	CLDN10	13q32.1	1	0	0	0	0	1	298	0.8318	0	0.00325732899022801	()
1518	ANAPC2	9q34.3	1	0	0	0	0	1	481	0.8318	0	0.00325732899022801	()
1519	HADHA	2p23.3	1	0	0	0	0	1	1238	0.8318	0	0.00325732899022801	Starch and sucrose metabolism(K)(0.9096792)
1520	IGKV4-1	NA	1	0	0	0	0	1	178	0.8318	0	0.00325732899022801	()
1521	SELE	1q24.2	1	0	0	0	0	1	224	0.8318	0	0.00651465798045603	()
1522	NEU1	6p21.32	1	0	0	0	0	1	158	0.8318	0	0.00325732899022801	()
1523	PAPPA	9q33.1	1	0	0	0	0	1	17	0.8318	0	0.00977198697068404	()
1524	LIMK2	22q12.2	1	0	0	0	0	1	372	0.8318	0	0.00325732899022801	()
1525	HIST1H1E	6p22.1	1	0	0	0	0	1	220	0.8318	0	0.00325732899022801	Signaling events mediated by HDAC Class II(N)(0.9277356)
1526	ARID1A	1p36.11	1	0	0	0	0	1	332	0.8318	1	0.00651465798045603	Wnt signaling pathway(P)(0.9960288)
1527	CSF1	1p13.3	1	0	0	0	0	1	427	0.8318	0	0.00325732899022801	()
1528	ABCA6	17q24.3	1	0	0	0	0	1	44	0.8318	0	0.00651465798045603	()
1529	PTGS2	1q31.1	1	0	0	0	0	1	1169	0.8318	0	0.00325732899022801	()
1530	CYP1A2	15q24.1	1	0	0	0	0	1	1176	0.8318	0	0.00325732899022801	()
1531	HEXB	5q13.3	1	0	0	0	0	1	1228	0.8318	0	0.00325732899022801	()
1532	PTCH1	9q22.32	1	0	0	0	0	1	744	0.8318	0	0.0130293159609121	human cytomegalovirus and map kinase pathways(B)(0.9603128)
1533	NOV	8q24.12	1	0	0	0	0	1	66	0.8318	0	0.00651465798045603	()
1534	DTX3L	3q21.1	1	0	0	0	0	1	47	0.8318	0	0.00651465798045603	()
1535	PEX6	6p21.1	1	0	0	0	0	1	78	0.8318	0	0.00325732899022801	()
1536	SPCS3	4q34.2	1	0	0	0	0	1	61	0.8318	0	0.00325732899022801	()
1537	RORB	9q21.13	1	0	0	0	0	1	23	0.8318	0	0.00651465798045603	()
1538	GLS	2q32.2	1	0	0	0	0	1	1153	0.8318	0	0.00325732899022801	Pyrimidine metabolism(K)(0.949444)
1539	CDA	1p36.12	1	0	0	0	0	1	1136	0.8318	0	0.00325732899022801	Collecting duct acid secretion(K)(0.8421022)-Galactose metabolism(K)(0.9169768)
1540	GSTO2	10q25.1	1	0	0	0	0	1	113	0.8318	0	0.00325732899022801	()
1541	PGK1	23q21.1	1	0	0	0	0	1	1284	0.8318	0	0.00325732899022801	()
1542	TAT	16q22.3	1	0	0	0	0	1	1129	0.8318	0	0.00651465798045603	Metabolic pathways(K)(0.9975444)
1543	THOP1	19p13.3	1	0	0	0	0	1	17	0.8318	0	0.00651465798045603	()
1544	SULT1E1	4q13.3	1	0	0	0	0	1	115	0.8318	0	0.00325732899022801	()
1545	BAAT	9q31.1	1	0	0	0	0	1	1185	0.8318	0	0.00325732899022801	()
1546	PREP	6q21	1	0	0	0	0	1	9	0.8318	0	0.00651465798045603	()
