# Supplementary material for: DriverNet: uncovering the impact of somatic driver mutations on transcriptional networks in cancer
Source: Genome Biol. 2012 Dec 22;13(12):R124. doi: 10.1186/gb-2012-13-12-r124 (PMC4056374; doi:10.1186/gb-2012-13-12-r124)
Supplement: Additional file 9 — Ranked list of candidate driver genes for the METABRIC dataset. rank: rank of the gene according to DriverNet, gene: gene symbol, gband: gene chromosome location and gene band, SNV.Indel: number of cases with SNV or indel in that specific gene, HLAMP: number of cases with copy number high-level amplifications, AMP: number of cases with copy number amplifications, HOMD: number of cases with copy number homozygous deletions, HETD: number of cases with copy number hemizygous deletions, covered events: the number of events (edges) connected to the gene on the left of the bipartite graph, node degree: the number of genes connected to the gene of interest in the influence graph, p.value: P value corrected for the multiple test using the Benjamini-Hochberg approach, CGC.status: Cancer Gene Census (CGC) membership status (1 = found in CGC, 0 = not in CGC), percentage.event: percentage of cases with genomic aberrations in the gene of interest, p.way: top pathways associated with outlying genes (posterior probability > 0.8); numbers in parentheses show the posterior probability. [file gb-2012-13-12-r124-S9.TXT]

rank	gene	gband	SNV.Indel	HLAMP	AMP	HOMD	HETD	covered_events	node_degree	p.value	CGC.status	percentage.event	as.character(p.way)
1	PNMT	17q12	0	80	0	1	0	4535	1128	0	0	7.81%	Metabolic pathways(K)(0.998972)-Tyrosine metabolism(K)(0.997851)
2	PPP3CC	8p21.3	0	0	0	35	0	2728	1612	0	0	3.37%	Alzheimer's disease(K)(0.996378)-Amyotrophic lateral sclerosis (ALS)(K)(0.9959964)-Apoptosis(K)(0.9953978)-Apoptosis(R)(0.9966326)-Axon guidance(K)(0.9991644)-B cell receptor signaling pathway(K)(0.9851526)-Calcium signaling pathway(K)(0.99727)-Glypican pathway(N)(0.9984252)-MAPK signaling pathway(K)(0.999015)-Natural killer cell mediated cytotoxicity(K)(0.9960338)-Oocyte meiosis(K)(0.9987888)-Opioid Signalling(R)(0.9932844)-T cell activation(P)(0.9519436)-T cell receptor signaling pathway(K)(0.9877742)-TRAIL signaling pathway(N)(0.995024)-VEGF signaling pathway(K)(0.9897832)-Wnt signaling pathway(K)(0.9975344)-Wnt signaling pathway(P)(0.9952852)
3	ERBB2	17q12	0	83	0	1	0	2593	739	0	1	8.10%	Adherens junction(K)(0.9983324)-Alpha6Beta4Integrin(C)(0.9974712)-Bladder cancer(K)(0.9873346)-Calcium signaling pathway(K)(0.9989854)-EGF receptor signaling pathway(P)(0.9966068)-ErbB signaling pathway(K)(0.9965708)-Focal adhesion(K)(0.997082)-Pathways in cancer(K)(0.999092)-Prostate cancer(K)(0.998063)-a6b1 and a6b4 Integrin signaling(N)(0.9947046)
4	FGFR1	8p12	0	41	0	9	0	2318	1123	0	1	4.82%	Adherens junction(K)(0.9983064)-Angiogenesis(P)(0.9965772)-FGF signaling pathway(P)(0.9960572)-Glypican pathway(N)(0.9978832)-MAPK signaling pathway(K)(0.9986324)-Pathways in cancer(K)(0.998186)-Prostate cancer(K)(0.9945336)-Proteogylcan syndecan-mediated signaling events(N)(0.9986226)-Regulation of actin cytoskeleton(K)(0.998763)
5	ASAH1	8p22	0	2	0	31	0	1883	1650	0	0	3.18%	Lysosome(K)(0.998746)-Metabolic pathways(K)(0.9982808)-Sphingolipid metabolism(K)(0.9959528)-Sphingosine 1-phosphate (S1P) pathway(N)(0.9982224)-TNF receptor signaling pathway(N)(0.997489)-TRAIL signaling pathway(N)(0.9981476)-phospholipids as signalling intermediaries(B)(0.996354)
6	PAK1	11q14.1	0	27	0	5	0	1746	1656	0	0	3.09%	Alpha6Beta4Integrin(C)(0.9915588)-Angiogenesis(P)(0.9936732)-Angiopoietin receptor Tie2-mediated signaling(N)(0.9854904)-Axon guidance(K)(0.99762)-BMP receptor signaling(N)(0.9958296)-Chemokine signaling pathway(K)(0.9971016)-EGFR1(C)(0.9981464)-Epithelial cell signaling in Helicobacter pylori infection(K)(0.99825)-ErbB signaling pathway(K)(0.9944954)-Fc gamma R-mediated phagocytosis(K)(0.9941392)-Focal adhesion(K)(0.997964)-Glypican pathway(N)(0.9360388)-IFN-gamma pathway(N)(0.996069)-IL1-mediated signaling events(N)(0.9941444)-MAPK signaling pathway(K)(0.9985376)-Natural killer cell mediated cytotoxicity(K)(0.9968418)-Plasma membrane estrogen receptor signaling(N)(0.9897346)-Proteogylcan syndecan-mediated signaling events(N)(0.9991032)-Regulation of actin cytoskeleton(K)(0.9986766)-Renal cell carcinoma(K)(0.994754)-Signaling by Aurora kinases(N)(0.9735598)-Signaling events mediated by VEGFR1 and VEGFR2(N)(0.9481946)-Sphingosine 1-phosphate (S1P) pathway(N)(0.9815784)-T cell receptor signaling pathway(K)(0.9906976)-TNF receptor signaling pathway(N)(0.9952466)-agrin in postsynaptic differentiation(B)(0.9948666)-fmlp induced chemokine gene expression in hmc-1 cells(B)(0.9877314)-ras-independent pathway in nk cell-mediated cytotoxicity(B)(0.9435178)-rho cell motility signaling pathway(B)(0.8477616)
7	NDUFC2	11q14.1	0	30	0	5	0	1499	1332	0	0	3.37%	Alzheimer's disease(K)(0.999641)-Glucose Regulation of Insulin Secretion(R)(0.9978906)-Huntington's disease(K)(0.998585)-Metabolic pathways(K)(0.9989846)-Oxidative phosphorylation(K)(0.994011)-Parkinson's disease(K)(0.997972)
8	PTEN	10q23.31	0	0	0	16	0	1323	1456	0	1	1.54%	Endothelins(N)(0.9938736)-Focal adhesion(K)(0.9976168)-Glypican pathway(N)(0.994985)-Hypoxia response via HIF activation(P)(0.916451)-IFN-gamma pathway(N)(0.9964616)-Inflammation mediated by chemokine and cytokine signaling pathway(P)(0.992221)-Inositol phosphate metabolism(K)(0.9950016)-Nectin adhesion pathway(N)(0.9923442)-Pathways in cancer(K)(0.998238)-Phosphatidylinositol signaling system(K)(0.9976492)-Prostate cancer(K)(0.994634)-Proteogylcan syndecan-mediated signaling events(N)(0.998254)-S1P4 pathway(N)(0.8751538)-Signaling events mediated by Stem cell factor receptor (c-Kit)(N)(0.9908228)-Signalling by NGF(R)(0.998307)-TCR signaling in naive CD4+ T cells(N)(0.9976596)-TRAIL signaling pathway(N)(0.9940406)-Tight junction(K)(0.9988154)-ctcf: first multivalent nuclear factor(B)(0.9903924)-p53 pathway(P)(0.994832)-p53 signaling pathway(K)(0.9972416)-skeletal muscle hypertrophy is regulated via akt-mtor pathway(B)(0.9352394)
9	ADRB3	8p12	0	39	0	9	0	1184	780	0	0	4.63%	Calcium signaling pathway(K)(0.9982608)-Class A/1 (Rhodopsin-like receptors)(R)(0.9977114)-Endocytosis(K)(0.9976496)-Heterotrimeric G-protein signaling pathway-Gi alpha and Gs alpha mediated pathway(P)(0.9976676)-Neuroactive ligand-receptor interaction(K)(0.9994242)-Receptor-ligand complexes bind G proteins(R)(0.998276)-Salivary secretion(K)(0.995622)
10	MAP2K4	17p12	0	0	0	26	0	1087	1407	0	1	2.51%	BMP receptor signaling(N)(0.9956014)-Chagas disease(K)(0.997428)-EphrinB-EPHB pathway(N)(0.976214)-Epithelial cell signaling in Helicobacter pylori infection(K)(0.9956698)-ErbB signaling pathway(K)(0.9933494)-FAS signaling pathway(P)(0.993323)-Fc epsilon RI signaling pathway(K)(0.9791114)-Glypican pathway(N)(0.9966808)-GnRH signaling pathway(K)(0.9976696)-IFN-gamma pathway(N)(0.9968522)-IL6-mediated signaling events(N)(0.9970608)-Integrin signalling pathway(P)(0.9988792)-MAPK signaling pathway(K)(0.9982424)-Oxidative stress response(P)(0.9700844)-Plasma membrane estrogen receptor signaling(N)(0.9888568)-Proteogylcan syndecan-mediated signaling events(N)(0.9991286)-Sphingosine 1-phosphate (S1P) pathway(N)(0.9939002)-TCR signaling in naive CD4+ T cells(N)(0.9928982)-TNF receptor signaling pathway(N)(0.9936582)-TRAIL signaling pathway(N)(0.9969728)-Toll-like receptor signaling pathway(K)(0.9972702)-keratinocyte differentiation(B)(0.9388676)-map kinase inactivation of smrt corepressor(B)(0.9916742)-t cell receptor signaling pathway(B)(0.982084)
11	GRB7	17q12	0	81	0	0	0	888	500	0	0	7.81%	Angiogenesis(P)(0.9976654)-Angiopoietin receptor Tie2-mediated signaling(N)(0.9921776)-Cell surface interactions at the vascular wall(R)(0.9969536)-EGFR1(C)(0.998579)-EphrinB-EPHB pathway(N)(0.9793238)-KitReceptor(C)(0.996082)-Nectin adhesion pathway(N)(0.9946958)-Signaling by PDGF(R)(0.9970236)-Signaling events regulated by Ret tyrosine kinase(N)(0.9980272)-Sphingosine 1-phosphate (S1P) pathway(N)(0.9944588)
12	CCND1	11q13.2	0	23	0	0	0	842	1735	0	1	2.22%	Androgen-mediated signaling(N)(0.9710892)-AndrogenReceptor(C)(0.9933984)-BMP receptor signaling(N)(0.9947382)-Cell cycle(K)(0.9969268)-Focal adhesion(K)(0.9963394)-Glioma(K)(0.9792764)-Glypican pathway(N)(0.9912536)-IFN-gamma pathway(N)(0.9913634)-Jak-STAT signaling pathway(K)(0.9983608)-PI3 kinase pathway(P)(0.9458024)-Pathways in cancer(K)(0.998737)-Prostate cancer(K)(0.9957646)-Regulation of Telomerase(N)(0.9970118)-Regulation of retinoblastoma protein(N)(0.995504)-S Phase(R)(0.849909)-TGFBR(C)(0.9945916)-Viral myocarditis(K)(0.9684912)-Wnt signaling pathway(K)(0.997504)-Wnt signaling pathway(P)(0.9987606)-inactivation of gsk3 by akt causes accumulation of b-catenin in alveolar macrophages(B)(0.9859862)-p53 signaling pathway(K)(0.997455)-p75(NTR)-mediated signaling(N)(0.9977684)
13	EIF4EBP1	8p12	0	39	0	8	0	759	1149	0	0	4.53%	Acute myeloid leukemia(K)(0.995421)-BMP receptor signaling(N)(0.9975276)-Endothelins(N)(0.9956134)-ErbB signaling pathway(K)(0.9942782)-Glypican pathway(N)(0.9970476)-IFN-gamma pathway(N)(0.9973498)-IL1-mediated signaling events(N)(0.9969068)-Insulin signaling pathway(K)(0.9978828)-Metabolism of proteins(R)(0.99858)-Plasma membrane estrogen receptor signaling(N)(0.9964052)-Proteogylcan syndecan-mediated signaling events(N)(0.9986038)-Signaling by Insulin receptor(R)(0.970387)-TNF receptor signaling pathway(N)(0.9944002)-TRAIL signaling pathway(N)(0.9971686)-mTOR signaling pathway(K)(0.9966766)-p53 pathway by glucose deprivation(P)(0.993563)-regulation of eif-4e and p70s6 kinase(B)(0.9051554)
14	MTAP	9p21.3	0	0	0	19	0	724	1121	0	0	1.83%	Metabolic pathways(K)(0.999482)
15	RPS6KB1	17q23.1	0	18	0	0	0	721	1278	0	0	1.74%	Acute myeloid leukemia(K)(0.990488)-Angiopoietin receptor Tie2-mediated signaling(N)(0.9850964)-Endothelins(N)(0.9961796)-ErbB signaling pathway(K)(0.8361248)-Fc gamma R-mediated phagocytosis(K)(0.9983986)-Glypican pathway(N)(0.9948386)-IFN-gamma pathway(N)(0.9984934)-Insulin signaling pathway(K)(0.9995804)-Osteopontin-mediated events(N)(0.8833832)-Plasma membrane estrogen receptor signaling(N)(0.9960614)-Proteogylcan syndecan-mediated signaling events(N)(0.9976522)-Regulation of Telomerase(N)(0.9988478)-Retinoic acid receptors-mediated signaling(N)(0.9978458)-Signaling events mediated by Stem cell factor receptor (c-Kit)(N)(0.9926186)-TGF-beta signaling pathway(K)(0.9991008)-TNF alpha/NF-kB(C)(0.9982486)-TRAIL signaling pathway(N)(0.9974862)-a6b1 and a6b4 Integrin signaling(N)(0.9977668)-ctcf: first multivalent nuclear factor(B)(0.9204554)-il-2 receptor beta chain in t cell activation(B)(0.9906232)-mTOR signaling pathway(K)(0.996948)-nfat and hypertrophy of the heart (B)(0.9959752)-rac1 cell motility signaling pathway(B)(0.990794)-skeletal muscle hypertrophy is regulated via akt-mtor pathway(B)(0.9628266)
16	RB1	13q14.2	0	0	0	16	0	708	1060	0	1	1.54%	AndrogenReceptor(C)(0.9970036)-Bladder cancer(K)(0.9774256)-Cell cycle(K)(0.9988398)-DNA Replication(R)(0.956123)-FOXM1 transcription factor network(N)(0.9985726)-G1/S Transition(R)(0.9939484)-Glioma(K)(0.9891484)-ID(C)(0.994853)-Pathways in cancer(K)(0.999295)-Prostate cancer(K)(0.9899282)-Regulation of retinoblastoma protein(N)(0.99739)-Sphingosine 1-phosphate (S1P) pathway(N)(0.9979908)-TGFBR(C)(0.9979658)-TNF receptor signaling pathway(N)(0.998262)-TRAIL signaling pathway(N)(0.9980056)-mechanism of gene regulation by peroxisome proliferators via ppara(B)(0.992621)-regulation of transcriptional activity by pml(B)(0.9539722)-telomeres telomerase cellular aging and immortality(B)(0.9947998)
17	PLCG2	16q23.2	0	0	0	12	0	667	2455	0	0	1.16%	Calcium signaling pathway(K)(0.9967678)-EGFR1(C)(0.9995226)-Epithelial cell signaling in Helicobacter pylori infection(K)(0.9945496)-ErbB signaling pathway(K)(0.9632212)-FGF signaling pathway(P)(0.88366)-Fc gamma R-mediated phagocytosis(K)(0.9923724)-Formation of Platelet plug(R)(0.9973768)-Glypican pathway(N)(0.9962848)-Inflammation mediated by chemokine and cytokine signaling pathway(P)(0.9962494)-Leukocyte transendothelial migration(K)(0.9973766)-Metabolic pathways(K)(0.9993064)-Natural killer cell mediated cytotoxicity(K)(0.9965038)-Neurotrophin signaling pathway(K)(0.9979532)-Pathways in cancer(K)(0.9983964)-TRAIL signaling pathway(N)(0.9975336)-Vibrio cholerae infection(K)(0.9974268)
18	PSMD3	17q12	0	50	0	1	0	658	394	0	0	4.92%	APC/C-mediated degradation of cell cycle proteins(R)(0.9949646)-Apoptosis(R)(0.9989606)-Cell Cycle Checkpoints(R)(0.9960952)-Cell cycle(P)(0.9689868)-G1/S Transition(R)(0.9975016)-Host Interactions of HIV factors(R)(0.998996)-Metabolism of amino acids(R)(0.998824)-Proteasome(K)(0.9878928)-S Phase(R)(0.989897)-Signaling by Wnt(R)(0.9974078)
19	PPP2CB	8p12	0	2	0	32	0	637	1342	0	0	3.28%	Chagas disease(K)(0.996533)-EGF receptor signaling pathway(P)(0.992544)-FGF signaling pathway(P)(0.9929622)-Glypican pathway(N)(0.9985016)-IFN-gamma pathway(N)(0.995503)-Long-term depression(K)(0.9981206)-M Phase(R)(0.997922)-Oocyte meiosis(K)(0.9965058)-Opioid Signalling(R)(0.995429)-Signaling by Wnt(R)(0.9926672)-Signalling by NGF(R)(0.9978684)-TGF-beta signaling pathway(K)(0.9967392)-Tight junction(K)(0.9992454)-Wnt signaling pathway(K)(0.997891)-Wnt signaling pathway(P)(0.9981798)
20	PCK1	20q13.31	0	9	0	0	0	517	1439	0	0	0.87%	Adipocytokine signaling pathway(K)(0.9970788)-FOXA transcription factor networks(N)(0.9768646)-Insulin signaling pathway(K)(0.9989242)-Metabolic pathways(K)(0.998447)-Metabolism of carbohydrates(R)(0.9988048)-PPAR signaling pathway(K)(0.996664)-Proximal tubule bicarbonate reclamation(K)(0.996011)
21	TUSC3	8p22	0	2	0	34	0	516	1277	0	0	3.47%	Metabolic pathways(K)(0.9989666)-N-Glycan biosynthesis(K)(0.9964164)-Protein processing in endoplasmic reticulum(K)(0.9992886)
22	MDM2	12q15	0	11	0	0	0	480	1407	0	1	1.06%	AndrogenReceptor(C)(0.9960598)-Cell Cycle Checkpoints(R)(0.9975852)-Cell cycle(K)(0.995746)-Endocytosis(K)(0.9982444)-Glypican pathway(N)(0.9962404)-Pathways in cancer(K)(0.9971706)-Prostate cancer(K)(0.9965516)-Signaling by Aurora kinases(N)(0.9721112)-Signalling by NGF(R)(0.9988082)-Sumoylation by RanBP2 regulates transcriptional repression(N)(0.9598452)-TRAIL signaling pathway(N)(0.9511912)-Ubiquitin mediated proteolysis(K)(0.9969374)-ctcf: first multivalent nuclear factor(B)(0.9585934)-p53 signaling pathway(K)(0.9938286)-tumor suppressor arf inhibits ribosomal biogenesis(B)(0.9423234)
23	MYC	8q24.21	0	10	0	0	0	462	1649	0	1	0.96%	Cell cycle(K)(0.9980002)-EGFR1(C)(0.9982598)-ErbB signaling pathway(K)(0.994327)-FOXM1 transcription factor network(N)(0.9907376)-Glypican pathway(N)(0.9979762)-IFN-gamma pathway(N)(0.9530136)-IL2-mediated signaling events(N)(0.9004052)-IL6-mediated signaling events(N)(0.9952718)-Jak-STAT signaling pathway(K)(0.9987476)-MAPK signaling pathway(K)(0.9981392)-Nectin adhesion pathway(N)(0.9965232)-Pathways in cancer(K)(0.9960896)-Presenilin action in Notch and Wnt signaling(N)(0.8839478)-Regulation of Telomerase(N)(0.9959904)-Sphingosine 1-phosphate (S1P) pathway(N)(0.8651756)-TGF-beta signaling pathway(K)(0.9969582)-TGFBR(C)(0.996392)-TNF receptor signaling pathway(N)(0.9974984)-Wnt signaling pathway(K)(0.9984046)-Wnt signaling pathway(P)(0.9975872)-mechanism of gene regulation by peroxisome proliferators via ppara(B)(0.9920424)-p38 mapk signaling pathway(B)(0.959632)-role of egf receptor transactivation by gpcrs in cardiac hypertrophy(B)(0.9531018)
24	CDKN2A	9p21.3	0	0	0	16	0	455	1031	0	1	1.54%	Androgen-mediated signaling(N)(0.9672454)-Cell cycle(K)(0.9974096)-FOXM1 transcription factor network(N)(0.9956954)-Glioma(K)(0.9956892)-Glypican pathway(N)(0.9919344)-Hypoxic and oxygen homeostasis regulation of HIF-1-alpha(N)(0.997768)-Pathways in cancer(K)(0.999172)-Regulation of retinoblastoma protein(N)(0.995266)-TRAIL signaling pathway(N)(0.99941)-ctcf: first multivalent nuclear factor(B)(0.9945872)-p53 signaling pathway(K)(0.997048)-tumor suppressor arf inhibits ribosomal biogenesis(B)(0.9934404)
25	POLR3D	8p21.3	0	1	0	29	0	450	1344	0	0	2.89%	Cytosolic DNA-sensing pathway(K)(0.9972576)-Metabolic pathways(K)(0.9983088)-Purine metabolism(K)(0.998839)-Pyrimidine metabolism(K)(0.9996814)-Transcription(R)(0.9970272)
26	PIGL	17p11.2	0	0	0	13	0	445	1123	0	0	1.25%	Metabolic pathways(K)(0.9978404)
27	CLTC	17q23.1	0	16	0	0	0	417	1324	0	1	1.54%	Bacterial invasion of epithelial cells(K)(0.9968454)-Endocytosis(K)(0.997269)-Gap junction trafficking and regulation(R)(0.9937044)-Heterotrimeric G-protein signaling pathway-Gi alpha and Gs alpha mediated pathway(P)(0.9982768)-Heterotrimeric G-protein signaling pathway-Gq alpha and Go alpha mediated pathway(P)(0.9970452)-Huntington's disease(K)(0.9981466)-Influenza Life Cycle(R)(0.9982106)-KitReceptor(C)(0.9924616)-Lysosome(K)(0.9973162)-Membrane Trafficking(R)(0.9959262)-Plasma membrane estrogen receptor signaling(N)(0.9979906)-Proteogylcan syndecan-mediated signaling events(N)(0.9987018)-Signaling by EGFR(R)(0.980285)-Signalling by NGF(R)(0.997403)
28	PRKX	23p22.33	0	0	0	6	0	404	1639	0	0	0.58%	Amoebiasis(K)(0.9943886)-Apoptosis(K)(0.996372)-Calcium signaling pathway(K)(0.997245)-Chemokine signaling pathway(K)(0.9952588)-Gap junction(K)(0.9945326)-GnRH signaling pathway(K)(0.9853974)-Hedgehog signaling pathway(K)(0.992323)-Insulin signaling pathway(K)(0.9962394)-MAPK signaling pathway(K)(0.9992316)-Melanogenesis(K)(0.9393764)-Olfactory transduction(K)(0.9985206)-Oocyte meiosis(K)(0.9978558)-Prion diseases(K)(0.99196)-Progesterone-mediated oocyte maturation(K)(0.9892434)-Salivary secretion(K)(0.9941056)-Taste transduction(K)(0.9840308)-Vascular smooth muscle contraction(K)(0.9956846)-Vasopressin-regulated water reabsorption(K)(0.9938848)-Vibrio cholerae infection(K)(0.99523)-Wnt signaling pathway(K)(0.9981224)
29	PTK2B	8p21.2	0	0	0	29	0	372	1219	0	0	2.80%	Calcium signaling pathway(K)(0.999063)-Chemokine signaling pathway(K)(0.9988176)-EGFR1(C)(0.9980542)-Endothelins(N)(0.9930604)-GnRH signaling pathway(K)(0.9963584)-IL2-mediated signaling events(N)(0.9959748)-Inflammation mediated by chemokine and cytokine signaling pathway(P)(0.9972944)-Integrin signalling pathway(P)(0.9988846)-Integrins in angiogenesis(N)(0.9970572)-LPA receptor mediated events(N)(0.9964966)-Leukocyte transendothelial migration(K)(0.9978218)-Natural killer cell mediated cytotoxicity(K)(0.9983094)-Proteogylcan syndecan-mediated signaling events(N)(0.9984392)-Signaling events mediated by VEGFR1 and VEGFR2(N)(0.9981244)
30	CREBBP	16p13.3	0	1	0	2	0	370	2270	0	1	0.29%	Adherens junction(K)(0.8106948)-AndrogenReceptor(C)(0.9956862)-Cell cycle(K)(0.9984668)-FOXA transcription factor networks(N)(0.8066978)-FOXM1 transcription factor network(N)(0.9906166)-Generic Transcription Pathway(R)(0.9853878)-Glypican pathway(N)(0.8990626)-Heterotrimeric G-protein signaling pathway-Gi alpha and Gs alpha mediated pathway(P)(0.9959488)-Huntington disease(P)(0.9959236)-Huntington's disease(K)(0.997161)-Hypoxic and oxygen homeostasis regulation of HIF-1-alpha(N)(0.9184396)-Long-term potentiation(K)(0.9858456)-Pathways in cancer(K)(0.9409076)-Signaling events mediated by HDAC Class I(N)(0.9916898)-T cell receptor signaling pathway(K)(0.816233)-TGF-beta signaling pathway(P)(0.975827)-TGFBR(C)(0.9736302)-TNF alpha/NF-kB(C)(0.9969824)-TNF receptor signaling pathway(N)(0.8944572)-Wnt signaling pathway(P)(0.9977392)
31	THRA	17q21.1	0	40	0	2	0	350	329	0	0	4.05%	Neuroactive ligand-receptor interaction(K)(0.998837)-Retinoic acid receptors-mediated signaling(N)(0.9980976)-map kinase inactivation of smrt corepressor(B)(0.9976222)
32	ALG5	13q13.3	0	1	0	7	0	341	1123	0	0	0.77%	Metabolic pathways(K)(0.998778)
33	GNAS	NA	0	7	0	0	0	335	1504	0	1	0.67%	Amoebiasis(K)(0.9968582)-Calcium signaling pathway(K)(0.9990294)-Chagas disease(K)(0.9923812)-Gap junction(K)(0.9943046)-Glypican pathway(N)(0.8421894)-Heterotrimeric G-protein signaling pathway-Gi alpha and Gs alpha mediated pathway(P)(0.9963224)-Hypertrophic cardiomyopathy (HCM)(K)(0.9479788)-Long-term depression(K)(0.9824262)-Melanogenesis(K)(0.9939394)-PNAT(P)(0.982409)-Pancreatic secretion(K)(0.994622)-Plasma membrane estrogen receptor signaling(N)(0.9251232)-Proteogylcan syndecan-mediated signaling events(N)(0.9988676)-Receptor-ligand complexes bind G proteins(R)(0.9930522)-Taste transduction(K)(0.9960804)-Vascular smooth muscle contraction(K)(0.9976836)-Vasopressin-regulated water reabsorption(K)(0.99718)-Vibrio cholerae infection(K)(0.99709)-corticosteroids and cardioprotection(B)(0.9509778)-how progesterone initiates the oocyte maturation(B)(0.958841)-ion channels and their functional role in vascular endothelium(B)(0.9905024)-regulation of ck1/cdk5 by type 1 glutamate receptors(B)(0.8931398)
34	CSF3	17q21.1	0	40	0	2	0	329	413	0	0	4.05%	Cytokine-cytokine receptor interaction(K)(0.9987136)-Hematopoietic cell lineage(K)(0.9954552)-Jak-STAT signaling pathway(K)(0.99874)-Malaria(K)(0.9980954)
35	POLR2K	8q22.2	0	3	0	0	0	320	1635	0	0	0.29%	DNA Repair(R)(0.9971516)-HIV Life Cycle(R)(0.990883)-Huntington's disease(K)(0.9965054)-Metabolic pathways(K)(0.9993888)-Purine metabolism(K)(0.9963702)-Transcription(R)(0.9956886)-mRNA Processing(R)(0.8281532)
36	EGFR	7p11.2	0	3	0	1	0	319	1700	0	1	0.39%	Alpha6Beta4Integrin(C)(0.9923202)-Calcium signaling pathway(K)(0.997699)-Cytokine-cytokine receptor interaction(K)(0.9988478)-EGF receptor signaling pathway(P)(0.9401618)-EGFR1(C)(0.995899)-Endocytosis(K)(0.998636)-Endothelins(N)(0.9245388)-Epithelial cell signaling in Helicobacter pylori infection(K)(0.954255)-ErbB signaling pathway(K)(0.8162958)-Focal adhesion(K)(0.9913158)-Gap junction(K)(0.9946866)-GnRH signaling pathway(K)(0.9855662)-MAPK signaling pathway(K)(0.9983626)-Pathways in cancer(K)(0.9969618)-Proteogylcan syndecan-mediated signaling events(N)(0.998064)-Regulation of Telomerase(N)(0.99728)-Regulation of actin cytoskeleton(K)(0.9975682)
37	CDH1	16q22.1	0	0	0	16	0	312	1411	0	1	1.54%	Adherens junction(K)(0.9959088)-Alzheimer disease-presenilin pathway(P)(0.9973004)-Apoptosis(R)(0.9986176)-Bacterial invasion of epithelial cells(K)(0.995274)-Cell adhesion molecules (CAMs)(K)(0.9990958)-Integrin cell surface interactions(R)(0.9947108)-Nectin adhesion pathway(N)(0.960607)-Pathogenic Escherichia coli infection(K)(0.9912006)-Pathways in cancer(K)(0.9980522)-Plasma membrane estrogen receptor signaling(N)(0.9936178)-Proteogylcan syndecan-mediated signaling events(N)(0.9967122)-Wnt signaling pathway(P)(0.9967284)-Wnt(C)(0.998318)-a6b1 and a6b4 Integrin signaling(N)(0.8007196)-downregulated of mta-3 in er-negative breast tumors(B)(0.98812)-tgf beta signaling pathway(B)(0.9954202)
38	SAT1	23p22.11	0	0	0	10	0	308	1179	0	0	0.96%	Metabolic pathways(K)(0.9983634)-Metabolism of amino acids(R)(0.9988846)
39	IDO2	8p11.21	0	13	0	11	0	298	1126	0	0	2.31%	Metabolic pathways(K)(0.998502)
40	OR8G1	11q24.2	0	0	0	14	0	292	389	0	0	1.35%	Olfactory transduction(K)(0.9990228)
41	PRKCA	17q24.2	0	8	0	1	0	279	2422	0	0	0.87%	Aldosterone-regulated sodium reabsorption(K)(0.996156)-Alpha6Beta4Integrin(C)(0.984643)-Alzheimer disease-amyloid secretase pathway(P)(0.9927946)-Amoebiasis(K)(0.9872954)-Apoptosis signaling pathway(P)(0.975683)-BMP receptor signaling(N)(0.9876832)-Calcium signaling pathway(K)(0.9981608)-EGFR1(C)(0.9960598)-Fc gamma R-mediated phagocytosis(K)(0.9957778)-Focal adhesion(K)(0.9956932)-Formation of Platelet plug(R)(0.9896214)-Gap junction(K)(0.8009994)-Glypican pathway(N)(0.9941786)-Heterotrimeric G-protein signaling pathway-Gq alpha and Go alpha mediated pathway(P)(0.9945528)-IFN-gamma pathway(N)(0.9060806)-IL2-mediated signaling events(N)(0.961113)-IL23-mediated signaling events(N)(0.98807)-KitReceptor(C)(0.9749966)-Leukocyte transendothelial migration(K)(0.9876532)-Long-term depression(K)(0.9868524)-MAPK signaling pathway(K)(0.9936424)-Natural killer cell mediated cytotoxicity(K)(0.9954424)-Pancreatic secretion(K)(0.991484)-Pathogenic Escherichia coli infection(K)(0.9958964)-Pathways in cancer(K)(0.999048)-Phosphatidylinositol signaling system(K)(0.9965554)-Proteogylcan syndecan-mediated signaling events(N)(0.9948028)-Retinoic acid receptors-mediated signaling(N)(0.9886784)-Signaling by Aurora kinases(N)(0.9660532)-Signaling events mediated by VEGFR1 and VEGFR2(N)(0.985981)-Signaling events regulated by Ret tyrosine kinase(N)(0.9744884)-TNF receptor signaling pathway(N)(0.9920634)-Tight junction(K)(0.997247)-Vascular smooth muscle contraction(K)(0.9910422)-Vibrio cholerae infection(K)(0.9929732)-Wnt signaling pathway(K)(0.9835202)-Wnt signaling pathway(P)(0.9986648)-Wnt(C)(0.996636)-fmlp induced chemokine gene expression in hmc-1 cells(B)(0.8123508)-oxidative stress induced gene expression via nrf2(B)(0.9923372)-p75(NTR)-mediated signaling(N)(0.9943534)
42	GTF2E2	8p12	0	2	0	33	0	278	254	0	0	3.37%	Basal transcription factors(K)(0.9883244)-Formation and Maturation of mRNA Transcript(R)(0.998544)-HIV Life Cycle(R)(0.9952414)-Transcription(R)(0.9984802)
43	RPL19	17q12	0	27	0	2	0	276	313	0	0	2.80%	Influenza Life Cycle(R)(0.997747)-Metabolism of proteins(R)(0.9991868)-Ribosome(K)(0.9326688)
44	CCNE1	19q12	0	6	0	1	0	273	877	0	1	0.67%	AndrogenReceptor(C)(0.9978566)-BARD1 signaling events(N)(0.9963896)-Cell cycle(K)(0.9914072)-FOXM1 transcription factor network(N)(0.9950932)-ID(C)(0.997037)-Oocyte meiosis(K)(0.9974078)-Parkinson disease(P)(0.990102)-Pathways in cancer(K)(0.9990784)-Regulation of retinoblastoma protein(N)(0.996431)-Signaling events mediated by PRL(N)(0.9966554)-TGFBR(C)(0.9990438)-il-2 receptor beta chain in t cell activation(B)(0.975226)-p53 signaling pathway(K)(0.995838)
45	CSNK2A1	20p13	0	0	0	4	0	264	1219	0	0	0.39%	Alpha-synuclein signaling(N)(0.9972876)-BMP receptor signaling(N)(0.9989736)-Glypican pathway(N)(0.9960274)-IFN-gamma pathway(N)(0.9798108)-Plasma membrane estrogen receptor signaling(N)(0.99179)-TNF receptor signaling pathway(N)(0.8659514)-Tight junction(K)(0.9989226)-Wnt signaling pathway(K)(0.9959448)-Wnt signaling pathway(P)(0.9995376)-role of ran in mitotic spindle regulation(B)(0.9947204)-tpo signaling pathway(B)(0.9190858)
46	PAPSS2	10q23.2	0	0	0	7	0	247	1199	0	0	0.67%	Metabolic pathways(K)(0.9989598)-Purine metabolism(K)(0.9987548)-Selenoamino acid metabolism(K)(0.964936)-Sulfur metabolism(K)(0.9912164)
47	EP300	22q13.2	0	0	0	4	0	245	2220	0	1	0.39%	Adherens junction(K)(0.9943696)-Androgen-mediated signaling(N)(0.9140438)-AndrogenReceptor(C)(0.9856258)-Cell cycle(K)(0.9895634)-Endothelins(N)(0.9908234)-Glypican pathway(N)(0.9901604)-Heterotrimeric G-protein signaling pathway-Gi alpha and Gs alpha mediated pathway(P)(0.9976976)-Huntington disease(P)(0.996107)-Huntington's disease(K)(0.9995436)-Hypoxic and oxygen homeostasis regulation of HIF-1-alpha(N)(0.886526)-IFN-gamma pathway(N)(0.9106732)-Jak-STAT signaling pathway(K)(0.9951478)-KitReceptor(C)(0.8784674)-Notch signaling pathway(K)(0.989734)-Pathways in cancer(K)(0.99964)-Plasma membrane estrogen receptor signaling(N)(0.9887386)-Regulation of retinoblastoma protein(N)(0.9545884)-Retinoic acid receptors-mediated signaling(N)(0.9357884)-Signaling events mediated by HDAC Class I(N)(0.9962818)-TGF-beta signaling pathway(P)(0.8927128)-TGFBR(C)(0.9916138)-Wnt signaling pathway(K)(0.9969442)-Wnt signaling pathway(P)(0.9149496)-mechanism of gene regulation by peroxisome proliferators via ppara(B)(0.9565522)-nfat and hypertrophy of the heart (B)(0.8379496)
48	CBL	11q23.3	0	0	0	13	0	242	1480	0	1	1.25%	Bacterial invasion of epithelial cells(K)(0.9886036)-EGFR1(C)(0.9981924)-Endocytosis(K)(0.9986622)-ErbB signaling pathway(K)(0.9906124)-Fc-epsilon receptor I signaling in mast cells(N)(0.9853688)-IFN-gamma pathway(N)(0.997588)-Insulin signaling pathway(K)(0.9966872)-Integrins in angiogenesis(N)(0.9919356)-Jak-STAT signaling pathway(K)(0.9963676)-KitReceptor(C)(0.9430278)-Nectin adhesion pathway(N)(0.9978534)-Pathways in cancer(K)(0.9992144)-Proteogylcan syndecan-mediated signaling events(N)(0.995758)-Signaling by EGFR(R)(0.995703)-Sphingosine 1-phosphate (S1P) pathway(N)(0.9958514)-T cell receptor signaling pathway(K)(0.99566)-TCR signaling in naive CD4+ T cells(N)(0.9969338)-Ubiquitin mediated proteolysis(K)(0.9989182)-il-2 receptor beta chain in t cell activation(B)(0.9877046)
49	TYRP1	9p23	0	0	0	6	0	231	1223	0	0	0.58%	Melanogenesis(K)(0.9983052)-Metabolic pathways(K)(0.9992234)-Tyrosine metabolism(K)(0.9835898)
50	PTK2	8q24.3	0	3	0	2	0	226	1670	0	0	0.48%	Alpha6Beta4Integrin(C)(0.9896898)-Amoebiasis(K)(0.9959132)-Angiogenesis(P)(0.9802804)-Angiopoietin receptor Tie2-mediated signaling(N)(0.9841874)-Apoptosis(R)(0.9975348)-Axon guidance(K)(0.9988018)-Bacterial invasion of epithelial cells(K)(0.97468)-ErbB signaling pathway(K)(0.9425934)-Focal adhesion(K)(0.991498)-Formation of Platelet plug(R)(0.9957046)-Integrin cell surface interactions(R)(0.9862444)-Integrin signalling pathway(P)(0.9978438)-Integrins in angiogenesis(N)(0.9697494)-LPA receptor mediated events(N)(0.8585292)-Leukocyte transendothelial migration(K)(0.9979888)-Nectin adhesion pathway(N)(0.81648)-Pathways in cancer(K)(0.9992284)-Proteogylcan syndecan-mediated signaling events(N)(0.9939488)-Regulation of actin cytoskeleton(K)(0.9973846)-Signaling events mediated by VEGFR1 and VEGFR2(N)(0.8195602)-TNF alpha/NF-kB(C)(0.997286)-TNF receptor signaling pathway(N)(0.9923296)-TRAIL signaling pathway(N)(0.9908808)
51	ITPR1	3p26.2	0	2	0	2	0	226	1313	0	0	0.39%	Alzheimer's disease(K)(0.9637026)-Calcium signaling pathway(K)(0.9993376)-Formation of Platelet plug(R)(0.9986232)-Gap junction(K)(0.9463578)-Gastric acid secretion(K)(0.9952642)-GnRH signaling pathway(K)(0.9951448)-Heterotrimeric G-protein signaling pathway-Gq alpha and Go alpha mediated pathway(P)(0.9928554)-Huntington's disease(K)(0.9990896)-Oocyte meiosis(K)(0.9971018)-Opioid Signalling(R)(0.9953788)-Phosphatidylinositol signaling system(K)(0.992484)-Salivary secretion(K)(0.9924984)-Signalling by NGF(R)(0.9976918)-Vascular smooth muscle contraction(K)(0.9914656)-Wnt signaling pathway(P)(0.9978578)
52	IGF1R	15q26.3	0	10	0	0	0	223	1016	0	0	0.96%	Adherens junction(K)(0.9975542)-Endocytosis(K)(0.9993236)-Focal adhesion(K)(0.9976438)-Integrins in angiogenesis(N)(0.984482)-Long-term depression(K)(0.9972246)-Oocyte meiosis(K)(0.997447)-Pathways in cancer(K)(0.9990152)-Plasma membrane estrogen receptor signaling(N)(0.9950132)-Progesterone-mediated oocyte maturation(K)(0.9969052)-Prostate cancer(K)(0.9946086)
53	YWHAE	17p13.3	0	0	0	10	0	220	1333	0	0	0.96%	BMP receptor signaling(N)(0.992439)-Cell cycle(K)(0.9973672)-Endothelins(N)(0.9963738)-FGF signaling pathway(P)(0.9899588)-FoxO family signaling(N)(0.979091)-G2/M Transition(R)(0.9967666)-Glypican pathway(N)(0.9964228)-IFN-gamma pathway(N)(0.9829518)-Lissencephaly gene (LIS1) in neuronal migration and development(N)(0.9950216)-Neurotrophin signaling pathway(K)(0.9942608)-Oocyte meiosis(K)(0.9967544)-Parkinson disease(P)(0.9976688)-Proteogylcan syndecan-mediated signaling events(N)(0.9955338)-Regulation of Telomerase(N)(0.9957768)-Signaling events mediated by HDAC Class I(N)(0.9974762)-Signalling by NGF(R)(0.9970928)-TRAIL signaling pathway(N)(0.993379)-a6b1 and a6b4 Integrin signaling(N)(0.9968198)-p75(NTR)-mediated signaling(N)(0.9964546)
54	BRF2	8p12	0	39	0	9	0	218	136	0	0	4.63%	Transcription(R)(0.9983196)
55	RHOBTB2	8p21.3	0	0	0	32	0	217	261	0	0	3.09%	Signaling by Rho GTPases(R)(0.9984462)-Ubiquitin mediated proteolysis(K)(0.9987008)
56	POLR2A	17p13.1	0	0	0	6	0	208	1654	0	0	0.58%	DNA Repair(R)(0.9964554)-Huntington's disease(K)(0.998263)-Influenza Life Cycle(R)(0.9968374)-Metabolic pathways(K)(0.9987022)-Purine metabolism(K)(0.9994462)-Transcription(R)(0.9976786)
57	BAG4	8p12	0	43	0	9	0	207	546	0	0	5.01%	Apoptosis signaling pathway(P)(0.9911094)-Sphingosine 1-phosphate (S1P) pathway(N)(0.9974748)-TNF alpha/NF-kB(C)(0.9994846)-TNF receptor signaling pathway(N)(0.998463)-TRAIL signaling pathway(N)(0.9978506)
58	PFDN4	20q13.2	0	18	0	0	0	200	201	0	0	1.74%	Metabolism of proteins(R)(0.9995088)
59	CD40LG	23q26.3	0	1	0	5	0	194	1409	0	0	0.58%	BMP receptor signaling(N)(0.9947228)-Cell adhesion molecules (CAMs)(K)(0.9964232)-Cytokine-cytokine receptor interaction(K)(0.9985544)-Glypican pathway(N)(0.9435878)-IFN-gamma pathway(N)(0.9983342)-IL1-mediated signaling events(N)(0.9895462)-Plasma membrane estrogen receptor signaling(N)(0.9888602)-Primary immunodeficiency(K)(0.9286606)-Systemic lupus erythematosus(K)(0.9984582)-TNF receptor signaling pathway(N)(0.9971878)-Viral myocarditis(K)(0.9954984)
60	HSPA8	11q24.1	0	0	0	15	0	193	1264	0	0	1.45%	Antigen processing and presentation(K)(0.9923596)-Endocytosis(K)(0.9991652)-Glypican pathway(N)(0.925573)-IFN-gamma pathway(N)(0.9955702)-MAPK signaling pathway(K)(0.9996034)-Membrane Trafficking(R)(0.9950082)-Parkinson disease(P)(0.993198)-Protein processing in endoplasmic reticulum(K)(0.9984442)-Spliceosome(K)(0.9980634)-TGFBR(C)(0.9963758)
61	GRB2	17q25.1	0	4	0	0	0	192	2049	0	0	0.39%	Angiogenesis(P)(0.8896328)-B cell receptor signaling pathway(K)(0.8473314)-Cell surface interactions at the vascular wall(R)(0.9978184)-Dorso-ventral axis formation(K)(0.9414728)-Endothelins(N)(0.907099)-Formation of Platelet plug(R)(0.929652)-Gap junction(K)(0.9676192)-Glypican pathway(N)(0.9713582)-Insulin signaling pathway(K)(0.9993742)-Integrin signalling pathway(P)(0.9946734)-Intestinal immune network for IgA production(K)(0.871508)-Jak-STAT signaling pathway(K)(0.998912)-MAPK signaling pathway(K)(0.9799192)-Nectin adhesion pathway(N)(0.9947306)-Neurotrophin signaling pathway(K)(0.9960692)-Pathways in cancer(K)(0.999342)-Proteogylcan syndecan-mediated signaling events(N)(0.9897316)-il-2 receptor beta chain in t cell activation(B)(0.901176)-nfat and hypertrophy of the heart (B)(0.9834398)-nuclear receptors coordinate the activities of chromatin remodeling complexes and coactivators to facilitate initiation of transcription in carcinoma cells(B)(0.9805128)
62	COX6B2	19q13.42	0	5	0	1	0	192	1336	0	0	0.58%	Alzheimer's disease(K)(0.9921516)-Cardiac muscle contraction(K)(0.9978262)-Huntington's disease(K)(0.9978942)-Metabolic pathways(K)(0.9985128)-Oxidative phosphorylation(K)(0.9710994)
63	NFATC2	20q13.2	0	5	0	0	0	191	1458	0	0	0.48%	Axon guidance(K)(0.9960522)-B cell receptor signaling pathway(K)(0.834289)-Endothelins(N)(0.9964494)-Fc-epsilon receptor I signaling in mast cells(N)(0.8899994)-MAPK signaling pathway(K)(0.9971096)-Natural killer cell mediated cytotoxicity(K)(0.996313)-Proteogylcan syndecan-mediated signaling events(N)(0.997784)-TNF receptor signaling pathway(N)(0.997074)-Wnt signaling pathway(K)(0.9955674)-Wnt signaling pathway(P)(0.9986658)
64	PPAP2B	1p32.2	0	2	0	1	0	190	1287	0	0	0.29%	Metabolic pathways(K)(0.9983986)-Metabolism of lipids and lipoproteins(R)(0.9988944)
65	ADRA1A	8p21.2	0	0	0	29	0	185	662	0	0	2.80%	Calcium signaling pathway(K)(0.999041)-Class A/1 (Rhodopsin-like receptors)(R)(0.9976112)-Heterotrimeric G-protein signaling pathway-Gi alpha and Gs alpha mediated pathway(P)(0.9976298)-Neuroactive ligand-receptor interaction(K)(0.9971848)-Receptor-ligand complexes bind G proteins(R)(0.9938492)-Salivary secretion(K)(0.9972896)-Vascular smooth muscle contraction(K)(0.9990798)
66	SUCLA2	13q14.2	0	0	0	12	0	182	1169	0	0	1.16%	Glucose Regulation of Insulin Secretion(R)(0.9986524)-Metabolic pathways(K)(0.9994364)
67	PRKCE	2p21	0	0	0	2	0	177	1576	1.00E-04	0	0.19%	Alzheimer disease-amyloid secretase pathway(P)(0.983258)-BMP receptor signaling(N)(0.9754736)-EGF receptor signaling pathway(P)(0.995067)-Endothelin signaling pathway(P)(0.994977)-Fc gamma R-mediated phagocytosis(K)(0.9426606)-Glypican pathway(N)(0.9663122)-Heterotrimeric G-protein signaling pathway-Gq alpha and Go alpha mediated pathway(P)(0.9980126)-IFN-gamma pathway(N)(0.9676864)-Inflammation mediated by chemokine and cytokine signaling pathway(P)(0.992867)-TCR signaling in naive CD4+ T cells(N)(0.9892968)-TNF receptor signaling pathway(N)(0.9367586)-Tight junction(K)(0.9978962)-Vascular smooth muscle contraction(K)(0.9882564)-Wnt signaling pathway(P)(0.9947014)-phosphoinositides and their downstream targets(B)(0.8279252)
68	HEXB	5q13.3	0	0	0	3	0	173	1228	1.00E-04	0	0.29%	Amino sugar and nucleotide sugar metabolism(K)(0.9983328)-Lysosome(K)(0.9988078)-Metabolic pathways(K)(0.999327)
69	RBMX	23q26.3	0	2	0	7	0	170	353	1.00E-04	0	0.87%	Formation and Maturation of mRNA Transcript(R)(0.998286)-Influenza Life Cycle(R)(0.9982966)-Spliceosome(K)(0.9972274)
70	PIK3R1	5q13.1	0	0	0	2	0	168	2377	1.00E-04	1	0.19%	Androgen-mediated signaling(N)(0.907304)-Cell surface interactions at the vascular wall(R)(0.9947468)-Class I PI3K signaling events mediated by Akt(N)(0.8276268)-EGFR1(C)(0.9966894)-Glucagon signaling in metabolic regulation(R)(0.8371364)-Hypoxia response via HIF activation(P)(0.868437)-Insulin signaling pathway(K)(0.9956128)-Integrin signalling pathway(P)(0.9924004)-Jak-STAT signaling pathway(K)(0.9933724)-Leukocyte transendothelial migration(K)(0.9703824)-NOTCH(C)(0.9403426)-Natural killer cell mediated cytotoxicity(K)(0.957651)-Pathways in cancer(K)(0.9986224)-Phosphatidylinositol signaling system(K)(0.9886664)-Signaling by Aurora kinases(N)(0.972657)-Signaling events mediated by VEGFR1 and VEGFR2(N)(0.9178756)-TCR signaling in naive CD4+ T cells(N)(0.9677234)-TGFBR(C)(0.9942346)-TNF receptor signaling pathway(N)(0.9879024)
71	JAK2	9p24.1	0	0	0	7	0	166	1036	1.00E-04	1	0.67%	Adipocytokine signaling pathway(K)(0.9973122)-Chemokine signaling pathway(K)(0.9982498)-EGFR1(C)(0.9979894)-Endothelins(N)(0.9966718)-IFN-gamma pathway(N)(0.99485)-IL6-mediated signaling events(N)(0.9432758)-Inflammation mediated by chemokine and cytokine signaling pathway(P)(0.9988878)-Jak-STAT signaling pathway(K)(0.9992906)-Leishmaniasis(K)(0.9978894)-NOTCH(C)(0.9971292)-Signaling events mediated by PTP1B(N)(0.9932896)-Sphingosine 1-phosphate (S1P) pathway(N)(0.9977114)-role of erbb2 in signal transduction and oncology(B)(0.9243772)
72	CACNB1	17q12	0	26	0	2	0	164	435	1.00E-04	0	2.70%	Arrhythmogenic right ventricular cardiomyopathy (ARVC)(K)(0.9976656)-Cardiac muscle contraction(K)(0.9970442)-Dilated cardiomyopathy(K)(0.9976932)-Hypertrophic cardiomyopathy (HCM)(K)(0.9957894)-MAPK signaling pathway(K)(0.9982256)-Synaptic Transmission(R)(0.998565)
73	SMAD4	18q21.2	0	0	0	3	0	162	1356	1.00E-04	0	0.29%	Adherens junction(K)(0.9975368)-AndrogenReceptor(C)(0.9970696)-Cell cycle(K)(0.9976772)-Hypoxic and oxygen homeostasis regulation of HIF-1-alpha(N)(0.8891582)-IFN-gamma pathway(N)(0.970092)-NOTCH(C)(0.9974484)-Pathways in cancer(K)(0.9978464)-TGF-beta signaling pathway(K)(0.8908186)-TGFBR(C)(0.91913)-Wnt signaling pathway(K)(0.8787114)-Wnt signaling pathway(P)(0.997454)-Wnt(C)(0.9167594)
74	IKBKB	8p11.21	0	9	0	6	0	161	1785	1.00E-04	0	1.45%	Adipocytokine signaling pathway(K)(0.9974856)-Apoptosis signaling pathway(P)(0.9441396)-Apoptosis(K)(0.9965602)-Chagas disease(K)(0.9943496)-Chemokine signaling pathway(K)(0.9943592)-Cytosolic DNA-sensing pathway(K)(0.98852)-Epithelial cell signaling in Helicobacter pylori infection(K)(0.996814)-Glypican pathway(N)(0.998826)-IL2-mediated signaling events(N)(0.9825656)-IL23-mediated signaling events(N)(0.9891738)-Inflammation mediated by chemokine and cytokine signaling pathway(P)(0.9955008)-Insulin signaling pathway(K)(0.9982824)-Interleukin signaling pathway(P)(0.9866232)-LPA receptor mediated events(N)(0.9943216)-MAPK signaling pathway(K)(0.9985598)-NOD-like receptor signaling pathway(K)(0.9946256)-Neurotrophin signaling pathway(K)(0.9187392)-Pathways in cancer(K)(0.9987862)-Prostate cancer(K)(0.991863)-RIG-I-like receptor signaling pathway(K)(0.9953214)-Shigellosis(K)(0.998969)-Signaling by Aurora kinases(N)(0.9747046)-Signaling events regulated by Ret tyrosine kinase(N)(0.989028)-Signalling by NGF(R)(0.9972026)-T cell receptor signaling pathway(K)(0.9932504)-TCR signaling in naive CD4+ T cells(N)(0.9708404)-TNF alpha/NF-kB(C)(0.9988626)-TNF receptor signaling pathway(N)(0.9952676)-Toll-like receptor signaling pathway(K)(0.8940932)-Type II diabetes mellitus(K)(0.982971)-inactivation of gsk3 by akt causes accumulation of b-catenin in alveolar macrophages(B)(0.8355546)-keratinocyte differentiation(B)(0.9605284)-p75(NTR)-mediated signaling(N)(0.9967538)-role of egf receptor transactivation by gpcrs in cardiac hypertrophy(B)(0.984)
75	LSM1	8p12	0	40	0	9	0	160	59	1.00E-04	0	4.72%	RNA degradation(K)(0.9992658)
76	TP53	17p13.1	0	0	0	7	0	156	1976	2.00E-04	1	0.67%	Amyotrophic lateral sclerosis (ALS)(K)(0.9215198)-Apoptosis(K)(0.9385306)-Cell Cycle Checkpoints(R)(0.9979084)-Cell cycle(K)(0.9670316)-Huntington disease(P)(0.997668)-Huntington's disease(K)(0.9990628)-Hypoxic and oxygen homeostasis regulation of HIF-1-alpha(N)(0.992456)-MAPK signaling pathway(K)(0.9990988)-Neurotrophin signaling pathway(K)(0.9480912)-Pathways in cancer(K)(0.9987956)-Plasma membrane estrogen receptor signaling(N)(0.9956836)-Signaling events mediated by HDAC Class I(N)(0.9986088)-TGFBR(C)(0.9977194)-TNF receptor signaling pathway(N)(0.8312424)-Wnt signaling pathway(K)(0.9976916)-Wnt signaling pathway(P)(0.9979094)-cell cycle: g2/m checkpoint(B)(0.9154842)-p53 pathway by glucose deprivation(P)(0.92642)-p53 signaling pathway(K)(0.9222134)-p75(NTR)-mediated signaling(N)(0.9965664)
77	OR2AT4	11q13.4	0	9	0	4	0	155	413	2.00E-04	0	1.25%	Olfactory transduction(K)(0.9986392)
78	AMD1	6q21	0	0	0	9	0	153	1122	2.00E-04	0	0.87%	Metabolic pathways(K)(0.9994008)
79	CAT	11p13	0	0	0	1	0	152	1277	2.00E-04	0	0.10%	Amyotrophic lateral sclerosis (ALS)(K)(0.9780704)-FoxO family signaling(N)(0.9986192)-Metabolic pathways(K)(0.9982034)
80	GALNTL4	11p15.3	0	1	0	2	0	149	1121	3.00E-04	0	0.29%	Metabolic pathways(K)(0.9985386)
81	DHODH	16q22.3	0	0	0	14	0	148	1143	3.00E-04	0	1.35%	Metablism of nucleotides(R)(0.9974254)-Metabolic pathways(K)(0.9993142)-Pyrimidine metabolism(K)(0.9967056)
82	TNFRSF10B	8p21.3	0	0	0	33	0	144	818	4.00E-04	0	3.18%	Apoptosis signaling pathway(P)(0.996558)-Apoptosis(K)(0.9971928)-Apoptosis(R)(0.998865)-Cytokine-cytokine receptor interaction(K)(0.9979164)-Natural killer cell mediated cytotoxicity(K)(0.9971118)-TRAIL signaling pathway(N)(0.997518)-p53 pathway(P)(0.9979972)-p53 signaling pathway(K)(0.998134)
83	POLR1A	2p11.2	0	1	0	1	0	142	1428	5.00E-04	0	0.19%	Metabolic pathways(K)(0.9987932)-TNF alpha/NF-kB(C)(0.9972274)-Transcription(R)(0.9984312)
84	PPP1R1B	17q12	0	79	0	2	0	140	89	5.00E-04	0	7.81%	Opioid Signalling(R)(0.9985888)-regulation of ck1/cdk5 by type 1 glutamate receptors(B)(0.9982226)
85	POLR3K	16p13.3	0	1	0	1	0	140	1229	5.00E-04	0	0.19%	Metabolic pathways(K)(0.9972848)
86	TUBB3	16q24.3	0	0	0	11	0	138	557	6.00E-04	0	1.06%	Gap junction(K)(0.9991748)-Huntington disease(P)(0.9990644)-Metabolism of proteins(R)(0.9983784)-Pathogenic Escherichia coli infection(K)(0.9983754)-Phagosome(K)(0.997086)
87	PRKACB	1p31.1	0	0	0	3	0	135	1927	8.00E-04	0	0.29%	Calcium signaling pathway(K)(0.9962396)-Insulin signaling pathway(K)(0.9980814)-LPA receptor mediated events(N)(0.9357876)-MAPK signaling pathway(K)(0.998362)-Metabolism of lipids and lipoproteins(R)(0.994684)-Olfactory transduction(K)(0.9980606)-Oocyte meiosis(K)(0.9970626)-Prion diseases(K)(0.9049618)-Signalling by NGF(R)(0.9961966)-Vascular smooth muscle contraction(K)(0.9001286)-Vasopressin-regulated water reabsorption(K)(0.8992376)-Vibrio cholerae infection(K)(0.9943756)
88	CNGB1	16q13	0	0	0	11	0	133	421	8.00E-04	0	1.06%	Olfactory transduction(K)(0.9990456)-Visual signal transduction: Rods(N)(0.9981518)
89	NR4A1	12q13.13	0	0	0	1	0	133	1019	8.00E-04	0	0.10%	Endothelins(N)(0.8985848)-IFN-gamma pathway(N)(0.9828842)-IL1-mediated signaling events(N)(0.974085)-MAPK signaling pathway(K)(0.9948764)-Signalling by NGF(R)(0.919677)
90	ADK	10q22.2	0	2	0	4	0	132	1180	8.00E-04	0	0.58%	Metabolic pathways(K)(0.9987442)-Purine metabolism(K)(0.9978514)
91	COX11	17q22	0	9	0	0	0	131	1133	9.00E-04	0	0.87%	Metabolic pathways(K)(0.9994438)-Oxidative phosphorylation(K)(0.9069202)
92	NUP98	11p15.4	0	0	0	8	0	127	512	0.0011	1	0.77%	HIV Life Cycle(R)(0.9945272)-Host Interactions of HIV factors(R)(0.9960774)-Influenza Life Cycle(R)(0.9989052)-M Phase(R)(0.9983634)-Metabolism of carbohydrates(R)(0.9983976)-Metabolism of non-coding RNA(R)(0.995965)-Transport of Mature Transcript to Cytoplasm(R)(0.9927514)
93	FGF19	11q13.3	0	24	0	0	0	122	819	0.0016	0	2.31%	MAPK signaling pathway(K)(0.9976744)-Pathways in cancer(K)(0.9986956)-Proteogylcan syndecan-mediated signaling events(N)(0.9996818)-Regulation of actin cytoskeleton(K)(0.9986808)-Signaling by FGFR(R)(0.9474182)
94	WHSC1L1	8p12	0	45	0	10	0	121	44	0.0016	1	5.30%	Lysine degradation(K)(0.9985804)
95	MGAT1	5q35.3	0	1	0	0	0	119	1123	0.0017	0	0.10%	Metabolic pathways(K)(0.999015)
96	GAB2	11q14.1	0	30	0	5	0	118	536	0.0018	0	3.37%	Chronic myeloid leukemia(K)(0.991753)-EGF receptor signaling pathway(P)(0.9969952)-EGFR1(C)(0.9983922)-Fc epsilon RI signaling pathway(K)(0.9982202)-Fc gamma R-mediated phagocytosis(K)(0.9988482)-Fc-epsilon receptor I signaling in mast cells(N)(0.9951486)-IL2-mediated signaling events(N)(0.996501)-IL6-mediated signaling events(N)(0.997094)-TCR signaling in naive CD4+ T cells(N)(0.9984272)-p75(NTR)-mediated signaling(N)(0.9993922)
97	STAR	8p12	0	38	0	9	0	118	106	0.0018	0	4.53%	Metabolism of lipids and lipoproteins(R)(0.9988486)
98	CKMT1A	15q15.3	0	0	0	4	0	117	1121	0.0019	0	0.39%	Metabolic pathways(K)(0.9983184)
99	SMAD2	18q21.1	0	0	0	5	0	116	1261	0.0021	0	0.48%	Adherens junction(K)(0.9976014)-Cell cycle(K)(0.9982726)-Chagas disease(K)(0.996394)-EGFR1(C)(0.9973116)-Endocytosis(K)(0.9975912)-Glypican pathway(N)(0.9480666)-IFN-gamma pathway(N)(0.9811684)-Pathways in cancer(K)(0.9953984)-TGF-beta signaling pathway(K)(0.8677402)-TGFBR(C)(0.8788742)-Wnt signaling pathway(K)(0.9970628)
100	GTF2F2	13q14.12	0	0	0	12	0	116	414	0.0021	0	1.16%	AndrogenReceptor(C)(0.9971546)-Basal transcription factors(K)(0.9558112)-Formation and Maturation of mRNA Transcript(R)(0.9986006)-HIV Life Cycle(R)(0.9912584)-Influenza Life Cycle(R)(0.9985564)-Transcription(R)(0.998892)
101	CRK	17p13.3	0	0	0	10	0	114	1575	0.0023	0	0.96%	Angiogenesis(P)(0.8854958)-Angiopoietin receptor Tie2-mediated signaling(N)(0.9897642)-Chemokine signaling pathway(K)(0.9978242)-EGFR1(C)(0.9978562)-Endothelins(N)(0.9951158)-EphrinB-EPHB pathway(N)(0.8571858)-Fc gamma R-mediated phagocytosis(K)(0.9959286)-Formation of Platelet plug(R)(0.996784)-Insulin signaling pathway(K)(0.997695)-Integrin signalling pathway(P)(0.9988904)-LPA receptor mediated events(N)(0.8066566)-MAPK signaling pathway(K)(0.9996486)-Nectin adhesion pathway(N)(0.9918278)-Neurotrophin signaling pathway(K)(0.9944628)-Pathways in cancer(K)(0.9982726)-Proteogylcan syndecan-mediated signaling events(N)(0.9952634)-Regulation of actin cytoskeleton(K)(0.9986182)-Shigellosis(K)(0.994065)-Signaling events mediated by PTP1B(N)(0.8131172)-Signaling events regulated by Ret tyrosine kinase(N)(0.9914842)-Signalling by NGF(R)(0.9968716)-p75(NTR)-mediated signaling(N)(0.9982522)
102	CTNNA3	10q21.3	0	0	0	7	0	111	886	0.0029	0	0.67%	Adherens junction(K)(0.9937708)-Alzheimer disease-presenilin pathway(P)(0.997357)-Arrhythmogenic right ventricular cardiomyopathy (ARVC)(K)(0.9971672)-Bacterial invasion of epithelial cells(K)(0.9979632)-Leukocyte transendothelial migration(K)(0.9972728)-Pathways in cancer(K)(0.9983674)-Tight junction(K)(0.9982534)-Wnt signaling pathway(P)(0.9986024)
103	GALC	14q31.3	0	0	0	3	0	110	1218	0.0031	0	0.29%	Lysosome(K)(0.9973578)-Metabolic pathways(K)(0.9990792)
104	RAC2	22q13.1	0	1	0	2	0	108	1546	0.0035	0	0.29%	Axon guidance(K)(0.9967218)-MAPK signaling pathway(K)(0.8407564)-Pathways in cancer(K)(0.9974958)-Regulation of actin cytoskeleton(K)(0.8389942)-Signaling by Rho GTPases(R)(0.9985438)-Wnt signaling pathway(K)(0.9779122)
105	PRKCG	19q13.41	0	3	0	1	0	108	2188	0.0035	0	0.39%	Aldosterone-regulated sodium reabsorption(K)(0.9926216)-Alzheimer disease-amyloid secretase pathway(P)(0.9832532)-Amoebiasis(K)(0.9610444)-Calcium signaling pathway(K)(0.9967916)-EGFR1(C)(0.998241)-Fc gamma R-mediated phagocytosis(K)(0.9926274)-Focal adhesion(K)(0.9945216)-Gap junction(K)(0.8865654)-Gastric acid secretion(K)(0.9093136)-Heterotrimeric G-protein signaling pathway-Gq alpha and Go alpha mediated pathway(P)(0.9834496)-IFN-gamma pathway(N)(0.981042)-Insulin-mediated glucose transport(N)(0.8017434)-MAPK signaling pathway(K)(0.9943814)-Natural killer cell mediated cytotoxicity(K)(0.9957146)-Pathways in cancer(K)(0.998557)-Phosphatidylinositol signaling system(K)(0.9113834)-Retinoic acid receptors-mediated signaling(N)(0.8755446)-TGFBR(C)(0.9973414)-Tight junction(K)(0.9971166)-Vascular smooth muscle contraction(K)(0.9968746)-Vibrio cholerae infection(K)(0.9601166)-Wnt signaling pathway(P)(0.9961858)
106	GRM5	11q14.3	0	2	0	11	0	108	736	0.0035	0	1.25%	Calcium signaling pathway(K)(0.9980142)-Gap junction(K)(0.9949832)-Heterotrimeric G-protein signaling pathway-Gi alpha and Gs alpha mediated pathway(P)(0.9968894)-Heterotrimeric G-protein signaling pathway-Gq alpha and Go alpha mediated pathway(P)(0.9986902)-Huntington's disease(K)(0.999297)-Long-term depression(K)(0.9976342)-Long-term potentiation(K)(0.9970204)-Neuroactive ligand-receptor interaction(K)(0.9992088)
107	EPHX2	8p21.1	0	0	0	30	0	108	1176	0.0035	0	2.89%	Arachidonic acid metabolism(K)(0.998442)-Metabolic pathways(K)(0.9992312)-Peroxisome(K)(0.997926)
108	NOS2	17q11.1	0	5	0	0	0	107	2370	0.0037	0	0.48%	Amoebiasis(K)(0.9802176)-Calcium signaling pathway(K)(0.9966476)-Chagas disease(K)(0.98611)-Glypican pathway(N)(0.998368)-Hypoxic and oxygen homeostasis regulation of HIF-1-alpha(N)(0.9946588)-IFN-gamma pathway(N)(0.896603)-IL12-mediated signaling events(N)(0.9948698)-Leishmaniasis(K)(0.9844456)-Metabolic pathways(K)(0.9991438)-Pathways in cancer(K)(0.9989178)-Peroxisome(K)(0.995588)-Plasma membrane estrogen receptor signaling(N)(0.976729)-TNF receptor signaling pathway(N)(0.9945836)-mechanism of gene regulation by peroxisome proliferators via ppara(B)(0.8725258)
109	NUP107	12q15	0	10	0	0	0	107	512	0.0037	0	0.96%	HIV Life Cycle(R)(0.9985822)-Host Interactions of HIV factors(R)(0.9980844)-Influenza Life Cycle(R)(0.998826)-M Phase(R)(0.9964606)-Metabolism of carbohydrates(R)(0.997571)-Metabolism of non-coding RNA(R)(0.990455)-Transport of Mature Transcript to Cytoplasm(R)(0.9935102)
110	ACSS1	20p11.21	0	1	0	0	0	105	1225	0.0042	0	0.10%	Metabolic pathways(K)(0.998938)-Pyruvate metabolism(K)(0.9913128)
111	CYFIP1	15q11.2	0	0	0	8	0	105	337	0.0042	0	0.77%	Huntington disease(P)(0.99889)-Regulation of actin cytoskeleton(K)(0.9991034)
112	STAG2	23q25	0	0	0	9	0	105	212	0.0042	0	0.87%	Cell cycle(K)(0.9989566)-M Phase(R)(0.998316)
113	MGAT5	2q21.2	0	0	0	2	0	102	1123	0.0052	0	0.19%	Metabolic pathways(K)(0.9972108)
114	NCOR1	17p11.2	0	0	0	14	0	100	772	0.0058	0	1.35%	Glypican pathway(N)(0.9435416)-Huntington disease(P)(0.997681)-IFN-gamma pathway(N)(0.9984216)-NOTCH(C)(0.9966798)-NR transcription pathway(R)(0.9909924)-Signaling events mediated by HDAC Class I(N)(0.9989272)-mechanism of gene regulation by peroxisome proliferators via ppara(B)(0.9963204)
115	HTR2A	13q14.2	0	0	0	9	0	100	607	0.0058	0	0.87%	Calcium signaling pathway(K)(0.9987094)-Class A/1 (Rhodopsin-like receptors)(R)(0.995419)-Gap junction(K)(0.9983472)-Heterotrimeric G-protein signaling pathway-Gi alpha and Gs alpha mediated pathway(P)(0.9988)-Neuroactive ligand-receptor interaction(K)(0.9994664)-Receptor-ligand complexes bind G proteins(R)(0.9910802)
116	ARHGEF6	23q26.3	0	2	0	6	0	100	859	0.0058	0	0.77%	Glypican pathway(N)(0.9071082)-Pancreatic cancer(K)(0.99674)-Regulation of actin cytoskeleton(K)(0.998077)-Signaling by Rho GTPases(R)(0.9987524)-TRAIL signaling pathway(N)(0.9993282)-agrin in postsynaptic differentiation(B)(0.9974518)
117	CRYL1	13q12.11	0	0	0	8	0	98	1121	0.0065	0	0.77%	Metabolic pathways(K)(0.9989016)
118	PCM1	8p22	0	1	0	31	0	98	83	0.0065	1	3.09%	G2/M Transition(R)(0.997136)
119	PTPRK	6q22.33	0	2	0	2	0	97	757	0.007	0	0.39%	BMP receptor signaling(N)(0.9975172)-Endothelins(N)(0.9954182)-Glypican pathway(N)(0.9782194)-IFN-gamma pathway(N)(0.9856988)-IL1-mediated signaling events(N)(0.9908426)-Plasma membrane estrogen receptor signaling(N)(0.9957342)-TNF receptor signaling pathway(N)(0.9945686)
120	COX7B	23q21.1	0	0	0	10	0	96	1371	0.0075	0	0.96%	Alzheimer's disease(K)(0.998994)-Cardiac muscle contraction(K)(0.9964242)-Glucose Regulation of Insulin Secretion(R)(0.9967716)-Huntington's disease(K)(0.9975874)-Metabolic pathways(K)(0.9987084)-Oxidative phosphorylation(K)(0.9904856)-Parkinson's disease(K)(0.99831)
121	NT5E	6q14.3	0	0	0	4	0	96	1263	0.0075	0	0.39%	Hypoxic and oxygen homeostasis regulation of HIF-1-alpha(N)(0.9972984)-Metabolic pathways(K)(0.9990426)-Purine metabolism(K)(0.9978098)
122	UQCRC2	16p12.1	0	0	0	1	0	94	1371	0.0087	0	0.10%	Fructose and mannose metabolism(K)(0.837415)-Glycosaminoglycan degradation(K)(0.9917318)-Synaptic_vesicle_trafficking(P)(0.804505)
123	NGFR	17q21.33	0	15	0	0	0	93	578	0.0092	0	1.45%	Cytokine-cytokine receptor interaction(K)(0.9991982)-Neurotrophin signaling pathway(K)(0.9969496)-Signalling by NGF(R)(0.9991116)-p75(NTR)-mediated signaling(N)(0.9988408)
124	OR1E2	17p13.3	0	0	0	7	0	92	389	0.0097	0	0.67%	Olfactory transduction(K)(0.998958)
125	ELK1	23p11.23	0	0	0	5	0	91	1404	0.0102	0	0.48%	Angiopoietin receptor Tie2-mediated signaling(N)(0.9904978)-EGFR1(C)(0.9962574)-Focal adhesion(K)(0.997566)-Glypican pathway(N)(0.9636222)-ID(C)(0.9950252)-Insulin signaling pathway(K)(0.9970678)-MAPK signaling pathway(K)(0.9978622)-Parkinson disease(P)(0.9982546)-Prion diseases(K)(0.9785432)-Proteogylcan syndecan-mediated signaling events(N)(0.9944806)-Signalling by NGF(R)(0.9987986)-Sphingosine 1-phosphate (S1P) pathway(N)(0.9856894)-p75(NTR)-mediated signaling(N)(0.9977756)
126	PIP5K1A	1q21.2	0	1	0	0	0	89	1598	0.0116	0	0.10%	Amino sugar and nucleotide sugar metabolism(K)(0.973493)-N-Glycan biosynthesis(K)(0.9985454)-Signaling by EGFR(R)(0.8362552)
127	CSH1	17q23.3	0	2	0	3	0	89	419	0.0116	0	0.48%	Jak-STAT signaling pathway(K)(0.9995944)-Neuroactive ligand-receptor interaction(K)(0.9983098)
128	ADCY3	2p23.3	0	0	0	3	0	88	1621	0.0124	0	0.29%	Calcium signaling pathway(K)(0.9959394)-Dilated cardiomyopathy(K)(0.8101022)-Olfactory transduction(K)(0.995507)-Oocyte meiosis(K)(0.8791034)-Purine metabolism(K)(0.9956728)-Vascular smooth muscle contraction(K)(0.9958566)-Vibrio cholerae infection(K)(0.9563114)-role of erk5 in neuronal survival pathway(B)(0.9328528)
129	ARRB1	11q13.4	0	8	0	6	0	85	1284	0.0149	0	1.35%	Chemokine signaling pathway(K)(0.9967164)-Endocytosis(K)(0.9986196)-Heterotrimeric G-protein signaling pathway-Gi alpha and Gs alpha mediated pathway(P)(0.9979958)-MAPK signaling pathway(K)(0.9989518)-Membrane Trafficking(R)(0.9969928)-Phototransduction(K)(0.994429)-Plasma membrane estrogen receptor signaling(N)(0.9361592)-Proteogylcan syndecan-mediated signaling events(N)(0.998325)-Wnt signaling pathway(P)(0.998843)-Wnt(C)(0.9969358)-visual signal transduction(B)(0.9681232)-��-arrestins in gpcr desensitization(B)(0.9172078)
130	ATM	11q22.3	0	0	0	15	0	85	1226	0.0149	1	1.45%	Apoptosis(K)(0.9977524)-BARD1 signaling events(N)(0.990561)-BMP receptor signaling(N)(0.9945896)-Cell cycle(K)(0.9981968)-DNA Repair(R)(0.997869)-Glypican pathway(N)(0.9279954)-IFN-gamma pathway(N)(0.9976052)-IL1-mediated signaling events(N)(0.9919722)-IL12-mediated signaling events(N)(0.994787)-IL2-mediated signaling events(N)(0.9939648)-IL23-mediated signaling events(N)(0.9226298)-LPA receptor mediated events(N)(0.9966402)-Regulation of Telomerase(N)(0.996517)-Signaling by Aurora kinases(N)(0.9862754)-Signaling events regulated by Ret tyrosine kinase(N)(0.9934972)-TCR signaling in naive CD4+ T cells(N)(0.9937932)-TNF receptor signaling pathway(N)(0.9972506)-p53 pathway(P)(0.9279072)-p53 signaling pathway(K)(0.9905844)-p75(NTR)-mediated signaling(N)(0.99775)
131	PLCB2	15q15.1	0	0	0	3	0	85	2547	0.0149	0	0.29%	Amoebiasis(K)(0.9917834)-Calcium signaling pathway(K)(0.9950796)-Gap junction(K)(0.9883962)-Huntington's disease(K)(0.9971408)-Long-term potentiation(K)(0.8969938)-Metabolic pathways(K)(0.998626)-Taste transduction(K)(0.9928762)-Vascular smooth muscle contraction(K)(0.9923206)-Wnt signaling pathway(K)(0.9977924)-Wnt signaling pathway(P)(0.9982852)
132	FADD	11q13.3	0	17	0	0	0	85	1115	0.0149	0	1.64%	Alzheimer's disease(K)(0.999226)-Apoptosis signaling pathway(P)(0.9501924)-Apoptosis(K)(0.9963392)-Apoptosis(R)(0.9986402)-Chagas disease(K)(0.995952)-FAS signaling pathway(P)(0.9866604)-Pathways in cancer(K)(0.9977902)-RIG-I-like receptor signaling pathway(K)(0.9942026)-Sphingosine 1-phosphate (S1P) pathway(N)(0.9874658)-TNF alpha/NF-kB(C)(0.9990812)-TNF receptor signaling pathway(N)(0.9944574)-Toll-like receptor signaling pathway(K)(0.9971326)
133	PKM2	15q23	0	3	0	0	0	84	1384	0.0157	0	0.29%	Metabolic pathways(K)(0.9991294)-Metabolism of carbohydrates(R)(0.9974346)-Purine metabolism(K)(0.9981974)-Pyruvate metabolism(K)(0.9623374)-Type II diabetes mellitus(K)(0.994105)
134	BCMO1	16q23.2	0	0	0	17	0	84	1130	0.0157	0	1.64%	Metabolic pathways(K)(0.9979738)
135	CDKN2B	9p21.3	0	0	0	17	0	83	877	0.0164	0	1.64%	Cell cycle(K)(0.9954836)-Glypican pathway(N)(0.995206)-IFN-gamma pathway(N)(0.9985082)-Pathways in cancer(K)(0.9973956)-TGF-beta signaling pathway(K)(0.9952556)
136	PARD3	10p11.21	0	0	0	3	0	83	896	0.0164	0	0.29%	Adherens junction(K)(0.9972372)-Chemokine signaling pathway(K)(0.9975558)-Endocytosis(K)(0.9985366)-Neuroactive ligand-receptor interaction(K)(0.9983978)-TGFBR(C)(0.9962058)-Tight junction(K)(0.9968124)
137	PIK3CA	3q26.32	0	2	0	0	0	82	2397	0.017	1	0.19%	Adherens junction(K)(0.8691282)-Colorectal cancer(K)(0.8756406)-Insulin signaling pathway(K)(0.9954492)-Syndecan-3-mediated signaling events(N)(0.9072646)
138	LRP6	12p13.2	0	2	0	5	0	82	866	0.017	0	0.67%	Alzheimer disease-presenilin pathway(P)(0.9986286)-Glypican pathway(N)(0.998306)-Wnt signaling pathway(K)(0.9981564)-Wnt signaling pathway(P)(0.9968516)-Wnt(C)(0.9967856)
139	DPM2	9q34.11	0	1	0	0	0	82	1307	0.017	0	0.10%	Amino sugar and nucleotide sugar metabolism(K)(0.9955792)-Arginine and proline metabolism(K)(0.9986962)-Citrate cycle (TCA cycle)(K)(0.9921458)-Glycosylphosphatidylinositol(GPI)-anchor biosynthesis(K)(0.942038)-Pyrimidine metabolism(K)(0.8889006)-Translation(R)(0.923316)
140	IDH2	15q26.1	0	4	0	1	0	82	1196	0.017	1	0.48%	Glutathione metabolism(K)(0.9961496)-Metabolic pathways(K)(0.9989048)-Peroxisome(K)(0.9971208)
141	CNOT7	8p22	0	1	0	28	0	82	59	0.017	0	2.80%	RNA degradation(K)(0.9977358)
142	TYMS	18p11.32	0	0	0	4	0	81	1237	0.0178	0	0.39%	G1/S Transition(R)(0.9988796)-Metablism of nucleotides(R)(0.9890012)-Metabolic pathways(K)(0.9988788)
143	PSD3	8p22	0	0	0	33	0	81	204	0.0178	0	3.18%	Endocytosis(K)(0.9975494)
144	OR4F21	8p23.3	0	0	0	17	0	81	211	0.0178	0	1.64%	Olfactory Signaling Pathway(R)(0.9986908)
145	ATP5E	20q13.32	0	8	0	0	0	80	1338	0.0187	0	0.77%	Alzheimer's disease(K)(0.9978922)-Glucose Regulation of Insulin Secretion(R)(0.9961392)-Huntington's disease(K)(0.9974704)-Metabolic pathways(K)(0.9987032)-Parkinson's disease(K)(0.993135)
146	NFATC1	18q23	0	0	0	2	0	79	1323	0.0196	0	0.19%	Axon guidance(K)(0.9975362)-Endothelins(N)(0.9663052)-Glypican pathway(N)(0.822792)-IFN-gamma pathway(N)(0.951922)-TCR signaling in naive CD4+ T cells(N)(0.9640558)
147	POLR3F	20p11.23	0	1	0	0	0	79	1344	0.0196	0	0.10%	Metabolism of polyamines(R)(0.936587)-Transcription(R)(0.981102)
148	CYP2A6	19q13.2	0	0	0	1	0	78	1168	0.0206	0	0.10%	Glycolysis / Gluconeogenesis(K)(0.9944276)-Glyoxylate and dicarboxylate metabolism(K)(0.8059714)-Inositol phosphate metabolism(K)(0.9228254)-Pentose phosphate pathway(K)(0.9766826)
149	DNAJC3	13q32.1	0	0	0	9	0	78	359	0.0206	0	0.87%	Influenza Life Cycle(R)(0.998957)-Protein processing in endoplasmic reticulum(K)(0.998957)-double stranded rna induced gene expression(B)(0.9955624)
150	CLNS1A	11q14.1	0	33	0	4	0	78	49	0.0206	0	3.57%	Metabolism of non-coding RNA(R)(0.9992478)
151	ADCY9	16p13.3	0	2	0	2	0	77	1253	0.0218	0	0.39%	Calcium signaling pathway(K)(0.9898286)-Dilated cardiomyopathy(K)(0.9476684)-Endothelins(N)(0.9897112)-Gap junction(K)(0.9973772)-Gastric acid secretion(K)(0.994839)-Heterotrimeric G-protein signaling pathway-Gi alpha and Gs alpha mediated pathway(P)(0.995183)-LPA receptor mediated events(N)(0.9953598)-Melanogenesis(K)(0.9970662)-Oocyte meiosis(K)(0.9987114)-Pancreatic secretion(K)(0.9831582)-Progesterone-mediated oocyte maturation(K)(0.9928474)-Purine metabolism(K)(0.9978262)-Signalling by NGF(R)(0.9983648)-Vascular smooth muscle contraction(K)(0.9970522)-Vasopressin-regulated water reabsorption(K)(0.9957914)-Vibrio cholerae infection(K)(0.9989446)
152	PARK2	6q26	0	0	0	12	0	77	468	0.0218	0	1.16%	Alpha-synuclein signaling(N)(0.9965298)-Parkinson disease(P)(0.9951234)-Parkinson's disease(K)(0.9979588)-Protein processing in endoplasmic reticulum(K)(0.9989306)-Ubiquitin mediated proteolysis(K)(0.9976868)
153	NLK	17q11.2	0	5	0	0	0	76	1108	0.0229	0	0.48%	Adherens junction(K)(0.994765)-Glypican pathway(N)(0.9941392)-MAPK signaling pathway(K)(0.997445)-Proteogylcan syndecan-mediated signaling events(N)(0.9990598)-Wnt signaling pathway(K)(0.9794424)-Wnt signaling pathway(P)(0.9989278)-Wnt(C)(0.9953774)
154	BDKRB2	14q32.2	0	0	0	5	0	76	906	0.0229	0	0.48%	Calcium signaling pathway(K)(0.9980014)-Chagas disease(K)(0.9949746)-Class A/1 (Rhodopsin-like receptors)(R)(0.9980852)-Complement and coagulation cascades(K)(0.9421416)-Heterotrimeric G-protein signaling pathway-Gq alpha and Go alpha mediated pathway(P)(0.892783)-Neuroactive ligand-receptor interaction(K)(0.9986598)-Regulation of actin cytoskeleton(K)(0.9987906)-ion channels and their functional role in vascular endothelium(B)(0.9877018)
155	GCNT2	6p24.2	0	0	0	4	0	75	1122	0.0243	0	0.39%	Metabolic pathways(K)(0.998188)
156	OLAH	10p13	0	2	0	1	0	74	1120	0.026	0	0.29%	Metabolic pathways(K)(0.997223)
157	CDKN1B	12p13.1	0	1	0	5	0	73	1217	0.0278	0	0.58%	Cell Cycle Checkpoints(R)(0.9930002)-Cell cycle(K)(0.9962376)-DNA Replication(R)(0.9171884)-ErbB signaling pathway(K)(0.996685)-FOXA transcription factor networks(N)(0.9735818)-FoxO family signaling(N)(0.99742)-G1/S Transition(R)(0.9951174)-Glypican pathway(N)(0.9992002)-Interleukin signaling pathway(P)(0.9939552)-Pathways in cancer(K)(0.9912788)-Prostate cancer(K)(0.9913986)-Regulation of Telomerase(N)(0.9957348)-Regulation of retinoblastoma protein(N)(0.902122)-Signalling by NGF(R)(0.9983564)-ctcf: first multivalent nuclear factor(B)(0.9845898)
158	MAPK11	22q13.33	0	1	0	2	0	72	1514	0.0292	0	0.29%	Chagas disease(K)(0.9970148)-Epithelial cell signaling in Helicobacter pylori infection(K)(0.8126726)-GnRH signaling pathway(K)(0.9354842)-Leukocyte transendothelial migration(K)(0.981614)-NOD-like receptor signaling pathway(K)(0.9970678)-Plasma membrane estrogen receptor signaling(N)(0.854883)-Progesterone-mediated oocyte maturation(K)(0.9609626)-Signalling by NGF(R)(0.9973508)-Toll-like receptor signaling pathway(K)(0.9554274)
159	CTNNA2	2p12	0	0	0	1	0	72	886	0.0292	0	0.10%	()
160	BMP7	20q13.31	0	5	0	0	0	72	596	0.0292	0	0.48%	BMP receptor signaling(N)(0.9986048)-Cytokine-cytokine receptor interaction(K)(0.995966)-Hedgehog signaling pathway(K)(0.9961258)-TGF-beta signaling pathway(K)(0.999272)
161	NNMT	11q23.2	0	0	0	11	0	71	1144	0.0308	0	1.06%	Biological oxidations(R)(0.9982508)-Metabolic pathways(K)(0.9990522)
162	PHPT1	9q34.3	0	0	0	1	0	71	1131	0.0308	0	0.10%	Cysteine and methionine metabolism(K)(0.8998584)-Pyrimidine metabolism(K)(0.9929258)
163	TCAP	17q12	0	80	0	1	0	71	31	0.0308	0	7.81%	Muscle contraction(R)(0.9993968)
164	NARS2	11q14.1	0	24	0	4	0	71	41	0.0308	0	2.70%	Aminoacyl-tRNA biosynthesis(K)(0.9994512)
165	HTR2C	23q23	0	0	0	9	0	70	650	0.0327	0	0.87%	Calcium signaling pathway(K)(0.9994092)-Class A/1 (Rhodopsin-like receptors)(R)(0.9981438)-Gap junction(K)(0.9981346)-Heterotrimeric G-protein signaling pathway-Gi alpha and Gs alpha mediated pathway(P)(0.996901)-Neuroactive ligand-receptor interaction(K)(0.9986362)-Receptor-ligand complexes bind G proteins(R)(0.8197772)-ion channels and their functional role in vascular endothelium(B)(0.9982606)
166	LPL	8p21.3	0	1	0	30	0	70	385	0.0327	0	2.99%	Alzheimer's disease(K)(0.998975)-Glycerolipid metabolism(K)(0.9963744)-Metabolism of lipids and lipoproteins(R)(0.9989098)-PPAR signaling pathway(K)(0.998161)-mechanism of gene regulation by peroxisome proliferators via ppara(B)(0.9971462)
167	PDE1C	7p14.3	0	2	0	0	0	70	882	0.0327	0	0.19%	Calcium signaling pathway(K)(0.9958212)-Olfactory transduction(K)(0.9956564)-Purine metabolism(K)(0.9949182)-Signalling by NGF(R)(0.9971102)
168	UNC5D	8p12	0	11	0	26	0	70	129	0.0327	0	3.57%	Axon guidance(K)(0.9978102)
169	GALNTL6	4q34.1	0	0	0	4	0	69	1121	0.0348	0	0.39%	Metabolic pathways(K)(0.9987494)
170	KRAS	12p12.1	0	3	0	1	0	69	1948	0.0348	1	0.39%	Aldosterone-regulated sodium reabsorption(K)(0.9940546)-Axon guidance(K)(0.9970518)-Cell surface interactions at the vascular wall(R)(0.8928958)-Dorso-ventral axis formation(K)(0.9862462)-EGFR1(C)(0.9967308)-ErbB signaling pathway(K)(0.9953038)-Gap junction(K)(0.9958806)-Glucagon signaling in metabolic regulation(R)(0.9223172)-Glypican pathway(N)(0.9968334)-Insulin signaling pathway(K)(0.9955652)-Integrin signalling pathway(P)(0.9976334)-Long-term depression(K)(0.8431232)-MAPK signaling pathway(K)(0.9935526)-Neurotrophin signaling pathway(K)(0.9708448)-Pathways in cancer(K)(0.997427)-Progesterone-mediated oocyte maturation(K)(0.9938682)-Regulation of actin cytoskeleton(K)(0.9973662)-Signaling by EGFR(R)(0.978045)-Signaling by PDGF(R)(0.9618846)-Signalling by NGF(R)(0.8188248)-Tight junction(K)(0.998717)-p75(NTR)-mediated signaling(N)(0.998774)
171	OR1M1	19p13.2	0	0	0	4	0	69	413	0.0348	0	0.39%	Olfactory transduction(K)(0.9989574)
172	HSD11B1	1q32.2	0	1	0	0	0	68	1235	0.0364	0	0.10%	Cysteine and methionine metabolism(K)(0.9463274)
173	UBE3A	15q11.2	0	0	0	6	0	68	349	0.0364	0	0.58%	Androgen-mediated signaling(N)(0.992637)-AndrogenReceptor(C)(0.9981906)-Regulation of Telomerase(N)(0.9979884)-Ubiquitin mediated proteolysis(K)(0.9985128)
174	NDUFA1	23q24	0	0	0	11	0	68	1332	0.0364	0	1.06%	Alzheimer's disease(K)(0.9976616)-Glucose Regulation of Insulin Secretion(R)(0.998972)-Huntington's disease(K)(0.9985996)-Metabolic pathways(K)(0.9984178)-Oxidative phosphorylation(K)(0.9754432)-Parkinson's disease(K)(0.998057)
175	IMPA1	8q21.13	0	3	0	0	0	68	1149	0.0364	0	0.29%	Metabolic pathways(K)(0.9989928)
176	AP1G1	16q22.3	0	0	0	17	0	68	264	0.0364	0	1.64%	Host Interactions of HIV factors(R)(0.9993418)-Lysosome(K)(0.9978296)-Membrane Trafficking(R)(0.9969966)
177	IFNG	12q15	0	3	0	0	0	67	1546	0.0388	0	0.29%	Amoebiasis(K)(0.9980284)-Antigen processing and presentation(K)(0.9953836)-Chagas disease(K)(0.9956878)-Cytokine-cytokine receptor interaction(K)(0.9991684)-Glypican pathway(N)(0.9890716)-IFN-gamma pathway(N)(0.9849084)-Inflammation mediated by chemokine and cytokine signaling pathway(P)(0.9927982)-Malaria(K)(0.9796572)-Natural killer cell mediated cytotoxicity(K)(0.9979916)-Proteasome(K)(0.9358058)-Regulation of Telomerase(N)(0.9896282)-Regulation of autophagy(K)(0.9986664)-Systemic lupus erythematosus(K)(0.9963558)-TGF-beta signaling pathway(K)(0.9921652)-TNF receptor signaling pathway(N)(0.9977392)
178	TRA@	NA	0	1	0	5	0	67	91	0.0388	1	0.58%	T cell activation(P)(0.9967304)
179	DCT	13q32.1	0	0	0	9	0	66	1223	0.0411	0	0.87%	Melanogenesis(K)(0.998461)-Metabolic pathways(K)(0.9992264)-Tyrosine metabolism(K)(0.964144)
180	ADCY7	16q12.1	0	0	0	9	0	66	1202	0.0411	0	0.87%	Calcium signaling pathway(K)(0.9990414)-Chemokine signaling pathway(K)(0.995499)-Dilated cardiomyopathy(K)(0.9640346)-Endothelins(N)(0.9298602)-Gap junction(K)(0.9941632)-Gastric acid secretion(K)(0.9935898)-GnRH signaling pathway(K)(0.9920714)-Heterotrimeric G-protein signaling pathway-Gi alpha and Gs alpha mediated pathway(P)(0.9976776)-LPA receptor mediated events(N)(0.9877174)-Melanogenesis(K)(0.9963542)-Oocyte meiosis(K)(0.9962108)-Pancreatic secretion(K)(0.9964814)-Progesterone-mediated oocyte maturation(K)(0.987431)-Purine metabolism(K)(0.9992422)-Salivary secretion(K)(0.9971012)-Signalling by NGF(R)(0.9990132)-Vascular smooth muscle contraction(K)(0.9973798)
181	GSR	8p12	0	2	0	33	0	66	102	0.0411	0	3.37%	Glutathione metabolism(K)(0.998765)-Metablism of nucleotides(R)(0.9953836)
182	ALG12	22q13.33	0	1	0	3	0	66	1123	0.0411	0	0.39%	Metabolic pathways(K)(0.9972432)
183	IFNA1	9p21.3	0	0	0	12	0	65	629	0.0434	0	1.16%	Cytokine-cytokine receptor interaction(K)(0.999012)-Cytosolic DNA-sensing pathway(K)(0.9927186)-Jak-STAT signaling pathway(K)(0.9985244)-Natural killer cell mediated cytotoxicity(K)(0.9987704)-RIG-I-like receptor signaling pathway(K)(0.9973514)-Regulation of autophagy(K)(0.9949252)-TCR signaling in naive CD8+ T cells(N)(0.996899)-Toll-like receptor signaling pathway(K)(0.9952058)-double stranded rna induced gene expression(B)(0.9897484)-signal transduction through il1r(B)(0.9694452)
184	AP2A1	19q13.33	0	2	0	1	0	65	1337	0.0434	0	0.29%	Endocytosis(K)(0.9985526)-Host Interactions of HIV factors(R)(0.9981542)-Huntington disease(P)(0.997834)-Huntington's disease(K)(0.9982374)-Proteogylcan syndecan-mediated signaling events(N)(0.9964536)-Signalling by NGF(R)(0.9930498)-TRAIL signaling pathway(N)(0.9199608)
185	RPA4	23q21.33	0	0	0	9	0	65	172	0.0434	0	0.87%	DNA replication(K)(0.9981176)-G1/S Transition(R)(0.9980906)-Homologous recombination(K)(0.9970022)-Mismatch repair(K)(0.997062)-Nucleotide excision repair(K)(0.9985436)
186	DHX38	16q22.3	0	0	0	10	0	65	306	0.0434	0	0.96%	Formation and Maturation of mRNA Transcript(R)(0.9986774)-Spliceosome(K)(0.998143)-Transcription(R)(0.9982992)-Transport of Mature Transcript to Cytoplasm(R)(0.995707)
187	ROCK2	2p25.1	0	0	0	2	0	64	1119	0.0472	0	0.19%	Leukocyte transendothelial migration(K)(0.9980366)-Pathogenic Escherichia coli infection(K)(0.8518404)-Regulation of actin cytoskeleton(K)(0.9990142)-Vascular smooth muscle contraction(K)(0.9823678)-Wnt signaling pathway(K)(0.9983294)
188	SRC	20q11.23	0	1	0	0	0	63	2059	0.05	0	0.10%	IL1-mediated signaling events(N)(0.8752228)-Signalling by NGF(R)(0.8099512)-Sphingosine 1-phosphate (S1P) pathway(N)(0.8934066)
189	NRG1	8p12	0	4	0	39	0	63	542	0.05	0	4.15%	ErbB signaling pathway(K)(0.9975642)-Glypican pathway(N)(0.9987368)-agrin in postsynaptic differentiation(B)(0.9983448)
190	PAG1	8q21.13	0	7	0	0	0	63	634	0.05	0	0.67%	Glypican pathway(N)(0.894495)-TCR signaling in naive CD4+ T cells(N)(0.99763)-TRAIL signaling pathway(N)(0.8810888)
191	NR1D1	17q21.1	0	35	0	1	0	62	59	0.0526	0	3.47%	Circadian rhythm - mammal(K)(0.9962034)-Circadian rhythm pathway(N)(0.9975666)-NR transcription pathway(R)(0.9992468)
192	KLHL9	9p21.3	0	0	0	11	0	62	223	0.0526	0	1.06%	Signaling by Aurora kinases(N)(0.9926914)-Ubiquitin mediated proteolysis(K)(0.996888)
193	BLK	8p23.1	0	0	0	27	0	62	864	0.0526	0	2.60%	Alpha-synuclein signaling(N)(0.9041478)-BMP receptor signaling(N)(0.9950272)-EphrinB-EPHB pathway(N)(0.9842488)-Glypican pathway(N)(0.9991202)-IFN-gamma pathway(N)(0.9972048)-IL1-mediated signaling events(N)(0.9964276)-Nectin adhesion pathway(N)(0.9988146)-Plasma membrane estrogen receptor signaling(N)(0.9977856)-Signaling events mediated by PTP1B(N)(0.9974124)-Sphingosine 1-phosphate (S1P) pathway(N)(0.9920798)-TNF receptor signaling pathway(N)(0.9978134)-TRAIL signaling pathway(N)(0.993623)-Thromboxane A2 receptor signaling(N)(0.9917628)
194	NDUFC1	4q31.1	0	0	0	3	0	62	1332	0.0526	0	0.29%	Alzheimer's disease(K)(0.9878606)-Huntington's disease(K)(0.8148592)-Metabolic pathways(K)(0.9983518)-Parkinson's disease(K)(0.9738294)
195	TGFB1	19q13.2	0	0	0	2	0	61	1571	0.0559	0	0.19%	Endocytosis(K)(0.9971762)-Jak-STAT signaling pathway(K)(0.9567016)-TGFBR(C)(0.9957762)
196	CUL1	7q36.1	0	0	0	2	0	61	983	0.0559	0	0.19%	Cell cycle(K)(0.9314166)-NOTCH(C)(0.9969416)-Oocyte meiosis(K)(0.9979816)-TGFBR(C)(0.830911)-TNF alpha/NF-kB(C)(0.998481)-Ubiquitin mediated proteolysis(K)(0.9969438)-Wnt signaling pathway(K)(0.9762546)
197	MGAT5B	17q25.2	0	1	0	0	0	61	1123	0.0559	0	0.10%	Amino sugar and nucleotide sugar metabolism(K)(0.9651998)-Fatty acid metabolism(K)(0.862775)-Pentose phosphate pathway(K)(0.9250192)
198	INPPL1	11q13.4	0	1	0	5	0	60	1858	0.0592	0	0.58%	EphrinA-EPHA pathway(N)(0.9348816)-Metabolic pathways(K)(0.9987336)-PI3 kinase pathway(P)(0.9848374)-Phosphatidylinositol signaling system(K)(0.99053)-Proteogylcan syndecan-mediated signaling events(N)(0.998003)-TRAIL signaling pathway(N)(0.9959112)-skeletal muscle hypertrophy is regulated via akt-mtor pathway(B)(0.9181802)
199	HGSNAT	8p11.21	0	4	0	8	0	60	1211	0.0592	0	1.16%	Lysosome(K)(0.997581)-Metabolic pathways(K)(0.9974056)
200	RAE1	20q13.31	0	6	0	0	0	60	429	0.0592	0	0.58%	HIV Life Cycle(R)(0.9956994)-Host Interactions of HIV factors(R)(0.9976588)-Influenza Life Cycle(R)(0.9982532)-Metabolism of carbohydrates(R)(0.9990728)-Metabolism of non-coding RNA(R)(0.995227)-Transport of Mature Transcript to Cytoplasm(R)(0.986606)
201	PRODH	22q11.21	0	0	0	2	0	60	1121	0.0592	0	0.19%	()
202	HMGCL	1p36.11	0	0	0	3	0	59	1171	0.062	0	0.29%	Metabolic pathways(K)(0.998212)-Peroxisome(K)(0.9978804)
203	PTGIS	20q13.13	0	6	0	1	0	59	1161	0.062	0	0.67%	Biological oxidations(R)(0.9971994)-Metabolic pathways(K)(0.997897)-eicosanoid metabolism(B)(0.8851414)
204	PRKG1	10q11.23	0	0	0	3	0	59	1348	0.062	0	0.29%	Gap junction(K)(0.993971)-Glypican pathway(N)(0.9667092)-IFN-gamma pathway(N)(0.9683376)-Olfactory transduction(K)(0.997627)-Vascular smooth muscle contraction(K)(0.9968896)-actions of nitric oxide in the heart(B)(0.87646)-caspase cascade in apoptosis(B)(0.9756166)
205	PVRL1	11q23.3	0	0	0	15	0	59	383	0.062	0	1.45%	Adherens junction(K)(0.9983878)-Alzheimer disease-presenilin pathway(P)(0.9990508)-Cell adhesion molecules (CAMs)(K)(0.9961608)-Nectin adhesion pathway(N)(0.9985212)
206	DCC	18q21.2	0	1	0	1	0	59	440	0.062	0	0.19%	Axon guidance(K)(0.9975356)-Pathways in cancer(K)(0.9991446)
207	U2AF2	19q13.42	0	5	0	0	0	58	400	0.0665	0	0.48%	Influenza Life Cycle(R)(0.996942)-Spliceosome(K)(0.9973132)-Transcription(R)(0.9989014)
208	PPT1	1p34.2	0	1	0	0	0	57	1211	0.0702	0	0.10%	Fatty acid elongation in mitochondria(K)(0.825359)
209	BRCA1	17q21.31	0	2	0	3	0	57	535	0.0702	1	0.48%	Androgen-mediated signaling(N)(0.986714)-AndrogenReceptor(C)(0.997302)-DNA Repair(R)(0.9963422)-FOXA1 transcription factor network(N)(0.9063878)-Signaling by Aurora kinases(N)(0.9867264)-Ubiquitin mediated proteolysis(K)(0.9985064)-cell cycle: g2/m checkpoint(B)(0.9110826)
210	POLR2F	22q13.1	0	1	0	2	0	57	1635	0.0702	0	0.29%	DNA Repair(R)(0.9943044)-Formation and Maturation of mRNA Transcript(R)(0.9925078)-Huntington's disease(K)(0.9972328)-Influenza Life Cycle(R)(0.9022534)-Metabolic pathways(K)(0.9988002)-Purine metabolism(K)(0.997539)-Transcription(R)(0.97337)
211	DNMT3A	2p23.3	0	0	0	3	0	57	1121	0.0702	1	0.29%	Metabolic pathways(K)(0.9988328)
212	SUMF1	3p26.2	0	2	0	10	0	57	121	0.0702	0	1.16%	Lysosome(K)(0.9986546)
213	IL6ST	5q11.2	0	0	0	4	0	56	511	0.0746	1	0.39%	AndrogenReceptor(C)(0.9976008)-Cytokine-cytokine receptor interaction(K)(0.9976088)-IL6-mediated signaling events(N)(0.9975028)-Interleukin signaling pathway(P)(0.8855608)
214	ATP6V1H	8q11.23	0	0	0	2	0	56	1521	0.0746	0	0.19%	()
215	ENTPD4	8p21.3	0	0	0	33	0	56	309	0.0746	0	3.18%	Lysosome(K)(0.9968394)-Purine metabolism(K)(0.9993604)-Pyrimidine metabolism(K)(0.997616)
216	VCL	10q22.2	0	2	0	2	0	55	698	0.0789	0	0.39%	Adherens junction(K)(0.9920152)-Amoebiasis(K)(0.9978576)-Bacterial invasion of epithelial cells(K)(0.9871306)-Focal adhesion(K)(0.9977896)-Integrin signalling pathway(P)(0.9947738)-Integrins in angiogenesis(N)(0.9961198)-Leukocyte transendothelial migration(K)(0.994977)-Regulation of actin cytoskeleton(K)(0.9989228)-Shigellosis(K)(0.9952754)-integrin signaling pathway(B)(0.991575)
217	LAMA2	6q22.33	0	2	0	1	0	55	775	0.0789	0	0.29%	Amoebiasis(K)(0.9975416)-ECM-receptor interaction(K)(0.8125508)-Focal adhesion(K)(0.9980542)-Hypertrophic cardiomyopathy (HCM)(K)(0.9037226)-Integrin signalling pathway(P)(0.9983838)-Pathways in cancer(K)(0.9969462)
218	PSMF1	20p13	0	1	0	2	0	55	392	0.0789	0	0.29%	Apoptosis(R)(0.998994)-Cell Cycle Checkpoints(R)(0.997264)-Host Interactions of HIV factors(R)(0.9985096)-Metabolism of amino acids(R)(0.9938266)-S Phase(R)(0.9934132)
219	SMARCA2	9p24.3	0	1	0	5	0	55	413	0.0789	0	0.58%	Androgen-mediated signaling(N)(0.9910734)-Wnt signaling pathway(P)(0.997125)
220	TACC1	8p11.23	0	29	0	11	0	54	94	0.0833	0	3.86%	Signaling by Aurora kinases(N)(0.997793)
221	PSMB3	17q12	0	16	0	2	0	54	437	0.0833	0	1.74%	APC/C-mediated degradation of cell cycle proteins(R)(0.9840298)-Apoptosis(R)(0.9983512)-Cell Cycle Checkpoints(R)(0.9964306)-G1/S Transition(R)(0.9585328)-Host Interactions of HIV factors(R)(0.996628)-Metabolism of amino acids(R)(0.998641)-Parkinson disease(P)(0.9973028)-Proteasome(K)(0.921512)-S Phase(R)(0.993158)-Signaling by Wnt(R)(0.9951656)
222	PIK3C2A	11p15.1	0	3	0	2	0	54	1376	0.0833	0	0.48%	Integrin signalling pathway(P)(0.9990252)-Integrins in angiogenesis(N)(0.9974972)-Metabolic pathways(K)(0.9981562)-Phosphatidylinositol signaling system(K)(0.9636376)
223	OR4F15	15q26.3	0	2	0	2	0	54	413	0.0833	0	0.39%	Olfactory transduction(K)(0.9974614)
224	EIF2S3	23p22.11	0	0	0	9	0	53	232	0.0872	0	0.87%	Metabolism of proteins(R)(0.998511)-double stranded rna induced gene expression(B)(0.9975178)-skeletal muscle hypertrophy is regulated via akt-mtor pathway(B)(0.9974472)
225	APH1A	1q21.2	0	3	0	0	0	53	798	0.0872	0	0.29%	Alzheimer disease-amyloid secretase pathway(P)(0.9475542)-Alzheimer disease-presenilin pathway(P)(0.9979754)-Alzheimer's disease(K)(0.9967822)-Presenilin action in Notch and Wnt signaling(N)(0.9237686)-Proteogylcan syndecan-mediated signaling events(N)(0.9988888)-Signalling by NGF(R)(0.998436)-p75(NTR)-mediated signaling(N)(0.996281)
226	CSNK1A1L	13q13.3	0	1	0	7	0	53	382	0.0872	0	0.77%	Hedgehog signaling pathway(K)(0.99689)-Wnt signaling pathway(K)(0.9993346)-Wnt signaling pathway(P)(0.9991864)
227	OR5AR1	11q11	0	1	0	4	0	53	389	0.0872	0	0.48%	Olfactory transduction(K)(0.9987362)
228	GLDC	9p24.1	0	0	0	11	0	53	1125	0.0872	0	1.06%	"Glycine, serine and threonine metabolism(K)(0.9921788)-Metabolic pathways(K)(0.9984524)"
229	PPP3CB	10q22.2	0	1	0	2	0	53	1540	0.0872	0	0.29%	Alzheimer's disease(K)(0.992137)-Amyotrophic lateral sclerosis (ALS)(K)(0.9966076)-Axon guidance(K)(0.9988106)-Calcium signaling pathway(K)(0.9971314)-Glypican pathway(N)(0.9544996)-MAPK signaling pathway(K)(0.998116)-Natural killer cell mediated cytotoxicity(K)(0.9977642)-Oocyte meiosis(K)(0.9990406)-T cell activation(P)(0.9855044)-TRAIL signaling pathway(N)(0.8520144)-Wnt signaling pathway(K)(0.9862534)-Wnt signaling pathway(P)(0.9982216)
230	BTD	3p24.3	0	1	0	0	0	52	1120	0.0929	0	0.10%	()
231	EEF2K	16p12.1	0	1	0	1	0	52	574	0.0929	0	0.19%	BMP receptor signaling(N)(0.84474)-IFN-gamma pathway(N)(0.9143834)
232	GMDS	6p25.3	0	0	0	5	0	51	1134	0.098	0	0.48%	Amino sugar and nucleotide sugar metabolism(K)(0.9977348)-Metabolic pathways(K)(0.9985364)
233	GNGT2	17q21.32	0	11	0	1	0	51	526	0.098	0	1.16%	Beta1 adrenergic receptor signaling pathway(P)(0.8568556)-Chemokine signaling pathway(K)(0.9993516)-Formation of Platelet plug(R)(0.9989968)-Heterotrimeric G-protein signaling pathway-Gi alpha and Gs alpha mediated pathway(P)(0.9966312)-Heterotrimeric G-protein signaling pathway-Gq alpha and Go alpha mediated pathway(P)(0.9971638)-Opioid Signalling(R)(0.9970562)-Receptor-ligand complexes bind G proteins(R)(0.9970292)-visual signal transduction(B)(0.9831242)
234	TUBB1	20q13.32	0	8	0	0	0	51	572	0.098	0	0.77%	Gap junction(K)(0.9971766)-Huntington disease(P)(0.9954976)-Metabolism of proteins(R)(0.9973016)-Pathogenic Escherichia coli infection(K)(0.9981256)-Phagosome(K)(0.9991704)
235	NF1	17q11.2	0	1	0	3	0	51	571	0.098	1	0.39%	FOXA1 transcription factor network(N)(0.8187728)-MAPK signaling pathway(K)(0.9984896)-Proteogylcan syndecan-mediated signaling events(N)(0.997978)
236	POLD3	11q13.4	0	6	0	3	0	50	1407	0.1037	0	0.87%	Base excision repair(K)(0.9956544)-DNA Repair(R)(0.9973752)-Homologous recombination(K)(0.9923458)-Metabolic pathways(K)(0.998499)-Mismatch repair(K)(0.9818046)-Purine metabolism(K)(0.9973856)-Pyrimidine metabolism(K)(0.8709862)-S Phase(R)(0.9971124)-Telomere Maintenance(R)(0.996672)
237	BRCA2	13q13.1	0	0	0	8	0	50	457	0.1037	1	0.77%	DNA Repair(R)(0.9979742)-FOXM1 transcription factor network(N)(0.9969832)-Homologous recombination(K)(0.9987576)-Pathways in cancer(K)(0.9982108)-role of brca1 brca2 and atr in cancer susceptibility(B)(0.9891834)
238	ITGA3	17q21.33	0	6	0	0	0	50	902	0.1037	0	0.58%	Cell surface interactions at the vascular wall(R)(0.9973258)-Dilated cardiomyopathy(K)(0.8291852)-ECM-receptor interaction(K)(0.9947552)-Hematopoietic cell lineage(K)(0.998707)-Integrin signalling pathway(P)(0.9844778)-Pathways in cancer(K)(0.998948)-Reelin signaling pathway(N)(0.9968196)-Regulation of actin cytoskeleton(K)(0.9976572)
239	DRD2	11q23.2	0	0	0	14	0	50	554	0.1037	0	1.35%	Class A/1 (Rhodopsin-like receptors)(R)(0.9992286)-Gap junction(K)(0.9972868)-Heterotrimeric G-protein signaling pathway-Gi alpha and Gs alpha mediated pathway(P)(0.998732)-Heterotrimeric G-protein signaling pathway-Gq alpha and Go alpha mediated pathway(P)(0.9982238)-Neuroactive ligand-receptor interaction(K)(0.9974272)-Receptor-ligand complexes bind G proteins(R)(0.993551)-regulation of ck1/cdk5 by type 1 glutamate receptors(B)(0.837064)
240	BCAR1	16q23.1	0	0	0	12	0	49	1128	0.1098	0	1.16%	Bacterial invasion of epithelial cells(K)(0.994053)-Chemokine signaling pathway(K)(0.9966556)-EGFR1(C)(0.9987558)-Endothelins(N)(0.9967676)-Focal adhesion(K)(0.9951156)-Formation of Platelet plug(R)(0.997396)-Integrin signalling pathway(P)(0.9982312)-Integrins in angiogenesis(N)(0.9976116)-LPA receptor mediated events(N)(0.9633892)-Leukocyte transendothelial migration(K)(0.9984056)-Nectin adhesion pathway(N)(0.9134414)-Regulation of actin cytoskeleton(K)(0.9984768)-Signaling events mediated by PRL(N)(0.995445)-Signaling events mediated by PTP1B(N)(0.859603)-Signaling events regulated by Ret tyrosine kinase(N)(0.9861062)-integrin signaling pathway(B)(0.9939926)
241	ASMT	23p22.33	0	0	0	9	0	49	1126	0.1098	0	0.87%	Metabolic pathways(K)(0.9995568)
242	OR1K1	9q33.2	0	0	0	4	0	49	413	0.1098	0	0.39%	Olfactory transduction(K)(0.9974842)
243	AR	23q12	0	2	0	4	0	48	1028	0.1169	0	0.58%	Alpha6Beta4Integrin(C)(0.9930558)-Androgen-mediated signaling(N)(0.9662904)-AndrogenReceptor(C)(0.99669)-FOXA transcription factor networks(N)(0.9854152)-Glypican pathway(N)(0.9544428)-IFN-gamma pathway(N)(0.9976068)-Oocyte meiosis(K)(0.9959662)-Pathways in cancer(K)(0.9970772)-Prostate cancer(K)(0.9931)-TGFBR(C)(0.9983382)
244	P4HA3	11q13.4	0	3	0	2	0	48	1121	0.1169	0	0.48%	Metabolic pathways(K)(0.9990586)
245	EXT1	8q24.11	0	4	0	1	0	47	1130	0.1223	1	0.48%	Metabolic pathways(K)(0.996986)
246	CALM1	14q32.11	0	0	0	2	0	47	2001	0.1223	0	0.19%	()
247	SMARCE1	17q21.2	0	5	0	3	0	47	440	0.1223	0	0.77%	Androgen-mediated signaling(N)(0.9926218)-Wnt signaling pathway(P)(0.9992602)-control of gene expression by vitamin d receptor(B)(0.994738)-the information processing pathway at the ifn beta enhancer(B)(0.9752488)
248	CCL5	17q12	0	1	0	4	0	47	914	0.1223	0	0.48%	Chagas disease(K)(0.9976892)-Chemokine signaling pathway(K)(0.9969566)-Class A/1 (Rhodopsin-like receptors)(R)(0.99499)-Cytokine-cytokine receptor interaction(K)(0.999411)-Cytosolic DNA-sensing pathway(K)(0.9650268)-Epithelial cell signaling in Helicobacter pylori infection(K)(0.9963972)-NOD-like receptor signaling pathway(K)(0.99662)-Prion diseases(K)(0.9923474)-Proteogylcan syndecan-mediated signaling events(N)(0.9961102)-Receptor-ligand complexes bind G proteins(R)(0.8446564)-Toll-like receptor signaling pathway(K)(0.998324)
249	COX7B2	4p12	0	0	0	2	0	47	1336	0.1223	0	0.19%	Alzheimer's disease(K)(0.9967828)-Cardiac muscle contraction(K)(0.985889)-Huntington's disease(K)(0.9971522)-Metabolic pathways(K)(0.9965434)
250	SUPT4H1	17q22	0	7	0	0	0	47	240	0.1223	0	0.67%	Formation and Maturation of mRNA Transcript(R)(0.9981082)-HIV Life Cycle(R)(0.9985008)-Transcription(R)(0.997093)
251	E2F2	1p36.12	0	0	0	4	0	46	567	0.129	0	0.39%	Bladder cancer(K)(0.9835976)-Cell cycle(K)(0.9973262)-Pathways in cancer(K)(0.9983302)-Prostate cancer(K)(0.861151)-Regulation of retinoblastoma protein(N)(0.997753)
252	TNFSF10	3q26.31	0	2	0	0	0	46	759	0.129	0	0.19%	Apoptosis(K)(0.8820156)-Apoptosis(R)(0.9985248)-Cytokine-cytokine receptor interaction(K)(0.9984164)-Natural killer cell mediated cytotoxicity(K)(0.9463936)-TRAIL signaling pathway(N)(0.9237366)
253	PYCR2	1q42.12	0	2	0	0	0	46	1121	0.129	0	0.19%	Metabolic pathways(K)(0.9979676)
254	NCBP1	9q22.33	0	0	0	2	0	46	432	0.129	0	0.19%	Influenza Life Cycle(R)(0.9978196)-Spliceosome(K)(0.9989868)-Transcription(R)(0.9968462)
255	ETV1	7p21.2	0	0	0	1	0	45	728	0.1376	1	0.10%	Nongenotropic Androgen signaling(N)(0.803992)-role of mal in rho-mediated activation of srf(B)(0.8984146)
256	NDUFV1	11q13.2	0	2	0	1	0	45	1332	0.1376	0	0.29%	Alzheimer's disease(K)(0.997593)-Metabolic pathways(K)(0.9971408)
257	MEF2A	15q26.3	0	5	0	1	0	44	902	0.1434	0	0.58%	Glypican pathway(N)(0.9992932)-IFN-gamma pathway(N)(0.9978696)-Plasma membrane estrogen receptor signaling(N)(0.9978768)-Signalling by NGF(R)(0.999086)-TGFBR(C)(0.9972394)
258	ACAT1	11q22.3	0	0	0	14	0	44	1292	0.1434	0	1.35%	Lysine degradation(K)(0.9982634)-Metabolic pathways(K)(0.9990798)-Metabolism of amino acids(R)(0.997681)-Metabolism of lipids and lipoproteins(R)(0.998754)-Pyruvate metabolism(K)(0.997511)-Terpenoid backbone biosynthesis(K)(0.9076302)
259	AP1S2	23p22.2	0	1	0	5	0	44	264	0.1434	0	0.58%	Host Interactions of HIV factors(R)(0.9990692)-Lysosome(K)(0.99784)-Membrane Trafficking(R)(0.9969898)
260	ETNK1	12p12.1	0	1	0	3	0	44	1136	0.1434	0	0.39%	Metabolic pathways(K)(0.9987268)
261	PPAP2C	19p13.3	0	0	0	2	0	44	1228	0.1434	0	0.19%	Metabolic pathways(K)(0.9981728)-Sphingolipid metabolism(K)(0.8559196)
262	PIM1	6p21.2	0	1	0	1	0	44	885	0.1434	1	0.19%	()
263	GRPR	23p22.2	0	1	0	4	0	44	491	0.1434	0	0.48%	Calcium signaling pathway(K)(0.9984082)-Class A/1 (Rhodopsin-like receptors)(R)(0.9945652)-Neuroactive ligand-receptor interaction(K)(0.9986094)-Receptor-ligand complexes bind G proteins(R)(0.9609934)
264	AP3M1	10q22.2	0	2	0	2	0	43	321	0.1528	0	0.39%	Lysosome(K)(0.997818)-Metabolism of proteins(R)(0.9992214)
265	HDAC2	6q22.1	0	1	0	3	0	42	1507	0.1621	0	0.39%	Cell cycle(K)(0.8559744)-Glypican pathway(N)(0.9850022)-Huntington's disease(K)(0.9971088)-Regulation of Telomerase(N)(0.997429)-Signaling events mediated by HDAC Class I(N)(0.9983842)-Signaling events mediated by the Hedgehog family(N)(0.9514948)-TNF alpha/NF-kB(C)(0.9973624)-Wnt signaling pathway(P)(0.9984984)
266	HNRNPA1L2	13q14.3	0	0	0	9	0	42	128	0.1621	0	0.87%	Spliceosome(K)(0.999041)
267	CYP2C18	10q23.33	0	0	0	2	0	41	1243	0.1702	0	0.19%	Arachidonic acid metabolism(K)(0.9042736)-Biological oxidations(R)(0.9266408)-FOXA1 transcription factor network(N)(0.8212792)-Metabolic pathways(K)(0.9983326)
268	LAMA5	20q13.33	0	3	0	0	0	41	814	0.1702	0	0.29%	Focal adhesion(K)(0.9975128)-Integrin cell surface interactions(R)(0.9970048)-Pathways in cancer(K)(0.9988394)-Proteogylcan syndecan-mediated signaling events(N)(0.9986362)-prion pathway(B)(0.9758142)
269	PSPH	7p11.2	0	1	0	2	0	41	1125	0.1702	0	0.29%	Metabolic pathways(K)(0.9985576)
270	NEIL2	8p23.1	0	0	0	25	0	41	34	0.1702	0	2.41%	Base excision repair(K)(0.998449)
271	HSPBP1	19q13.42	0	5	0	1	0	40	167	0.177	0	0.58%	Protein processing in endoplasmic reticulum(K)(0.9988944)
272	MMP2	16q12.2	0	1	0	5	0	40	933	0.177	0	0.58%	Alzheimer disease-presenilin pathway(P)(0.9978894)-FOXM1 transcription factor network(N)(0.9964074)-GnRH signaling pathway(K)(0.9892574)-Integrins in angiogenesis(N)(0.997219)-LPA receptor mediated events(N)(0.9947002)-Leukocyte transendothelial migration(K)(0.9977714)-Pathways in cancer(K)(0.998145)-Plasma membrane estrogen receptor signaling(N)(0.8273886)-Proteogylcan syndecan-mediated signaling events(N)(0.9976714)-Regulation of IGF Activity by IGFBP(R)(0.9574594)-amb2 Integrin signaling(N)(0.9981988)
273	GNAL	18p11.21	0	0	0	3	0	40	1163	0.177	0	0.29%	Amoebiasis(K)(0.9973958)-Calcium signaling pathway(K)(0.9970208)-Chagas disease(K)(0.9866658)-Heterotrimeric G-protein signaling pathway-Gi alpha and Gs alpha mediated pathway(P)(0.9102958)-LPA receptor mediated events(N)(0.9866316)-Olfactory transduction(K)(0.9977374)-Plasma membrane estrogen receptor signaling(N)(0.9801914)
274	YWHAZ	8q22.3	0	3	0	0	0	40	1106	0.177	0	0.29%	BMP receptor signaling(N)(0.9941002)-Cell cycle(K)(0.998663)-Endothelins(N)(0.8828234)-IFN-gamma pathway(N)(0.9986008)-Oocyte meiosis(K)(0.9968184)-Pathogenic Escherichia coli infection(K)(0.9987352)-Proteogylcan syndecan-mediated signaling events(N)(0.951512)-TNF receptor signaling pathway(N)(0.9969298)-p75(NTR)-mediated signaling(N)(0.9946338)
275	DNAH1	3p21.1	0	0	0	2	0	40	301	0.177	0	0.19%	Huntington disease(P)(0.998236)-Huntington's disease(K)(0.9942526)-lissencephaly gene (lis1) in neuronal migration and development(B)(0.8416926)
276	SHC2	19p13.3	0	0	0	3	0	40	881	0.177	0	0.29%	Bacterial invasion of epithelial cells(K)(0.908723)-Focal adhesion(K)(0.998625)-Insulin signaling pathway(K)(0.9987368)-Natural killer cell mediated cytotoxicity(K)(0.998299)-Signaling events mediated by VEGFR1 and VEGFR2(N)(0.9942804)-Signalling by NGF(R)(0.998718)-p75(NTR)-mediated signaling(N)(0.9983752)
277	MYST2	17q21.33	0	11	0	1	0	40	241	0.177	0	1.16%	Alzheimer disease-presenilin pathway(P)(0.9988894)-Androgen-mediated signaling(N)(0.9914818)
278	HTR1D	1p36.12	0	0	0	5	0	40	461	0.177	0	0.48%	Class A/1 (Rhodopsin-like receptors)(R)(0.9580654)-Heterotrimeric G-protein signaling pathway-Gi alpha and Gs alpha mediated pathway(P)(0.9973198)-Neuroactive ligand-receptor interaction(K)(0.9989894)-Receptor-ligand complexes bind G proteins(R)(0.9937154)
279	H2AFX	11q23.3	0	0	0	12	0	39	236	0.1875	0	1.16%	DNA Repair(R)(0.9989974)-Systemic lupus erythematosus(K)(0.9978178)-Telomere Maintenance(R)(0.997844)
280	CTSZ	20q13.32	0	8	0	0	0	39	121	0.1875	0	0.77%	Lysosome(K)(0.9991956)
281	CKMT1B	15q15.3	0	0	0	3	0	39	1121	0.1875	0	0.29%	Metabolic pathways(K)(0.9988988)
282	MSR1	8p22	0	2	0	34	0	39	157	0.1875	0	3.47%	Phagosome(K)(0.99915)
283	GNS	12q14.3	0	5	0	1	0	38	1211	0.1966	0	0.58%	Lysosome(K)(0.9951584)-Metabolic pathways(K)(0.999061)
284	FGF20	8p22	0	1	0	31	0	38	684	0.1966	0	3.09%	FGF signaling pathway(P)(0.9979842)-MAPK signaling pathway(K)(0.9965278)-Pathways in cancer(K)(0.9986332)-Regulation of actin cytoskeleton(K)(0.9995344)-Signaling by FGFR(R)(0.9700804)
285	ATXN3L	23p22.2	0	0	0	4	0	38	167	0.1966	0	0.39%	Protein processing in endoplasmic reticulum(K)(0.9977994)
286	PPM1D	17q23.2	0	20	0	0	0	38	69	0.1966	0	1.93%	p53 signaling pathway(K)(0.9981256)
287	HTR1E	6q15	0	0	0	5	0	38	461	0.1966	0	0.48%	Neuroactive ligand-receptor interaction(K)(0.9991778)
288	OR13H1	23q26.2	0	0	0	6	0	38	389	0.1966	0	0.58%	Olfactory transduction(K)(0.9973412)
289	THBS1	15q14	0	0	0	4	0	37	841	0.2067	0	0.39%	Bladder cancer(K)(0.8295726)-ECM-receptor interaction(K)(0.976578)-Focal adhesion(K)(0.9983234)-Formation of Platelet plug(R)(0.9984546)-Phagosome(K)(0.998987)-Proteogylcan syndecan-mediated signaling events(N)(0.9971526)-TGF-beta signaling pathway(K)(0.9985462)-p53 pathway(P)(0.922472)-p53 signaling pathway(K)(0.9986384)
290	WNT11	11q13.5	0	11	0	4	0	37	1161	0.2067	0	1.45%	Alzheimer disease-presenilin pathway(P)(0.9979464)-Glypican pathway(N)(0.976366)-Melanogenesis(K)(0.9958364)-Pathways in cancer(K)(0.998205)-Proteogylcan syndecan-mediated signaling events(N)(0.9970982)-Wnt signaling pathway(K)(0.9981164)-Wnt signaling pathway(P)(0.9985298)
291	GTF2B	1p22.2	0	0	0	3	0	37	283	0.2067	0	0.29%	Basal transcription factors(K)(0.9848962)-Formation and Maturation of mRNA Transcript(R)(0.9993406)-Transcription(R)(0.9981558)
292	ADCY8	8q24.22	0	5	0	1	0	37	1232	0.2067	0	0.58%	Calcium signaling pathway(K)(0.9973142)-Chemokine signaling pathway(K)(0.9743202)-Dilated cardiomyopathy(K)(0.9705712)-Endothelin signaling pathway(P)(0.8560252)-Endothelins(N)(0.9930132)-Gap junction(K)(0.9970368)-GnRH signaling pathway(K)(0.8142382)-Heterotrimeric G-protein signaling pathway-Gi alpha and Gs alpha mediated pathway(P)(0.9986136)-LPA receptor mediated events(N)(0.9957026)-Long-term potentiation(K)(0.9272142)-Melanogenesis(K)(0.9945448)-Oocyte meiosis(K)(0.99553)-Opioid Signalling(R)(0.8687866)-Pancreatic secretion(K)(0.9969072)-Progesterone-mediated oocyte maturation(K)(0.9984756)-Purine metabolism(K)(0.998792)-Salivary secretion(K)(0.9976322)-Signalling by NGF(R)(0.9968636)-Taste transduction(K)(0.9921244)-Vascular smooth muscle contraction(K)(0.9966194)
293	UGT2A1	4q13.3	0	0	0	1	0	37	1192	0.2067	0	0.10%	()
294	KIF2B	17q22	0	8	0	0	0	37	96	0.2067	0	0.77%	M Phase(R)(0.999246)
295	OR4C3	11p11.2	0	0	0	3	0	36	413	0.217	0	0.29%	Olfactory transduction(K)(0.9966938)
296	NCOA1	2p23.3	0	0	0	3	0	36	804	0.217	1	0.29%	Coregulation of Androgen receptor activity(N)(0.9297016)-Hypoxic and oxygen homeostasis regulation of HIF-1-alpha(N)(0.9305966)-mechanism of gene regulation by peroxisome proliferators via ppara(B)(0.8657)-nfat and hypertrophy of the heart (B)(0.9826814)
297	APP	21q21.3	0	1	0	4	0	36	1001	0.217	0	0.48%	Alzheimer disease-amyloid secretase pathway(P)(0.979349)-Alzheimer disease-presenilin pathway(P)(0.9967524)-Alzheimer's disease(K)(0.9979444)-Glypican pathway(N)(0.8636482)-NOTCH(C)(0.988988)-TNF receptor signaling pathway(N)(0.976685)-p75(NTR)-mediated signaling(N)(0.9964554)
298	RNMT	18p11.21	0	2	0	2	0	36	244	0.217	0	0.39%	Formation and Maturation of mRNA Transcript(R)(0.9992282)-Transcription(R)(0.9975692)-Transport of Mature Transcript to Cytoplasm(R)(0.8432458)
299	ITPR2	12p11.23	0	3	0	1	0	36	1144	0.217	0	0.39%	Alzheimer's disease(K)(0.9984586)-Calcium signaling pathway(K)(0.9978986)-Gap junction(K)(0.992689)-GnRH signaling pathway(K)(0.953388)-Heterotrimeric G-protein signaling pathway-Gq alpha and Go alpha mediated pathway(P)(0.9966176)-Oocyte meiosis(K)(0.9977798)-Pancreatic secretion(K)(0.999067)-Phosphatidylinositol signaling system(K)(0.8624932)-Signalling by NGF(R)(0.9970626)-Vascular smooth muscle contraction(K)(0.9979458)-Wnt signaling pathway(P)(0.999351)
300	HSD17B2	16q23.3	0	0	0	6	0	36	1132	0.217	0	0.58%	Metabolic pathways(K)(0.9990294)
301	EDAR	2q13	0	0	0	3	0	36	266	0.217	0	0.29%	Cytokine-cytokine receptor interaction(K)(0.9981414)
302	SORBS1	10q23.33	0	0	0	2	0	35	608	0.2273	0	0.19%	Syndecan-3-mediated signaling events(N)(0.9948938)
303	BMPR1A	10q23.2	0	0	0	1	0	35	816	0.2273	1	0.10%	BMP receptor signaling(N)(0.981184)-Cytokine-cytokine receptor interaction(K)(0.8741436)
304	RAD51	15q15.1	0	0	0	6	0	35	450	0.2273	0	0.58%	BARD1 signaling events(N)(0.9904528)-DNA Repair(R)(0.9973796)-Homologous recombination(K)(0.9985106)-Pathways in cancer(K)(0.9991694)
305	PRKCD	3p21.1	0	0	0	1	0	35	1771	0.2273	0	0.10%	Alzheimer disease-amyloid secretase pathway(P)(0.8988028)-Signaling by PDGF(R)(0.8812262)-Signaling events mediated by the Hedgehog family(N)(0.9792068)-Signalling by NGF(R)(0.9862468)-Vascular smooth muscle contraction(K)(0.9965168)
306	JAM3	11q25	0	1	0	13	0	35	475	0.2273	0	1.35%	Cell adhesion molecules (CAMs)(K)(0.9975704)-Cell surface interactions at the vascular wall(R)(0.9983934)-Epithelial cell signaling in Helicobacter pylori infection(K)(0.9971682)-Integrin cell surface interactions(R)(0.997978)-Leukocyte transendothelial migration(K)(0.9950752)-Tight junction(K)(0.9990382)-amb2 Integrin signaling(N)(0.9987702)
307	ACTC1	15q14	0	0	0	4	0	35	820	0.2273	0	0.39%	Alzheimer disease-presenilin pathway(P)(0.9988818)-Dilated cardiomyopathy(K)(0.8743386)-Huntington disease(P)(0.9982122)-Integrin signalling pathway(P)(0.9983114)-Wnt signaling pathway(P)(0.998926)
308	TNFRSF19	13q12.12	0	0	0	3	0	35	266	0.2273	0	0.29%	Cytokine-cytokine receptor interaction(K)(0.9985996)
309	PRPF8	17p13.3	0	0	0	9	0	35	232	0.2273	0	0.87%	Formation and Maturation of mRNA Transcript(R)(0.9981824)-Spliceosome(K)(0.9979556)
310	TUBB6	18p11.21	0	0	0	2	0	34	557	0.239	0	0.19%	Gap junction(K)(0.996851)-Huntington disease(P)(0.997766)-Metabolism of proteins(R)(0.9989048)-Pathogenic Escherichia coli infection(K)(0.9820896)
311	SPCS2	11q13.4	0	9	0	4	0	34	61	0.239	0	1.25%	Insulin Synthesis and Secretion(R)(0.9986326)-Protein export(K)(0.9541696)-Vasopressin synthesis(P)(0.956942)
312	FOXO3	6q21	0	0	0	5	0	34	1199	0.239	0	0.48%	Chemokine signaling pathway(K)(0.9774782)-Proteogylcan syndecan-mediated signaling events(N)(0.9981758)-Signaling events mediated by HDAC Class I(N)(0.997123)-Signaling events mediated by Stem cell factor receptor (c-Kit)(N)(0.8582458)-Signalling by NGF(R)(0.9835304)-TGFBR(C)(0.986319)-TRAIL signaling pathway(N)(0.9817776)-p75(NTR)-mediated signaling(N)(0.9247322)-role of nicotinic acetylcholine receptors in the regulation of apoptosis(B)(0.9866206)
313	BMPR2	2q33.1	0	0	0	3	0	34	548	0.239	0	0.29%	BMP receptor signaling(N)(0.9986142)-Cytokine-cytokine receptor interaction(K)(0.999198)-TGF-beta signaling pathway(K)(0.9960334)-TGF-beta signaling pathway(P)(0.9781296)
314	PTPN1	20q13.13	0	4	0	0	0	34	1109	0.239	0	0.39%	Adherens junction(K)(0.99523)-Endothelins(N)(0.9930486)-Formation of Platelet plug(R)(0.9966658)-Insulin signaling pathway(K)(0.998899)-Integrin cell surface interactions(R)(0.997906)-Nectin adhesion pathway(N)(0.8545848)-Proteogylcan syndecan-mediated signaling events(N)(0.9904798)-Signaling events mediated by PTP1B(N)(0.9957748)-Sphingosine 1-phosphate (S1P) pathway(N)(0.9596586)-TNF receptor signaling pathway(N)(0.9521102)-TRAIL signaling pathway(N)(0.9740488)
315	TUBB4Q	4q35.2	0	0	0	5	0	34	557	0.239	0	0.48%	Gap junction(K)(0.996671)-Huntington disease(P)(0.998786)-Metabolism of proteins(R)(0.999187)-Pathogenic Escherichia coli infection(K)(0.9955066)-Phagosome(K)(0.9956998)
316	FGF13	23q27.1	0	1	0	5	0	34	682	0.239	0	0.58%	FGF signaling pathway(P)(0.9950158)-MAPK signaling pathway(K)(0.9993634)-Pathways in cancer(K)(0.9991078)-Regulation of actin cytoskeleton(K)(0.9978794)
317	IKBKG	23q28	0	0	0	7	0	33	1642	0.2472	0	0.67%	Adipocytokine signaling pathway(K)(0.997192)-Apoptosis(K)(0.9968186)-Chemokine signaling pathway(K)(0.9984362)-Cytosolic DNA-sensing pathway(K)(0.996054)-Epithelial cell signaling in Helicobacter pylori infection(K)(0.9980672)-Fc-epsilon receptor I signaling in mast cells(N)(0.9497474)-Glypican pathway(N)(0.9247558)-IL1-mediated signaling events(N)(0.9014918)-IL12-mediated signaling events(N)(0.897243)-IL23-mediated signaling events(N)(0.8329966)-LPA receptor mediated events(N)(0.9899666)-MAPK signaling pathway(K)(0.997753)-NOD-like receptor signaling pathway(K)(0.9898164)-Pathways in cancer(K)(0.9988074)-Primary immunodeficiency(K)(0.971973)-Prostate cancer(K)(0.991004)-Shigellosis(K)(0.9968088)-Signaling by Aurora kinases(N)(0.9582258)-TCR signaling in naive CD4+ T cells(N)(0.9348604)-TNF alpha/NF-kB(C)(0.9993494)-TNF receptor signaling pathway(N)(0.9877166)-inactivation of gsk3 by akt causes accumulation of b-catenin in alveolar macrophages(B)(0.9177192)-p75(NTR)-mediated signaling(N)(0.9971394)-role of egf receptor transactivation by gpcrs in cardiac hypertrophy(B)(0.8607324)
318	IKZF3	17q12	0	77	0	1	0	33	126	0.2472	0	7.52%	IL2-mediated signaling events(N)(0.9993762)-il-2 receptor beta chain in t cell activation(B)(0.9982786)
319	PIK3R2	19p13.11	0	1	0	1	0	33	1828	0.2472	0	0.19%	Aldosterone-regulated sodium reabsorption(K)(0.9837296)-Neurotrophin signaling pathway(K)(0.9990734)-Pathways in cancer(K)(0.970931)-Progesterone-mediated oocyte maturation(K)(0.855988)
320	MAP2K6	17q24.3	0	2	0	0	0	33	1232	0.2472	0	0.19%	MAPK signaling pathway(K)(0.8991272)-TGFBR(C)(0.9706748)-nitric oxide signaling pathway(B)(0.8027438)
321	EDNRB	13q22.3	0	0	0	9	0	33	685	0.2472	0	0.87%	Calcium signaling pathway(K)(0.9983756)-Class A/1 (Rhodopsin-like receptors)(R)(0.997548)-Endothelin signaling pathway(P)(0.9974296)-Endothelins(N)(0.9982236)-Melanogenesis(K)(0.9983388)-Neuroactive ligand-receptor interaction(K)(0.9987266)-role of egf receptor transactivation by gpcrs in cardiac hypertrophy(B)(0.9872568)
322	CCNH	5q14.3	0	0	0	1	0	33	668	0.2472	0	0.10%	AndrogenReceptor(C)(0.9255764)-Cell cycle(K)(0.9983914)-Formation and Maturation of mRNA Transcript(R)(0.994593)-G1/S Transition(R)(0.8946838)-G2/M Transition(R)(0.9815054)-HIV Life Cycle(R)(0.8229964)-Retinoic acid receptors-mediated signaling(N)(0.8406456)-Transcription(R)(0.9521536)
323	ATP5G1	17q21.32	0	6	0	1	0	33	1338	0.2472	0	0.67%	Alzheimer's disease(K)(0.9968298)-Glucose Regulation of Insulin Secretion(R)(0.9987858)-Huntington's disease(K)(0.9969524)-Metabolic pathways(K)(0.9989758)-Parkinson's disease(K)(0.9975284)
324	ARAP2	4p14	0	0	0	4	0	33	390	0.2472	0	0.39%	Endocytosis(K)(0.9976512)-Signaling by Rho GTPases(R)(0.9989778)-adp-ribosylation factor(B)(0.8667308)-rho cell motility signaling pathway(B)(0.8504188)
325	GH2	17q23.3	0	2	0	2	0	33	590	0.2472	0	0.39%	Cytokine-cytokine receptor interaction(K)(0.998046)-Jak-STAT signaling pathway(K)(0.9981928)-Neuroactive ligand-receptor interaction(K)(0.997843)
326	UPF3B	23q24	0	0	0	11	0	33	226	0.2472	0	1.06%	Formation and Maturation of mRNA Transcript(R)(0.9974912)-Transcription(R)(0.9993982)-Transport of Mature Transcript to Cytoplasm(R)(0.9960996)
327	NME7	1q24.2	0	2	0	0	0	33	1184	0.2472	0	0.19%	Drug metabolism - other enzymes(K)(0.9344248)-Purine metabolism(K)(0.9953456)
328	TGFBR3	1p22.1	0	0	0	5	0	33	587	0.2472	0	0.48%	Glypican pathway(N)(0.9987624)-IFN-gamma pathway(N)(0.9287196)-TGFBR(C)(0.998746)
329	CDH4	20q13.33	0	3	0	1	0	33	428	0.2472	0	0.39%	Cell adhesion molecules (CAMs)(K)(0.9949294)-Wnt signaling pathway(P)(0.9980384)
330	PIK3R5	17p13.1	0	0	0	7	0	32	1374	0.2629	0	0.67%	Aldosterone-regulated sodium reabsorption(K)(0.9951596)-Amoebiasis(K)(0.9966732)-Apoptosis(K)(0.9967218)-Bacterial invasion of epithelial cells(K)(0.9928084)-Chagas disease(K)(0.8832222)-Chemokine signaling pathway(K)(0.9966706)-Fc epsilon RI signaling pathway(K)(0.9023728)-Fc gamma R-mediated phagocytosis(K)(0.9716148)-Focal adhesion(K)(0.996809)-Insulin signaling pathway(K)(0.9971558)-Jak-STAT signaling pathway(K)(0.992611)-Leukocyte transendothelial migration(K)(0.9984148)-Neurotrophin signaling pathway(K)(0.9985576)-Pathways in cancer(K)(0.998867)-Phosphatidylinositol signaling system(K)(0.998575)-Progesterone-mediated oocyte maturation(K)(0.9919836)-Prostate cancer(K)(0.8543418)-Regulation of actin cytoskeleton(K)(0.9984494)-T cell receptor signaling pathway(K)(0.9950846)-mTOR signaling pathway(K)(0.996329)
331	TRIM37	17q22	0	11	0	0	0	32	138	0.2629	0	1.06%	Ubiquitin mediated proteolysis(K)(0.9985682)
332	H3F3B	17q25.1	0	2	0	0	0	32	139	0.2629	0	0.19%	Systemic lupus erythematosus(K)(0.9981932)
333	CPT1A	11q13.2	0	11	0	2	0	31	232	0.2783	0	1.25%	Adipocytokine signaling pathway(K)(0.9981638)-FOXA transcription factor networks(N)(0.9929044)-Fatty acid metabolism(K)(0.992288)-PPAR signaling pathway(K)(0.9965904)-mechanism of gene regulation by peroxisome proliferators via ppara(B)(0.9955792)
334	CTTN	11q13.3	0	16	0	0	0	31	553	0.2783	0	1.54%	Bacterial invasion of epithelial cells(K)(0.9946136)-Nectin adhesion pathway(N)(0.99562)-Pathogenic Escherichia coli infection(K)(0.9955844)-Proteogylcan syndecan-mediated signaling events(N)(0.997565)-Shigellosis(K)(0.9962652)-Tight junction(K)(0.9988464)-agrin in postsynaptic differentiation(B)(0.995639)
335	ELK4	1q32.1	0	1	0	0	0	31	948	0.2783	1	0.10%	()
336	CDC34	19p13.3	0	0	0	3	0	31	265	0.2783	0	0.29%	TNF alpha/NF-kB(C)(0.9991692)-Ubiquitin mediated proteolysis(K)(0.9961268)
337	CHRNB3	8p11.21	0	5	0	8	0	31	272	0.2783	0	1.25%	Neuroactive ligand-receptor interaction(K)(0.998744)
338	IL4R	16p12.1	0	0	0	1	0	30	723	0.2915	0	0.10%	()
339	POLB	8p11.21	0	9	0	7	0	30	99	0.2915	0	1.54%	Base excision repair(K)(0.9989542)-DNA Repair(R)(0.9984922)
340	SPRY2	13q31.1	0	0	0	8	0	30	569	0.2915	0	0.77%	EGFR1(C)(0.9989588)-FGF signaling pathway(P)(0.9984164)-Jak-STAT signaling pathway(K)(0.9985274)-Proteogylcan syndecan-mediated signaling events(N)(0.9978872)-Signaling by EGFR(R)(0.9983132)-Signaling events mediated by PTP1B(N)(0.998578)
341	B3GNT3	19p13.11	0	1	0	1	0	30	1122	0.2915	0	0.19%	Metabolic pathways(K)(0.9989668)
342	ABCD1	23q28	0	0	0	6	0	30	216	0.2915	0	0.58%	ABC transporters(K)(0.9975126)-Metabolism of lipids and lipoproteins(R)(0.9990834)-Peroxisome(K)(0.998897)
343	NCAM2	21q21.1	0	0	0	12	0	30	168	0.2915	0	1.16%	Cell adhesion molecules (CAMs)(K)(0.997989)-Prion diseases(K)(0.9980582)
344	MYO7A	11q13.5	0	20	0	5	0	30	46	0.2915	0	2.41%	Nicotinic acetylcholine receptor signaling pathway(P)(0.9990134)
345	PSMD7	16q22.3	0	0	0	11	0	30	501	0.2915	0	1.06%	Apoptosis(R)(0.996063)-Cell Cycle Checkpoints(R)(0.9978686)-DNA Replication(R)(0.8911132)-Host Interactions of HIV factors(R)(0.9983024)-Metabolism of amino acids(R)(0.998278)-Proteasome(K)(0.9460638)-Signaling by Wnt(R)(0.9976478)-TNF alpha/NF-kB(C)(0.999053)
346	CTSS	1q21.2	0	4	0	0	0	30	311	0.2915	0	0.39%	Antigen processing and presentation(K)(0.9859148)-Lysosome(K)(0.9986374)-Phagosome(K)(0.9973056)
347	SNF8	17q21.32	0	6	0	1	0	29	204	0.3061	0	0.67%	Endocytosis(K)(0.998583)
348	CLCA1	1p22.3	0	0	0	2	0	29	486	0.3061	0	0.19%	Olfactory transduction(K)(0.9954024)-Pancreatic secretion(K)(0.9991394)
349	FGFR2	10q26.13	0	2	0	0	0	29	982	0.3061	1	0.19%	Signaling mediated by p38-alpha and p38-beta(N)(0.9842694)
350	RBBP4	1p35.1	0	1	0	2	0	29	680	0.3061	0	0.29%	Glypican pathway(N)(0.985815)-IFN-gamma pathway(N)(0.8049662)-Regulation of Telomerase(N)(0.9951368)-Signaling events mediated by HDAC Class I(N)(0.9983228)
351	NRIP1	21q21.1	0	2	0	9	0	29	272	0.3061	0	1.06%	Androgen-mediated signaling(N)(0.9867988)-AndrogenReceptor(C)(0.9978556)-FOXA transcription factor networks(N)(0.9813774)-Retinoic acid receptors-mediated signaling(N)(0.9945904)-mechanism of gene regulation by peroxisome proliferators via ppara(B)(0.9971046)
352	HNRNPR	1p36.12	0	0	0	4	0	29	274	0.3061	0	0.39%	Formation and Maturation of mRNA Transcript(R)(0.9985456)-Influenza Life Cycle(R)(0.9982418)
353	WWP2	16q22.1	0	0	0	13	0	29	138	0.3061	0	1.25%	Ubiquitin mediated proteolysis(K)(0.9989166)
354	THBS2	6q27	0	0	0	3	0	28	559	0.3192	0	0.29%	Focal adhesion(K)(0.9984118)-Formation of Platelet plug(R)(0.9953146)-Malaria(K)(0.9974212)-Phagosome(K)(0.992512)-Signaling by PDGF(R)(0.9963678)-TGF-beta signaling pathway(K)(0.997036)
355	CLDN10	13q32.1	0	0	0	11	0	28	298	0.3192	0	1.06%	Cell adhesion molecules (CAMs)(K)(0.9951388)-Leukocyte transendothelial migration(K)(0.9968406)-Tight junction(K)(0.9983842)
356	POLR1D	13q12.2	0	1	0	1	0	28	1506	0.3192	0	0.19%	Glycosphingolipid biosynthesis - lacto and neolacto series(K)(0.926464)-Glyoxylate and dicarboxylate metabolism(K)(0.8398358)-Inositol phosphate metabolism(K)(0.9924396)
357	FZD3	8p21.1	0	0	0	31	0	28	1176	0.3192	0	2.99%	Alzheimer disease-presenilin pathway(P)(0.9976028)-Angiogenesis(P)(0.9962622)-Glypican pathway(N)(0.997123)-Melanogenesis(K)(0.9972836)-Pathways in cancer(K)(0.9979904)-Proteogylcan syndecan-mediated signaling events(N)(0.9991766)-Wnt signaling pathway(K)(0.996501)-Wnt signaling pathway(P)(0.9987664)
358	RPA1	17p13.3	0	0	0	8	0	28	298	0.3192	0	0.77%	Cell Cycle Checkpoints(R)(0.9975094)-DNA Repair(R)(0.998251)-G1/S Transition(R)(0.8874892)-Homologous recombination(K)(0.9979804)-Nucleotide excision repair(K)(0.9494862)-Telomere Maintenance(R)(0.9993312)
359	EHD4	15q15.1	0	0	0	3	0	28	365	0.3192	0	0.29%	Endocytosis(K)(0.998281)-p75(NTR)-mediated signaling(N)(0.9976434)
360	TAF4	20q13.33	0	3	0	0	0	28	527	0.3192	0	0.29%	Formation and Maturation of mRNA Transcript(R)(0.9985512)-HIV Life Cycle(R)(0.9467086)-Huntington disease(P)(0.9990392)-Huntington's disease(K)(0.9960504)-Transcription(R)(0.987633)
361	CDH19	18q22.1	0	0	0	5	0	28	299	0.3192	0	0.48%	Wnt signaling pathway(P)(0.9985852)
362	GGCX	2p11.2	0	1	0	1	0	28	201	0.3192	0	0.19%	Metabolism of proteins(R)(0.9961358)
363	ESR1	6q25.1	0	2	0	3	0	27	1003	0.3329	0	0.48%	AndrogenReceptor(C)(0.9975608)-FOXA transcription factor networks(N)(0.983656)-FOXM1 transcription factor network(N)(0.9977576)-Glypican pathway(N)(0.9981452)-IL1-mediated signaling events(N)(0.9887066)-Plasma membrane estrogen receptor signaling(N)(0.9174374)-Regulation of Telomerase(N)(0.9973492)-Signaling events mediated by HDAC Class I(N)(0.997196)-TGFBR(C)(0.9981114)-TNF receptor signaling pathway(N)(0.9965304)-downregulated of mta-3 in er-negative breast tumors(B)(0.9956606)-estrogen responsive protein efp controls cell cycle and breast tumors growth(B)(0.9918344)-role of erbb2 in signal transduction and oncology(B)(0.983639)
364	LAMA1	18p11.31	0	0	0	3	0	27	1086	0.3329	0	0.29%	Amoebiasis(K)(0.9598522)-Integrin signalling pathway(P)(0.9981904)-Pathways in cancer(K)(0.997317)-Proteogylcan syndecan-mediated signaling events(N)(0.9983896)-agrin in postsynaptic differentiation(B)(0.800387)
365	VAV2	9q34.2	0	0	0	1	0	27	1352	0.3329	0	0.10%	Signaling mediated by p38-alpha and p38-beta(N)(0.9631708)
366	PARD6B	20q13.13	0	4	0	0	0	27	327	0.3329	0	0.39%	Endocytosis(K)(0.9988884)-Tight junction(K)(0.9982036)
367	PDGFRA	4q12	0	1	0	0	0	27	1296	0.3329	1	0.10%	()
368	ACVR1B	12q13.13	0	0	0	1	0	27	624	0.3329	0	0.10%	()
369	PPP3R2	9q31.1	0	0	0	1	0	27	1217	0.3329	0	0.10%	()
370	CENPP	9q22.31	0	1	0	3	0	27	96	0.3329	0	0.39%	M Phase(R)(0.998382)
371	ATP2B3	23q28	0	0	0	7	0	27	277	0.3329	0	0.67%	Calcium signaling pathway(K)(0.9988224)-Pancreatic secretion(K)(0.996193)-Salivary secretion(K)(0.9977514)
372	MAP3K3	17q23.3	0	3	0	1	0	26	1207	0.3443	0	0.39%	EGFR1(C)(0.9976782)-FGF signaling pathway(P)(0.9985996)-Glypican pathway(N)(0.9961388)-GnRH signaling pathway(K)(0.9973258)-IL4-mediated signaling events(N)(0.8456236)-Integrin signalling pathway(P)(0.9982744)-MAPK signaling pathway(K)(0.998276)-Neurotrophin signaling pathway(K)(0.9968344)-Plasma membrane estrogen receptor signaling(N)(0.9539542)-TNF alpha/NF-kB(C)(0.9984966)
373	GNB1	1p36.33	0	0	0	2	0	26	1721	0.3443	0	0.19%	Formation of Platelet plug(R)(0.9851664)-Olfactory Signaling Pathway(R)(0.9979732)-Signaling events mediated by the Hedgehog family(N)(0.9928204)-phospholipids as signalling intermediaries(B)(0.961849)
374	UBE2I	16p13.3	0	1	0	1	0	26	764	0.3443	0	0.19%	Glypican pathway(N)(0.9985914)-Ubiquitin mediated proteolysis(K)(0.9842218)
375	HIST2H2BE	1q21.2	0	2	0	0	0	26	168	0.3443	0	0.19%	Systemic lupus erythematosus(K)(0.996673)
376	PSMB4	1q21.3	0	2	0	0	0	26	392	0.3443	0	0.19%	APC/C-mediated degradation of cell cycle proteins(R)(0.8601488)-G1/S Transition(R)(0.9086164)-Host Interactions of HIV factors(R)(0.9976022)-Metabolism of amino acids(R)(0.998113)-S Phase(R)(0.9267638)-Signaling by Wnt(R)(0.879965)
377	TNFAIP3	6q23.3	0	1	0	3	0	26	948	0.3443	1	0.39%	Glypican pathway(N)(0.9677882)-IL2-mediated signaling events(N)(0.9544038)-LPA receptor mediated events(N)(0.9958346)-NOD-like receptor signaling pathway(K)(0.9977098)-Signaling by Aurora kinases(N)(0.9724388)-TCR signaling in naive CD8+ T cells(N)(0.919194)-TNF alpha/NF-kB(C)(0.9985414)-TNF receptor signaling pathway(N)(0.9932904)-p75(NTR)-mediated signaling(N)(0.9979888)-signal transduction through il1r(B)(0.8218186)
378	AQR	15q14	0	0	0	7	0	26	128	0.3443	0	0.67%	Spliceosome(K)(0.9982512)
379	PRPF3	1q21.2	0	4	0	0	0	26	128	0.3443	0	0.39%	Spliceosome(K)(0.9966232)
380	UBE2NL	23q27.3	0	0	0	7	0	26	138	0.3443	0	0.67%	Ubiquitin mediated proteolysis(K)(0.9984658)
381	OR52I2	11p15.4	0	0	0	1	0	26	389	0.3443	0	0.10%	()
382	OR7A17	19p13.12	0	0	0	2	0	26	389	0.3443	0	0.19%	Olfactory transduction(K)(0.9933386)
383	ATP6V0A1	17q21.31	0	2	0	3	0	25	1416	0.3531	0	0.48%	Epithelial cell signaling in Helicobacter pylori infection(K)(0.993376)-Lysosome(K)(0.9984534)-Metabolic pathways(K)(0.9980224)-Phagosome(K)(0.9970078)-Vibrio cholerae infection(K)(0.9959772)
384	MAP2K3	17p11.2	0	1	0	5	0	25	1380	0.3531	0	0.58%	Amyotrophic lateral sclerosis (ALS)(K)(0.9716744)-BMP receptor signaling(N)(0.9870806)-EGFR1(C)(0.9971024)-Glypican pathway(N)(0.92056)-IFN-gamma pathway(N)(0.9975306)-IL27-mediated signaling events(N)(0.9562088)-Integrin signalling pathway(P)(0.9970002)-MAPK signaling pathway(K)(0.9994136)-Plasma membrane estrogen receptor signaling(N)(0.978817)-TGFBR(C)(0.9987202)-TNF receptor signaling pathway(N)(0.820015)-p75(NTR)-mediated signaling(N)(0.9982098)
385	AHCY	20q11.22	0	1	0	0	0	25	1130	0.3531	0	0.10%	()
386	ACACA	17q12	0	7	0	3	0	25	1307	0.3531	0	0.96%	Insulin signaling pathway(K)(0.99897)-Metabolic pathways(K)(0.9984534)-Metabolism of lipids and lipoproteins(R)(0.9989588)-Pyruvate metabolism(K)(0.9960354)
387	SMAD9	13q13.3	0	1	0	6	0	25	314	0.3531	0	0.67%	BMP receptor signaling(N)(0.9985728)-TGF-beta signaling pathway(K)(0.9976356)
388	CDK6	7q21.2	0	1	0	0	0	25	711	0.3531	1	0.10%	TGFBR(C)(0.9690706)
389	FDFT1	8p23.1	0	0	0	26	0	25	1123	0.3531	0	2.51%	Metabolic pathways(K)(0.9988254)
390	PDC	1q31.1	0	1	0	0	0	25	389	0.3531	0	0.10%	()
391	FRS2	12q15	0	10	0	0	0	25	622	0.3531	0	0.96%	Angiogenesis(P)(0.997)-FGF signaling pathway(P)(0.9986252)-Neurotrophin signaling pathway(K)(0.9988436)-Proteogylcan syndecan-mediated signaling events(N)(0.9972212)-Signaling events mediated by VEGFR1 and VEGFR2(N)(0.996576)-Signaling events regulated by Ret tyrosine kinase(N)(0.9920798)-Signalling by NGF(R)(0.9990582)-p75(NTR)-mediated signaling(N)(0.9971172)
392	VWF	12p13.31	0	1	0	2	0	25	449	0.3531	0	0.29%	ECM-receptor interaction(K)(0.8557318)-Focal adhesion(K)(0.998728)-Formation of Platelet plug(R)(0.9946292)-Inflammation mediated by chemokine and cytokine signaling pathway(P)(0.9981532)
393	ITGA10	1q21.1	0	0	0	2	0	25	527	0.3531	0	0.19%	ECM-receptor interaction(K)(0.9986022)-Endometrial cancer(K)(0.9852292)-Integrin signalling pathway(P)(0.9968338)-Regulation of actin cytoskeleton(K)(0.9978988)
394	EXOSC8	13q13.3	0	1	0	7	0	25	59	0.3531	0	0.77%	RNA degradation(K)(0.9989552)
395	NFAT5	16q22.1	0	0	0	14	0	25	469	0.3531	0	1.35%	Axon guidance(K)(0.9984866)-B cell receptor signaling pathway(K)(0.995913)-Natural killer cell mediated cytotoxicity(K)(0.9979564)-T cell receptor signaling pathway(K)(0.9973102)-VEGF signaling pathway(K)(0.9990164)-Wnt signaling pathway(K)(0.99781)
396	FAM33A	17q22	0	11	0	1	0	25	96	0.3531	0	1.16%	M Phase(R)(0.9984048)
397	PCDH15	10q21.1	0	0	0	6	0	25	299	0.3531	0	0.58%	Wnt signaling pathway(P)(0.999264)
398	GABRA1	5q34	0	0	0	2	0	24	283	0.3656	0	0.19%	Neuroactive ligand-receptor interaction(K)(0.9968804)-cardiac protection against ros(B)(0.924691)
399	CDK4	12q14.1	0	4	0	0	0	24	1322	0.3656	1	0.39%	Endothelins(N)(0.9689442)-FOXM1 transcription factor network(N)(0.9971506)-Glypican pathway(N)(0.9977132)-IL1-mediated signaling events(N)(0.99101)-IL4-mediated signaling events(N)(0.8444134)-Pathways in cancer(K)(0.9975534)-Plasma membrane estrogen receptor signaling(N)(0.9960422)-Regulation of retinoblastoma protein(N)(0.9957622)-S Phase(R)(0.9759414)-TGFBR(C)(0.9941636)-TNF receptor signaling pathway(N)(0.94515)-Tight junction(K)(0.9964948)-estrogen responsive protein efp controls cell cycle and breast tumors growth(B)(0.993212)-p53 signaling pathway(K)(0.9987414)
400	CCNA1	13q13.3	0	0	0	7	0	24	623	0.3656	0	0.67%	Cell cycle(K)(0.9963582)-DNA Replication(R)(0.9072474)-G2/M Transition(R)(0.9991228)-Pathways in cancer(K)(0.9981768)-Progesterone-mediated oocyte maturation(K)(0.9968272)
401	SEC63	6q21	0	3	0	6	0	24	184	0.3656	0	0.87%	Protein export(K)(0.9957004)-Protein processing in endoplasmic reticulum(K)(0.9977234)
402	FKBP1A	20p13	0	1	0	2	0	24	897	0.3656	0	0.29%	Endothelins(N)(0.8888754)-IFN-gamma pathway(N)(0.9637068)-Plasma membrane estrogen receptor signaling(N)(0.9510646)-TCR signaling in naive CD4+ T cells(N)(0.8678236)-TGF-beta signaling pathway(P)(0.9682024)-TGFBR(C)(0.997439)-TRAIL signaling pathway(N)(0.9853912)
403	RRAS	19q13.33	0	3	0	1	0	24	651	0.3656	0	0.39%	Integrin signalling pathway(P)(0.9797774)-MAPK signaling pathway(K)(0.9992132)-Regulation of actin cytoskeleton(K)(0.9970726)-Tight junction(K)(0.9983724)
404	BMP1	8p21.3	0	1	0	29	0	24	196	0.3656	0	2.89%	Metabolism of lipids and lipoproteins(R)(0.998753)-TGF-beta signaling pathway(P)(0.9986012)
405	RPL5	1p22.1	0	0	0	4	0	24	313	0.3656	0	0.39%	Influenza Life Cycle(R)(0.9989588)-Metabolism of proteins(R)(0.9988076)
406	DLC1	8p22	0	0	0	35	0	24	125	0.3656	0	3.37%	Signaling by Rho GTPases(R)(0.999331)
407	SNAPC3	9p22.3	0	1	0	6	0	24	136	0.3656	0	0.67%	Transcription(R)(0.9991224)
408	CNOT2	12q15	0	9	0	0	0	24	59	0.3656	0	0.87%	RNA degradation(K)(0.9988278)
409	MAP3K7IP1	22q13.1	0	1	0	2	0	23	1069	0.3796	0	0.29%	Glypican pathway(N)(0.927838)-Innate Immunity Signaling(R)(0.9975474)-Plasma membrane estrogen receptor signaling(N)(0.922722)-Proteogylcan syndecan-mediated signaling events(N)(0.998468)-TGF-beta signaling pathway(P)(0.9959878)-TGFBR(C)(0.9954002)-TNF alpha/NF-kB(C)(0.9984108)-TNF receptor signaling pathway(N)(0.9880338)
410	TRIO	5p15.2	0	2	0	1	0	23	168	0.3796	0	0.29%	Signaling by Rho GTPases(R)(0.9991578)
411	ARHGAP5	14q12	0	1	0	0	0	23	445	0.3796	0	0.10%	()
412	CHRNB1	17p13.1	0	0	0	6	0	23	286	0.3796	0	0.58%	Neuroactive ligand-receptor interaction(K)(0.9989116)
413	CAMK2G	10q22.2	0	1	0	1	0	23	1485	0.3796	0	0.19%	Calcium signaling pathway(K)(0.9988566)-Glypican pathway(N)(0.9722458)-Olfactory transduction(K)(0.9987302)-TGFBR(C)(0.9977546)-TRAIL signaling pathway(N)(0.9962368)-Wnt signaling pathway(K)(0.8660692)
414	ABR	17p13.3	0	0	0	10	0	23	125	0.3796	0	0.96%	Signaling by Rho GTPases(R)(0.999273)
415	TNNC1	3p21.1	0	0	0	2	0	23	317	0.3796	0	0.19%	Calcium signaling pathway(K)(0.9986884)-Cardiac muscle contraction(K)(0.9982828)-Dilated cardiomyopathy(K)(0.9810532)
416	IL1R2	2q11.2	0	1	0	0	0	23	772	0.3796	0	0.10%	()
417	PHKB	16q12.1	0	0	0	10	0	23	491	0.3796	0	0.96%	Calcium signaling pathway(K)(0.997753)-Heterotrimeric G-protein signaling pathway-Gi alpha and Gs alpha mediated pathway(P)(0.9981778)-Insulin signaling pathway(K)(0.9995036)-Metabolism of carbohydrates(R)(0.9970762)
418	MLNR	13q14.2	0	0	0	10	0	23	272	0.3796	0	0.96%	Neuroactive ligand-receptor interaction(K)(0.9977184)
419	JUN	1p32.1	0	0	0	1	0	22	2127	0.3884	1	0.10%	Ras Pathway(P)(0.8414528)
420	PPYR1	10q11.22	0	0	0	3	0	22	371	0.3884	0	0.29%	Class A/1 (Rhodopsin-like receptors)(R)(0.995378)-Neuroactive ligand-receptor interaction(K)(0.9986022)
421	TNKS	8p23.1	0	0	0	37	0	22	75	0.3884	0	3.57%	Regulation of Telomerase(N)(0.9982428)-telomeres telomerase cellular aging and immortality(B)(0.9981868)
422	CYP24A1	20q13.2	0	16	0	0	0	22	88	0.3884	0	1.54%	Biological oxidations(R)(0.9989416)-Vitamin D metabolism and pathway(P)(0.9970324)
423	SNAP23	15q15.1	0	0	0	7	0	22	106	0.3884	0	0.67%	Membrane Trafficking(R)(0.9993306)-PNAT(P)(0.99639)-SNARE interactions in vesicular transport(K)(0.996854)
424	ABCC8	11p15.1	0	1	0	2	0	22	292	0.3884	0	0.29%	FOXA transcription factor networks(N)(0.9943306)-Glucose Regulation of Insulin Secretion(R)(0.997037)
425	OR4K14	14q11.2	0	1	0	0	0	22	413	0.3884	0	0.10%	()
426	DCTN6	8p12	0	0	0	31	0	22	59	0.3884	0	2.99%	Vasopressin-regulated water reabsorption(K)(0.9994674)-lissencephaly gene (lis1) in neuronal migration and development(B)(0.9992486)
427	SEC61G	7p11.2	0	1	0	1	0	22	377	0.3884	0	0.19%	Phagosome(K)(0.9681256)-Protein processing in endoplasmic reticulum(K)(0.9982784)
428	MAML2	11q21	0	0	0	10	0	22	70	0.3884	1	0.96%	Generic Transcription Pathway(R)(0.9949482)-Notch signaling pathway(K)(0.998804)
429	KALRN	3q21.1	0	0	0	3	0	22	654	0.3884	0	0.29%	Huntington disease(P)(0.9984212)-Proteogylcan syndecan-mediated signaling events(N)(0.9987272)-Regulation of p38-alpha and p38-beta(N)(0.906919)-Signaling by Rho GTPases(R)(0.9979218)
430	LIPF	10q23.31	0	0	0	4	0	22	1122	0.3884	0	0.39%	Metabolic pathways(K)(0.9961262)
431	TPCN2	11q13.2	0	13	0	1	0	22	101	0.3884	0	1.35%	Pancreatic secretion(K)(0.9989212)
432	KRT19	17q21.2	0	1	0	3	0	22	728	0.3884	0	0.39%	BMP receptor signaling(N)(0.9619912)-Glypican pathway(N)(0.8754048)-Plasma membrane estrogen receptor signaling(N)(0.8735164)-TNF receptor signaling pathway(N)(0.9960644)
433	SFRS6	20q13.11	0	2	0	1	0	22	321	0.3884	0	0.29%	Formation and Maturation of mRNA Transcript(R)(0.9983558)-Transcription(R)(0.9790922)-Transport of Mature Transcript to Cytoplasm(R)(0.8850446)
434	ARHGEF12	11q23.3	0	0	0	13	0	22	512	0.3884	1	1.25%	Axon guidance(K)(0.99709)-Regulation of actin cytoskeleton(K)(0.9969274)-Signaling by Rho GTPases(R)(0.9947018)-Vascular smooth muscle contraction(K)(0.9975412)
435	GNB2L1	5q35.3	0	1	0	1	0	22	658	0.3884	0	0.19%	TNF receptor signaling pathway(N)(0.9837296)
436	CAPN5	11q13.5	0	17	0	5	0	22	134	0.3884	0	2.12%	Huntington disease(P)(0.9986788)
437	ASAP1	8q24.21	0	6	0	1	0	21	937	0.4026	0	0.67%	Endocytosis(K)(0.999216)-Fc gamma R-mediated phagocytosis(K)(0.9987646)-Glypican pathway(N)(0.9737482)-Plasma membrane estrogen receptor signaling(N)(0.99908)-Proteogylcan syndecan-mediated signaling events(N)(0.9977682)-TRAIL signaling pathway(N)(0.9970386)-adp-ribosylation factor(B)(0.9923424)-rho cell motility signaling pathway(B)(0.9473062)
438	TMLHE	23q28	0	0	0	11	0	21	44	0.4026	0	1.06%	Lysine degradation(K)(0.9987996)
439	FLT4	5q35.3	0	2	0	0	0	21	515	0.4026	0	0.19%	Cytokine-cytokine receptor interaction(K)(0.8994522)-Focal adhesion(K)(0.9982758)-Signaling events mediated by VEGFR1 and VEGFR2(N)(0.9831498)-actions of nitric oxide in the heart(B)(0.8411272)
440	CYP2E1	10q26.3	0	0	0	1	0	21	1182	0.4026	0	0.10%	()
441	MAPK8	10q11.22	0	0	0	1	0	21	2330	0.4026	0	0.10%	Colorectal cancer(K)(0.8401336)-EphrinB-EPHB pathway(N)(0.902424)-FoxO family signaling(N)(0.9858558)-Protein processing in endoplasmic reticulum(K)(0.9951442)-TGFBR(C)(0.9955918)-Thyroid cancer(K)(0.8001218)-Wnt(C)(0.9971862)-agrin in postsynaptic differentiation(B)(0.8378434)-p75(NTR)-mediated signaling(N)(0.9666094)
442	CYCS	7p15.2	0	2	0	0	0	21	1287	0.4026	0	0.19%	Apoptosis(R)(0.9974922)-Glucose Regulation of Insulin Secretion(R)(0.964287)-Huntington's disease(K)(0.9930318)-Parkinson's disease(K)(0.8930544)-Pathways in cancer(K)(0.9990682)-S1P2 pathway(N)(0.9107888)-TRAIL signaling pathway(N)(0.8357496)-Viral myocarditis(K)(0.9546032)-p75(NTR)-mediated signaling(N)(0.997079)-regulation of eif2(B)(0.858014)
443	PGR	11q22.1	0	1	0	11	0	21	193	0.4026	0	1.16%	NR transcription pathway(R)(0.9990086)-Oocyte meiosis(K)(0.9988092)-Progesterone-mediated oocyte maturation(K)(0.9970118)-how progesterone initiates the oocyte maturation(B)(0.99646)
444	PCDH9	13q21.32	0	0	0	12	0	21	299	0.4026	0	1.16%	Wnt signaling pathway(P)(0.998797)
445	APPBP2	17q23.2	0	20	0	0	0	21	125	0.4026	0	1.93%	Androgen-mediated signaling(N)(0.9908378)
446	SSTR5	16p13.3	0	1	0	1	0	21	490	0.4026	0	0.19%	Heterotrimeric G-protein signaling pathway-Gi alpha and Gs alpha mediated pathway(P)(0.9955182)
447	CSF2RA	23p22.33	0	0	0	10	0	21	644	0.4026	0	0.96%	Cytokine-cytokine receptor interaction(K)(0.9975838)-Hematopoietic cell lineage(K)(0.9985154)-Jak-STAT signaling pathway(K)(0.9979536)-Pathways in cancer(K)(0.999436)
448	AP2B1	17q12	0	2	0	5	0	21	491	0.4026	0	0.67%	Endocytosis(K)(0.999513)-Host Interactions of HIV factors(R)(0.9952938)-Huntington's disease(K)(0.9988718)
449	ASAP3	1p36.12	0	0	0	4	0	21	285	0.4026	0	0.39%	Endocytosis(K)(0.9991422)-Fc gamma R-mediated phagocytosis(K)(0.9952348)
450	NTSR1	20q13.33	0	2	0	0	0	21	466	0.4026	0	0.19%	Calcium signaling pathway(K)(0.9973646)
451	TNFSF12	17p13.1	0	0	0	7	0	20	282	0.4231	0	0.67%	Cytokine-cytokine receptor interaction(K)(0.9977666)-induction of apoptosis through dr3 and dr4/5 death receptors(B)(0.9966278)
452	NEGR1	1p31.1	0	1	0	12	0	20	135	0.4231	0	1.25%	Cell adhesion molecules (CAMs)(K)(0.9983058)
453	RHEB	7q36.1	0	0	0	4	0	20	741	0.4231	0	0.39%	Insulin signaling pathway(K)(0.9942242)-TRAIL signaling pathway(N)(0.8899006)
454	PAK6	15q15.1	0	0	0	3	0	20	600	0.4231	0	0.29%	AndrogenReceptor(C)(0.9937002)-Axon guidance(K)(0.9985456)-Focal adhesion(K)(0.9977916)-Regulation of actin cytoskeleton(K)(0.9994832)-agrin in postsynaptic differentiation(B)(0.9290706)
455	NDEL1	17p13.1	0	0	0	6	0	20	195	0.4231	0	0.58%	Lissencephaly gene (LIS1) in neuronal migration and development(N)(0.9942208)-M Phase(R)(0.9970294)-Signaling by Aurora kinases(N)(0.9937662)
456	SEMA3G	3p21.1	0	0	0	2	0	20	129	0.4231	0	0.19%	Axon guidance(K)(0.9985778)
457	KIR3DL2	19q13.42	0	4	0	1	0	20	278	0.4231	0	0.48%	Antigen processing and presentation(K)(0.9995102)-Immunoregulatory interactions between a Lymphoid and a non-Lymphoid cell(R)(0.8508564)-Natural killer cell mediated cytotoxicity(K)(0.9975972)
458	COX10	17p12	0	0	0	4	0	20	1143	0.4231	0	0.39%	Metabolic pathways(K)(0.9983208)
459	CXADR	21q21.1	0	0	0	10	0	20	258	0.4231	0	0.96%	Cell surface interactions at the vascular wall(R)(0.9985736)-Immunoregulatory interactions between a Lymphoid and a non-Lymphoid cell(R)(0.9953628)-Viral myocarditis(K)(0.9997504)
460	IL11	19q13.42	0	5	0	1	0	20	382	0.4231	0	0.58%	Cytokine-cytokine receptor interaction(K)(0.9975524)-Hematopoietic cell lineage(K)(0.995977)-Jak-STAT signaling pathway(K)(0.9976502)
461	HDAC8	23q13.1	0	0	0	8	0	20	385	0.4231	0	0.77%	Signaling events mediated by HDAC Class I(N)(0.9983982)-Wnt signaling pathway(P)(0.9979994)
462	IARS	9q22.31	0	1	0	3	0	19	49	0.4387	0	0.39%	Aminoacyl-tRNA biosynthesis(K)(0.8608324)-tRNA Aminoacylation(R)(0.9911962)
463	GSK3A	19q13.2	0	0	0	1	0	19	994	0.4387	0	0.10%	FOXM1 transcription factor network(N)(0.9982856)-Signalling by NGF(R)(0.9925368)
464	EXT2	11p11.2	0	0	0	1	0	19	1130	0.4387	1	0.10%	()
465	XYLT1	16p12.3	0	0	0	1	0	19	1139	0.4387	0	0.10%	()
466	ATP1B2	17p13.1	0	0	0	7	0	19	374	0.4387	0	0.67%	Aldosterone-regulated sodium reabsorption(K)(0.994835)-Cardiac muscle contraction(K)(0.989891)-Cell surface interactions at the vascular wall(R)(0.9988738)-Gastric acid secretion(K)(0.9937936)-Pancreatic secretion(K)(0.9993576)-Salivary secretion(K)(0.998435)
467	NR2C2	3p24.3	0	1	0	0	0	19	341	0.4387	0	0.10%	()
468	CPB2	13q14.12	0	0	0	10	0	19	175	0.4387	0	0.96%	Complement and coagulation cascades(K)(0.9988394)-Pancreatic secretion(K)(0.998854)
469	SEC61B	9q22.33	0	0	0	1	0	19	377	0.4387	0	0.10%	Insulin Synthesis and Secretion(R)(0.9237542)-Phagosome(K)(0.9972042)-Protein processing in endoplasmic reticulum(K)(0.99815)-Vibrio cholerae infection(K)(0.9938806)
470	ABCG4	11q23.3	0	0	0	12	0	19	44	0.4387	0	1.16%	ABC transporters(K)(0.9981772)
471	PIPOX	17q11.2	0	5	0	0	0	19	1198	0.4387	0	0.48%	Lysine degradation(K)(0.9978248)-Metabolic pathways(K)(0.9979218)-Peroxisome(K)(0.999143)
472	SH3KBP1	23p22.12	0	0	0	7	0	19	542	0.4387	0	0.67%	EGFR1(C)(0.9989014)-Endocytosis(K)(0.9980136)-KitReceptor(C)(0.997251)-Proteogylcan syndecan-mediated signaling events(N)(0.9955404)-Signaling by EGFR(R)(0.9989666)
473	TUBB2A	6p25.2	0	0	0	3	0	19	643	0.4387	0	0.29%	Gap junction(K)(0.9971472)-Huntington disease(P)(0.9977024)-Metabolism of proteins(R)(0.9997186)-Pathogenic Escherichia coli infection(K)(0.9928934)-Phagosome(K)(0.9949714)-Signaling events mediated by HDAC Class I(N)(0.9978592)
474	PRKG2	4q21.21	0	1	0	1	0	19	634	0.4387	0	0.19%	Gap junction(K)(0.9959596)-Salivary secretion(K)(0.9991888)
475	TUBGCP5	15q11.2	0	0	0	8	0	19	83	0.4387	0	0.77%	G2/M Transition(R)(0.9989866)
476	MYST4	10q22.2	0	2	0	1	0	19	606	0.4387	1	0.29%	TGF-beta signaling pathway(P)(0.9952712)-Wnt signaling pathway(P)(0.9972286)-p53 pathway(P)(0.9972376)
477	UBE2G1	17p13.2	0	0	0	6	0	19	408	0.4387	0	0.58%	Parkinson's disease(K)(0.9966626)-Protein processing in endoplasmic reticulum(K)(0.9984696)-Ubiquitin mediated proteolysis(K)(0.9990116)
478	ADORA2B	17p12	0	0	0	10	0	19	549	0.4387	0	0.96%	Calcium signaling pathway(K)(0.9993178)-Heterotrimeric G-protein signaling pathway-Gi alpha and Gs alpha mediated pathway(P)(0.996041)-Heterotrimeric G-protein signaling pathway-Gq alpha and Go alpha mediated pathway(P)(0.9988458)-Neuroactive ligand-receptor interaction(K)(0.9993782)-Vascular smooth muscle contraction(K)(0.9982604)
479	CDH26	20q13.33	0	8	0	0	0	19	299	0.4387	0	0.77%	Wnt signaling pathway(P)(0.9984752)
480	CCR7	17q21.2	0	5	0	3	0	19	602	0.4387	0	0.77%	Chemokine signaling pathway(K)(0.9970238)-Class A/1 (Rhodopsin-like receptors)(R)(0.9982602)-Cytokine-cytokine receptor interaction(K)(0.9991608)-Inflammation mediated by chemokine and cytokine signaling pathway(P)(0.997829)
481	UBE2Z	17q21.32	0	6	0	1	0	19	138	0.4387	0	0.67%	Ubiquitin mediated proteolysis(K)(0.9993768)
482	F9	23q27.1	0	0	0	5	0	18	278	0.4609	0	0.48%	Metabolism of proteins(R)(0.9990282)
483	EME1	17q21.33	0	8	0	0	0	18	28	0.4609	0	0.77%	Homologous recombination(K)(0.999044)
484	COL1A1	17q21.33	0	7	0	0	0	18	820	0.4609	1	0.67%	Amoebiasis(K)(0.9965226)-Cell surface interactions at the vascular wall(R)(0.9981122)-ECM-receptor interaction(K)(0.9907846)-Focal adhesion(K)(0.9974834)-Formation of Platelet plug(R)(0.9979454)-IFN-gamma pathway(N)(0.9990916)-Integrin signalling pathway(P)(0.996668)
485	TH1L	20q13.32	0	7	0	0	0	18	240	0.4609	0	0.67%	Formation and Maturation of mRNA Transcript(R)(0.999754)-HIV Life Cycle(R)(0.9962204)-Transcription(R)(0.9992312)
486	TAOK1	17q11.2	0	5	0	2	0	18	803	0.4609	0	0.67%	Glypican pathway(N)(0.9963812)-IFN-gamma pathway(N)(0.9970668)-M Phase(R)(0.9977824)-MAPK signaling pathway(K)(0.998655)
487	ACER3	11q13.5	0	18	0	5	0	18	41	0.4609	0	2.22%	Sphingolipid metabolism(K)(0.9981598)
488	SSTR3	22q13.1	0	1	0	2	0	18	490	0.4609	0	0.29%	Heterotrimeric G-protein signaling pathway-Gi alpha and Gs alpha mediated pathway(P)(0.9956826)
489	SLC1A1	9p24.2	0	0	0	8	0	18	42	0.4609	0	0.77%	Synaptic Transmission(R)(0.9984822)
490	SLC25A4	4q35.1	0	0	0	5	0	18	663	0.4609	0	0.48%	AndrogenReceptor(C)(0.9963496)-Calcium signaling pathway(K)(0.9988734)-Glucose Regulation of Insulin Secretion(R)(0.9967282)-Host Interactions of HIV factors(R)(0.9965334)-Huntington's disease(K)(0.9987652)-Metablism of nucleotides(R)(0.9949882)-Parkinson's disease(K)(0.9555326)
491	CCAR1	10q21.3	0	0	0	3	0	18	274	0.4609	0	0.29%	Formation and Maturation of mRNA Transcript(R)(0.9976868)-Influenza Life Cycle(R)(0.9964344)
492	OR2J2	6p22.1	0	0	0	1	0	18	413	0.4609	0	0.10%	()
493	NSFL1C	20p13	0	1	0	2	0	18	167	0.4609	0	0.29%	Protein processing in endoplasmic reticulum(K)(0.9959446)
494	EIF3H	8q24.11	0	6	0	0	0	18	201	0.4609	0	0.58%	Metabolism of proteins(R)(0.9990486)
495	BRS3	23q26.3	0	1	0	5	0	18	272	0.4609	0	0.58%	Neuroactive ligand-receptor interaction(K)(0.9983576)
496	PLAA	9p21.2	0	0	0	5	0	18	167	0.4609	0	0.48%	Protein processing in endoplasmic reticulum(K)(0.9985012)
497	GAL	11q13.2	0	5	0	2	0	18	183	0.4609	0	0.67%	Class A/1 (Rhodopsin-like receptors)(R)(0.998523)
498	BDH1	3q29	0	0	0	1	0	17	1124	0.4791	0	0.10%	()
499	PTGFR	1p31.1	0	1	0	1	0	17	398	0.4791	0	0.19%	Calcium signaling pathway(K)(0.9973568)
500	PTBP1	19p13.3	0	0	0	1	0	17	291	0.4791	0	0.10%	()
501	PPP1CA	11q13.1	0	5	0	0	0	17	1163	0.4791	0	0.48%	Focal adhesion(K)(0.9991958)-Glypican pathway(N)(0.9356242)-IFN-gamma pathway(N)(0.9975728)-Insulin signaling pathway(K)(0.9978392)-Long-term potentiation(K)(0.9875978)-Metabolism of lipids and lipoproteins(R)(0.9962028)-Oocyte meiosis(K)(0.997683)-Opioid Signalling(R)(0.9250532)-Regulation of actin cytoskeleton(K)(0.998991)-Vascular smooth muscle contraction(K)(0.999147)
502	NAT1	8p22	0	1	0	26	0	17	1143	0.4791	0	2.60%	Biological oxidations(R)(0.9987914)-Metabolic pathways(K)(0.9988028)
503	GNAO1	16q13	0	0	0	9	0	17	935	0.4791	0	0.87%	Chagas disease(K)(0.996999)-Endothelins(N)(0.9870948)-Heterotrimeric G-protein signaling pathway-Gq alpha and Go alpha mediated pathway(P)(0.990043)-LPA receptor mediated events(N)(0.9291868)-Long-term depression(K)(0.9954138)-Melanogenesis(K)(0.9971074)-Opioid Signalling(R)(0.997484)-Plasma membrane estrogen receptor signaling(N)(0.809748)-Receptor-ligand complexes bind G proteins(R)(0.9965888)-Signaling events mediated by the Hedgehog family(N)(0.9982498)-Sphingosine 1-phosphate (S1P) pathway(N)(0.988405)
504	UBE2S	19q13.42	0	5	0	0	0	17	138	0.4791	0	0.48%	Ubiquitin mediated proteolysis(K)(0.9984098)
505	DDX5	17q24.1	0	3	0	0	0	17	139	0.4791	1	0.29%	Spliceosome(K)(0.99946)
506	RBX1	22q13.2	0	0	0	4	0	17	1053	0.4791	0	0.39%	Cell cycle(K)(0.996867)-Host Interactions of HIV factors(R)(0.9961844)-Hypoxic and oxygen homeostasis regulation of HIF-1-alpha(N)(0.9138234)-Nucleotide excision repair(K)(0.9954298)-Oocyte meiosis(K)(0.9923616)-Pathways in cancer(K)(0.9982768)-Protein processing in endoplasmic reticulum(K)(0.9978948)-TGF-beta signaling pathway(K)(0.996374)-Ubiquitin mediated proteolysis(K)(0.997984)-Wnt signaling pathway(K)(0.99853)
507	MAOA	23p11.3	0	0	0	5	0	17	1213	0.4791	0	0.48%	Biological oxidations(R)(0.9937926)-Drug metabolism - cytochrome P450(K)(0.9623706)-Histidine metabolism(K)(0.862372)-Metabolic pathways(K)(0.99715)-Synaptic Transmission(R)(0.9977512)
508	EIF4A1	17p13.1	0	0	0	7	0	17	833	0.4791	0	0.67%	Endothelins(N)(0.9975436)-Glypican pathway(N)(0.9794282)-IFN-gamma pathway(N)(0.9802752)-Metabolism of proteins(R)(0.9986906)-TRAIL signaling pathway(N)(0.9930548)
509	CNOT6	5q35.3	0	2	0	2	0	17	59	0.4791	0	0.39%	RNA degradation(K)(0.9983126)
510	CD44	11p13	0	2	0	0	0	17	494	0.4791	0	0.19%	Alzheimer disease-presenilin pathway(P)(0.995737)-ECM-receptor interaction(K)(0.9976516)-Hematopoietic cell lineage(K)(0.9812122)-Integrins in angiogenesis(N)(0.9985046)-TGFBR(C)(0.9973398)
511	ABCC3	17q21.33	0	8	0	0	0	17	144	0.4791	0	0.77%	ABC transporters(K)(0.9962326)-Metabolism of lipids and lipoproteins(R)(0.999234)
512	CD226	18q22.2	0	1	0	1	0	17	220	0.4791	0	0.19%	Cell adhesion molecules (CAMs)(K)(0.9933844)
513	IL7	8q21.12	0	3	0	0	0	17	419	0.4791	0	0.29%	Cytokine-cytokine receptor interaction(K)(0.9977106)-Hematopoietic cell lineage(K)(0.9920854)
514	MED13	17q23.2	0	12	0	0	0	17	33	0.4791	0	1.16%	Generic Transcription Pathway(R)(0.9980584)
515	AURKA	20q13.31	0	3	0	0	0	17	251	0.4791	0	0.29%	APC/C-mediated degradation of cell cycle proteins(R)(0.8653638)-Oocyte meiosis(K)(0.9984714)-Signaling by Aurora kinases(N)(0.9645778)
516	SGCD	5q33.3	0	0	0	1	0	17	180	0.4791	0	0.10%	Arrhythmogenic right ventricular cardiomyopathy (ARVC)(K)(0.8935372)-Dilated cardiomyopathy(K)(0.9518392)
517	PPP1R3B	8p23.1	0	0	0	33	0	17	137	0.4791	0	3.18%	Insulin signaling pathway(K)(0.9994934)
518	CGN	1q21.3	0	3	0	0	0	17	133	0.4791	0	0.29%	Tight junction(K)(0.9983422)
519	MPDZ	9p23	0	0	0	7	0	17	133	0.4791	0	0.67%	Tight junction(K)(0.9977952)
520	PCDH7	4p15.1	0	0	0	4	0	17	299	0.4791	0	0.39%	Wnt signaling pathway(P)(0.9986738)
521	SOCS7	17q12	0	15	0	2	0	17	155	0.4791	0	1.64%	Jak-STAT signaling pathway(K)(0.9990284)
522	SEC61A2	10p14	0	2	0	0	0	16	377	0.5091	0	0.19%	()
523	PGK1	23q21.1	0	0	0	10	0	16	1284	0.5091	0	0.96%	Glucose Regulation of Insulin Secretion(R)(0.9972276)-Hypoxic and oxygen homeostasis regulation of HIF-1-alpha(N)(0.9988082)-Metabolic pathways(K)(0.9973158)-Metabolism of carbohydrates(R)(0.9987756)
524	F2RL3	19p13.11	0	1	0	1	0	16	486	0.5091	0	0.19%	Formation of Platelet plug(R)(0.9983362)-corticosteroids and cardioprotection(B)(0.8736816)
525	MED4	13q14.2	0	0	0	12	0	16	33	0.5091	0	1.16%	Generic Transcription Pathway(R)(0.9990242)
526	GUCY2D	17p13.1	0	0	0	6	0	16	593	0.5091	0	0.58%	Olfactory transduction(K)(0.9992484)-Purine metabolism(K)(0.9976714)-Visual signal transduction: Cones(N)(0.9158694)
527	PDE3B	11p15.2	0	1	0	0	0	16	830	0.5091	0	0.10%	()
528	ARNT	1q21.2	0	3	0	0	0	16	455	0.5091	1	0.29%	Hypoxic and oxygen homeostasis regulation of HIF-1-alpha(N)(0.886491)-Pathways in cancer(K)(0.9952294)-Signaling events mediated by VEGFR1 and VEGFR2(N)(0.9972258)-vegf hypoxia and angiogenesis(B)(0.9803072)
529	GPR124	8p12	0	39	0	9	0	16	65	0.5091	0	4.63%	Integrins in angiogenesis(N)(0.9982848)
530	LAMB3	1q32.2	0	2	0	0	0	16	643	0.5091	0	0.19%	Pathways in cancer(K)(0.9570152)
531	SPOP	17q21.33	0	12	0	1	0	16	63	0.5091	0	1.25%	Signaling events mediated by the Hedgehog family(N)(0.999848)
532	CTSB	8p23.1	0	0	0	26	0	16	195	0.5091	0	2.51%	Antigen processing and presentation(K)(0.9956564)-Lysosome(K)(0.9982348)
533	OR4C12	11p11.12	0	0	0	3	0	16	413	0.5091	0	0.29%	Olfactory transduction(K)(0.9979342)
534	RPS6KA6	23q21.1	0	0	0	7	0	16	500	0.5091	0	0.67%	Long-term potentiation(K)(0.9648464)-MAPK signaling pathway(K)(0.9979014)-Neurotrophin signaling pathway(K)(0.9979718)-Oocyte meiosis(K)(0.9978206)-Progesterone-mediated oocyte maturation(K)(0.9961258)-Ras Pathway(P)(0.9972162)-mTOR signaling pathway(K)(0.9972402)
535	SFRP1	8p11.21	0	7	0	7	0	16	359	0.5091	0	1.35%	Wnt signaling pathway(K)(0.998715)-Wnt signaling pathway(P)(0.998247)
536	AP3B2	15q25.2	0	3	0	0	0	16	121	0.5091	0	0.29%	Lysosome(K)(0.9987184)
537	DDX46	5q31.1	0	0	0	3	0	16	128	0.5091	0	0.29%	Spliceosome(K)(0.9987652)
538	ANGPT2	8p23.1	0	1	0	32	0	15	188	0.5338	0	3.18%	Angiogenesis(P)(0.998404)-Angiopoietin receptor Tie2-mediated signaling(N)(0.996605)-Cell surface interactions at the vascular wall(R)(0.9989616)
539	DNAH5	5p15.2	0	2	0	1	0	15	146	0.5338	0	0.29%	Huntington disease(P)(0.9986084)-lissencephaly gene (lis1) in neuronal migration and development(B)(0.976739)
540	RIPK2	8q21.3	0	3	0	0	0	15	1059	0.5338	0	0.29%	Glypican pathway(N)(0.9956948)-IL12-mediated signaling events(N)(0.8817802)-LPA receptor mediated events(N)(0.902093)-Neurotrophin signaling pathway(K)(0.91618)-Shigellosis(K)(0.9957214)-Signaling by Aurora kinases(N)(0.9652676)-Signalling by NGF(R)(0.9984808)-TNF alpha/NF-kB(C)(0.9986846)-TNF receptor signaling pathway(N)(0.996665)
541	RELA	11q13.1	0	0	0	2	0	15	1910	0.5338	0	0.19%	MAPK signaling pathway(K)(0.9371274)-Melanogenesis(K)(0.9897684)-NOTCH(C)(0.9665748)-Neurotrophic factor-mediated Trk receptor signaling(N)(0.8458262)-Signaling events mediated by HDAC Class I(N)(0.9652306)-double stranded rna induced gene expression(B)(0.8489554)
542	DNAJA2	16q12.1	0	0	0	12	0	15	167	0.5338	0	1.16%	Protein processing in endoplasmic reticulum(K)(0.998441)
543	SNRPA1	15q26.3	0	2	0	1	0	15	232	0.5338	0	0.29%	Formation and Maturation of mRNA Transcript(R)(0.988024)-Spliceosome(K)(0.9971068)
544	RIPK1	6p25.2	0	0	0	3	0	15	1040	0.5338	0	0.29%	Apoptosis(R)(0.9985706)-BMP receptor signaling(N)(0.9915846)-Cytosolic DNA-sensing pathway(K)(0.9066772)-FAS signaling pathway (CD95)(N)(0.833605)-Glypican pathway(N)(0.99797)-Plasma membrane estrogen receptor signaling(N)(0.996766)-RIG-I-like receptor signaling pathway(K)(0.9922026)-TNF receptor signaling pathway(N)(0.9727954)-Toll-like receptor signaling pathway(K)(0.9982642)-classical complement pathway(B)(0.8407462)
545	SRP68	17q25.1	0	3	0	0	0	15	56	0.5338	0	0.29%	Insulin Synthesis and Secretion(R)(0.9969604)
546	ATP5J	21q21.3	0	1	0	3	0	15	1393	0.5338	0	0.39%	Alzheimer's disease(K)(0.9972016)-FOXA transcription factor networks(N)(0.8788444)-Huntington's disease(K)(0.9964674)-Metabolic pathways(K)(0.9992072)
547	SMURF2	17q24.1	0	3	0	0	0	15	931	0.5338	0	0.29%	Endocytosis(K)(0.9989454)-Glypican pathway(N)(0.8058902)-IFN-gamma pathway(N)(0.9349896)-TGFBR(C)(0.9977946)-Ubiquitin mediated proteolysis(K)(0.9981826)
548	SGCG	13q12.12	0	0	0	5	0	15	180	0.5338	0	0.48%	Arrhythmogenic right ventricular cardiomyopathy (ARVC)(K)(0.9679306)-Hypertrophic cardiomyopathy (HCM)(K)(0.8641226)-Viral myocarditis(K)(0.9964462)
549	TJP1	15q13.1	0	0	0	5	0	15	529	0.5338	0	0.48%	Adherens junction(K)(0.9988356)-Apoptosis(R)(0.9975338)-Epithelial cell signaling in Helicobacter pylori infection(K)(0.9923408)-Gap junction trafficking and regulation(R)(0.9897464)-Gap junction(K)(0.9940876)-Nectin adhesion pathway(N)(0.9874496)-Tight junction(K)(0.9989376)-Vibrio cholerae infection(K)(0.9974156)
550	TARSL2	15q26.3	0	2	0	5	0	15	41	0.5338	0	0.67%	Aminoacyl-tRNA biosynthesis(K)(0.9976672)
551	FBXL3	13q22.3	0	0	0	5	0	15	223	0.5338	0	0.48%	Circadian rhythm - mammal(K)(0.993612)-Metabolism of proteins(R)(0.9981706)
552	OR10H4	19p13.12	0	1	0	0	0	15	413	0.5338	0	0.10%	()
553	PREX1	20q13.13	0	4	0	0	0	15	838	0.5338	0	0.39%	Chemokine signaling pathway(K)(0.9970014)-Glypican pathway(N)(0.9915894)-Inflammation mediated by chemokine and cytokine signaling pathway(P)(0.996136)-Signaling by Rho GTPases(R)(0.9987942)-TRAIL signaling pathway(N)(0.9975576)
554	NTN1	17p13.1	0	0	0	11	0	15	129	0.5338	0	1.06%	Axon guidance(K)(0.9990168)
555	MYH3	17p13.1	0	0	0	7	0	15	513	0.5338	0	0.67%	Muscle contraction(R)(0.9929494)-Nicotinic acetylcholine receptor signaling pathway(P)(0.9598692)-Tight junction(K)(0.9984688)-Viral myocarditis(K)(0.9963216)-Wnt signaling pathway(P)(0.9988992)
556	MGST2	4q31.1	0	1	0	1	0	15	113	0.5338	0	0.19%	Glutathione metabolism(K)(0.808893)
557	SRGAP1	12q14.2	0	3	0	1	0	15	243	0.5338	0	0.39%	Axon guidance(K)(0.9966298)-Signaling by Rho GTPases(R)(0.9992786)
558	RPL28	19q13.42	0	5	0	1	0	15	313	0.5338	0	0.58%	Influenza Life Cycle(R)(0.997758)-Metabolism of proteins(R)(0.9985352)
559	PPP2R1B	11q23.1	0	0	0	15	0	15	787	0.5338	0	1.45%	Chagas disease(K)(0.9968744)-Long-term depression(K)(0.9950434)-M Phase(R)(0.998832)-Oocyte meiosis(K)(0.9918626)-Opioid Signalling(R)(0.9982522)-Signaling by Wnt(R)(0.978209)-Signalling by NGF(R)(0.9988646)-TGF-beta signaling pathway(K)(0.9972262)-Tight junction(K)(0.9991706)-Wnt signaling pathway(K)(0.9989608)
560	GRIA4	11q22.3	0	0	0	13	0	15	272	0.5338	0	1.25%	Neuroactive ligand-receptor interaction(K)(0.9991074)
561	NTSR2	2p25.1	0	0	0	1	0	15	351	0.5338	0	0.10%	()
562	OR4D2	17q22	0	3	0	0	0	15	413	0.5338	0	0.29%	Olfactory transduction(K)(0.9993088)
563	GABRA5	15q12	0	0	0	5	0	14	283	0.5587	0	0.48%	Neuroactive ligand-receptor interaction(K)(0.9990994)
564	XIAP	23q25	0	0	0	10	0	14	1232	0.5587	0	0.96%	Apoptosis signaling pathway(P)(0.9935316)-Apoptosis(K)(0.9899396)-Apoptosis(R)(0.9990828)-BMP receptor signaling(N)(0.998029)-Focal adhesion(K)(0.995194)-Glypican pathway(N)(0.9907538)-IFN-gamma pathway(N)(0.9918736)-NOD-like receptor signaling pathway(K)(0.9970166)-Pathways in cancer(K)(0.9986082)-TNF receptor signaling pathway(N)(0.9956704)-Ubiquitin mediated proteolysis(K)(0.9986326)-p75(NTR)-mediated signaling(N)(0.9986084)
565	TRAF3	14q32.32	0	0	0	2	0	14	524	0.5587	0	0.19%	RIG-I-like receptor signaling pathway(K)(0.9148822)-TNF alpha/NF-kB(C)(0.9961074)
566	GSTT2	22q11.23	0	0	0	2	0	14	113	0.5587	0	0.19%	Glutathione metabolism(K)(0.9921898)
567	STX8	17p13.1	0	0	0	11	0	14	73	0.5587	0	1.06%	Membrane Trafficking(R)(0.9992594)-SNARE interactions in vesicular transport(K)(0.9972896)
568	GIT1	17q11.2	0	4	0	1	0	14	897	0.5587	0	0.48%	EGFR1(C)(0.9963928)-Endocytosis(K)(0.9997018)-Epithelial cell signaling in Helicobacter pylori infection(K)(0.9847094)-Plasma membrane estrogen receptor signaling(N)(0.9896702)-Proteogylcan syndecan-mediated signaling events(N)(0.999141)-Regulation of actin cytoskeleton(K)(0.9983792)-Signaling by Aurora kinases(N)(0.9811162)
569	RBM8A	1q21.1	0	0	0	2	0	14	306	0.5587	0	0.19%	Spliceosome(K)(0.9958134)-Transcription(R)(0.9953032)
570	GARS	7p15.1	0	2	0	0	0	14	44	0.5587	0	0.19%	Aminoacyl-tRNA biosynthesis(K)(0.9949114)
571	HEY1	8q21.13	0	5	0	0	0	14	72	0.5587	0	0.48%	NOTCH(C)(0.998085)
572	CTNNBL1	20q11.23	0	2	0	0	0	14	128	0.5587	0	0.19%	Spliceosome(K)(0.9977038)
573	LIG4	13q33.3	0	0	0	7	0	14	166	0.5587	0	0.67%	DNA Repair(R)(0.9987104)-HIV Life Cycle(R)(0.998451)
574	MPO	17q22	0	6	0	0	0	14	273	0.5587	0	0.58%	IL23-mediated signaling events(N)(0.9931532)-Phagosome(K)(0.9977106)-amb2 Integrin signaling(N)(0.9974154)-eicosanoid metabolism(B)(0.9763308)
575	MAP3K5	6q23.3	0	1	0	4	0	14	1328	0.5587	0	0.48%	Amyotrophic lateral sclerosis (ALS)(K)(0.998755)-BMP receptor signaling(N)(0.9959838)-Endothelins(N)(0.8712148)-Glypican pathway(N)(0.9526906)-IFN-gamma pathway(N)(0.9936186)-Integrin signalling pathway(P)(0.9981108)-MAPK signaling pathway(K)(0.997425)-Neurotrophin signaling pathway(K)(0.9907604)-Protein processing in endoplasmic reticulum(K)(0.9983122)-TNF receptor signaling pathway(N)(0.9950726)
576	ZBTB16	11q23.2	0	0	0	15	0	14	341	0.5587	0	1.45%	Pathways in cancer(K)(0.9982788)-map kinase inactivation of smrt corepressor(B)(0.9972038)
577	CDC6	17q21.2	0	23	0	1	0	14	219	0.5587	0	2.31%	Cell Cycle Checkpoints(R)(0.9980076)-Cell cycle(K)(0.9987122)-DNA Replication(R)(0.9051092)-G1/S Transition(R)(0.9180552)
578	FABP4	8q21.13	0	5	0	0	0	14	153	0.5587	0	0.48%	Metabolism of lipids and lipoproteins(R)(0.9974096)-PPAR signaling pathway(K)(0.9975628)
579	PIK3C3	18q12.3	0	0	0	3	0	14	1759	0.5587	0	0.29%	Endothelin signaling pathway(P)(0.9949426)-FGF signaling pathway(P)(0.9523096)-Hypoxia response via HIF activation(P)(0.8972988)-Innate Immunity Signaling(R)(0.9935848)-Integrin signalling pathway(P)(0.9967376)-Metabolic pathways(K)(0.9976032)-Phagosome(K)(0.9891536)-Ras Pathway(P)(0.9942508)-Regulation of autophagy(K)(0.867365)
580	A2M	12p13.31	0	2	0	2	0	14	438	0.5587	0	0.39%	Formation of Platelet plug(R)(0.997612)-IL6-mediated signaling events(N)(0.9976112)-Metabolism of lipids and lipoproteins(R)(0.996259)-Signaling by Rho GTPases(R)(0.9982066)
581	OPRL1	20q13.33	0	1	0	0	0	14	490	0.5587	0	0.10%	Neuroactive ligand-receptor interaction(K)(0.9943122)
582	SEMA4B	15q26.1	0	4	0	1	0	14	129	0.5587	0	0.48%	Axon guidance(K)(0.9954666)
583	CDH18	5p14.3	0	0	0	3	0	14	299	0.5587	0	0.29%	Wnt signaling pathway(P)(0.9986866)
584	OS9	12q14.1	0	4	0	0	0	14	244	0.5587	0	0.39%	Hypoxic and oxygen homeostasis regulation of HIF-1-alpha(N)(0.973119)-Protein processing in endoplasmic reticulum(K)(0.9983458)
585	SSRP1	11q12.1	0	1	0	3	0	14	240	0.5587	0	0.39%	Formation and Maturation of mRNA Transcript(R)(0.9982526)-HIV Life Cycle(R)(0.9978206)-Transcription(R)(0.9966386)
586	P2RY8	23p22.33	0	0	0	11	0	14	272	0.5587	1	1.06%	Neuroactive ligand-receptor interaction(K)(0.9991388)
587	OR1F1	16p13.3	0	0	0	1	0	14	413	0.5587	0	0.10%	()
588	CCT2	12q15	0	11	0	0	0	14	201	0.5587	0	1.06%	Metabolism of proteins(R)(0.99877)
589	GRIK4	11q23.3	0	0	0	12	0	14	395	0.5587	0	1.16%	Huntington disease(P)(0.9982224)-Neuroactive ligand-receptor interaction(K)(0.9994702)
590	TLE2	19p13.3	0	1	0	2	0	14	299	0.5587	0	0.29%	Wnt signaling pathway(P)(0.9968776)
591	C3	19p13.3	0	0	0	2	0	13	550	0.5883	0	0.19%	Phagosome(K)(0.9978844)-Systemic lupus erythematosus(K)(0.997562)
592	CDC16	13q34	0	0	0	8	0	13	404	0.5883	0	0.77%	Cell Cycle Checkpoints(R)(0.994951)-Cell cycle(K)(0.9983524)-Oocyte meiosis(K)(0.9987624)-Progesterone-mediated oocyte maturation(K)(0.9963266)-Ubiquitin mediated proteolysis(K)(0.9986668)
593	CETN2	23q28	0	0	0	6	0	13	123	0.5883	0	0.58%	G2/M Transition(R)(0.9985832)-Nucleotide excision repair(K)(0.9969652)
594	VDAC3	8p11.21	0	7	0	8	0	13	375	0.5883	0	1.45%	Calcium signaling pathway(K)(0.99835)-Huntington's disease(K)(0.9980294)
595	WASF2	1p36.11	0	0	0	2	0	13	420	0.5883	0	0.19%	Bacterial invasion of epithelial cells(K)(0.9769132)-Nectin adhesion pathway(N)(0.9867432)-Regulation of actin cytoskeleton(K)(0.9980708)
596	ARHGAP10	4q31.23	0	0	0	2	0	13	469	0.5883	0	0.19%	Signaling by Rho GTPases(R)(0.9892224)
597	FBP2	9q22.32	0	1	0	3	0	13	1293	0.5883	0	0.39%	Insulin signaling pathway(K)(0.9979904)-Metabolic pathways(K)(0.998152)-Metabolism of carbohydrates(R)(0.9990678)-Pentose phosphate pathway(K)(0.8254246)
598	E2F4	16q22.1	0	0	0	10	0	13	323	0.5883	0	0.96%	Cell cycle(K)(0.997972)-Regulation of retinoblastoma protein(N)(0.9987046)-TGF-beta signaling pathway(K)(0.9978444)-TGFBR(C)(0.999486)-mets affect on macrophage differentiation(B)(0.9939842)
599	ARHGAP6	23p22.2	0	0	0	4	0	13	202	0.5883	0	0.39%	Signaling by Rho GTPases(R)(0.9977874)-bcr signaling pathway(B)(0.9213216)-rho cell motility signaling pathway(B)(0.9938038)
600	MLLT4	6q27	0	0	0	5	0	13	413	0.5883	1	0.48%	Adherens junction(K)(0.9968274)-Alzheimer disease-presenilin pathway(P)(0.9983366)-Leukocyte transendothelial migration(K)(0.9963478)-Nectin adhesion pathway(N)(0.9344228)-Tight junction(K)(0.9984486)
601	GNA11	19p13.3	0	0	0	2	0	13	1327	0.5883	1	0.19%	Calcium signaling pathway(K)(0.9960048)-Chagas disease(K)(0.9953364)-Heterotrimeric G-protein signaling pathway-Gq alpha and Go alpha mediated pathway(P)(0.9215724)-LPA receptor mediated events(N)(0.9282106)-Plasma membrane estrogen receptor signaling(N)(0.9953136)-Receptor-ligand complexes bind G proteins(R)(0.997485)-Wnt signaling pathway(P)(0.9944654)
602	FAF1	1p33	0	0	0	2	0	13	181	0.5883	0	0.19%	FAS signaling pathway (CD95)(N)(0.9871986)-TNF alpha/NF-kB(C)(0.9976852)
603	ATF1	12q13.13	0	0	0	1	0	13	863	0.5883	1	0.10%	BMP receptor signaling(N)(0.9730546)
604	PIWIL2	8p21.3	0	0	0	33	0	13	25	0.5883	0	3.18%	Dorso-ventral axis formation(K)(0.998818)
605	ACVR1	2q24.1	0	0	0	2	0	13	374	0.5883	0	0.19%	Cytokine-cytokine receptor interaction(K)(0.9983506)
606	POLA1	23p22.11	0	0	0	6	0	13	1321	0.5883	0	0.58%	G1/S Transition(R)(0.9968252)-Metabolic pathways(K)(0.9984394)-Purine metabolism(K)(0.9981282)-Telomere Maintenance(R)(0.998559)
607	SEC24C	10q22.2	0	1	0	2	0	13	198	0.5883	0	0.29%	Protein processing in endoplasmic reticulum(K)(0.9970694)
608	AP3M2	8p11.21	0	9	0	7	0	13	121	0.5883	0	1.54%	Lysosome(K)(0.9985384)
609	OR4C46	11p11.12	0	0	0	5	0	13	413	0.5883	0	0.48%	Olfactory transduction(K)(0.9974116)
610	PYGB	20p11.21	0	1	0	0	0	13	314	0.5883	0	0.10%	()
611	PAK3	23q22.3	0	0	0	4	0	13	1145	0.5883	0	0.39%	Axon guidance(K)(0.9985424)-BMP receptor signaling(N)(0.9959452)-ErbB signaling pathway(K)(0.938496)-Focal adhesion(K)(0.9775556)-Glypican pathway(N)(0.9439426)-IFN-gamma pathway(N)(0.9969674)-IL1-mediated signaling events(N)(0.9094818)-Plasma membrane estrogen receptor signaling(N)(0.9464286)-Regulation of actin cytoskeleton(K)(0.9991086)-Renal cell carcinoma(K)(0.9811432)-TNF receptor signaling pathway(N)(0.9980836)
612	TARS2	1q21.2	0	5	0	0	0	13	41	0.5883	0	0.48%	Aminoacyl-tRNA biosynthesis(K)(0.9985008)
613	TBCD	17q25.3	0	1	0	2	0	13	201	0.5883	0	0.29%	Metabolism of proteins(R)(0.9988452)
614	GLP1R	6p21.2	0	1	0	0	0	13	272	0.5883	0	0.10%	()
615	CSNK1E	22q13.1	0	1	0	2	0	12	569	0.6149	0	0.29%	G2/M Transition(R)(0.9982602)-Signaling events mediated by the Hedgehog family(N)(0.9966332)-Wnt signaling pathway(K)(0.99922)-Wnt signaling pathway(P)(0.9992726)-Wnt(C)(0.995424)
616	ZNFX1	20q13.13	0	6	0	1	0	12	67	0.6149	0	0.67%	Regulation of Telomerase(N)(0.9982752)
617	CACNA2D4	12p13.33	0	1	0	3	0	12	403	0.6149	0	0.39%	Arrhythmogenic right ventricular cardiomyopathy (ARVC)(K)(0.9980302)-Cardiac muscle contraction(K)(0.9779042)-Dilated cardiomyopathy(K)(0.9419512)-MAPK signaling pathway(K)(0.9977116)
618	STAT3	17q21.2	0	2	0	3	0	12	1408	0.6149	0	0.48%	Adipocytokine signaling pathway(K)(0.9935316)-AndrogenReceptor(C)(0.998154)-Angiogenesis(P)(0.9945456)-Chemokine signaling pathway(K)(0.9968816)-EGFR1(C)(0.99913)-IL12-mediated signaling events(N)(0.9905798)-IL2-mediated signaling events(N)(0.9922652)-IL6-mediated signaling events(N)(0.9667032)-Inflammation mediated by chemokine and cytokine signaling pathway(P)(0.9766226)-Jak-STAT signaling pathway(K)(0.9966068)-NOTCH(C)(0.9927634)-Nectin adhesion pathway(N)(0.9794418)-Pathways in cancer(K)(0.9983628)-Proteogylcan syndecan-mediated signaling events(N)(0.985356)-Signaling by PDGF(R)(0.9907092)-Signaling events mediated by HDAC Class I(N)(0.9979542)-Signalling by NGF(R)(0.9966552)-Sphingosine 1-phosphate (S1P) pathway(N)(0.9938452)-p75(NTR)-mediated signaling(N)(0.9611348)-role of erbb2 in signal transduction and oncology(B)(0.8115324)
619	B3GAT1	11q25	0	1	0	13	0	12	1139	0.6149	0	1.35%	Glycosaminoglycan biosynthesis - chondroitin sulfate(K)(0.9936598)-Glycosaminoglycan biosynthesis - heparan sulfate(K)(0.9893312)-Metabolic pathways(K)(0.9991056)
620	RAD50	5q31.1	0	0	0	1	0	12	187	0.6149	0	0.10%	BARD1 signaling events(N)(0.9958282)-DNA Repair(R)(0.9878056)-Homologous recombination(K)(0.9826052)-Regulation of Telomerase(N)(0.995093)
621	POLR2C	16q13	0	0	0	10	0	12	1635	0.6149	0	0.96%	DNA Repair(R)(0.9989526)-Formation and Maturation of mRNA Transcript(R)(0.9949622)-Huntington's disease(K)(0.9981252)-Influenza Life Cycle(R)(0.9978224)-Metabolic pathways(K)(0.998827)-Purine metabolism(K)(0.9959664)-Pyrimidine metabolism(K)(0.9947436)-Regulatory RNA pathways(R)(0.8453542)-Transcription(R)(0.9981616)-mRNA Processing(R)(0.9933262)
622	MAGOHB	12p13.2	0	1	0	4	0	12	128	0.6149	0	0.48%	Spliceosome(K)(0.9985084)
623	HMBS	11q23.3	0	0	0	12	0	12	1134	0.6149	0	1.16%	Metabolic pathways(K)(0.9991418)-Porphyrin and chlorophyll metabolism(K)(0.997236)
624	ACTN3	11q13.1	0	2	0	1	0	12	820	0.6149	0	0.29%	Adherens junction(K)(0.9990634)-Amoebiasis(K)(0.9354412)-Focal adhesion(K)(0.998849)-Integrin signalling pathway(P)(0.9974262)-Leukocyte transendothelial migration(K)(0.9973718)-Regulation of actin cytoskeleton(K)(0.998388)-Systemic lupus erythematosus(K)(0.9953832)-Tight junction(K)(0.9978862)-integrin signaling pathway(B)(0.9760726)
625	GOSR1	17q11.2	0	3	0	0	0	12	36	0.6149	0	0.29%	SNARE interactions in vesicular transport(K)(0.9989292)
626	SNRPB	20p13	0	0	0	1	0	12	502	0.6149	0	0.10%	()
627	SMC1A	23p11.22	0	0	0	6	0	12	532	0.6149	0	0.58%	Cell cycle(K)(0.9988374)-Formation and Maturation of mRNA Transcript(R)(0.9970166)-Influenza Life Cycle(R)(0.999281)-M Phase(R)(0.9989074)-Oocyte meiosis(K)(0.996941)
628	BCL9	1q21.1	0	3	0	1	0	12	346	0.6149	1	0.39%	Wnt signaling pathway(P)(0.9981376)-Wnt(C)(0.9982618)
629	RPL23	17q12	0	15	0	2	0	12	313	0.6149	0	1.64%	Influenza Life Cycle(R)(0.9989722)-Metabolism of proteins(R)(0.9988046)
630	SETDB2	13q14.3	0	0	0	12	0	12	44	0.6149	0	1.16%	Lysine degradation(K)(0.9982898)
631	TAF4B	18q11.2	0	0	0	3	0	12	421	0.6149	0	0.29%	Formation and Maturation of mRNA Transcript(R)(0.9968836)-HIV Life Cycle(R)(0.997928)-Huntington's disease(K)(0.9986268)-Transcription(R)(0.9982806)
632	PHOSPHO1	17q21.32	0	13	0	1	0	12	79	0.6149	0	1.35%	Glycerophospholipid metabolism(K)(0.9983506)
633	CTSL2	9q22.33	0	0	0	3	0	12	121	0.6149	0	0.29%	Lysosome(K)(0.9965006)
634	MYO18A	17q11.2	0	6	0	1	0	12	46	0.6149	0	0.67%	Nicotinic acetylcholine receptor signaling pathway(P)(0.9990674)
635	NLGN1	3q26.31	0	2	0	0	0	12	135	0.6149	0	0.19%	Cell adhesion molecules (CAMs)(K)(0.9956638)
636	RPS27	1q21.3	0	1	0	0	0	12	397	0.6149	0	0.10%	M Phase(R)(0.9901038)-Metabolism of non-coding RNA(R)(0.8586488)-Metabolism of proteins(R)(0.9945752)
637	PSIP1	9p22.3	0	1	0	6	0	12	183	0.6149	0	0.67%	HIV Life Cycle(R)(0.9987672)-Host Interactions of HIV factors(R)(0.9972822)
638	EEF1A1	6q13	0	0	0	6	0	12	201	0.6149	0	0.58%	Metabolism of proteins(R)(0.9982972)
639	RAB11FIP1	8p12	0	41	0	10	0	12	204	0.6149	0	4.92%	Endocytosis(K)(0.9986202)
640	CCT8	21q21.3	0	0	0	3	0	12	201	0.6149	0	0.29%	Metabolism of proteins(R)(0.9980298)
641	OR2Y1	5q35.3	0	1	0	0	0	12	413	0.6149	0	0.10%	()
642	VPS4A	16q22.1	0	0	0	13	0	12	204	0.6149	0	1.25%	Endocytosis(K)(0.9995116)
643	NOTCH3	19p13.12	0	2	0	0	0	11	236	0.6352	0	0.19%	NOTCH(C)(0.9984572)
644	NUP153	6p22.3	0	1	0	0	0	11	1040	0.6352	0	0.10%	Calcineurin-regulated NFAT-dependent transcription in lymphocytes(N)(0.9232358)
645	TNF	6p21.33	0	0	0	1	0	11	2409	0.6352	0	0.10%	Glypican pathway(N)(0.9939454)-Signaling by Aurora kinases(N)(0.9811694)-Signaling events mediated by HDAC Class I(N)(0.9238056)-Systemic lupus erythematosus(K)(0.9958324)-TNF alpha/NF-kB(C)(0.9985834)-Wnt signaling pathway(P)(0.9842278)-il-10 anti-inflammatory signaling pathway(B)(0.9072956)-p75(NTR)-mediated signaling(N)(0.9697926)
646	CSNK1G3	5q23.2	0	0	0	2	0	11	394	0.6352	0	0.19%	()
647	SH3BP5	3p24.3	0	1	0	0	0	11	537	0.6352	0	0.10%	()
648	PAFAH1B1	17p13.3	0	0	0	9	0	11	1328	0.6352	0	0.87%	G2/M Transition(R)(0.9994452)-Lissencephaly gene (LIS1) in neuronal migration and development(N)(0.9620506)-M Phase(R)(0.9979684)-Metabolic pathways(K)(0.9982432)-Reelin signaling pathway(N)(0.99784)
649	TERF2	16q22.1	0	0	0	13	0	11	107	0.6352	0	1.25%	Regulation of Telomerase(N)(0.9985414)-Telomere Maintenance(R)(0.9982488)
650	CEBPB	20q13.13	0	4	0	1	0	11	894	0.6352	0	0.48%	EGFR1(C)(0.9982712)-FOXA transcription factor networks(N)(0.956296)-Glypican pathway(N)(0.9906262)-Regulation of retinoblastoma protein(N)(0.8941442)-TNF receptor signaling pathway(N)(0.9987748)
651	NUMA1	11q13.4	0	1	0	5	0	11	474	0.6352	1	0.58%	Class I PI3K signaling events(N)(0.8783424)-G2/M Transition(R)(0.9982456)-TNF receptor signaling pathway(N)(0.9985572)
652	LCAT	16q22.1	0	0	0	10	0	11	180	0.6352	0	0.96%	Glycerophospholipid metabolism(K)(0.9985158)-Metabolism of lipids and lipoproteins(R)(0.9991918)
653	RPS6	9p22.1	0	1	0	4	0	11	1050	0.6352	0	0.48%	Endothelins(N)(0.997178)-Glypican pathway(N)(0.9719612)-IFN-gamma pathway(N)(0.9530172)-IL2-mediated signaling events(N)(0.9921574)-Influenza Life Cycle(R)(0.9957182)-Insulin signaling pathway(K)(0.9973666)-Metabolism of proteins(R)(0.998977)-TRAIL signaling pathway(N)(0.9958572)-mTOR signaling pathway(K)(0.996911)
654	STX16	20q13.32	0	6	0	0	0	11	40	0.6352	0	0.58%	SNARE interactions in vesicular transport(K)(0.998052)
655	IMMP2L	7q31.1	0	0	0	7	0	11	24	0.6352	0	0.67%	Protein export(K)(0.9974678)
656	KPNA3	13q14.3	0	0	0	14	0	11	136	0.6352	0	1.35%	TNF alpha/NF-kB(C)(0.998228)
657	HNF1B	17q12	0	4	0	2	0	11	34	0.6352	0	0.58%	Regulation of beta-cell development(R)(0.9973262)
658	MRE11A	11q21	0	0	0	10	0	11	187	0.6352	0	0.96%	DNA Repair(R)(0.9988734)-Homologous recombination(K)(0.998388)-Non-homologous end-joining(K)(0.9809392)-Regulation of Telomerase(N)(0.9987032)-role of brca1 brca2 and atr in cancer susceptibility(B)(0.997045)
659	ATG5	6q21	0	3	0	6	0	11	138	0.6352	0	0.87%	RIG-I-like receptor signaling pathway(K)(0.9981642)-Shigellosis(K)(0.9984602)
660	GP6	19q13.42	0	5	0	2	0	11	258	0.6352	0	0.67%	Cell surface interactions at the vascular wall(R)(0.9988398)-ECM-receptor interaction(K)(0.9978364)-Formation of Platelet plug(R)(0.998749)
661	ATP6V1B2	8p21.3	0	1	0	28	0	11	1330	0.6352	0	2.80%	Epithelial cell signaling in Helicobacter pylori infection(K)(0.9977498)-Metabolic pathways(K)(0.9982108)-Oxidative phosphorylation(K)(0.9976158)-Phagosome(K)(0.9977368)-Vibrio cholerae infection(K)(0.997199)
662	USP39	2p11.2	0	1	0	1	0	11	128	0.6352	0	0.19%	Spliceosome(K)(0.9946818)
663	ST6GALNAC3	1p31.1	0	0	0	2	0	11	1120	0.6352	0	0.19%	Drug metabolism - other enzymes(K)(0.8163056)-Electron Transport Chain(R)(0.888997)-N-Glycan biosynthesis(K)(0.9891562)-Pyruvate metabolism(K)(0.9527012)-RNA polymerase(K)(0.8866906)
664	DHX15	4p15.2	0	0	0	2	0	11	128	0.6352	0	0.19%	Spliceosome(K)(0.9975896)
665	GRIA3	23q25	0	0	0	5	0	11	335	0.6352	0	0.48%	Long-term depression(K)(0.998459)-Neuroactive ligand-receptor interaction(K)(0.9985058)
666	CDH15	16q24.3	0	0	0	13	0	11	428	0.6352	0	1.25%	Cell adhesion molecules (CAMs)(K)(0.9989532)-Wnt signaling pathway(P)(0.9988912)
667	LSM5	7p14.3	0	2	0	0	0	11	180	0.6352	0	0.19%	RNA degradation(K)(0.9943242)-Spliceosome(K)(0.9979828)
668	JUP	17q21.2	0	3	0	3	0	11	856	0.6352	0	0.58%	Alzheimer disease-presenilin pathway(P)(0.9978814)-Arrhythmogenic right ventricular cardiomyopathy (ARVC)(K)(0.9948024)-Nectin adhesion pathway(N)(0.9980762)-Pathways in cancer(K)(0.9980134)-Plasma membrane estrogen receptor signaling(N)(0.9990702)-Proteogylcan syndecan-mediated signaling events(N)(0.9984638)-Wnt(C)(0.9975608)
669	FBXO43	8q22.2	0	3	0	0	0	11	114	0.6352	0	0.29%	Oocyte meiosis(K)(0.998258)
670	CHRM5	15q14	0	0	0	6	0	11	812	0.6352	0	0.58%	Alzheimer disease-amyloid secretase pathway(P)(0.998196)-Calcium signaling pathway(K)(0.998884)-Class A/1 (Rhodopsin-like receptors)(R)(0.9961916)-Heterotrimeric G-protein signaling pathway-Gi alpha and Gs alpha mediated pathway(P)(0.996184)-Neuroactive ligand-receptor interaction(K)(0.998384)-Receptor-ligand complexes bind G proteins(R)(0.9402392)-Regulation of actin cytoskeleton(K)(0.9987112)
671	ABCC4	13q32.1	0	0	0	11	0	11	44	0.6352	0	1.06%	ABC transporters(K)(0.9987604)
672	OLR1	12p13.2	0	2	0	3	0	11	311	0.6352	0	0.48%	Cell surface interactions at the vascular wall(R)(0.9975062)-PPAR signaling pathway(K)(0.9983252)-Phagosome(K)(0.9986026)
673	TBK1	12q14.2	0	2	0	1	0	11	221	0.6352	0	0.29%	RIG-I-like receptor signaling pathway(K)(0.997279)
674	GRIK2	6q16.3	0	0	0	2	0	11	395	0.6352	0	0.19%	Huntington disease(P)(0.9724428)-Neuroactive ligand-receptor interaction(K)(0.9964416)
675	ARHGAP11A	15q13.3	0	0	0	6	0	11	125	0.6352	0	0.58%	Signaling by Rho GTPases(R)(0.9986002)
676	EPS8	12p12.3	0	1	0	3	0	11	149	0.6352	0	0.39%	EGFR1(C)(0.9985162)
677	HTR1F	3p11.2	0	1	0	0	0	11	461	0.6352	0	0.10%	()
678	GTF2H1	11p15.1	0	1	0	1	0	10	387	0.6537	0	0.19%	AndrogenReceptor(C)(0.9937594)-DNA Repair(R)(0.9915158)-Transcription(R)(0.9727116)
679	POLR3A	10q22.3	0	1	0	1	0	10	1344	0.6537	0	0.19%	Metabolic pathways(K)(0.9989716)-Purine metabolism(K)(0.9971684)-Transcription(R)(0.9991696)
680	CYSLTR1	23q21.1	0	0	0	8	0	10	538	0.6537	0	0.77%	Calcium signaling pathway(K)(0.9988016)-Endothelins(N)(0.9970174)-Neuroactive ligand-receptor interaction(K)(0.997568)
681	SEC61A1	3q21.3	0	0	0	1	0	10	382	0.6537	0	0.10%	()
682	PSMA7	20q13.33	0	3	0	0	0	10	437	0.6537	0	0.29%	APC/C-mediated degradation of cell cycle proteins(R)(0.9756918)-Apoptosis(R)(0.9991156)-Cell Cycle Checkpoints(R)(0.890846)-Host Interactions of HIV factors(R)(0.9985026)-Metabolism of amino acids(R)(0.9967196)-Parkinson disease(P)(0.9969286)-S Phase(R)(0.9700338)-Signaling by Wnt(R)(0.95219)
683	F8	23q28	0	0	0	6	0	10	179	0.6537	0	0.58%	Complement and coagulation cascades(K)(0.9038656)-Formation of Platelet plug(R)(0.9991182)
684	SLC3A1	2p21	0	0	0	3	0	10	106	0.6537	0	0.29%	Metabolism of amino acids(R)(0.997391)
685	RALBP1	18p11.22	0	0	0	2	0	10	505	0.6537	0	0.19%	Pathways in cancer(K)(0.9966688)-Signaling by Rho GTPases(R)(0.9978646)
686	PRKAB2	1q21.1	0	2	0	1	0	10	283	0.6537	0	0.29%	Adipocytokine signaling pathway(K)(0.9964516)-Insulin signaling pathway(K)(0.9986324)-chrebp regulation by carbohydrates and camp(B)(0.9565632)
687	CASP3	4q35.1	0	0	0	3	0	10	1908	0.6537	0	0.29%	Amoebiasis(K)(0.9818698)-Amyotrophic lateral sclerosis (ALS)(K)(0.9700002)-Apoptosis(R)(0.997672)-BMP receptor signaling(N)(0.9757276)-Epithelial cell signaling in Helicobacter pylori infection(K)(0.9970708)-Huntington disease(P)(0.9964638)-Huntington's disease(K)(0.9985476)-IFN-gamma pathway(N)(0.9800814)-MAPK signaling pathway(K)(0.9931332)-Natural killer cell mediated cytotoxicity(K)(0.9912066)-Pathways in cancer(K)(0.9983478)-Proteogylcan syndecan-mediated signaling events(N)(0.9970914)-Signalling by NGF(R)(0.9680102)-TNF alpha/NF-kB(C)(0.9989446)-internal ribosome entry pathway(B)(0.8420466)-p53 signaling pathway(K)(0.9965244)-p75(NTR)-mediated signaling(N)(0.9949406)
688	TPTE	21p11.1	0	0	0	2	0	10	90	0.6537	0	0.19%	p53 pathway(P)(0.9982954)
689	C8A	1p32.2	0	1	0	1	0	10	380	0.6537	0	0.19%	()
690	GLI3	7p14.1	0	0	0	1	0	10	391	0.6537	0	0.10%	()
691	GNB5	15q21.2	0	1	0	0	0	10	483	0.6537	0	0.10%	()
692	GINS4	8p11.21	0	8	0	8	0	10	111	0.6537	0	1.54%	DNA Replication(R)(0.9949566)-S Phase(R)(0.99793)
693	MYO9A	15q23	0	2	0	2	0	10	169	0.6537	0	0.39%	Nicotinic acetylcholine receptor signaling pathway(P)(0.9920066)-Signaling by Rho GTPases(R)(0.9986152)
694	DIAPH2	23q21.33	0	0	0	12	0	10	215	0.6537	0	1.16%	Regulation of actin cytoskeleton(K)(0.9992812)
695	FYN	6q21	0	0	0	5	0	10	1620	0.6537	0	0.48%	Adherens junction(K)(0.9719312)-Angiopoietin receptor Tie2-mediated signaling(N)(0.9613372)-Axon guidance(K)(0.9975464)-BMP receptor signaling(N)(0.8557162)-Cell surface interactions at the vascular wall(R)(0.9983618)-Focal adhesion(K)(0.9981934)-Glypican pathway(N)(0.9359184)-Host Interactions of HIV factors(R)(0.9942686)-IL4-mediated signaling events(N)(0.847077)-Integrin signalling pathway(P)(0.9989586)-Proteogylcan syndecan-mediated signaling events(N)(0.9901006)-TRAIL signaling pathway(N)(0.9134892)
696	ICAM2	17q23.3	0	2	0	0	0	10	409	0.6537	0	0.19%	Integrin cell surface interactions(R)(0.9781044)-Natural killer cell mediated cytotoxicity(K)(0.9983706)-amb2 Integrin signaling(N)(0.9899926)
697	SERPING1	11q12.1	0	1	0	6	0	10	179	0.6537	0	0.67%	Complement and coagulation cascades(K)(0.9976216)-Formation of Platelet plug(R)(0.9985254)
698	TAF1	23q13.1	0	0	0	8	0	10	330	0.6537	0	0.77%	Formation and Maturation of mRNA Transcript(R)(0.9989174)-HIV Life Cycle(R)(0.9986076)-Regulation of retinoblastoma protein(N)(0.9975014)-Transcription(R)(0.9976204)
699	CGA	6q15	0	0	0	4	0	10	526	0.6537	0	0.39%	GnRH signaling pathway(K)(0.9980458)-Neuroactive ligand-receptor interaction(K)(0.9985006)
700	DYNC1LI2	16q22.1	0	0	0	12	0	10	304	0.6537	0	1.16%	Huntington disease(P)(0.998408)-Phagosome(K)(0.998583)-Vasopressin-regulated water reabsorption(K)(0.9965888)
701	GUCY1A2	11q22.3	0	0	0	12	0	10	430	0.6537	0	1.16%	Gap junction(K)(0.9982116)-Long-term depression(K)(0.9974208)-Purine metabolism(K)(0.9972162)-Salivary secretion(K)(0.9986058)-Vascular smooth muscle contraction(K)(0.9982046)-actions of nitric oxide in the heart(B)(0.9939762)-ion channels and their functional role in vascular endothelium(B)(0.9968662)
702	MAP2K5	15q23	0	1	0	0	0	10	709	0.6537	0	0.10%	()
703	PGM2	4p14	0	0	0	3	0	10	1203	0.6537	0	0.29%	Amino sugar and nucleotide sugar metabolism(K)(0.9245018)-Metabolic pathways(K)(0.9979916)-Purine metabolism(K)(0.9992286)-Starch and sucrose metabolism(K)(0.988201)
704	KARS	16q23.1	0	0	0	8	0	10	44	0.6537	0	0.77%	Aminoacyl-tRNA biosynthesis(K)(0.9993942)-tRNA Aminoacylation(R)(0.988929)
705	DLG2	11q14.1	0	4	0	10	0	10	85	0.6537	0	1.35%	Wnt(C)(0.9974362)
706	CYLD	16q12.1	0	0	0	7	0	10	880	0.6537	1	0.67%	Glypican pathway(N)(0.9067348)-IL2-mediated signaling events(N)(0.996264)-LPA receptor mediated events(N)(0.998189)-RIG-I-like receptor signaling pathway(K)(0.9955154)-Signaling by Aurora kinases(N)(0.9829268)-Signaling events regulated by Ret tyrosine kinase(N)(0.9951962)-TCR signaling in naive CD8+ T cells(N)(0.9177696)-TNF receptor signaling pathway(N)(0.9253676)-p75(NTR)-mediated signaling(N)(0.9980772)
707	ENTPD1	10q23.33	0	0	0	1	0	10	189	0.6537	0	0.10%	()
708	KCNMB4	12q15	0	8	0	0	0	10	116	0.6537	0	0.77%	Vascular smooth muscle contraction(K)(0.9993542)
709	ACCN1	17q12	0	6	0	3	0	10	52	0.6537	0	0.87%	Taste transduction(K)(0.9997038)
710	CLU	8p21.1	0	0	0	30	0	10	118	0.6537	0	2.89%	Formation of Platelet plug(R)(0.998862)
711	EXOC4	7q33	0	2	0	3	0	10	512	0.6537	0	0.48%	Plasma membrane estrogen receptor signaling(N)(0.9984826)-Proteogylcan syndecan-mediated signaling events(N)(0.995682)-Tight junction(K)(0.9976078)
712	MCM10	10p13	0	2	0	0	0	10	150	0.6537	0	0.19%	()
713	RPL22	1p36.31	0	0	0	3	0	10	313	0.6537	1	0.29%	Influenza Life Cycle(R)(0.9983928)-Metabolism of proteins(R)(0.9993132)
714	SLC25A17	22q13.2	0	0	0	2	0	10	169	0.6537	0	0.19%	Peroxisome(K)(0.9945148)
715	ITGB3BP	1p31.3	0	1	0	2	0	10	263	0.6537	0	0.29%	Signalling by NGF(R)(0.9980402)
716	PMF1	1q22	0	1	0	0	0	10	96	0.6537	0	0.10%	M Phase(R)(0.9984258)
717	ABCA5	17q24.3	0	3	0	0	0	9	44	0.6626	0	0.29%	ABC transporters(K)(0.9976548)
718	CD274	9p24.1	0	0	0	4	0	9	135	0.6626	1	0.39%	Cell adhesion molecules (CAMs)(K)(0.9981506)
719	PRKCB	16p12.1	0	0	0	1	0	9	2397	0.6626	0	0.10%	()
720	AVP	20p13	0	1	0	1	0	9	279	0.6626	0	0.19%	Class A/1 (Rhodopsin-like receptors)(R)(0.993165)-Receptor-ligand complexes bind G proteins(R)(0.9973698)-Vasopressin-regulated water reabsorption(K)(0.9991014)-control of skeletal myogenesis by hdac and calcium/calmodulin-dependent kinase (camk)(B)(0.9494834)
721	TNFSF11	13q14.11	0	0	0	8	0	9	318	0.6626	0	0.77%	Cytokine-cytokine receptor interaction(K)(0.9989798)-IL6-mediated signaling events(N)(0.9972986)
722	COL4A5	23q22.3	0	0	0	6	0	9	266	0.6626	0	0.58%	Integrin signalling pathway(P)(0.9987986)-Signaling by PDGF(R)(0.9976968)-intrinsic prothrombin activation pathway(B)(0.996865)
723	MMP1	11q22.2	0	1	0	12	0	9	690	0.6626	0	1.25%	Alzheimer disease-presenilin pathway(P)(0.9989378)-Bladder cancer(K)(0.994789)-Cell surface interactions at the vascular wall(R)(0.998539)-Endothelins(N)(0.9979902)-PPAR signaling pathway(K)(0.9963344)-Pathways in cancer(K)(0.9981826)-Regulation of IGF Activity by IGFBP(R)(0.9925756)
724	DLAT	11q23.1	0	0	0	14	0	9	1233	0.6626	0	1.35%	Glucose Regulation of Insulin Secretion(R)(0.9990264)-Metabolic pathways(K)(0.999356)-Metabolism of carbohydrates(R)(0.9987588)-Pyruvate metabolism(K)(0.995641)-Regulation of pyruvate dehydrogenase complex (PDC)(R)(0.9871746)
725	IL2RB	22q12.3	0	0	0	2	0	9	675	0.6626	0	0.19%	Endocytosis(K)(0.9970548)
726	TRPV1	17p13.3	0	0	0	6	0	9	444	0.6626	0	0.58%	Neuroactive ligand-receptor interaction(K)(0.9971952)-p75(NTR)-mediated signaling(N)(0.9986934)
727	AGPAT6	8p11.21	0	8	0	9	0	9	1138	0.6626	0	1.64%	Glycerophospholipid metabolism(K)(0.9980524)-Metabolic pathways(K)(0.9994414)
728	SOCS6	18q22.2	0	1	0	1	0	9	120	0.6626	0	0.19%	Inflammation mediated by chemokine and cytokine signaling pathway(P)(0.9961272)
729	PIK3CB	3q22.3	0	1	0	0	0	9	1726	0.6626	0	0.10%	LPA receptor mediated events(N)(0.9751024)
730	RAD51C	17q22	0	8	0	0	0	9	28	0.6626	0	0.77%	Homologous recombination(K)(0.9985468)
731	CYP7B1	8q12.3	0	1	0	1	0	9	208	0.6626	0	0.19%	Primary bile acid biosynthesis(K)(0.878802)
732	BIRC2	11q22.2	0	0	0	11	0	9	1403	0.6626	0	1.06%	Apoptosis(K)(0.9940604)-Apoptosis(R)(0.9963772)-Focal adhesion(K)(0.9981456)-IL12-mediated signaling events(N)(0.995469)-IL2-mediated signaling events(N)(0.9917434)-LPA receptor mediated events(N)(0.9926856)-NOD-like receptor signaling pathway(K)(0.994318)-Pathways in cancer(K)(0.9995984)-Signaling by Aurora kinases(N)(0.9744422)-Signaling events regulated by Ret tyrosine kinase(N)(0.9884558)-TCR signaling in naive CD8+ T cells(N)(0.8325802)-TNF alpha/NF-kB(C)(0.997364)-TNF receptor signaling pathway(N)(0.984599)-Ubiquitin mediated proteolysis(K)(0.999301)-p75(NTR)-mediated signaling(N)(0.9972728)
733	XAB2	19p13.2	0	0	0	2	0	9	212	0.6626	0	0.19%	DNA Repair(R)(0.998371)-Spliceosome(K)(0.997619)
734	SLC2A2	3q26.2	0	2	0	0	0	9	361	0.6626	0	0.19%	Metabolism of carbohydrates(R)(0.9982282)
735	SEPSECS	4p15.2	0	0	0	2	0	9	41	0.6626	0	0.19%	Aminoacyl-tRNA biosynthesis(K)(0.9953924)
736	CPT1C	19q13.33	0	3	0	1	0	9	212	0.6626	0	0.39%	Adipocytokine signaling pathway(K)(0.998722)-FOXA transcription factor networks(N)(0.9674728)-Fatty acid metabolism(K)(0.9952678)-PPAR signaling pathway(K)(0.9986328)
737	MYO1D	17q11.2	0	4	0	3	0	9	46	0.6626	0	0.67%	Nicotinic acetylcholine receptor signaling pathway(P)(0.9989962)
738	DLL4	15q15.1	0	0	0	3	0	9	167	0.6626	0	0.29%	Angiogenesis(P)(0.997863)-NOTCH(C)(0.9985828)-Notch signaling pathway(K)(0.9960594)
739	GRM3	7q21.11	0	1	0	1	0	9	402	0.6626	0	0.19%	Heterotrimeric G-protein signaling pathway-Gq alpha and Go alpha mediated pathway(P)(0.9512278)
740	MED14	23p11.4	0	0	0	8	0	9	33	0.6626	0	0.77%	Generic Transcription Pathway(R)(0.9992636)
741	TMSL3	4q22.1	0	1	0	2	0	9	215	0.6626	0	0.29%	Regulation of actin cytoskeleton(K)(0.9979362)
742	CTNNA1	5q31.2	0	0	0	2	0	9	1160	0.6626	0	0.19%	Alzheimer disease-presenilin pathway(P)(0.9961982)-Bacterial invasion of epithelial cells(K)(0.8277082)-Pathways in cancer(K)(0.9988934)-Tight junction(K)(0.9635544)
743	PDIA6	2p25.1	0	0	0	2	0	9	167	0.6626	0	0.19%	Protein processing in endoplasmic reticulum(K)(0.9931952)
744	CEP27	15q15.1	0	0	0	6	0	9	83	0.6626	0	0.58%	G2/M Transition(R)(0.9987782)
745	FARS2	6p25.1	0	1	0	3	0	9	41	0.6626	0	0.39%	Aminoacyl-tRNA biosynthesis(K)(0.9991908)
746	CREB5	7p15.1	0	2	0	0	0	9	297	0.6626	0	0.19%	Huntington's disease(K)(0.997458)-Prostate cancer(K)(0.9883184)-Vasopressin-regulated water reabsorption(K)(0.9706058)
747	PSMD5	9q33.2	0	0	0	2	0	9	382	0.6626	0	0.19%	Metabolism of amino acids(R)(0.9625592)
748	MAPK7	17p11.2	0	1	0	5	0	9	730	0.6626	0	0.58%	Alzheimer disease-amyloid secretase pathway(P)(0.9799768)-EGFR1(C)(0.9975346)-Gap junction(K)(0.9978742)-Interleukin signaling pathway(P)(0.993085)-MAPK signaling pathway(K)(0.9984398)-Neurotrophin signaling pathway(K)(0.9963128)-Parkinson disease(P)(0.997921)-Signalling by NGF(R)(0.9976592)-p75(NTR)-mediated signaling(N)(0.9989184)
749	IL33	9p24.1	0	1	0	7	0	9	56	0.6626	0	0.77%	Cytosolic DNA-sensing pathway(K)(0.9985328)
750	ABCC11	16q12.1	0	1	0	10	0	9	44	0.6626	0	1.06%	ABC transporters(K)(0.999232)
751	WRN	8p12	0	2	0	34	0	9	67	0.6626	1	3.47%	Regulation of Telomerase(N)(0.9991092)
752	PSMC2	7q22.1	0	1	0	1	0	9	501	0.6626	0	0.19%	()
753	DNAH9	17p12	0	0	0	19	0	9	134	0.6626	0	1.83%	Huntington disease(P)(0.9988118)
754	SYT5	19q13.42	0	5	0	1	0	9	191	0.6626	0	0.58%	Glucose Regulation of Insulin Secretion(R)(0.9985968)-Insulin Synthesis and Secretion(R)(0.996535)
755	PECAM1	17q23.3	0	4	0	0	0	9	433	0.6626	0	0.39%	Cell surface interactions at the vascular wall(R)(0.9980374)-Formation of Platelet plug(R)(0.9974882)-Integrin cell surface interactions(R)(0.946132)-Leukocyte transendothelial migration(K)(0.997863)-Malaria(K)(0.959135)
756	ARHGAP18	6q22.33	0	3	0	3	0	9	125	0.6626	0	0.58%	Signaling by Rho GTPases(R)(0.998937)
757	CLN5	13q22.3	0	0	0	5	0	9	121	0.6626	0	0.48%	Lysosome(K)(0.9967922)
758	SH3GL3	15q25.2	0	2	0	0	0	9	448	0.6626	0	0.19%	EGFR1(C)(0.9979374)
759	CDH8	16q21	0	0	0	11	0	9	299	0.6626	0	1.06%	Wnt signaling pathway(P)(0.999692)
760	CHN2	7p15.1	0	2	0	0	0	9	125	0.6626	0	0.19%	()
761	ZFYVE20	3p24.3	0	1	0	0	0	9	303	0.6626	0	0.10%	()
762	PCDH17	13q21.1	0	0	0	13	0	9	299	0.6626	0	1.25%	Wnt signaling pathway(P)(0.9988628)
763	CCT6A	7p11.2	0	1	0	2	0	9	201	0.6626	0	0.29%	Metabolism of proteins(R)(0.9984916)
764	MGMT	10q26.3	0	0	0	2	0	9	85	0.6626	0	0.19%	DNA Repair(R)(0.9979348)
765	RRBP1	20p12.1	0	1	0	0	0	9	167	0.6626	0	0.10%	()
766	RGS6	14q24.2	0	0	0	4	0	9	190	0.6626	0	0.39%	Heterotrimeric G-protein signaling pathway-Gi alpha and Gs alpha mediated pathway(P)(0.9941274)
767	CD68	17p13.1	0	0	0	7	0	9	121	0.6626	0	0.67%	Lysosome(K)(0.9992094)
768	RAB22A	20q13.32	0	8	0	0	0	9	204	0.6626	0	0.77%	Endocytosis(K)(0.9984066)
769	SNAP25	20p12.2	0	0	0	1	0	8	297	0.6644	0	0.10%	()
770	HNF4A	20q13.12	0	1	0	1	0	8	720	0.6644	0	0.19%	FOXA1 transcription factor network(N)(0.8527308)-Glypican pathway(N)(0.9959534)-HIF-1-alpha transcription factor network(N)(0.8828028)-TGFBR(C)(0.996433)
771	MAT2B	5q34	0	0	0	1	0	8	1209	0.6644	0	0.10%	()
772	DNA2	10q21.3	0	0	0	2	0	8	145	0.6644	0	0.19%	S Phase(R)(0.861432)
773	FAS	10q23.31	0	0	0	2	0	8	1232	0.6644	0	0.19%	Apoptosis(K)(0.9742596)-Pathways in cancer(K)(0.999051)-p53 pathway(P)(0.9833702)
774	UCHL1	4p13	0	0	0	3	0	8	201	0.6644	0	0.29%	Parkinson disease(P)(0.996434)-Parkinson's disease(K)(0.9977452)
775	NOV	8q24.12	0	4	0	1	0	8	66	0.6644	0	0.48%	NOTCH(C)(0.9997198)
776	BMPR1B	4q22.3	0	0	0	3	0	8	816	0.6644	0	0.29%	BMP receptor signaling(N)(0.9978738)-Cytokine-cytokine receptor interaction(K)(0.9989608)-Wnt signaling pathway(P)(0.9978106)
777	SNTA1	20q11.21	0	1	0	0	0	8	551	0.6644	0	0.10%	()
778	BAAT	9q31.1	0	0	0	1	0	8	1185	0.6644	0	0.10%	Biosynthesis of unsaturated fatty acids(K)(0.9549848)-Metabolic pathways(K)(0.9991234)
779	CA5A	16q24.2	0	0	0	10	0	8	23	0.6644	0	0.96%	Nitrogen metabolism(K)(0.9992364)
780	SLC27A5	19q13.43	0	2	0	0	0	8	1168	0.6644	0	0.19%	Metabolic pathways(K)(0.9985568)-PPAR signaling pathway(K)(0.9973574)
781	SLC2A14	12p13.31	0	1	0	6	0	8	41	0.6644	0	0.67%	growth hormone signaling pathway(B)(0.9876146)-regulation of pgc-1a(B)(0.9976648)
782	SUV39H2	10p13	0	2	0	0	0	8	44	0.6644	0	0.19%	Lysine degradation(K)(0.9979372)
783	EFNA5	5q21.3	0	0	0	4	0	8	168	0.6644	0	0.39%	Axon guidance(K)(0.9989978)-EphrinB-EPHB pathway(N)(0.9922966)
784	HMGCS2	1p12	0	1	0	0	0	8	1225	0.6644	0	0.10%	Metabolic pathways(K)(0.839684)
785	IL2RG	23q13.1	0	0	0	8	0	8	914	0.6644	0	0.77%	Cytokine-cytokine receptor interaction(K)(0.9986334)-Endocytosis(K)(0.9983278)-IFN-gamma pathway(N)(0.997969)-IL2-mediated signaling events(N)(0.9697624)-Jak-STAT signaling pathway(K)(0.9222832)-Primary immunodeficiency(K)(0.9965518)-TCR signaling in naive CD8+ T cells(N)(0.9656676)-il-2 receptor beta chain in t cell activation(B)(0.9956866)
786	VAMP8	2p11.2	0	1	0	1	0	8	106	0.6644	0	0.19%	Membrane Trafficking(R)(0.9948348)
787	DMD	23p21.1	0	0	0	7	0	8	232	0.6644	0	0.67%	Arrhythmogenic right ventricular cardiomyopathy (ARVC)(K)(0.9989302)-Dilated cardiomyopathy(K)(0.9961998)-Muscle contraction(R)(0.9851674)-Viral myocarditis(K)(0.9988886)-agrin in postsynaptic differentiation(B)(0.9988442)
788	RAN	12q24.33	0	1	0	0	0	8	1216	0.6644	0	0.10%	FoxO family signaling(N)(0.9886462)-HIV Life Cycle(R)(0.996148)-Influenza Life Cycle(R)(0.8847576)-LPA4-mediated signaling events(N)(0.8351666)-Signaling events mediated by HDAC Class I(N)(0.9970124)-Signaling events regulated by Ret tyrosine kinase(N)(0.950994)-TNF receptor signaling pathway(N)(0.985447)
789	ETS1	11q24.3	0	0	0	11	0	8	974	0.6644	0	1.06%	Angiogenesis(P)(0.9953346)-Angiopoietin receptor Tie2-mediated signaling(N)(0.9968536)-Dorso-ventral axis formation(K)(0.9932486)-Glypican pathway(N)(0.9951974)-Hypoxic and oxygen homeostasis regulation of HIF-1-alpha(N)(0.996374)-IFN-gamma pathway(N)(0.998185)-Pathways in cancer(K)(0.9991684)-Ras Pathway(P)(0.9911626)-Renal cell carcinoma(K)(0.9953356)-TGFBR(C)(0.998747)-TRAIL signaling pathway(N)(0.9772398)-mets affect on macrophage differentiation(B)(0.8272654)
790	NARS	18q21.31	0	0	0	2	0	8	44	0.6644	0	0.19%	Aminoacyl-tRNA biosynthesis(K)(0.9957316)
791	LSM4	19p13.11	0	1	0	1	0	8	180	0.6644	0	0.19%	RNA degradation(K)(0.9048754)-Spliceosome(K)(0.9968834)
792	WIF1	12q14.3	0	3	0	1	0	8	595	0.6644	1	0.39%	Glypican pathway(N)(0.8958678)-Wnt signaling pathway(K)(0.9984442)
793	DHX8	17q21.31	0	3	0	1	0	8	128	0.6644	0	0.39%	Spliceosome(K)(0.998697)
794	ACE	17q23.3	0	4	0	0	0	8	198	0.6644	0	0.39%	Chagas disease(K)(0.9988114)-Hypertrophic cardiomyopathy (HCM)(K)(0.9975078)
795	EXTL3	8p21.1	0	0	0	28	0	8	1130	0.6644	0	2.70%	Glycosaminoglycan biosynthesis - heparan sulfate(K)(0.9983006)-Metabolic pathways(K)(0.9992896)
796	MS4A1	11q12.2	0	0	0	4	0	8	89	0.6644	0	0.39%	Hematopoietic cell lineage(K)(0.9975314)
797	DTX3	12q13.3	0	4	0	0	0	8	47	0.6644	0	0.39%	Notch signaling pathway(K)(0.9995652)
798	NFIC	19p13.3	0	0	0	2	0	8	207	0.6644	0	0.19%	Transcription(R)(0.9950478)
799	PAX6	11p13	0	3	0	0	0	8	78	0.6644	0	0.29%	Protein export(K)(0.9274736)
800	NUDT19	19q13.11	0	1	0	1	0	8	78	0.6644	0	0.19%	Peroxisome(K)(0.9845826)
801	AVPR1A	12q14.2	0	2	0	0	0	8	559	0.6644	0	0.19%	Calcium signaling pathway(K)(0.9976176)-Neuroactive ligand-receptor interaction(K)(0.9988248)-Vascular smooth muscle contraction(K)(0.9946054)
802	ASPA	17p13.3	0	0	0	7	0	8	59	0.6644	0	0.67%	"Alanine, aspartate and glutamate metabolism(K)(0.9992864)-Histidine metabolism(K)(0.9974902)"
803	CA4	17q23.1	0	13	0	0	0	8	40	0.6644	0	1.25%	Nitrogen metabolism(K)(0.9974536)-Proximal tubule bicarbonate reclamation(K)(0.9952028)
804	SUV420H2	19q13.42	0	5	0	1	0	8	44	0.6644	0	0.58%	Lysine degradation(K)(0.9992596)
805	VAMP7	23q28	0	0	0	5	0	8	69	0.6644	0	0.48%	Membrane Trafficking(R)(0.9969924)-SNARE interactions in vesicular transport(K)(0.9974528)
806	ABCC1	16p13.11	0	1	0	1	0	8	44	0.6644	0	0.19%	ABC transporters(K)(0.9983758)
807	CACNG4	17q24.2	0	7	0	0	0	8	435	0.6644	0	0.67%	Arrhythmogenic right ventricular cardiomyopathy (ARVC)(K)(0.9979108)-Cardiac muscle contraction(K)(0.997323)-MAPK signaling pathway(K)(0.998668)-Synaptic Transmission(R)(0.9985476)
808	H2AFZ	4q23	0	0	0	2	0	8	168	0.6644	0	0.19%	Telomere Maintenance(R)(0.9874482)
809	RPN2	20q11.23	0	1	0	0	0	8	1310	0.6644	0	0.10%	Metabolic pathways(K)(0.9965832)
810	NME1-NME2	17q21.33	0	5	0	0	0	8	1184	0.6644	0	0.48%	Metabolic pathways(K)(0.9988108)-Purine metabolism(K)(0.9982832)
811	PIP5KL1	9q34.11	0	1	0	0	0	8	1330	0.6644	0	0.10%	Amino sugar and nucleotide sugar metabolism(K)(0.9915372)-Arginine and proline metabolism(K)(0.9987468)-Citrate cycle (TCA cycle)(K)(0.996148)-Glycosylphosphatidylinositol(GPI)-anchor biosynthesis(K)(0.927349)-Pyrimidine metabolism(K)(0.8727464)
812	RNPS1	16p13.3	0	0	0	1	0	8	321	0.6644	0	0.10%	()
813	CSNK1G1	15q22.31	0	1	0	3	0	8	394	0.6644	0	0.39%	FoxO family signaling(N)(0.9986794)-Hedgehog signaling pathway(K)(0.888096)-Signaling events mediated by the Hedgehog family(N)(0.9968066)-Wnt signaling pathway(P)(0.9983798)
814	FAR1	11p15.2	0	2	0	0	0	8	169	0.6644	0	0.19%	Metabolism of lipids and lipoproteins(R)(0.9669178)
815	ZFPM1	16q24.2	0	0	0	12	0	8	97	0.6644	0	1.16%	Signaling events mediated by HDAC Class I(N)(0.9985742)
816	PCSK1	5q15	0	0	0	1	0	8	207	0.6644	0	0.10%	Alzheimer disease-presenilin pathway(P)(0.991595)-Insulin Synthesis and Secretion(R)(0.997848)
817	NFIA	1p31.3	0	2	0	1	0	8	207	0.6644	0	0.29%	FOXA transcription factor networks(N)(0.9910928)-Transcription(R)(0.9985076)
818	CR1	1q32.2	0	2	0	0	0	8	247	0.6644	0	0.19%	Hematopoietic cell lineage(K)(0.9869354)
819	PIAS3	1q21.1	0	0	0	2	0	8	1120	0.6644	0	0.19%	Pathways in cancer(K)(0.983745)-TNF alpha/NF-kB(C)(0.977134)-Ubiquitin mediated proteolysis(K)(0.9976602)
820	EDC3	15q24.1	0	1	0	1	0	8	59	0.6644	0	0.19%	RNA degradation(K)(0.9957958)
821	CCL26	7q11.23	0	1	0	2	0	8	764	0.6644	0	0.29%	Cytokine-cytokine receptor interaction(K)(0.9982484)
822	TRIM32	9q33.1	0	0	0	2	0	8	138	0.6644	0	0.19%	Ubiquitin mediated proteolysis(K)(0.9945266)
823	TAF1B	2p25.1	0	1	0	1	0	8	136	0.6644	0	0.19%	Transcription(R)(0.9982)
824	DBF4	7q21.12	0	1	0	0	0	8	217	0.6644	0	0.10%	Cell Cycle Checkpoints(R)(0.9952828)
825	GLG1	16q22.3	0	0	0	15	0	8	270	0.6644	0	1.45%	Cell adhesion molecules (CAMs)(K)(0.9991428)-TNF alpha/NF-kB(C)(0.9991824)
826	VBP1	23q28	0	0	0	6	0	8	201	0.6644	0	0.58%	Metabolism of proteins(R)(0.9987756)
827	PRPF38A	1p32.3	0	1	0	1	0	8	128	0.6644	0	0.19%	Spliceosome(K)(0.9967894)
828	LLGL1	17p11.2	0	3	0	5	0	8	133	0.6644	0	0.77%	Tight junction(K)(0.998629)
829	PARD6G	18q23	0	0	0	2	0	8	327	0.6644	0	0.19%	Endocytosis(K)(0.992884)-Tight junction(K)(0.9937308)
830	PLXNA2	1q32.2	0	2	0	0	0	8	129	0.6644	0	0.19%	Axon guidance(K)(0.994224)
831	GRIN3A	9q31.1	0	0	0	1	0	8	395	0.6644	0	0.10%	()
832	ITGBL1	13q33.1	0	0	0	9	0	8	195	0.6644	0	0.87%	Integrin signalling pathway(P)(0.9987788)
833	EIF4A3	17q25.3	0	2	0	0	0	8	128	0.6644	0	0.19%	Spliceosome(K)(0.996053)
834	GLRA2	23p22.2	0	0	0	5	0	8	272	0.6644	0	0.48%	Neuroactive ligand-receptor interaction(K)(0.9986422)
835	VPS45	1q21.2	0	2	0	0	0	8	204	0.6644	0	0.19%	()
836	FGF2	4q27	0	1	0	1	0	7	1119	0.684	0	0.19%	BCR signaling pathway(N)(0.809005)-Colorectal cancer(K)(0.8874358)-Regulation of actin cytoskeleton(K)(0.9980574)
837	PHYH	10p13	0	2	0	1	0	7	169	0.684	0	0.29%	Metabolism of lipids and lipoproteins(R)(0.9966448)-Peroxisome(K)(0.9919042)
838	PML	15q24.1	0	2	0	0	0	7	1114	0.684	1	0.19%	Glypican pathway(N)(0.989128)-Pathways in cancer(K)(0.9982556)-Ubiquitin mediated proteolysis(K)(0.9986744)
839	MAPK14	6p21.31	0	0	0	2	0	7	2069	0.684	0	0.19%	Epithelial cell signaling in Helicobacter pylori infection(K)(0.9835376)-Fc-epsilon receptor I signaling in mast cells(N)(0.8421808)-Leukocyte transendothelial migration(K)(0.995885)-NOD-like receptor signaling pathway(K)(0.9700168)-Shigellosis(K)(0.9917756)-TGFBR(C)(0.9860522)-chrebp regulation by carbohydrates and camp(B)(0.8611464)
840	ACAD8	11q25	0	1	0	13	0	7	1180	0.684	0	1.35%	Metabolic pathways(K)(0.9989736)-Metabolism of amino acids(R)(0.9989776)
841	C5	9q33.2	0	0	0	1	0	7	505	0.684	0	0.10%	()
842	PLAT	8p11.21	0	9	0	7	0	7	206	0.684	0	1.54%	Complement and coagulation cascades(K)(0.9965328)-Signaling by PDGF(R)(0.9985606)-amb2 Integrin signaling(N)(0.9968008)-keratinocyte differentiation(B)(0.9970666)
843	PER1	17p13.1	0	0	0	7	0	7	30	0.684	1	0.67%	()
844	COL11A1	1p21.1	0	0	0	5	0	7	374	0.684	0	0.48%	Amoebiasis(K)(0.9981234)-ECM-receptor interaction(K)(0.9651802)-Focal adhesion(K)(0.997518)-Integrin signalling pathway(P)(0.998703)
845	SOD1	21q22.11	0	0	0	2	0	7	437	0.684	0	0.19%	FOXA transcription factor networks(N)(0.884011)-Huntington's disease(K)(0.998303)-Peroxisome(K)(0.9962772)
846	GLA	23q22.1	0	0	0	8	0	7	231	0.684	0	0.77%	Galactose metabolism(K)(0.9947736)-Glycerolipid metabolism(K)(0.9964712)-Glycosphingolipid biosynthesis - globo series(K)(0.9167582)-Lysosome(K)(0.9993122)-Sphingolipid metabolism(K)(0.9978306)
847	FCGR1A	1q21.2	0	1	0	0	0	7	467	0.684	0	0.10%	Systemic lupus erythematosus(K)(0.9472334)
848	BECN1	17q21.31	0	1	0	2	0	7	35	0.684	0	0.29%	Regulation of autophagy(K)(0.9983726)
849	FGFR4	5q35.2	0	0	0	2	0	7	792	0.684	0	0.19%	Endocytosis(K)(0.9904122)-Regulation of actin cytoskeleton(K)(0.988478)-Syndecan-3-mediated signaling events(N)(0.8077862)
850	CD80	3q13.33	0	0	0	1	0	7	613	0.684	0	0.10%	()
851	POMC	2p23.3	0	0	0	3	0	7	621	0.684	0	0.29%	Adipocytokine signaling pathway(K)(0.9936418)-Melanogenesis(K)(0.8642894)-Proteogylcan syndecan-mediated signaling events(N)(0.9919088)
852	P2RY2	11q13.4	0	1	0	4	0	7	348	0.684	0	0.48%	Neuroactive ligand-receptor interaction(K)(0.9984658)-chrebp regulation by carbohydrates and camp(B)(0.969622)-ion channels and their functional role in vascular endothelium(B)(0.9977536)-��-arrestins in gpcr desensitization(B)(0.9242426)
853	GSTP1	11q13.2	0	2	0	1	0	7	495	0.684	0	0.29%	Glutathione metabolism(K)(0.998465)-Steroid hormone biosynthesis(K)(0.9918708)
854	NEO1	15q24.1	0	3	0	0	0	7	135	0.684	0	0.29%	()
855	CYP27B1	12q14.1	0	4	0	0	0	7	1154	0.684	0	0.39%	Biological oxidations(R)(0.9898348)-Metabolic pathways(K)(0.9986806)
856	NSL1	1q32.3	0	2	0	0	0	7	96	0.684	0	0.19%	()
857	SRPR	11q24.2	0	0	0	14	0	7	56	0.684	0	1.35%	Insulin Synthesis and Secretion(R)(0.9988122)-Protein export(K)(0.9966194)
858	CSGALNACT1	8p21.3	0	1	0	29	0	7	1129	0.684	0	2.89%	Glycosaminoglycan biosynthesis - chondroitin sulfate(K)(0.990954)-Metabolic pathways(K)(0.9975766)
859	MCL1	1q21.2	0	5	0	0	0	7	186	0.684	0	0.48%	Hypoxic and oxygen homeostasis regulation of HIF-1-alpha(N)(0.9994472)-tnf/stress related signaling(B)(0.8820036)
860	TNNT1	19q13.42	0	5	0	1	0	7	31	0.684	0	0.58%	Muscle contraction(R)(0.9876382)
861	SDHA	5p15.33	0	1	0	1	0	7	1337	0.684	0	0.19%	Huntington's disease(K)(0.9986364)-Metabolic pathways(K)(0.9986228)
862	NMBR	6q24.1	0	1	0	1	0	7	381	0.684	0	0.19%	()
863	HACL1	3p24.3	0	1	0	0	0	7	78	0.684	0	0.10%	Peroxisome(K)(0.9801086)
864	MTSS1	8q24.13	0	4	0	0	0	7	63	0.684	0	0.39%	Signaling events mediated by the Hedgehog family(N)(0.9979516)
865	STXBP4	17q22	0	11	0	0	0	7	411	0.684	0	1.06%	Plasma membrane estrogen receptor signaling(N)(0.9980926)-Proteogylcan syndecan-mediated signaling events(N)(0.9970716)
866	ACVRL1	12q13.13	0	0	0	1	0	7	192	0.684	0	0.10%	TGFBR(C)(0.9959404)
867	IRF3	19q13.33	0	3	0	1	0	7	243	0.684	0	0.39%	Cytosolic DNA-sensing pathway(K)(0.8820728)-RIG-I-like receptor signaling pathway(K)(0.9976814)-the information processing pathway at the ifn beta enhancer(B)(0.849421)
868	ZMIZ1	10q22.3	0	2	0	0	0	7	125	0.684	0	0.19%	()
869	KCNJ3	2q24.1	0	1	0	2	0	7	190	0.684	0	0.29%	Heterotrimeric G-protein signaling pathway-Gi alpha and Gs alpha mediated pathway(P)(0.9971554)-Heterotrimeric G-protein signaling pathway-Gq alpha and Go alpha mediated pathway(P)(0.9857536)
870	GRID2	4q22.1	0	0	0	5	0	7	335	0.684	0	0.48%	Long-term depression(K)(0.99875)-Neuroactive ligand-receptor interaction(K)(0.9991874)
871	AGAP1	2q37.2	0	0	0	2	0	7	204	0.684	0	0.19%	Endocytosis(K)(0.9969572)
872	DUSP14	17q12	0	4	0	2	0	7	279	0.684	0	0.58%	MAPK signaling pathway(K)(0.998771)
873	TIRAP	11q24.2	0	0	0	15	0	7	195	0.684	0	1.45%	Innate Immunity Signaling(R)(0.9989502)-Toll-like receptor signaling pathway(K)(0.9989428)-inactivation of gsk3 by akt causes accumulation of b-catenin in alveolar macrophages(B)(0.9978762)-toll-like receptor pathway(B)(0.9271766)
874	ARSG	17q24.2	0	5	0	0	0	7	121	0.684	0	0.48%	Lysosome(K)(0.9987884)
875	DDX42	17q23.3	0	2	0	0	0	7	128	0.684	0	0.19%	Spliceosome(K)(0.9980402)
876	PTPRR	12q15	0	6	0	0	0	7	373	0.684	0	0.58%	EGFR1(C)(0.9988602)-MAPK signaling pathway(K)(0.9994082)
877	DNAJC27	2p23.3	0	0	0	3	0	7	303	0.684	0	0.29%	Heterotrimeric G-protein signaling pathway-Gq alpha and Go alpha mediated pathway(P)(0.9677928)
878	PCSK6	15q26.3	0	3	0	2	0	7	311	0.684	0	0.48%	Alzheimer disease-amyloid secretase pathway(P)(0.9964696)-Signalling by NGF(R)(0.9989984)
879	UBB	17p11.2	0	0	0	11	0	7	132	0.684	0	1.06%	Parkinson's disease(K)(0.99904)
880	ARID1B	6q25.3	0	0	0	4	0	7	299	0.684	0	0.39%	Wnt signaling pathway(P)(0.9986952)
881	PEX1	7q21.2	0	1	0	0	0	7	78	0.684	0	0.10%	()
882	EHD3	2p23.1	0	0	0	3	0	7	204	0.684	0	0.29%	Endocytosis(K)(0.9954346)
883	CACNA1H	16p13.3	0	1	0	1	0	7	418	0.684	0	0.19%	Calcium signaling pathway(K)(0.9332646)-MAPK signaling pathway(K)(0.9980424)
884	SH2D1A	23q25	0	0	0	5	0	7	137	0.684	0	0.48%	Natural killer cell mediated cytotoxicity(K)(0.998706)
885	RGS13	1q31.2	0	1	0	0	0	7	286	0.684	0	0.10%	()
886	FOLR3	11q13.4	0	1	0	5	0	7	204	0.684	0	0.58%	Endocytosis(K)(0.998753)
887	EPN3	17q21.33	0	9	0	0	0	7	204	0.684	0	0.87%	Endocytosis(K)(0.999236)
888	MCHR2	6q16.3	0	1	0	2	0	7	272	0.684	0	0.29%	Neuroactive ligand-receptor interaction(K)(0.9943552)
889	SMS	23p22.11	0	0	0	5	0	6	1210	0.6917	0	0.48%	Glutathione metabolism(K)(0.9939478)-Metabolic pathways(K)(0.9985926)-Metabolism of amino acids(R)(0.996022)
890	FPR1	19q13.33	0	1	0	0	0	6	364	0.6917	0	0.10%	()
891	NDRG1	8q24.22	0	4	0	0	0	6	80	0.6917	1	0.39%	Hypoxic and oxygen homeostasis regulation of HIF-1-alpha(N)(0.9976744)
892	TAS2R50	12p13.2	0	1	0	4	0	6	52	0.6917	0	0.48%	Taste transduction(K)(0.9976366)
893	EPHA6	3q11.2	0	1	0	0	0	6	151	0.6917	0	0.10%	Axon guidance(K)(0.9967306)
894	HNF4G	8q21.11	0	2	0	2	0	6	34	0.6917	0	0.39%	Regulation of beta-cell development(R)(0.9940764)
895	MAT2A	2p11.2	0	1	0	1	0	6	1209	0.6917	0	0.19%	Metabolic pathways(K)(0.9985548)
896	POLR3C	1q21.1	0	0	0	2	0	6	1229	0.6917	0	0.19%	Cytosolic DNA-sensing pathway(K)(0.9870998)-Metabolic pathways(K)(0.9986214)-Purine metabolism(K)(0.9846104)
897	PRKAR2A	3p21.31	0	0	0	1	0	6	731	0.6917	0	0.10%	()
898	RFWD2	1q25.2	0	2	0	0	0	6	203	0.6917	0	0.19%	()
899	PDK2	17q21.33	0	6	0	0	0	6	59	0.6917	0	0.58%	skeletal muscle hypertrophy is regulated via akt-mtor pathway(B)(0.998051)
900	SIN3B	19p13.11	0	1	0	1	0	6	768	0.6917	0	0.19%	Hedgehog signaling events mediated by Gli proteins(N)(0.9086768)-Huntington disease(P)(0.9895634)-IFN-gamma pathway(N)(0.8410656)
901	SLC16A8	22q13.1	0	1	0	2	0	6	213	0.6917	0	0.29%	Cell surface interactions at the vascular wall(R)(0.9983782)-Metabolism of carbohydrates(R)(0.9973754)
902	DCPS	11q24.2	0	0	0	15	0	6	59	0.6917	0	1.45%	RNA degradation(K)(0.997471)
903	GNAZ	22q11.22	0	0	0	1	0	6	785	0.6917	0	0.10%	()
904	MTMR7	8p22	0	1	0	28	0	6	1131	0.6917	0	2.80%	Fructose and mannose metabolism(K)(0.9957784)-Metabolic pathways(K)(0.99939)-Riboflavin metabolism(K)(0.996178)
905	CD247	1q24.2	0	1	0	0	0	6	657	0.6917	0	0.10%	()
906	PDHX	11p13	0	2	0	0	0	6	1224	0.6917	0	0.19%	Metabolic pathways(K)(0.9986726)-Metabolism of carbohydrates(R)(0.998305)
907	GNA13	17q24.1	0	3	0	0	0	6	776	0.6917	0	0.29%	Formation of Platelet plug(R)(0.996423)-Plasma membrane estrogen receptor signaling(N)(0.993604)-Regulation of actin cytoskeleton(K)(0.9983156)-Vascular smooth muscle contraction(K)(0.9334488)
908	DCTN2	12q13.3	0	3	0	0	0	6	307	0.6917	0	0.29%	G2/M Transition(R)(0.9976604)-Huntington's disease(K)(0.9991768)-lissencephaly gene (lis1) in neuronal migration and development(B)(0.9892298)
909	PDHA1	23p22.12	0	0	0	6	0	6	1243	0.6917	0	0.58%	Metabolic pathways(K)(0.9982952)-Metabolism of carbohydrates(R)(0.9974578)-Pyruvate metabolism(K)(0.9621072)
910	RPS6KA5	14q32.12	0	0	0	4	0	6	1026	0.6917	0	0.39%	BMP receptor signaling(N)(0.8776944)-Glypican pathway(N)(0.9934982)-MAPK signaling pathway(K)(0.9990634)-Signalling by NGF(R)(0.9700168)
911	GATA1	23p11.23	0	1	0	6	0	6	159	0.6917	1	0.67%	NOTCH(C)(0.9973586)-Signaling events mediated by HDAC Class I(N)(0.9996946)-hemoglobins chaperone(B)(0.8910896)
912	GNG12	1p31.3	0	0	0	1	0	6	1081	0.6917	0	0.10%	cxcr4 signaling pathway(B)(0.8035454)
913	CCL17	16q13	0	0	0	10	0	6	710	0.6917	0	0.96%	Chemokine signaling pathway(K)(0.997481)-Cytokine-cytokine receptor interaction(K)(0.9980242)-IFN-gamma pathway(N)(0.998366)
914	EPHB2	1p36.12	0	0	0	3	0	6	441	0.6917	0	0.29%	Angiogenesis(P)(0.9894962)-Axon guidance(K)(0.9989662)-EphrinB-EPHB pathway(N)(0.9896284)-Proteogylcan syndecan-mediated signaling events(N)(0.9989452)
915	NR4A3	9q31.1	0	0	0	3	0	6	30	0.6917	1	0.29%	NR transcription pathway(R)(0.9986468)
916	PANX2	22q13.33	0	1	0	2	0	6	42	0.6917	0	0.29%	Synaptic Transmission(R)(0.9880568)
917	DNAH3	16p12.2	0	1	0	1	0	6	301	0.6917	0	0.19%	()
918	NRXN1	2p16.3	0	0	0	3	0	6	135	0.6917	0	0.29%	Cell adhesion molecules (CAMs)(K)(0.9971372)
919	VLDLR	9p24.2	0	1	0	4	0	6	46	0.6917	0	0.48%	Lissencephaly gene (LIS1) in neuronal migration and development(N)(0.9984078)
920	ACSL1	4q35.1	0	0	0	3	0	6	1263	0.6917	0	0.29%	Adipocytokine signaling pathway(K)(0.9971624)-Metabolic pathways(K)(0.9974906)-Peroxisome(K)(0.982231)
921	MADCAM1	19p13.3	0	0	0	3	0	6	316	0.6917	0	0.29%	Cell adhesion molecules (CAMs)(K)(0.997815)-Integrin cell surface interactions(R)(0.9966166)
922	MYB	6q23.3	0	3	0	2	0	6	485	0.6917	1	0.48%	IFN-gamma pathway(N)(0.9994638)-IL2-mediated signaling events(N)(0.9986786)-Wnt(C)(0.9981498)
923	FUCA1	1p36.11	0	0	0	3	0	6	128	0.6917	0	0.29%	Lysosome(K)(0.998529)
924	ABCD3	1p21.3	0	0	0	2	0	6	131	0.6917	0	0.19%	ABC transporters(K)(0.9777484)-Peroxisome(K)(0.9983888)
925	FXYD2	11q23.3	0	0	0	10	0	6	274	0.6917	0	0.96%	Aldosterone-regulated sodium reabsorption(K)(0.9973338)-Cardiac muscle contraction(K)(0.9975234)-Pancreatic secretion(K)(0.9983422)-Proximal tubule bicarbonate reclamation(K)(0.9938094)-Salivary secretion(K)(0.998905)-oxidative stress induced gene expression via nrf2(B)(0.9949182)
926	RGS20	8q11.23	0	0	0	2	0	6	190	0.6917	0	0.19%	()
927	PHKG1	7p11.2	0	1	0	2	0	6	491	0.6917	0	0.29%	Calcium signaling pathway(K)(0.998813)-Heterotrimeric G-protein signaling pathway-Gi alpha and Gs alpha mediated pathway(P)(0.998639)-Insulin signaling pathway(K)(0.9888308)-Metabolism of carbohydrates(R)(0.9987912)
928	TCF7L1	2p11.2	0	1	0	1	0	6	814	0.6917	0	0.19%	Arrhythmogenic right ventricular cardiomyopathy (ARVC)(K)(0.9963564)-Pathways in cancer(K)(0.9993056)-Prostate cancer(K)(0.854719)-Wnt signaling pathway(K)(0.9976324)
929	CFTR	7q31.2	0	1	0	0	0	6	254	0.6917	0	0.10%	()
930	PLRG1	4q32.1	0	1	0	1	0	6	128	0.6917	0	0.19%	()
931	SLC6A6	3p25.1	0	1	0	0	0	6	106	0.6917	0	0.10%	Metabolism of amino acids(R)(0.9282146)
932	PGM1	1p31.3	0	1	0	1	0	6	1322	0.6917	0	0.19%	()
933	LONP2	16q12.1	0	1	0	10	0	6	201	0.6917	0	1.06%	Metabolism of proteins(R)(0.9993874)
934	PIGK	1p31.1	0	1	0	1	0	6	1304	0.6917	0	0.19%	Metabolic pathways(K)(0.9986752)-Metabolism of proteins(R)(0.9975568)
935	SFRS11	1p31.1	0	0	0	3	0	6	226	0.6917	0	0.29%	Formation and Maturation of mRNA Transcript(R)(0.9961252)-Transcription(R)(0.9980238)
936	SERPINF2	17p13.3	0	0	0	10	0	6	169	0.6917	0	0.96%	Complement and coagulation cascades(K)(0.998659)-Formation of Platelet plug(R)(0.9993582)
937	DERL1	8q24.13	0	1	0	1	0	6	216	0.6917	0	0.19%	Amyotrophic lateral sclerosis (ALS)(K)(0.9985706)-Protein processing in endoplasmic reticulum(K)(0.9690808)
938	GHSR	3q26.31	0	2	0	0	0	6	272	0.6917	0	0.19%	()
939	LYZ	12q15	0	10	0	0	0	6	89	0.6917	0	0.96%	Salivary secretion(K)(0.9990602)
940	TSGA14	7q32.2	0	0	0	3	0	6	83	0.6917	0	0.29%	G2/M Transition(R)(0.9888004)
941	ACTA2	10q23.31	0	0	0	2	0	6	620	0.6917	0	0.19%	Vascular smooth muscle contraction(K)(0.9884878)-Wnt signaling pathway(P)(0.9928236)
942	ATG7	3p25.3	0	0	0	1	0	6	35	0.6917	0	0.10%	Regulation of autophagy(K)(0.975923)
943	RRAS2	11p15.2	0	2	0	1	0	6	524	0.6917	0	0.29%	MAPK signaling pathway(K)(0.9987682)-Regulation of actin cytoskeleton(K)(0.9974968)-Tight junction(K)(0.9968508)
944	PRCP	11q14.1	0	1	0	6	0	6	32	0.6917	0	0.67%	Formation of Fibrin Clot (Clotting Cascade)(R)(0.9991424)
945	TRIB3	20p13	0	0	0	3	0	6	303	0.6917	0	0.29%	Signalling by NGF(R)(0.9974388)-TNF alpha/NF-kB(C)(0.9991216)
946	RYR2	1q43	0	0	0	2	0	6	405	0.6917	0	0.19%	Calcium signaling pathway(K)(0.9959474)
947	ARHGDIG	16p13.3	0	0	0	1	0	6	125	0.6917	0	0.10%	()
948	SFTPA1	10q22.3	0	1	0	0	0	6	229	0.6917	0	0.10%	()
949	NRXN3	14q24.3	0	0	0	4	0	6	135	0.6917	0	0.39%	Cell adhesion molecules (CAMs)(K)(0.9949498)
950	ARF4	3p14.3	0	0	0	1	0	6	273	0.6917	0	0.10%	()
951	THOC2	23q25	0	0	0	9	0	6	128	0.6917	0	0.87%	Spliceosome(K)(0.9985256)
952	NOD1	7p15.1	0	2	0	0	0	6	153	0.6917	0	0.19%	Epithelial cell signaling in Helicobacter pylori infection(K)(0.9921828)-NOD-like receptor signaling pathway(K)(0.987846)-Shigellosis(K)(0.9977808)
953	DHX58	17q21.2	0	1	0	3	0	6	71	0.6917	0	0.39%	RIG-I-like receptor signaling pathway(K)(0.9990916)
954	DDX3X	23p11.4	0	0	0	10	0	6	189	0.6917	0	0.96%	RIG-I-like receptor signaling pathway(K)(0.9981058)-TNF alpha/NF-kB(C)(0.9981956)
955	PEX14	1p36.22	0	0	0	2	0	6	78	0.6917	0	0.19%	Peroxisome(K)(0.9954266)
956	SYDE1	19p13.12	0	1	0	0	0	6	125	0.6917	0	0.10%	()
957	GYG2	23p22.33	0	0	0	7	0	6	108	0.6917	0	0.67%	Metabolism of carbohydrates(R)(0.9987704)
958	ROBO2	3p12.3	0	0	0	4	0	6	129	0.6917	0	0.39%	Axon guidance(K)(0.9991156)
959	OPRD1	1p35.3	0	0	0	3	0	6	490	0.6917	0	0.29%	Neuroactive ligand-receptor interaction(K)(0.9971274)
960	ACAP1	17p13.1	0	0	0	5	0	6	567	0.6917	0	0.48%	Endocytosis(K)(0.9989388)-Plasma membrane estrogen receptor signaling(N)(0.9977946)-Proteogylcan syndecan-mediated signaling events(N)(0.9989282)
961	MCF2	23q27.1	0	0	0	5	0	6	266	0.6917	0	0.48%	EGFR1(C)(0.9972748)-Signaling by Rho GTPases(R)(0.9978304)
962	IGLV8-61	NA	0	0	0	1	0	6	178	0.6917	0	0.10%	()
963	LEFTY2	1q42.12	0	2	0	0	0	6	241	0.6917	0	0.19%	TGF-beta signaling pathway(K)(0.9890214)-TGF-beta signaling pathway(P)(0.9950754)
964	MC3R	20q13.2	0	3	0	0	0	6	351	0.6917	0	0.29%	Neuroactive ligand-receptor interaction(K)(0.9975764)
965	PUF60	8q24.3	0	1	0	0	0	6	128	0.6917	0	0.10%	()
966	SMARCD2	17q23.3	0	2	0	0	0	6	299	0.6917	0	0.19%	Wnt signaling pathway(P)(0.9969602)
967	USP2	11q23.3	0	0	0	11	0	6	136	0.6917	0	1.06%	TNF alpha/NF-kB(C)(0.9979968)
968	MFSD8	4q28.2	0	0	0	2	0	6	121	0.6917	0	0.19%	()
969	EDEM3	1q25.3	0	2	0	0	0	6	167	0.6917	0	0.19%	()
970	CHMP4C	8q21.13	0	3	0	0	0	6	204	0.6917	0	0.29%	Endocytosis(K)(0.9975388)
971	PSMD11	17q11.2	0	1	0	2	0	5	392	0.7039	0	0.29%	Apoptosis(R)(0.9994174)-Cell Cycle Checkpoints(R)(0.822046)-Host Interactions of HIV factors(R)(0.997875)-Metabolism of amino acids(R)(0.9986628)-S Phase(R)(0.8942814)-Signaling by Wnt(R)(0.9941654)
972	PRMT1	19q13.33	0	3	0	1	0	5	72	0.7039	0	0.39%	AndrogenReceptor(C)(0.9986646)
973	NEK2	1q32.3	0	1	0	0	0	5	115	0.7039	0	0.10%	G2/M Transition(R)(0.9905388)
974	SPHK1	17q25.1	0	3	0	0	0	5	1775	0.7039	0	0.29%	Calcium signaling pathway(K)(0.9990478)-Fc gamma R-mediated phagocytosis(K)(0.9972378)-Metabolic pathways(K)(0.9986838)-Metabolism of proteins(R)(0.9992258)-Nectin adhesion pathway(N)(0.9747408)
975	FIGF	23p22.2	0	0	0	5	0	5	793	0.7039	0	0.48%	Cytokine-cytokine receptor interaction(K)(0.9989628)-Focal adhesion(K)(0.99676)-Formation of Platelet plug(R)(0.997935)-Pathways in cancer(K)(0.9992792)-mTOR signaling pathway(K)(0.9978264)
976	HDAC10	22q13.33	0	1	0	2	0	5	97	0.7039	0	0.29%	Signaling events mediated by HDAC Class I(N)(0.9774436)
977	CAB39L	13q14.3	0	0	0	12	0	5	62	0.7039	0	1.16%	Activated AMPK stimulates fatty-acid oxidation in muscle(R)(0.9972314)-mTOR signaling pathway(K)(0.999507)
978	DUSP3	17q21.31	0	3	0	1	0	5	402	0.7039	0	0.39%	MAPK signaling pathway(K)(0.9979976)-Signalling by NGF(R)(0.9989032)
979	CNGA1	4p12	0	0	0	2	0	5	48	0.7039	0	0.19%	()
980	GUCY2F	23q22.3	0	0	0	4	0	5	222	0.7039	0	0.39%	Phototransduction(K)(0.9965848)-Purine metabolism(K)(0.999398)-actions of nitric oxide in the heart(B)(0.9956258)
981	IL2	4q27	0	1	0	0	0	5	1172	0.7039	1	0.10%	()
982	CASP9	1p36.21	0	0	0	2	0	5	1435	0.7039	0	0.19%	Glypican pathway(N)(0.9059274)-Signalling by NGF(R)(0.9979846)-p75(NTR)-mediated signaling(N)(0.9394612)
983	FANCA	16q24.3	0	0	0	13	0	5	36	0.7039	1	1.25%	BARD1 signaling events(N)(0.999232)-role of brca1 brca2 and atr in cancer susceptibility(B)(0.9113114)
984	COX4I1	16q24.1	0	0	0	11	0	5	1371	0.7039	0	1.06%	Alzheimer's disease(K)(0.9972244)-Cardiac muscle contraction(K)(0.9970608)-Glucose Regulation of Insulin Secretion(R)(0.9952468)-Huntington's disease(K)(0.998736)-Metabolic pathways(K)(0.9987606)-Parkinson's disease(K)(0.9920528)
985	SRM	1p36.22	0	1	0	1	0	5	1210	0.7039	0	0.19%	()
986	PC	11q13.1	0	3	0	2	0	5	1226	0.7039	0	0.48%	Glucose Regulation of Insulin Secretion(R)(0.99741)-Metabolic pathways(K)(0.9992014)-Metabolism of carbohydrates(R)(0.9974662)-Pyruvate metabolism(K)(0.952131)
987	ACAT2	6q25.3	0	0	0	4	0	5	1173	0.7039	0	0.39%	Lysine degradation(K)(0.9985646)-Metabolic pathways(K)(0.9988718)
988	GCLM	1p22.1	0	0	0	3	0	5	1163	0.7039	0	0.29%	Glutathione metabolism(K)(0.9968798)-Metabolic pathways(K)(0.9988036)
989	POLD4	11q13.1	0	4	0	0	0	5	1407	0.7039	0	0.39%	DNA Repair(R)(0.9972186)-Metabolic pathways(K)(0.9972272)-Purine metabolism(K)(0.9950568)-S Phase(R)(0.9964848)-Telomere Maintenance(R)(0.9938624)
990	HTR3B	11q23.2	0	0	0	17	0	5	9	0.7039	0	1.64%	5HT3 type receptor mediated signaling pathway(P)(0.9992256)
991	CHEK2	22q12.1	0	0	0	4	0	5	276	0.7039	1	0.39%	Cell Cycle Checkpoints(R)(0.9987176)-Cell cycle(K)(0.998298)-p53 signaling pathway(K)(0.9958794)
992	SSR4	23q28	0	0	0	7	0	5	200	0.7039	0	0.67%	Protein processing in endoplasmic reticulum(K)(0.9989872)
993	UBE2D3	4q24	0	0	0	1	0	5	1131	0.7039	0	0.10%	BARD1 signaling events(N)(0.9837722)-Signaling by Aurora kinases(N)(0.937899)-p75(NTR)-mediated signaling(N)(0.9763082)
994	HIST3H3	1q42.13	0	1	0	0	0	5	436	0.7039	0	0.10%	TNF alpha/NF-kB(C)(0.9966464)
995	MED30	8q24.11	0	4	0	0	0	5	33	0.7039	0	0.39%	()
996	DDOST	1p36.12	0	0	0	2	0	5	1310	0.7039	0	0.19%	Metabolic pathways(K)(0.9987474)
997	JAK1	1p31.3	0	1	0	1	0	5	1129	0.7039	1	0.19%	()
998	EPB41L3	18p11.31	0	1	0	2	0	5	145	0.7039	0	0.29%	Tight junction(K)(0.997338)
999	AGAP2	12q14.1	0	4	0	0	0	5	365	0.7039	0	0.39%	Endocytosis(K)(0.9991062)-p75(NTR)-mediated signaling(N)(0.9992822)
1000	CCNB1	5q13.2	0	0	0	4	0	5	524	0.7039	0	0.39%	Cell cycle(K)(0.9985396)-FOXM1 transcription factor network(N)(0.9962058)-FoxO family signaling(N)(0.9979624)-G2/M Transition(R)(0.9963662)-Hedgehog(C)(0.992757)-Oocyte meiosis(K)(0.9936284)-cell cycle: g2/m checkpoint(B)(0.8296716)-p53 signaling pathway(K)(0.998509)
1001	HDAC4	2q37.3	0	0	0	3	0	5	100	0.7039	0	0.29%	Signaling events mediated by HDAC Class I(N)(0.9991344)
1002	PDSS2	6q21	0	5	0	10	0	5	15	0.7039	0	1.45%	Terpenoid backbone biosynthesis(K)(0.9986692)
1003	JAM2	21q21.3	0	1	0	3	0	5	475	0.7039	0	0.39%	Cell adhesion molecules (CAMs)(K)(0.9952158)-Cell surface interactions at the vascular wall(R)(0.9966266)-Epithelial cell signaling in Helicobacter pylori infection(K)(0.9983368)-Integrin cell surface interactions(R)(0.9475286)-Leukocyte transendothelial migration(K)(0.951989)-Tight junction(K)(0.9950414)
1004	PLA2G6	22q13.1	0	1	0	2	0	5	1647	0.7039	0	0.29%	Arachidonic acid metabolism(K)(0.9525952)-Fc gamma R-mediated phagocytosis(K)(0.9960076)-Glycerophospholipid metabolism(K)(0.9976514)-MAPK signaling pathway(K)(0.9994124)-Metabolic pathways(K)(0.9988076)-Pancreatic secretion(K)(0.9982724)-Vascular smooth muscle contraction(K)(0.9993436)
1005	PRKAA2	1p32.2	0	2	0	1	0	5	329	0.7039	0	0.29%	Adipocytokine signaling pathway(K)(0.9894246)-Hypertrophic cardiomyopathy (HCM)(K)(0.9774524)-Insulin signaling pathway(K)(0.9984828)-mTOR signaling pathway(K)(0.9907896)
1006	KIF20A	5q31.2	0	0	0	2	0	5	174	0.7039	0	0.19%	M Phase(R)(0.9921708)-Signaling by Aurora kinases(N)(0.8322636)
1007	FANCL	2p16.1	0	0	0	1	0	5	162	0.7039	0	0.10%	()
1008	NPC1	18q11.2	0	0	0	3	0	5	121	0.7039	0	0.29%	Lysosome(K)(0.9963152)
1009	GYPA	4q31.22	0	0	0	2	0	5	133	0.7039	0	0.19%	()
1010	PLA2G4E	15q15.1	0	0	0	3	0	5	1647	0.7039	0	0.29%	Fc gamma R-mediated phagocytosis(K)(0.9978466)-Glycerophospholipid metabolism(K)(0.9868536)-GnRH signaling pathway(K)(0.850629)-Long-term depression(K)(0.9759956)-MAPK signaling pathway(K)(0.9982322)-Metabolic pathways(K)(0.9987304)-Pancreatic secretion(K)(0.9904096)-Vascular smooth muscle contraction(K)(0.997241)
1011	APEX2	23p11.21	0	0	0	4	0	5	34	0.7039	0	0.39%	Base excision repair(K)(0.9988038)
1012	CHEK1	11q24.2	0	0	0	11	0	5	247	0.7039	0	1.06%	Cell Cycle Checkpoints(R)(0.9990906)-Cell cycle(K)(0.9990684)-Circadian rhythm pathway(N)(0.9971984)-p53 signaling pathway(K)(0.996064)
1013	SEH1L	18p11.21	0	1	0	1	0	5	512	0.7039	0	0.19%	Influenza Life Cycle(R)(0.9829328)
1014	POLR2I	19q13.12	0	0	0	1	0	5	1635	0.7039	0	0.10%	DNA Repair(R)(0.9883768)-Glycosylphosphatidylinositol(GPI)-anchor biosynthesis(K)(0.9404934)-Linoleic acid metabolism(K)(0.9184268)
1015	NR0B1	23p21.2	0	0	0	5	0	5	151	0.7039	0	0.48%	Androgen-mediated signaling(N)(0.9926394)-NR transcription pathway(R)(0.9976436)
1016	PCSK7	11q23.3	0	0	0	14	0	5	160	0.7039	1	1.35%	Alzheimer disease-amyloid secretase pathway(P)(0.9979232)-Alzheimer disease-presenilin pathway(P)(0.999356)
1017	GATA4	8p23.1	0	0	0	29	0	5	59	0.7039	0	2.80%	alk in cardiac myocytes(B)(0.9975604)-nfat and hypertrophy of the heart (B)(0.999293)
1018	PRKCZ	1p36.33	0	0	0	2	0	5	1772	0.7039	0	0.19%	Endocytosis(K)(0.9986582)-Heterotrimeric G-protein signaling pathway-Gq alpha and Go alpha mediated pathway(P)(0.8328846)-TNF alpha/NF-kB(C)(0.9964962)-Tight junction(K)(0.9908792)-p75(NTR)-mediated signaling(N)(0.9926686)
1019	CDON	11q24.2	0	0	0	11	0	5	63	0.7039	0	1.06%	Signaling events mediated by the Hedgehog family(N)(0.9976266)
1020	KLRC1	12p13.2	0	2	0	4	0	5	284	0.7039	0	0.58%	Antigen processing and presentation(K)(0.9986508)-Immunoregulatory interactions between a Lymphoid and a non-Lymphoid cell(R)(0.9964636)-Natural killer cell mediated cytotoxicity(K)(0.9989518)
1021	TNFRSF1A	12p13.31	0	1	0	1	0	5	1594	0.7039	0	0.19%	Adipocytokine signaling pathway(K)(0.9306684)-Alzheimer's disease(K)(0.996188)-Apoptosis(R)(0.9979086)-Chagas disease(K)(0.9668946)-Glypican pathway(N)(0.9825872)-Signaling events mediated by HDAC Class I(N)(0.9961662)-Signaling events regulated by Ret tyrosine kinase(N)(0.9474042)-TNF alpha/NF-kB(C)(0.99862)-p75(NTR)-mediated signaling(N)(0.9978516)
1022	LPP	3q28	0	0	0	1	0	5	105	0.7039	1	0.10%	()
1023	THEM4	1q21.3	0	2	0	0	0	5	187	0.7039	0	0.19%	Signaling by Insulin receptor(R)(0.9626372)-Signalling by NGF(R)(0.997189)
1024	PANX1	11q21	0	0	0	10	0	5	42	0.7039	0	0.96%	Synaptic Transmission(R)(0.9985542)
1025	NFIB	9p22.3	0	0	0	7	0	5	207	0.7039	1	0.67%	FOXA transcription factor networks(N)(0.9938472)-Transcription(R)(0.998707)
1026	SETMAR	3p26.2	0	2	0	1	0	5	44	0.7039	0	0.29%	Lysine degradation(K)(0.9948824)
1027	RIT2	18q12.3	0	0	0	3	0	5	268	0.7039	0	0.29%	Signalling by NGF(R)(0.9991192)-p75(NTR)-mediated signaling(N)(0.9979078)
1028	ACER2	9p22.1	0	1	0	4	0	5	1130	0.7039	0	0.48%	Metabolic pathways(K)(0.99766)-Sphingolipid metabolism(K)(0.9984184)
1029	BCAS2	1p13.2	0	1	0	0	0	5	128	0.7039	0	0.10%	()
1030	TP53I3	2p23.3	0	0	0	2	0	5	196	0.7039	0	0.19%	Huntington disease(P)(0.995056)
1031	CDC7	1p22.2	0	0	0	3	0	5	217	0.7039	0	0.29%	()
1032	UBA1	23p11.3	0	0	0	6	0	5	261	0.7039	0	0.58%	Parkinson's disease(K)(0.9973732)-Ubiquitin mediated proteolysis(K)(0.998963)
1033	CALML6	1p36.33	0	0	0	2	0	5	1205	0.7039	0	0.19%	Calcium signaling pathway(K)(0.9977114)-Electron Transport Chain(R)(0.9930788)-Gastric acid secretion(K)(0.9777648)-Olfactory transduction(K)(0.9990986)-Oocyte meiosis(K)(0.9064014)-Phosphatidylinositol signaling system(K)(0.9511996)-Vascular smooth muscle contraction(K)(0.9698468)
1034	PAPOLA	14q32.2	0	0	0	4	0	5	253	0.7039	0	0.39%	Formation and Maturation of mRNA Transcript(R)(0.9951134)-RNA degradation(K)(0.9991564)-Transcription(R)(0.9982786)
1035	PDGFB	22q13.1	0	1	0	2	0	5	1185	0.7039	1	0.29%	Cytokine-cytokine receptor interaction(K)(0.9881924)-Focal adhesion(K)(0.9860506)-Formation of Platelet plug(R)(0.994682)-Gap junction(K)(0.9974274)-MAPK signaling pathway(K)(0.9992968)-Nectin adhesion pathway(N)(0.8647404)-Pathways in cancer(K)(0.9985306)-Regulation of actin cytoskeleton(K)(0.9984578)-Sphingosine 1-phosphate (S1P) pathway(N)(0.903748)
1036	DOK2	8p21.3	0	1	0	27	0	5	585	0.7039	0	2.70%	Angiopoietin receptor Tie2-mediated signaling(N)(0.99553)-Cell surface interactions at the vascular wall(R)(0.996976)-EGFR1(C)(0.998455)-IFN-gamma pathway(N)(0.9989954)-IL2-mediated signaling events(N)(0.9987568)
1037	PSMC1	14q32.11	0	0	0	2	0	5	392	0.7039	0	0.19%	()
1038	CENPQ	6p12.3	0	1	0	0	0	5	96	0.7039	0	0.10%	M Phase(R)(0.9933944)
1039	MYO15A	17p11.2	0	3	0	5	0	5	46	0.7039	0	0.77%	Nicotinic acetylcholine receptor signaling pathway(P)(0.9989974)
1040	MINPP1	10q23.2	0	0	0	4	0	5	57	0.7039	0	0.39%	Inositol phosphate metabolism(K)(0.9982904)
1041	LDLRAD3	11p13	0	1	0	0	0	5	120	0.7039	0	0.10%	()
1042	INADL	1p31.3	0	1	0	3	0	5	133	0.7039	0	0.39%	Tight junction(K)(0.996848)
1043	RPL13	16q24.3	0	0	0	12	0	5	313	0.7039	0	1.16%	Influenza Life Cycle(R)(0.9985114)-Metabolism of proteins(R)(0.998574)-Ribosome(K)(0.9634288)
1044	GEMIN4	17p13.3	0	0	0	11	0	5	49	0.7039	0	1.06%	Metabolism of non-coding RNA(R)(0.9982904)
1045	CDH9	5p14.1	0	0	0	3	0	5	299	0.7039	0	0.29%	Wnt signaling pathway(P)(0.9968994)
1046	SLC11A2	12q13.13	0	0	0	1	0	5	121	0.7039	0	0.10%	()
1047	CNOT1	16q21	0	0	0	12	0	5	59	0.7039	0	1.16%	RNA degradation(K)(0.9996318)
1048	ECT2	3q26.31	0	1	0	0	0	5	125	0.7039	0	0.10%	()
1049	UBE2U	1p31.3	0	0	0	2	0	5	138	0.7039	0	0.19%	()
1050	CNOT3	19q13.42	0	3	0	1	0	5	59	0.7039	0	0.39%	RNA degradation(K)(0.9977894)
1051	PLA2R1	2q24.2	0	0	0	1	0	5	157	0.7039	0	0.10%	Phagosome(K)(0.9925794)
1052	RPL36A	23q22.1	0	0	0	9	0	5	313	0.7039	0	0.87%	Influenza Life Cycle(R)(0.998797)-Metabolism of proteins(R)(0.9979564)-Ribosome(K)(0.9711092)
1053	H2BFWT	23q22.2	0	0	0	6	0	5	139	0.7039	0	0.58%	Systemic lupus erythematosus(K)(0.999292)
1054	PKP2	12p11.21	0	1	0	0	0	5	75	0.7039	0	0.10%	()
1055	FMO5	1q21.1	0	2	0	1	0	5	73	0.7039	0	0.29%	()
1056	CHAD	17q21.33	0	7	0	0	0	5	219	0.7039	0	0.67%	ECM-receptor interaction(K)(0.998069)-Focal adhesion(K)(0.9978616)
1057	RDBP	6p21.32	0	0	0	1	0	5	240	0.7039	0	0.10%	Formation and Maturation of mRNA Transcript(R)(0.9989398)-HIV Life Cycle(R)(0.8682552)-Transcription(R)(0.9983572)
1058	CLCF1	11q13.1	0	4	0	0	0	5	326	0.7039	0	0.39%	Cytokine-cytokine receptor interaction(K)(0.9986034)
1059	MPZL1	1q24.2	0	2	0	0	0	5	135	0.7039	0	0.19%	()
1060	PPP1R3D	20q13.33	0	9	0	0	0	5	137	0.7039	0	0.87%	Insulin signaling pathway(K)(0.9987318)
1061	STARD13	13q13.1	0	0	0	6	0	5	125	0.7039	0	0.58%	Signaling by Rho GTPases(R)(0.998986)
1062	MEGF9	9q33.2	0	0	0	2	0	5	195	0.7039	0	0.19%	()
1063	CX3CR1	3p22.2	0	0	0	1	0	5	533	0.7039	0	0.10%	()
1064	UBOX5	20p13	0	1	0	1	0	5	138	0.7039	0	0.19%	Ubiquitin mediated proteolysis(K)(0.9976592)
1065	VTA1	6q24.1	0	1	0	1	0	5	204	0.7039	0	0.19%	Endocytosis(K)(0.9959198)
1066	PLEKHA2	8p11.23	0	30	0	11	0	5	537	0.7039	0	3.95%	Glypican pathway(N)(0.9995756)-TRAIL signaling pathway(N)(0.9982146)
1067	P2RY14	3q25.1	0	1	0	0	0	5	272	0.7039	0	0.10%	()
1068	IDH3B	20p13	0	0	0	1	0	4	1169	0.7254	0	0.10%	Metabolic pathways(K)(0.9946)
1069	EPN1	19q13.42	0	5	0	1	0	4	345	0.7254	0	0.58%	EGFR1(C)(0.997595)-Endocytosis(K)(0.9992772)
1070	GNAI2	3p21.31	0	0	0	1	0	4	1377	0.7254	0	0.10%	Axon guidance(K)(0.9879368)-Chagas disease(K)(0.9811016)-Coregulation of Androgen receptor activity(N)(0.8783956)-Leukocyte transendothelial migration(K)(0.9976406)-Long-term depression(K)(0.9600418)-Signaling by PDGF(R)(0.8644902)-Signaling events mediated by the Hedgehog family(N)(0.997364)-Tight junction(K)(0.9316936)-angiotensin ii mediated activation of jnk pathway via pyk2 dependent signaling(B)(0.818489)
1071	AK3	9p24.1	0	0	0	8	0	4	99	0.7254	0	0.77%	Pyrimidine metabolism(K)(0.9994824)
1072	SLC7A9	19q13.11	0	1	0	1	0	4	193	0.7254	0	0.19%	Metabolism of amino acids(R)(0.9963616)
1073	MAP4K4	2q11.2	0	1	0	2	0	4	670	0.7254	0	0.29%	MAPK signaling pathway(K)(0.9981822)-TRAIL signaling pathway(N)(0.9872988)
1074	H3F3A	1q42.12	0	2	0	0	0	4	267	0.7254	0	0.19%	Signaling by Aurora kinases(N)(0.9924932)
1075	CHST6	16q23.1	0	0	0	12	0	4	15	0.7254	0	1.16%	Glycosaminoglycan biosynthesis - keratan sulfate(K)(0.9988002)
1076	ARHGAP9	12q13.3	0	2	0	0	0	4	125	0.7254	0	0.19%	Signaling by Rho GTPases(R)(0.9974452)
1077	GGCT	7p15.1	0	2	0	0	0	4	50	0.7254	0	0.19%	()
1078	GBA	1q22	0	1	0	0	0	4	1222	0.7254	0	0.10%	Inositol phosphate metabolism(K)(0.921247)-Metablism of nucleotides(R)(0.93158)-Sphingolipid metabolism(K)(0.9935716)
1079	KTN1	14q22.3	0	0	0	1	0	4	136	0.7254	1	0.10%	TNF alpha/NF-kB(C)(0.9978196)
1080	VAPA	18p11.22	0	1	0	2	0	4	133	0.7254	0	0.29%	Tight junction(K)(0.9971826)
1081	SNUPN	15q24.2	0	1	0	1	0	4	49	0.7254	0	0.19%	Metabolism of non-coding RNA(R)(0.9967248)
1082	NT5M	17p11.2	0	2	0	6	0	4	1187	0.7254	0	0.77%	Metabolic pathways(K)(0.998505)-Purine metabolism(K)(0.999052)
1083	PIAS1	15q23	0	1	0	0	0	4	1010	0.7254	0	0.10%	()
1084	RANGAP1	22q13.2	0	0	0	2	0	4	367	0.7254	0	0.19%	HIV Life Cycle(R)(0.996725)-Host Interactions of HIV factors(R)(0.995977)-M Phase(R)(0.9970974)-Signaling events mediated by HDAC Class I(N)(0.9990858)
1085	ANGPT1	8q23.1	0	3	0	0	0	4	188	0.7254	0	0.29%	Cell surface interactions at the vascular wall(R)(0.9988268)
1086	B4GALT5	20q13.13	0	6	0	1	0	4	30	0.7254	0	0.67%	O-Glycan biosynthesis(K)(0.9911756)
1087	MPG	16p13.3	0	1	0	1	0	4	99	0.7254	0	0.19%	DNA Repair(R)(0.8941168)
1088	LPGAT1	1q32.3	0	3	0	0	0	4	79	0.7254	0	0.29%	Glycerophospholipid metabolism(K)(0.997981)
1089	F3	1p21.3	0	0	0	2	0	4	165	0.7254	0	0.19%	Angiogenesis(P)(0.993365)-Complement and coagulation cascades(K)(0.9830004)
1090	CSNK1D	17q25.3	0	1	0	0	0	4	604	0.7254	0	0.10%	G2/M Transition(R)(0.996559)
1091	POU2F1	1q24.1	0	1	0	0	0	4	1053	0.7254	0	0.10%	()
1092	FHL1	23q26.3	0	1	0	6	0	4	66	0.7254	0	0.67%	NOTCH(C)(0.998814)
1093	NEU3	11q13.4	0	9	0	4	0	4	51	0.7254	0	1.25%	Sphingolipid metabolism(K)(0.997853)
1094	STX1A	7q11.23	0	0	0	1	0	4	282	0.7254	0	0.10%	()
1095	SKI	1p36.33	0	0	0	2	0	4	666	0.7254	0	0.19%	Glypican pathway(N)(0.9296394)-IL4-mediated signaling events(N)(0.8456848)-TGF-beta signaling pathway(P)(0.9638808)-TGFBR(C)(0.9972066)
1096	FGF10	5p12	0	0	0	2	0	4	709	0.7254	0	0.19%	FGF signaling pathway(P)(0.9988122)-MAPK signaling pathway(K)(0.9977444)-Pathways in cancer(K)(0.9986804)-Regulation of actin cytoskeleton(K)(0.9961424)-Regulation of beta-cell development(R)(0.9914612)
1097	PLEKHA7	11p15.1	0	2	0	1	0	4	105	0.7254	0	0.29%	()
1098	SIAH1	16q12.1	0	1	0	11	0	4	576	0.7254	0	1.16%	Ubiquitin mediated proteolysis(K)(0.99922)-Wnt signaling pathway(K)(0.9969508)-Wnt signaling pathway(P)(0.9992692)-p53 pathway(P)(0.9944546)-p53 signaling pathway(K)(0.998403)
1099	ULK2	17p11.2	0	0	0	5	0	4	81	0.7254	0	0.48%	Regulation of autophagy(K)(0.9964134)-mTOR signaling pathway(K)(0.9985792)
1100	APH1B	15q22.2	0	1	0	0	0	4	646	0.7254	0	0.10%	NOTCH(C)(0.9122376)-Signalling by NGF(R)(0.9716106)
1101	MYOD1	11p15.1	0	1	0	1	0	4	630	0.7254	0	0.19%	()
1102	FANCC	9q22.32	0	1	0	3	0	4	36	0.7254	1	0.39%	BARD1 signaling events(N)(0.9992606)
1103	HOXA10	7p15.2	0	1	0	0	0	4	97	0.7254	0	0.10%	Signaling events mediated by HDAC Class I(N)(0.9521188)
1104	CXCR4	2q21.3	0	0	0	2	0	4	1385	0.7254	0	0.19%	Endocytosis(K)(0.9965952)-HIV Life Cycle(R)(0.997522)
1105	PLD1	3q26.31	0	1	0	0	0	4	2094	0.7254	0	0.10%	()
1106	GALNS	16q24.3	0	0	0	11	0	4	1211	0.7254	0	1.06%	Lysosome(K)(0.9975258)-Metabolic pathways(K)(0.9987322)
1107	RPS6KA2	6q27	0	1	0	4	0	4	646	0.7254	0	0.48%	EGFR1(C)(0.9983628)-Long-term potentiation(K)(0.997072)-MAPK signaling pathway(K)(0.9987268)-Neurotrophin signaling pathway(K)(0.908798)-Oocyte meiosis(K)(0.9873098)-Progesterone-mediated oocyte maturation(K)(0.9615146)-Signalling by NGF(R)(0.9992126)-mTOR signaling pathway(K)(0.9980498)
1108	AGTR2	23q23	0	0	0	7	0	4	488	0.7254	0	0.67%	Class A/1 (Rhodopsin-like receptors)(R)(0.9037412)-Neuroactive ligand-receptor interaction(K)(0.9995234)-Receptor-ligand complexes bind G proteins(R)(0.9948284)-Renin-angiotensin system(K)(0.994706)-bioactive peptide induced signaling pathway(B)(0.9926282)-chrebp regulation by carbohydrates and camp(B)(0.9015754)-ion channels and their functional role in vascular endothelium(B)(0.998284)-role of egf receptor transactivation by gpcrs in cardiac hypertrophy(B)(0.9976442)
1109	MCM4	8q11.21	0	0	0	1	0	4	227	0.7254	0	0.10%	()
1110	PNPLA4	23p22.31	0	1	0	5	0	4	65	0.7254	0	0.58%	()
1111	CAPG	2p11.2	0	1	0	2	0	4	33	0.7254	0	0.29%	FAS signaling pathway(P)(0.9808186)
1112	BUB1	2q13	0	0	0	1	0	4	365	0.7254	0	0.10%	()
1113	SDC1	2p24.1	0	0	0	1	0	4	752	0.7254	0	0.10%	()
1114	PYGL	14q22.1	0	0	0	1	0	4	260	0.7254	0	0.10%	()
1115	ACOX1	17q25.1	0	3	0	0	0	4	1295	0.7254	0	0.29%	Biosynthesis of unsaturated fatty acids(K)(0.9921076)-Metabolic pathways(K)(0.998041)-Peroxisome(K)(0.9990642)-mechanism of gene regulation by peroxisome proliferators via ppara(B)(0.9933296)
1116	TBX2	17q23.2	0	9	0	0	0	4	19	0.7254	0	0.87%	tumor suppressor arf inhibits ribosomal biogenesis(B)(0.9987044)
1117	ETV6	12p13.2	0	2	0	4	0	4	25	0.7254	1	0.58%	Dorso-ventral axis formation(K)(0.9989386)
1118	RFC1	4p14	0	0	0	4	0	4	277	0.7254	0	0.39%	DNA Repair(R)(0.9986986)-Nucleotide excision repair(K)(0.9416408)-S Phase(R)(0.9218334)-Telomere Maintenance(R)(0.9974464)-alk in cardiac myocytes(B)(0.996059)
1119	NOTCH2	1p12	0	1	0	0	0	4	236	0.7254	1	0.10%	NOTCH(C)(0.8884708)
1120	IL9	5q31.1	0	0	0	2	0	4	347	0.7254	0	0.19%	()
1121	YARS	1p35.1	0	1	0	0	0	4	44	0.7254	0	0.10%	()
1122	EFNB2	13q33.3	0	1	0	8	0	4	229	0.7254	0	0.87%	Angiogenesis(P)(0.9977996)-Axon guidance(K)(0.9990416)-EphrinB-EPHB pathway(N)(0.942843)
1123	PKLR	1q22	0	1	0	0	0	4	1503	0.7254	0	0.10%	Metabolism of carbohydrates(R)(0.8161412)-Sphingolipid metabolism(K)(0.9283454)
1124	IQSEC2	23p11.22	0	0	0	5	0	4	567	0.7254	0	0.48%	Endocytosis(K)(0.9978528)-Plasma membrane estrogen receptor signaling(N)(0.9987542)-Proteogylcan syndecan-mediated signaling events(N)(0.9977426)
1125	SETDB1	1q21.2	0	2	0	0	0	4	44	0.7254	0	0.19%	()
1126	KCNJ1	11q24.3	0	0	0	12	0	4	104	0.7254	0	1.16%	Aldosterone-regulated sodium reabsorption(K)(0.998165)-Gastric acid secretion(K)(0.9978832)
1127	ATP4B	13q34	0	0	0	7	0	4	209	0.7254	0	0.67%	Gastric acid secretion(K)(0.99683)-Oxidative phosphorylation(K)(0.9989494)
1128	ATP6V1C1	8q22.3	0	1	0	1	0	4	1330	0.7254	0	0.19%	Epithelial cell signaling in Helicobacter pylori infection(K)(0.9969518)-Metabolic pathways(K)(0.9977906)-Phagosome(K)(0.992877)
1129	MED12	23q13.1	0	0	0	8	0	4	33	0.7254	1	0.77%	Generic Transcription Pathway(R)(0.9987716)
1130	DGAT2	11q13.5	0	10	0	4	0	4	1132	0.7254	0	1.35%	Glycerolipid metabolism(K)(0.846834)-Metabolic pathways(K)(0.9991134)-Retinol metabolism(K)(0.996515)
1131	ALG8	11q14.1	0	32	0	4	0	4	1123	0.7254	0	3.47%	Metabolic pathways(K)(0.9982834)-N-Glycan biosynthesis(K)(0.9972148)
1132	CENPN	16q23.2	0	0	0	10	0	4	96	0.7254	0	0.96%	M Phase(R)(0.9970824)
1133	EPHA5	4q13.1	0	0	0	1	0	4	151	0.7254	0	0.10%	()
1134	TNFRSF13B	17p11.2	0	0	0	6	0	4	573	0.7254	0	0.58%	Cytokine-cytokine receptor interaction(K)(0.9987184)-Proteogylcan syndecan-mediated signaling events(N)(0.9971204)
1135	AURKC	19q13.43	0	2	0	0	0	4	94	0.7254	0	0.19%	Signaling by Aurora kinases(N)(0.9460452)
1136	NCAM1	11q23.1	0	0	0	13	0	4	417	0.7254	0	1.25%	Cell adhesion molecules (CAMs)(K)(0.996411)-Prion diseases(K)(0.9978806)-Proteogylcan syndecan-mediated signaling events(N)(0.998705)
1137	PSMA1	11p15.2	0	1	0	1	0	4	437	0.7254	0	0.19%	Apoptosis(R)(0.9987304)-Cell Cycle Checkpoints(R)(0.8311296)-Host Interactions of HIV factors(R)(0.997747)-Metabolism of amino acids(R)(0.9974592)-Parkinson disease(P)(0.9718406)
1138	STATH	4q13.3	0	0	0	1	0	4	89	0.7254	0	0.10%	()
1139	MAPK9	5q35.3	0	0	0	1	0	4	2023	0.7254	0	0.10%	Amyotrophic lateral sclerosis (ALS)(K)(0.9756648)
1140	RFXAP	13q13.3	0	1	0	6	0	4	104	0.7254	0	0.67%	Antigen processing and presentation(K)(0.9900502)
1141	HERPUD1	16q13	0	0	0	8	0	4	167	0.7254	1	0.77%	Protein processing in endoplasmic reticulum(K)(0.9989306)
1142	DNAJC6	1p31.3	0	1	0	1	0	4	237	0.7254	0	0.19%	Membrane Trafficking(R)(0.996782)
1143	CEP72	5p15.33	0	1	0	1	0	4	83	0.7254	0	0.19%	G2/M Transition(R)(0.9988444)
1144	PGM2L1	11q13.4	0	3	0	3	0	4	53	0.7254	0	0.58%	Starch and sucrose metabolism(K)(0.999159)
1145	ITCH	20q11.22	0	1	0	0	0	4	1103	0.7254	0	0.10%	()
1146	P2RX3	11q12.1	0	1	0	3	0	4	387	0.7254	0	0.39%	Calcium signaling pathway(K)(0.9993472)-Neuroactive ligand-receptor interaction(K)(0.9965708)
1147	MYO16	13q33.3	0	0	0	7	0	4	46	0.7254	0	0.67%	Nicotinic acetylcholine receptor signaling pathway(P)(0.998062)
1148	CCKAR	4p15.2	0	0	0	3	0	4	531	0.7254	0	0.29%	Calcium signaling pathway(K)(0.9983044)-Class A/1 (Rhodopsin-like receptors)(R)(0.9944346)-Neuroactive ligand-receptor interaction(K)(0.9983024)-Pancreatic secretion(K)(0.9971994)
1149	PRMT5	14q11.2	0	1	0	1	0	4	139	0.7254	0	0.19%	Metabolism of non-coding RNA(R)(0.9808534)-Signaling events mediated by HDAC Class I(N)(0.9961884)
1150	MMP28	17q12	0	2	0	4	0	4	120	0.7254	0	0.58%	Alzheimer disease-presenilin pathway(P)(0.9979734)
1151	DYNLL2	17q22	0	3	0	0	0	4	290	0.7254	0	0.29%	Apoptosis(R)(0.998166)-Huntington disease(P)(0.9967972)-Vasopressin-regulated water reabsorption(K)(0.9330652)
1152	MGST1	12p12.3	0	0	0	2	0	4	113	0.7254	0	0.19%	Glutathione metabolism(K)(0.9963278)
1153	CCNB3	23p11.22	0	1	0	4	0	4	228	0.7254	0	0.48%	Cell cycle(K)(0.9997218)-Progesterone-mediated oocyte maturation(K)(0.9981354)-p53 signaling pathway(K)(0.997475)
1154	ANAPC11	17q25.3	0	1	0	0	0	4	404	0.7254	0	0.10%	Cell cycle(K)(0.9979944)-Oocyte meiosis(K)(0.9967632)-Ubiquitin mediated proteolysis(K)(0.977657)
1155	ARHGEF7	13q34	0	0	0	6	0	4	902	0.7254	0	0.58%	Glypican pathway(N)(0.9372754)-Regulation of actin cytoskeleton(K)(0.9989312)-Signaling by Aurora kinases(N)(0.9663566)-Signaling by EGFR(R)(0.9949592)-Signaling by Rho GTPases(R)(0.9984384)-TRAIL signaling pathway(N)(0.9939248)-agrin in postsynaptic differentiation(B)(0.9941804)
1156	STARD8	23q13.1	0	1	0	5	0	4	125	0.7254	0	0.58%	Signaling by Rho GTPases(R)(0.9989084)
1157	ATP5C1	10p14	0	0	0	1	0	4	1338	0.7254	0	0.10%	()
1158	POMP	13q12.3	0	1	0	2	0	4	48	0.7254	0	0.29%	()
1159	TNFRSF1B	1p36.22	0	0	0	2	0	4	702	0.7254	0	0.19%	()
1160	CCNE2	8q22.1	0	1	0	0	0	4	663	0.7254	0	0.10%	Cell cycle(K)(0.8857056)-Oocyte meiosis(K)(0.991083)-Prostate cancer(K)(0.9369696)
1161	ARNT2	15q25.1	0	0	0	2	0	4	339	0.7254	0	0.19%	Pathways in cancer(K)(0.999413)
1162	GDF3	12p13.31	0	1	0	3	0	4	91	0.7254	0	0.39%	TGF-beta signaling pathway(P)(0.9982406)
1163	ZNF274	19q13.43	0	2	0	1	0	4	228	0.7254	0	0.29%	Neurotrophin signaling pathway(K)(0.9991944)-p75(NTR)-mediated signaling(N)(0.9980532)
1164	CAPN3	15q15.1	0	0	0	5	0	4	264	0.7254	0	0.48%	Huntington disease(P)(0.997613)-TNF alpha/NF-kB(C)(0.9982188)
1165	BUB1B	15q15.1	0	0	0	3	0	4	277	0.7254	1	0.29%	Cell Cycle Checkpoints(R)(0.8187568)-Cell cycle(K)(0.997358)-M Phase(R)(0.99896)
1166	AP4S1	14q12	0	1	0	1	0	4	121	0.7254	0	0.19%	()
1167	FLOT2	17q11.2	0	7	0	1	0	4	137	0.7254	0	0.77%	Insulin signaling pathway(K)(0.9985176)
1168	SEMA6C	1q21.2	0	1	0	0	0	4	129	0.7254	0	0.10%	()
1169	HAP1	17q21.2	0	3	0	3	0	4	291	0.7254	0	0.58%	Huntington disease(P)(0.997894)-Huntington's disease(K)(0.9986682)
1170	PCDH19	23q22.1	0	0	0	7	0	4	299	0.7254	0	0.67%	Wnt signaling pathway(P)(0.9979916)
1171	CD99	23p22.33	0	0	0	8	0	4	217	0.7254	0	0.77%	Cell adhesion molecules (CAMs)(K)(0.9963856)-Leukocyte transendothelial migration(K)(0.9980576)
1172	CTNS	17p13.3	0	0	0	9	0	4	121	0.7254	0	0.87%	Lysosome(K)(0.9988994)
1173	PTRF	17q21.31	0	2	0	3	0	4	136	0.7254	0	0.48%	Transcription(R)(0.998251)
1174	COL12A1	6q14.1	0	2	0	0	0	4	195	0.7254	0	0.19%	Integrin signalling pathway(P)(0.9989636)
1175	DNASE2B	1p31.1	0	0	0	1	0	4	121	0.7254	0	0.10%	()
1176	SLC18A1	8p21.3	0	1	0	28	0	4	132	0.7254	0	2.80%	Parkinson's disease(K)(0.9975904)
1177	MRC2	17q23.2	0	7	0	0	0	4	157	0.7254	0	0.67%	Phagosome(K)(0.9991598)
1178	MAP2K7	19p13.2	0	0	0	3	0	3	913	0.7329	0	0.29%	EGFR1(C)(0.9970842)-Fc-epsilon receptor I signaling in mast cells(N)(0.9616874)-GnRH signaling pathway(K)(0.9222326)-MAPK signaling pathway(K)(0.9980784)-Neurotrophin signaling pathway(K)(0.9977598)-Protein processing in endoplasmic reticulum(K)(0.9990042)-T cell receptor signaling pathway(K)(0.8314738)-TNF receptor signaling pathway(N)(0.9930356)-Toll-like receptor signaling pathway(K)(0.9655938)
1179	IL6	7p15.3	0	1	0	0	0	3	1052	0.7329	0	0.10%	IL27-mediated signaling events(N)(0.8863078)
1180	NUDT5	10p14	0	2	0	0	0	3	161	0.7329	0	0.19%	()
1181	LAMB1	7q31.1	0	0	0	2	0	3	665	0.7329	0	0.19%	Amoebiasis(K)(0.9819912)-ECM-receptor interaction(K)(0.9973808)-Focal adhesion(K)(0.9973252)-Pathways in cancer(K)(0.9985954)-a6b1 and a6b4 Integrin signaling(N)(0.9899748)
1182	SNAI1	20q13.13	0	5	0	0	0	3	90	0.7329	0	0.48%	Adherens junction(K)(0.9990012)-downregulated of mta-3 in er-negative breast tumors(B)(0.9967966)
1183	CRYZ	1p31.1	0	1	0	1	0	3	149	0.7329	0	0.19%	()
1184	PRKAG2	7q36.1	0	0	0	4	0	3	283	0.7329	0	0.39%	Activated AMPK stimulates fatty-acid oxidation in muscle(R)(0.9271412)-Insulin signaling pathway(K)(0.9966802)
1185	CTDSP2	12q14.1	0	4	0	0	0	3	627	0.7329	0	0.39%	Androgen-mediated signaling(N)(0.9942088)-BMP receptor signaling(N)(0.8609048)-Glypican pathway(N)(0.9992568)-IL4-mediated signaling events(N)(0.9857594)
1186	CD2	1p13.1	0	1	0	0	0	3	320	0.7329	0	0.10%	()
1187	ZDHHC21	9p22.3	0	0	0	5	0	3	11	0.7329	0	0.48%	Metabolism of nitric oxide(R)(0.9984778)
1188	RDH8	19p13.2	0	0	0	3	0	3	1130	0.7329	0	0.29%	Metabolic pathways(K)(0.9989366)-Retinol metabolism(K)(0.8489232)
1189	DOK5	20q13.2	0	13	0	0	0	3	69	0.7329	0	1.25%	Signaling events regulated by Ret tyrosine kinase(N)(0.9978282)
1190	BCAT1	12p12.1	0	3	0	1	0	3	1223	0.7329	0	0.39%	Metabolic pathways(K)(0.9981494)-Metabolism of amino acids(R)(0.993116)
1191	MAN1A2	1p12	0	1	0	0	0	3	1281	0.7329	0	0.10%	()
1192	COPS5	8q13.2	0	1	0	1	0	3	89	0.7329	0	0.19%	()
1193	ALDH3A1	17p11.2	0	0	0	4	0	3	1169	0.7329	0	0.39%	Metabolic pathways(K)(0.9992558)-Metabolism of xenobiotics by cytochrome P450(K)(0.9972162)
1194	ABCC9	12p12.1	0	0	0	2	0	3	44	0.7329	0	0.19%	()
1195	CDH13	16q23.3	0	0	0	11	0	3	299	0.7329	0	1.06%	Wnt signaling pathway(P)(0.9991322)
1196	GAS6	13q34	0	0	0	8	0	3	292	0.7329	0	0.77%	Cell surface interactions at the vascular wall(R)(0.9978368)-Metabolism of proteins(R)(0.9985414)
1197	HEXA	15q24.1	0	2	0	0	0	3	1228	0.7329	0	0.19%	Lysosome(K)(0.9985308)-Metabolic pathways(K)(0.99775)
1198	GNG3	11q12.3	0	0	0	2	0	3	804	0.7329	0	0.19%	Chemokine signaling pathway(K)(0.9958658)-Formation of Platelet plug(R)(0.9981398)-Heterotrimeric G-protein signaling pathway-Gq alpha and Go alpha mediated pathway(P)(0.9902442)-Receptor-ligand complexes bind G proteins(R)(0.9978744)-Taste transduction(K)(0.9978896)-Wnt signaling pathway(P)(0.9987586)
1199	LCMT2	15q15.3	0	0	0	4	0	3	75	0.7329	0	0.39%	()
1200	RAP2C	23q26.2	0	1	0	4	0	3	195	0.7329	0	0.48%	Integrin signalling pathway(P)(0.998861)
1201	CA5B	23p22.2	0	0	0	5	0	3	23	0.7329	0	0.48%	Nitrogen metabolism(K)(0.9793886)
1202	CNOT10	3p22.3	0	1	0	1	0	3	59	0.7329	0	0.19%	RNA degradation(K)(0.9977098)
1203	INHBE	12q13.3	0	2	0	0	0	3	374	0.7329	0	0.19%	Cytokine-cytokine receptor interaction(K)(0.9967652)-TGF-beta signaling pathway(K)(0.9963618)-TGF-beta signaling pathway(P)(0.9358734)
1204	PREP	6q21	0	1	0	4	0	3	9	0.7329	0	0.48%	()
1205	MASP2	1p36.22	0	1	0	1	0	3	151	0.7329	0	0.19%	()
1206	CAMK4	5q22.1	0	0	0	2	0	3	1118	0.7329	0	0.19%	BMP receptor signaling(N)(0.9859312)-Calcium signaling pathway(K)(0.9982946)-Plasma membrane estrogen receptor signaling(N)(0.953645)-Signaling events mediated by HDAC Class I(N)(0.9983956)-TNF receptor signaling pathway(N)(0.913033)-stathmin and breast cancer resistance to antimicrotubule agents(B)(0.8901056)
1207	DOK6	18q22.2	0	1	0	2	0	3	69	0.7329	0	0.29%	Signaling events regulated by Ret tyrosine kinase(N)(0.8423668)
1208	IL18	11q23.1	0	0	0	13	0	3	509	0.7329	0	1.25%	Cellular roles of Anthrax toxin(N)(0.9967268)-Cytokine-cytokine receptor interaction(K)(0.9984562)-Cytosolic DNA-sensing pathway(K)(0.9978724)-IL12-mediated signaling events(N)(0.9969074)-IL23-mediated signaling events(N)(0.9266122)-Interleukin signaling pathway(P)(0.9962324)-Malaria(K)(0.997374)-NOD-like receptor signaling pathway(K)(0.9980508)-ras-independent pathway in nk cell-mediated cytotoxicity(B)(0.9951724)
1209	ST3GAL1	8q24.22	0	4	0	0	0	3	1128	0.7329	0	0.39%	Metabolic pathways(K)(0.9983916)
1210	CASK	23p11.4	0	0	0	9	0	3	515	0.7329	0	0.87%	Inflammation mediated by chemokine and cytokine signaling pathway(P)(0.9986514)-Parkinson disease(P)(0.9984962)-Proteogylcan syndecan-mediated signaling events(N)(0.9986596)-Tight junction(K)(0.997744)
1211	LARS	5q32	0	0	0	2	0	3	49	0.7329	0	0.19%	Aminoacyl-tRNA biosynthesis(K)(0.8773594)
1212	RARA	17q21.2	0	18	0	1	0	3	370	0.7329	1	1.83%	Acute myeloid leukemia(K)(0.995729)-Pathways in cancer(K)(0.9989236)-Retinoic acid receptors-mediated signaling(N)(0.9988216)
1213	CCL4	17q12	0	1	0	4	0	3	588	0.7329	0	0.48%	Chemokine signaling pathway(K)(0.9984038)-Cytokine-cytokine receptor interaction(K)(0.998983)-Cytosolic DNA-sensing pathway(K)(0.9980298)-IL12-mediated signaling events(N)(0.9965796)-Toll-like receptor signaling pathway(K)(0.9919082)-ion channels and their functional role in vascular endothelium(B)(0.9942542)
1214	FRAP1	1p36.22	0	1	0	1	0	3	883	0.7329	0	0.19%	Signalling by NGF(R)(0.9887072)
1215	COL4A6	23q22.3	0	0	0	4	0	3	625	0.7329	0	0.39%	Amoebiasis(K)(0.9969862)-ECM-receptor interaction(K)(0.9957972)-Focal adhesion(K)(0.9989304)-Integrin signalling pathway(P)(0.9986248)-Pathways in cancer(K)(0.9988834)
1216	STX3	11q12.1	0	1	0	4	0	3	75	0.7329	0	0.48%	Beta1 adrenergic receptor signaling pathway(P)(0.972553)-Botulinum neurotoxicity(R)(0.9587334)
1217	PTPRA	20p13	0	1	0	1	0	3	411	0.7329	0	0.19%	Plasma membrane estrogen receptor signaling(N)(0.9981272)-Proteogylcan syndecan-mediated signaling events(N)(0.956509)
1218	MAT1A	10q23.1	0	1	0	0	0	3	1209	0.7329	0	0.10%	Tryptophan metabolism(K)(0.8389286)
1219	DCLRE1C	10p13	0	2	0	1	0	3	48	0.7329	0	0.29%	()
1220	ABCB7	23q13.3	0	0	0	7	0	3	44	0.7329	0	0.67%	ABC transporters(K)(0.9985264)
1221	SLC9A3R2	16p13.3	0	0	0	1	0	3	276	0.7329	0	0.10%	()
1222	RENBP	23q28	0	0	0	7	0	3	45	0.7329	0	0.67%	Amino sugar and nucleotide sugar metabolism(K)(0.9984994)
1223	DVL2	17p13.1	0	0	0	4	0	3	577	0.7329	0	0.39%	Alzheimer disease-presenilin pathway(P)(0.9987146)-Pathways in cancer(K)(0.996468)-Wnt signaling pathway(K)(0.9984058)
1224	SLC7A5	16q24.2	0	0	0	13	0	3	193	0.7329	0	1.25%	Cell surface interactions at the vascular wall(R)(0.9986066)-Metabolism of amino acids(R)(0.9983332)-Transmembrane transport of small molecules(R)(0.9967318)
1225	AKAP8	19p13.12	0	3	0	0	0	3	147	0.7329	0	0.29%	TNF alpha/NF-kB(C)(0.9982358)-akap95 role in mitosis and chromosome dynamics(B)(0.9935418)
1226	RANBP1	22q11.21	0	0	0	1	0	3	191	0.7329	0	0.10%	()
1227	PCDH21	10q23.1	0	1	0	0	0	3	299	0.7329	0	0.10%	()
1228	NONO	23q13.1	0	0	0	8	0	3	14	0.7329	1	0.77%	Circadian rhythm pathway(N)(0.9990622)
1229	SPIRE2	16q24.3	0	0	0	13	0	3	25	0.7329	0	1.25%	Dorso-ventral axis formation(K)(0.9989978)
1230	PRKACG	9q21.11	0	0	0	3	0	3	1877	0.7329	0	0.29%	Apoptosis(K)(0.9981454)-Calcium signaling pathway(K)(0.9986208)-Chemokine signaling pathway(K)(0.8445684)-Gap junction(K)(0.8755706)-Insulin signaling pathway(K)(0.997046)-Metabolism of lipids and lipoproteins(R)(0.9961984)-Olfactory transduction(K)(0.9985238)-Oocyte meiosis(K)(0.9252012)-Salivary secretion(K)(0.9645184)-Signalling by NGF(R)(0.9896444)-Taste transduction(K)(0.9960358)-Vascular smooth muscle contraction(K)(0.9339588)
1231	SLC16A7	12q14.1	0	2	0	0	0	3	213	0.7329	0	0.19%	Cell surface interactions at the vascular wall(R)(0.9971556)-Metabolism of carbohydrates(R)(0.9971942)
1232	FNTA	8p11.21	0	4	0	8	0	3	249	0.7329	0	1.16%	Apoptosis(R)(0.9981224)-TGFBR(C)(0.9974722)
1233	CFD	19p13.3	0	0	0	1	0	3	252	0.7329	0	0.10%	()
1234	CDK3	17q25.1	0	3	0	0	0	3	13	0.7329	0	0.29%	()
1235	NUP62	19q13.33	0	1	0	1	0	3	520	0.7329	0	0.19%	HIV Life Cycle(R)(0.9955198)-Host Interactions of HIV factors(R)(0.8123208)-Influenza Life Cycle(R)(0.9976464)-Metabolism of carbohydrates(R)(0.9985738)-Signaling events mediated by HDAC Class II(N)(0.9278746)
1236	HS3ST3A1	17p12	0	0	0	8	0	3	26	0.7329	0	0.77%	Glycosaminoglycan biosynthesis - heparan sulfate(K)(0.9984534)
1237	CTBP2	10q26.13	0	1	0	1	0	3	683	0.7329	0	0.19%	Pathways in cancer(K)(0.9810792)-Wnt signaling pathway(P)(0.997617)
1238	BMP5	6p12.1	0	1	0	0	0	3	188	0.7329	0	0.10%	Hedgehog signaling pathway(K)(0.9054878)
1239	MAN2C1	15q24.2	0	0	0	2	0	3	26	0.7329	0	0.19%	er associated degradation (erad) pathway(B)(0.9982456)
1240	TRADD	16q22.1	0	0	0	11	0	3	721	0.7329	0	1.06%	Adipocytokine signaling pathway(K)(0.997076)-Apoptosis(K)(0.9968802)-Apoptosis(R)(0.9962192)-RIG-I-like receptor signaling pathway(K)(0.9982528)-TNF alpha/NF-kB(C)(0.9984434)-TNF receptor signaling pathway(N)(0.9976528)
1241	AASDHPPT	11q22.3	0	0	0	9	0	3	13	0.7329	0	0.87%	Metabolism of vitamins and cofactors(R)(0.9985412)
1242	S1PR4	19p13.3	0	0	0	2	0	3	397	0.7329	0	0.19%	Neuroactive ligand-receptor interaction(K)(0.8286736)-Sphingosine 1-phosphate (S1P) pathway(N)(0.9709686)
1243	NOTCH1	9q34.3	0	0	0	1	0	3	376	0.7329	1	0.10%	()
1244	EDN3	20q13.32	0	6	0	0	0	3	372	0.7329	0	0.58%	Class A/1 (Rhodopsin-like receptors)(R)(0.9978122)-Endothelin signaling pathway(P)(0.9982006)-Endothelins(N)(0.9980292)
1245	PDX1	13q12.2	0	0	0	3	0	3	182	0.7329	0	0.29%	FOXA transcription factor networks(N)(0.9911302)-Regulation of beta-cell development(R)(0.9025932)-Type II diabetes mellitus(K)(0.9985362)
1246	MVD	16q24.3	0	0	0	11	0	3	1187	0.7329	0	1.06%	Metabolic pathways(K)(0.998322)-Metabolism of lipids and lipoproteins(R)(0.9983028)
1247	TAF12	1p35.3	0	0	0	3	0	3	254	0.7329	0	0.29%	Formation and Maturation of mRNA Transcript(R)(0.9978244)-Transcription(R)(0.9974804)
1248	MAML1	5q35.3	0	0	0	2	0	3	70	0.7329	0	0.19%	()
1249	PSTK	10q26.13	0	0	0	1	0	3	41	0.7329	0	0.10%	()
1250	PEX5	12p13.31	0	1	0	1	0	3	78	0.7329	0	0.19%	()
1251	EXOSC10	1p36.22	0	1	0	1	0	3	59	0.7329	0	0.19%	()
1252	IGFBP4	17q21.2	0	6	0	2	0	3	17	0.7329	0	0.77%	Regulation of IGF Activity by IGFBP(R)(0.871168)
1253	PTP4A1	6q12	0	2	0	2	0	3	22	0.7329	0	0.39%	Signaling events mediated by PRL(N)(0.996592)
1254	FOXO4	23q13.1	0	0	0	8	0	3	805	0.7329	0	0.77%	FoxO family signaling(N)(0.9949894)-Glypican pathway(N)(0.9794648)-IFN-gamma pathway(N)(0.9937568)-Signaling events mediated by HDAC Class I(N)(0.9974012)-Signalling by NGF(R)(0.9983414)-TGFBR(C)(0.9986636)-TRAIL signaling pathway(N)(0.992238)
1255	APBA1	9q21.11	0	0	0	4	0	3	58	0.7329	0	0.39%	Alzheimer disease-amyloid secretase pathway(P)(0.9774938)
1256	CD47	3q13.12	0	1	0	0	0	3	219	0.7329	0	0.10%	()
1257	DGKH	13q14.11	0	0	0	9	0	3	1164	0.7329	0	0.87%	Metabolic pathways(K)(0.9986088)-Phosphatidylinositol signaling system(K)(0.997608)
1258	RAD51L1	14q24.1	0	0	0	2	0	3	28	0.7329	1	0.19%	()
1259	DOCK1	10q26.2	0	0	0	1	0	3	713	0.7329	0	0.10%	()
1260	ARFGEF2	20q13.13	0	5	0	0	0	3	248	0.7329	0	0.48%	Metabolism of proteins(R)(0.9982952)-adp-ribosylation factor(B)(0.9990564)-thrombin signaling and protease-activated receptors(B)(0.9990172)
1261	MC5R	18p11.21	0	1	0	2	0	3	351	0.7329	0	0.29%	Neuroactive ligand-receptor interaction(K)(0.9983042)
1262	RPL3	22q13.1	0	1	0	2	0	3	313	0.7329	0	0.29%	Influenza Life Cycle(R)(0.9974416)-Metabolism of proteins(R)(0.9974278)
1263	DMBT1	10q26.13	0	0	0	2	0	3	89	0.7329	0	0.19%	Salivary secretion(K)(0.9956084)
1264	NEFL	8p21.2	0	0	0	33	0	3	53	0.7329	0	3.18%	Amyotrophic lateral sclerosis (ALS)(K)(0.9982198)
1265	MAPK10	4q21.3	0	0	0	2	0	3	1607	0.7329	0	0.19%	ErbB signaling pathway(K)(0.97885)-Focal adhesion(K)(0.8177512)-Insulin signaling pathway(K)(0.9514642)-Protein processing in endoplasmic reticulum(K)(0.9527056)-Shigellosis(K)(0.9444578)-TGF-beta signaling pathway(P)(0.9960954)-Toll-like receptor signaling pathway(K)(0.8166788)-p75(NTR)-mediated signaling(N)(0.998732)
1266	CCNC	6q16.3	0	0	0	5	0	3	33	0.7329	0	0.48%	Generic Transcription Pathway(R)(0.9852356)
1267	DERA	12p12.3	0	1	0	2	0	3	27	0.7329	0	0.29%	Pentose phosphate pathway(K)(0.9984582)
1268	IQGAP1	15q26.1	0	2	0	1	0	3	378	0.7329	0	0.29%	Lissencephaly gene (LIS1) in neuronal migration and development(N)(0.9970396)-Nectin adhesion pathway(N)(0.9545398)-Regulation of actin cytoskeleton(K)(0.9985054)
1269	ABCA1	9q31.1	0	0	0	2	0	3	189	0.7329	0	0.19%	ABC transporters(K)(0.8201094)
1270	ABCA3	16p13.3	0	0	0	1	0	3	44	0.7329	0	0.10%	()
1271	PNPT1	2p16.1	0	0	0	1	0	3	247	0.7329	0	0.10%	()
1272	CACNA1A	19p13.13	0	0	0	2	0	3	785	0.7329	0	0.19%	Calcium signaling pathway(K)(0.9979618)-Glucose Regulation of Insulin Secretion(R)(0.9986082)-MAPK signaling pathway(K)(0.9962268)
1273	CENPO	2p23.3	0	0	0	3	0	3	96	0.7329	0	0.29%	()
1274	TLE1	9q21.32	0	0	0	2	0	3	765	0.7329	0	0.19%	Hedgehog signaling pathway(K)(0.918291)
1275	SLIT2	4p15.31	0	0	0	3	0	3	579	0.7329	0	0.29%	Axon guidance(K)(0.9989088)-Glypican pathway(N)(0.9978062)
1276	CD55	1q32.2	0	1	0	0	0	3	221	0.7329	0	0.10%	()
1277	MARS	12q13.3	0	2	0	0	0	3	68	0.7329	0	0.19%	Aminoacyl-tRNA biosynthesis(K)(0.9506762)-Selenoamino acid metabolism(K)(0.9919642)
1278	SMPD3	16q22.1	0	0	0	9	0	3	1558	0.7329	0	0.87%	Metabolic pathways(K)(0.99958)-Sphingolipid metabolism(K)(0.9973814)-Sphingosine 1-phosphate (S1P) pathway(N)(0.8283278)-TNF receptor signaling pathway(N)(0.9990718)
1279	VTN	17q11.2	0	4	0	0	0	3	374	0.7329	0	0.39%	ECM-receptor interaction(K)(0.9829214)-FOXA transcription factor networks(N)(0.9931754)-Focal adhesion(K)(0.9983284)-Integrins in angiogenesis(N)(0.9683134)
1280	SNRPD1	18q11.2	0	0	0	2	0	3	502	0.7329	0	0.19%	Formation and Maturation of mRNA Transcript(R)(0.9881144)-Metabolism of non-coding RNA(R)(0.9977634)-Spliceosome(K)(0.9986568)-Systemic lupus erythematosus(K)(0.9958406)
1281	DIAPH3	13q21.2	0	0	0	10	0	3	215	0.7329	0	0.96%	Regulation of actin cytoskeleton(K)(0.9996854)
1282	SLC1A2	11p13	0	2	0	0	0	3	94	0.7329	0	0.19%	Amyotrophic lateral sclerosis (ALS)(K)(0.9979014)
1283	SERPINB1	6p25.2	0	0	0	3	0	3	105	0.7329	0	0.29%	Amoebiasis(K)(0.9986052)
1284	TOP3A	17p11.2	0	2	0	5	0	3	28	0.7329	0	0.67%	Homologous recombination(K)(0.8686962)
1285	CHRNA7	15q13.3	0	0	0	8	0	3	436	0.7329	0	0.77%	Alzheimer disease-amyloid secretase pathway(P)(0.9980174)-Calcium signaling pathway(K)(0.9971634)-Neuroactive ligand-receptor interaction(K)(0.9980326)
1286	ANGPT4	20p13	0	0	0	1	0	3	126	0.7329	0	0.10%	Cell surface interactions at the vascular wall(R)(0.9578626)
1287	GSTA4	6p12.1	0	1	0	0	0	3	113	0.7329	0	0.10%	()
1288	NOX1	23q22.1	0	0	0	8	0	3	260	0.7329	0	0.77%	Leukocyte transendothelial migration(K)(0.9992612)-Phagosome(K)(0.9973464)
1289	FGF12	3q28	0	1	0	0	0	3	682	0.7329	0	0.10%	FGF signaling pathway(P)(0.8791612)-Pathways in cancer(K)(0.9989424)
1290	TRIM25	17q22	0	1	0	0	0	3	71	0.7329	0	0.10%	()
1291	ZMAT3	3q26.32	0	2	0	1	0	3	69	0.7329	0	0.29%	()
1292	EGR3	8p21.3	0	1	0	30	0	3	757	0.7329	0	2.99%	BMP receptor signaling(N)(0.9980242)-Endothelins(N)(0.9953532)-Glypican pathway(N)(0.9940772)-IFN-gamma pathway(N)(0.9990236)-IL1-mediated signaling events(N)(0.9970492)-Plasma membrane estrogen receptor signaling(N)(0.9960856)-TNF receptor signaling pathway(N)(0.994651)-TRAIL signaling pathway(N)(0.9957392)
1293	PRPF18	10p13	0	1	0	0	0	3	128	0.7329	0	0.10%	()
1294	SLIT3	5q35.1	0	0	0	1	0	3	129	0.7329	0	0.10%	()
1295	DSCAM	21q22.2	0	0	0	3	0	3	75	0.7329	0	0.29%	FOXA transcription factor networks(N)(0.9066852)
1296	SLC9A1	1p36.11	0	0	0	2	0	3	1117	0.7329	0	0.19%	Glypican pathway(N)(0.8899656)
1297	SUV420H1	11q13.2	0	1	0	2	0	3	44	0.7329	0	0.29%	Lysine degradation(K)(0.9985456)
1298	SLC17A5	6q13	0	0	0	5	0	3	121	0.7329	0	0.48%	Lysosome(K)(0.9986324)
1299	CHIA	1p13.2	0	0	0	2	0	3	45	0.7329	0	0.19%	()
1300	IRS4	23q22.3	0	0	0	6	0	3	290	0.7329	0	0.58%	Adipocytokine signaling pathway(K)(0.9982822)-Aldosterone-regulated sodium reabsorption(K)(0.9973492)-Insulin signaling pathway(K)(0.9974884)-Neurotrophin signaling pathway(K)(0.9988166)
1301	NR2F2	15q26.2	0	3	0	0	0	3	134	0.7329	0	0.29%	FOXA transcription factor networks(N)(0.944991)-Regulation of Telomerase(N)(0.9967826)
1302	ACSL4	23q22.3	0	0	0	6	0	3	1259	0.7329	0	0.58%	Adipocytokine signaling pathway(K)(0.9975974)-Metabolic pathways(K)(0.9983762)-PPAR signaling pathway(K)(0.9949298)-Peroxisome(K)(0.998869)
1303	CDK5RAP2	9q33.2	0	0	0	2	0	3	83	0.7329	0	0.19%	()
1304	TDRD7	9q22.33	0	0	0	2	0	3	94	0.7329	0	0.19%	Signaling by Aurora kinases(N)(0.9388546)
1305	NDUFB1	14q32.12	0	0	0	3	0	3	1332	0.7329	0	0.29%	Huntington's disease(K)(0.9972812)-Metabolic pathways(K)(0.9987264)-Parkinson's disease(K)(0.9630704)
1306	NSD1	5q35.2	0	0	0	2	0	3	115	0.7329	1	0.19%	AndrogenReceptor(C)(0.9731888)-Lysine degradation(K)(0.9836748)
1307	CSTF2	23q22.1	0	0	0	7	0	3	196	0.7329	0	0.67%	Formation and Maturation of mRNA Transcript(R)(0.9984952)-Transcription(R)(0.99938)
1308	FGF14	13q33.1	0	0	0	8	0	3	682	0.7329	0	0.77%	FGF signaling pathway(P)(0.9977886)-MAPK signaling pathway(K)(0.997471)-Pathways in cancer(K)(0.9993044)-Regulation of actin cytoskeleton(K)(0.9979768)
1309	TSG101	11p15.1	0	1	0	1	0	3	204	0.7329	0	0.19%	Endocytosis(K)(0.9971664)
1310	PERP	6q23.3	0	1	0	3	0	3	92	0.7329	0	0.39%	p53 pathway(P)(0.993052)-p53 signaling pathway(K)(0.9956672)
1311	PCSK2	20p12.1	0	1	0	0	0	3	207	0.7329	0	0.10%	()
1312	RBBP7	23p22.2	0	0	0	7	0	3	726	0.7329	0	0.67%	EGFR1(C)(0.998708)-Glypican pathway(N)(0.963862)-IFN-gamma pathway(N)(0.9985416)-Regulation of Telomerase(N)(0.9988244)-Signaling events mediated by HDAC Class I(N)(0.9931218)-Signaling events mediated by the Hedgehog family(N)(0.9958306)
1313	APRT	16q24.3	0	0	0	11	0	3	1190	0.7329	0	1.06%	Metablism of nucleotides(R)(0.9973332)-Metabolic pathways(K)(0.9989446)-Purine metabolism(K)(0.9980934)
1314	MMP21	10q26.2	0	0	0	1	0	3	120	0.7329	0	0.10%	()
1315	BUB3	10q26.13	0	0	0	1	0	3	277	0.7329	0	0.10%	()
1316	NDN	15q11.2	0	0	0	4	0	3	174	0.7329	0	0.39%	p75(NTR)-mediated signaling(N)(0.9987244)
1317	HSPA4	5q31.1	0	0	0	3	0	3	78	0.7329	0	0.29%	Antigen processing and presentation(K)(0.9975992)
1318	PMP22	17p12	0	0	0	8	0	3	47	0.7329	0	0.77%	a6b1 and a6b4 Integrin signaling(N)(0.998269)
1319	PDIA3	15q15.3	0	0	0	2	0	3	233	0.7329	0	0.19%	Protein processing in endoplasmic reticulum(K)(0.9916278)
1320	GPX4	19p13.3	0	0	0	1	0	3	97	0.7329	0	0.10%	()
1321	THBS4	5q14.1	0	0	0	1	0	3	559	0.7329	0	0.10%	Formation of Platelet plug(R)(0.909678)-Signaling by PDGF(R)(0.9003232)
1322	DNM1L	12p11.21	0	1	0	0	0	3	316	0.7329	0	0.10%	()
1323	PEX11B	1q21.1	0	0	0	2	0	3	78	0.7329	0	0.19%	()
1324	MRPL13	8q24.12	0	3	0	1	0	3	88	0.7329	0	0.39%	Ribosome(K)(0.9977156)
1325	ITPA	20p13	0	0	0	1	0	3	1186	0.7329	0	0.10%	Metabolic pathways(K)(0.9987326)
1326	FGFR1OP	6q27	0	0	0	3	0	3	83	0.7329	1	0.29%	G2/M Transition(R)(0.9969158)
1327	C17orf48	17p13.1	0	0	0	7	0	3	239	0.7329	0	0.67%	Glycerophospholipid metabolism(K)(0.9982346)-Purine metabolism(K)(0.9972298)
1328	NDUFA9	12p13.32	0	1	0	1	0	3	1332	0.7329	0	0.19%	Alzheimer's disease(K)(0.9631224)-Huntington's disease(K)(0.995772)-Metabolic pathways(K)(0.999062)
1329	PPP2R2A	8p21.2	0	0	0	34	0	3	727	0.7329	0	3.28%	Chagas disease(K)(0.9974664)-FGF signaling pathway(P)(0.9961992)-Glypican pathway(N)(0.9986874)-IFN-gamma pathway(N)(0.9978128)-Tight junction(K)(0.9986752)
1330	PPP2R1A	19q13.33	0	1	0	0	0	3	894	0.7329	1	0.10%	()
1331	04-Sep	17q22	0	8	0	0	0	3	62	0.7329	0	0.77%	Parkinson disease(P)(0.9992002)
1332	LAPTM4A	2p24.1	0	0	0	1	0	3	121	0.7329	0	0.10%	()
1333	CYP2F1	19q13.2	0	0	0	1	0	3	110	0.7329	0	0.10%	()
1334	KIF13A	6p22.3	0	1	0	0	0	3	201	0.7329	0	0.10%	()
1335	PRDM4	12q23.3	0	1	0	0	0	3	233	0.7329	0	0.10%	()
1336	SH3BGRL	23q21.1	0	0	0	7	0	3	149	0.7329	0	0.67%	EGFR1(C)(0.9986814)
1337	PKMYT1	16p13.3	0	0	0	1	0	3	294	0.7329	0	0.10%	Cell cycle(K)(0.9983566)-Progesterone-mediated oocyte maturation(K)(0.9802982)
1338	H2AFB3	23q28	0	0	0	6	0	3	139	0.7329	0	0.58%	Systemic lupus erythematosus(K)(0.9984666)
1339	PRUNE	1q21.2	0	1	0	0	0	3	161	0.7329	0	0.10%	()
1340	MYL9	20q11.23	0	1	0	0	0	3	540	0.7329	0	0.10%	()
1341	TIAM2	6q25.2	0	0	0	5	0	3	469	0.7329	0	0.48%	Chemokine signaling pathway(K)(0.9975704)-Regulation of actin cytoskeleton(K)(0.9993546)-Signaling by Rho GTPases(R)(0.9992114)
1342	RND2	17q21.31	0	1	0	2	0	3	195	0.7329	0	0.29%	Integrin signalling pathway(P)(0.9981554)
1343	FGD1	23p11.22	0	0	0	6	0	3	320	0.7329	0	0.58%	Regulation of actin cytoskeleton(K)(0.9973826)-Signaling by Rho GTPases(R)(0.9986794)
1344	DAAM2	6p21.2	0	1	0	0	0	3	151	0.7329	0	0.10%	Wnt signaling pathway(K)(0.9943698)
1345	TNFRSF11B	8q24.12	0	3	0	1	0	3	266	0.7329	0	0.39%	Cytokine-cytokine receptor interaction(K)(0.9973246)
1346	GLP2R	17p13.1	0	0	0	8	0	3	272	0.7329	0	0.77%	Neuroactive ligand-receptor interaction(K)(0.9987496)
1347	MAN1A1	6q22.31	0	0	0	4	0	2	1281	0.7398	0	0.39%	Metabolic pathways(K)(0.9986918)-Protein processing in endoplasmic reticulum(K)(0.997024)
1348	CTH	1p31.1	0	0	0	2	0	2	1148	0.7398	0	0.19%	Metabolic pathways(K)(0.9985646)
1349	GLUD1	10q23.2	0	0	0	1	0	2	1211	0.7398	0	0.10%	()
1350	HADH	4q25	0	0	0	2	0	2	1162	0.7398	0	0.19%	Lysine degradation(K)(0.9877764)-Metabolic pathways(K)(0.9977396)
1351	IFT88	13q12.11	0	0	0	6	0	2	63	0.7398	0	0.58%	Signaling events mediated by the Hedgehog family(N)(0.998518)
1352	AGA	4q34.3	0	0	0	4	0	2	128	0.7398	0	0.39%	Lysosome(K)(0.9986582)
1353	PLG	6q26	0	0	0	2	0	2	854	0.7398	0	0.19%	Formation of Platelet plug(R)(0.9875902)-Neuroactive ligand-receptor interaction(K)(0.9993666)-Proteogylcan syndecan-mediated signaling events(N)(0.9962526)-p75(NTR)-mediated signaling(N)(0.9979214)
1354	PAPSS1	4q25	0	0	0	2	0	2	1199	0.7398	0	0.19%	Metabolic pathways(K)(0.997847)-Sulfur metabolism(K)(0.8521308)
1355	KCNB1	20q13.13	0	6	0	1	0	2	52	0.7398	0	0.67%	Taste transduction(K)(0.9992144)
1356	PREPL	2p21	0	0	0	3	0	2	9	0.7398	0	0.29%	()
1357	STAT5B	17q21.2	0	3	0	3	0	2	1234	0.7398	0	0.58%	Angiopoietin receptor Tie2-mediated signaling(N)(0.9881364)-Chemokine signaling pathway(K)(0.9985644)-EGFR1(C)(0.9973644)-IFN-gamma pathway(N)(0.9984448)-IL2-mediated signaling events(N)(0.9569186)-Jak-STAT signaling pathway(K)(0.9977068)-Nectin adhesion pathway(N)(0.9899556)-Pathways in cancer(K)(0.9984948)-Proteogylcan syndecan-mediated signaling events(N)(0.9979576)-Signaling by PDGF(R)(0.9961226)-Sphingosine 1-phosphate (S1P) pathway(N)(0.9947622)
1358	CD3E	11q23.3	0	0	0	10	0	2	586	0.7398	0	0.96%	Chagas disease(K)(0.9988752)-Hematopoietic cell lineage(K)(0.9980092)-IL12-mediated signaling events(N)(0.998635)-Immunoregulatory interactions between a Lymphoid and a non-Lymphoid cell(R)(0.9978368)-Primary immunodeficiency(K)(0.9939012)-T cell receptor signaling pathway(K)(0.9974296)-TCR signaling in naive CD4+ T cells(N)(0.9982224)-activation of csk by camp-dependent protein kinase inhibits signaling through the t cell receptor(B)(0.9354072)-role of mef2d in t-cell apoptosis(B)(0.9894552)-t cell receptor signaling pathway(B)(0.9781138)
1359	GADD45A	1p31.3	0	0	0	1	0	2	937	0.7398	0	0.10%	Ras Pathway(P)(0.8267344)
1360	ENPP1	6q23.2	0	1	0	2	0	2	1216	0.7398	0	0.29%	Metabolic pathways(K)(0.9986206)-Purine metabolism(K)(0.9788704)
1361	LMNB1	5q23.2	0	0	0	3	0	2	484	0.7398	0	0.29%	Apoptosis(R)(0.9978876)-FAS signaling pathway(P)(0.8907062)-TRAIL signaling pathway(N)(0.968172)
1362	HADHA	2p23.3	0	0	0	2	0	2	1238	0.7398	0	0.19%	Metabolic pathways(K)(0.9990692)
1363	OPLAH	8q24.3	0	1	0	0	0	2	50	0.7398	0	0.10%	()
1364	CHST7	23p11.3	0	0	0	6	0	2	22	0.7398	0	0.58%	()
1365	RNGTT	6q15	0	0	0	4	0	2	244	0.7398	0	0.39%	Formation and Maturation of mRNA Transcript(R)(0.9989232)-Transcription(R)(0.9975278)-Transport of Mature Transcript to Cytoplasm(R)(0.8182144)
1366	PAX4	7q32.1	0	0	0	2	0	2	34	0.7398	0	0.19%	()
1367	SH3GL2	9p22.2	0	0	0	4	0	2	493	0.7398	0	0.39%	EGFR1(C)(0.9987678)-Endocytosis(K)(0.998185)-Membrane Trafficking(R)(0.9974126)-Signalling by NGF(R)(0.9973314)
1368	PIK3CD	1p36.22	0	0	0	2	0	2	1596	0.7398	0	0.19%	Chronic myeloid leukemia(K)(0.9765996)-Glucagon signaling in metabolic regulation(R)(0.949104)
1369	F7	13q34	0	1	0	6	0	2	272	0.7398	0	0.67%	Complement and coagulation cascades(K)(0.9940046)-Metabolism of proteins(R)(0.998538)
1370	WARS	14q32.2	0	0	0	1	0	2	82	0.7398	0	0.10%	()
1371	DSG2	18q12.1	0	0	0	2	0	2	199	0.7398	0	0.19%	()
1372	PRKAR1A	17q24.2	0	3	0	0	0	2	703	0.7398	1	0.29%	Apoptosis(K)(0.9964074)-EGFR1(C)(0.9976044)-Heterotrimeric G-protein signaling pathway-Gi alpha and Gs alpha mediated pathway(P)(0.9988346)-Insulin signaling pathway(K)(0.9990046)-Opioid Signalling(R)(0.8745734)-Signalling by NGF(R)(0.9976072)
1373	NR2E1	6q21	0	2	0	7	0	2	30	0.7398	0	0.87%	NR transcription pathway(R)(0.9988528)
1374	TP73	1p36.32	0	0	0	2	0	2	469	0.7398	0	0.19%	Huntington disease(P)(0.9982052)-TGFBR(C)(0.9979916)
1375	BSG	19p13.3	0	0	0	2	0	2	503	0.7398	0	0.19%	Cell surface interactions at the vascular wall(R)(0.9950598)-Metabolism of carbohydrates(R)(0.9985946)-Syndecan-4-mediated signaling events(N)(0.8239242)
1376	NCAN	19p13.11	0	1	0	1	0	2	267	0.7398	0	0.19%	()
1377	DDO	6q21	0	0	0	4	0	2	108	0.7398	0	0.39%	"Alanine, aspartate and glutamate metabolism(K)(0.9532686)-Peroxisome(K)(0.9984248)"
1378	GGT6	17p13.2	0	0	0	5	0	2	1162	0.7398	0	0.48%	Glutathione metabolism(K)(0.9960016)-Metabolic pathways(K)(0.9974808)
1379	TFDP1	13q34	0	0	0	7	0	2	481	0.7398	0	0.67%	Apoptosis(R)(0.9964926)-Cell cycle(K)(0.9990874)-G1/S Transition(R)(0.9833074)-Regulation of retinoblastoma protein(N)(0.9978748)-TGF-beta signaling pathway(K)(0.9982026)-TGFBR(C)(0.9989262)-il-2 receptor beta chain in t cell activation(B)(0.897833)
1380	FGG	4q32.1	0	1	0	1	0	2	272	0.7398	0	0.19%	Formation of Platelet plug(R)(0.9653848)-Integrin cell surface interactions(R)(0.988835)
1381	TSC2	16p13.3	0	0	0	1	0	2	970	0.7398	1	0.10%	Insulin signaling pathway(K)(0.934329)-Signaling mediated by p38-alpha and p38-beta(N)(0.944656)-Signalling by NGF(R)(0.9976498)-control of gene expression by vitamin d receptor(B)(0.8724778)
1382	PICALM	11q14.2	0	2	0	5	0	2	13	0.7398	1	0.67%	endocytotic role of ndk phosphins and dynamin(B)(0.999227)
1383	LDHA	11p15.1	0	1	0	1	0	2	1257	0.7398	0	0.19%	Metabolic pathways(K)(0.9976528)-Metabolism of carbohydrates(R)(0.970092)
1384	JAK3	19p13.11	0	1	0	1	0	2	719	0.7398	1	0.19%	IL23-mediated signaling events(N)(0.8958838)
1385	YARS2	12p11.21	0	1	0	0	0	2	44	0.7398	0	0.10%	()
1386	STX5	11q12.3	0	0	0	2	0	2	40	0.7398	0	0.19%	SNARE interactions in vesicular transport(K)(0.9539142)
1387	ALDOB	9q31.1	0	0	0	1	0	2	1281	0.7398	0	0.10%	Glucose Regulation of Insulin Secretion(R)(0.9930978)-Metabolic pathways(K)(0.9984966)-Metabolism of carbohydrates(R)(0.9984112)
1388	GJD2	15q14	0	0	0	4	0	2	146	0.7398	0	0.39%	Gap junction trafficking and regulation(R)(0.9739552)-Gap junction(K)(0.9988156)
1389	NDST2	10q22.2	0	1	0	1	0	2	1130	0.7398	0	0.19%	Metabolic pathways(K)(0.9986942)
1390	TP63	3q28	0	0	0	1	0	2	191	0.7398	0	0.10%	()
1391	ADRBK2	22q11.23	0	1	0	0	0	2	946	0.7398	0	0.10%	Endocytosis(K)(0.97255)-Heterotrimeric G-protein signaling pathway-Gi alpha and Gs alpha mediated pathway(P)(0.99367)-Olfactory transduction(K)(0.998468)-Parkinson disease(P)(0.9993558)-Thromboxane A2 receptor signaling(N)(0.9900012)
1392	TFCP2	12q13.13	0	0	0	1	0	2	97	0.7398	0	0.10%	()
1393	NFS1	20q11.22	0	2	0	0	0	2	8	0.7398	0	0.19%	()
1394	IFNB1	9p21.3	0	0	0	7	0	2	993	0.7398	0	0.67%	Chagas disease(K)(0.9974892)-Cytokine-cytokine receptor interaction(K)(0.9959838)-Glypican pathway(N)(0.9946846)-IFN-gamma pathway(N)(0.8756416)-Jak-STAT signaling pathway(K)(0.9974606)-Natural killer cell mediated cytotoxicity(K)(0.9981836)-RIG-I-like receptor signaling pathway(K)(0.9965128)-Toll-like receptor signaling pathway(K)(0.996897)-the information processing pathway at the ifn beta enhancer(B)(0.9966708)
1395	EPO	7q22.1	0	0	0	3	0	2	521	0.7398	0	0.29%	Cytokine-cytokine receptor interaction(K)(0.998502)-EPO signaling pathway(N)(0.9734698)-Hematopoietic cell lineage(K)(0.9592304)-Hypoxic and oxygen homeostasis regulation of HIF-1-alpha(N)(0.9975182)
1396	MZF1	19q13.43	0	2	0	1	0	2	10	0.7398	0	0.29%	()
1397	PRAM1	19p13.2	0	0	0	3	0	2	11	0.7398	0	0.29%	()
1398	AXIN1	16p13.3	0	0	0	1	0	2	1163	0.7398	0	0.10%	Presenilin action in Notch and Wnt signaling(N)(0.9100142)-Signaling mediated by p38-alpha and p38-beta(N)(0.98045)-Thyroid cancer(K)(0.8601312)-Wnt(C)(0.9943408)
1399	IRF5	7q32.1	0	1	0	3	0	2	126	0.7398	0	0.39%	the information processing pathway at the ifn beta enhancer(B)(0.8557646)
1400	EWSR1	22q12.2	0	0	0	1	0	2	28	0.7398	1	0.10%	()
1401	PTPLB	3q21.1	0	0	0	1	0	2	21	0.7398	0	0.10%	()
1402	TIMP1	23p11.23	0	0	0	7	0	2	159	0.7398	0	0.67%	Formation of Platelet plug(R)(0.9993508)-IL6-mediated signaling events(N)(0.998787)
1403	UPRT	23q13.3	0	0	0	7	0	2	1134	0.7398	0	0.67%	Metabolic pathways(K)(0.9983548)
1404	PTPRO	12p12.3	0	2	0	3	0	2	52	0.7398	0	0.48%	Signaling events mediated by Stem cell factor receptor (c-Kit)(N)(0.998389)
1405	ATP2A3	17p13.2	0	0	0	6	0	2	414	0.7398	0	0.58%	Alzheimer's disease(K)(0.9976938)-Calcium signaling pathway(K)(0.9979902)-Pancreatic secretion(K)(0.9971368)-nfat and hypertrophy of the heart (B)(0.9987374)
1406	IRAK3	12q14.3	0	2	0	0	0	2	422	0.7398	0	0.19%	Neurotrophin signaling pathway(K)(0.824687)
1407	CHSY1	15q26.3	0	2	0	1	0	2	1129	0.7398	0	0.29%	Metabolic pathways(K)(0.9986362)
1408	ONECUT1	15q21.2	0	1	0	0	0	2	71	0.7398	0	0.10%	FOXM1 transcription factor network(N)(0.9010258)
1409	HMGCS1	5p12	0	0	0	1	0	2	1251	0.7398	0	0.10%	FOXA1 transcription factor network(N)(0.9838184)-Metabolic pathways(K)(0.9988812)
1410	FDX1	11q22.3	0	0	0	10	0	2	13	0.7398	0	0.96%	Vitamin D metabolism and pathway(P)(0.9984362)
1411	CYTH4	22q13.1	0	1	0	2	0	2	49	0.7398	0	0.29%	thrombin signaling and protease-activated receptors(B)(0.9987192)
1412	PLAU	10q22.2	0	1	0	1	0	2	396	0.7398	0	0.19%	Integrins in angiogenesis(N)(0.9979732)-Proteogylcan syndecan-mediated signaling events(N)(0.9982298)
1413	CACNA1F	23p11.23	0	1	0	5	0	2	712	0.7398	0	0.58%	5HT2 type receptor mediated signaling pathway(P)(0.9640952)-Alzheimer's disease(K)(0.9929116)-Arrhythmogenic right ventricular cardiomyopathy (ARVC)(K)(0.9939786)-Calcium signaling pathway(K)(0.9988594)-Cardiac muscle contraction(K)(0.994894)-MAPK signaling pathway(K)(0.9976306)-Vascular smooth muscle contraction(K)(0.997249)
1414	LEP	7q32.1	0	1	0	3	0	2	746	0.7398	0	0.39%	Adipocytokine signaling pathway(K)(0.9077592)-Cytokine-cytokine receptor interaction(K)(0.9969016)-Hypoxic and oxygen homeostasis regulation of HIF-1-alpha(N)(0.8351444)-Jak-STAT signaling pathway(K)(0.9695946)-Neuroactive ligand-receptor interaction(K)(0.9991762)
1415	EPB41L1	20q11.23	0	2	0	0	0	2	306	0.7398	0	0.19%	Tight junction(K)(0.9665212)-p75(NTR)-mediated signaling(N)(0.9984996)
1416	SRP54	14q13.2	0	0	0	4	0	2	56	0.7398	0	0.39%	Insulin Synthesis and Secretion(R)(0.9608178)
1417	FAM120B	6q27	0	0	0	5	0	2	47	0.7398	0	0.48%	Retinoic acid receptors-mediated signaling(N)(0.9988212)
1418	MAP3K1	5q11.2	0	0	0	1	0	2	1308	0.7398	0	0.10%	Signaling by TGF beta(R)(0.9795288)-Signaling mediated by p38-gamma and p38-delta(N)(0.8280472)-fc epsilon receptor i signaling in mast cells(B)(0.845919)
1419	CSTF1	20q13.31	0	3	0	0	0	2	223	0.7398	0	0.29%	Formation and Maturation of mRNA Transcript(R)(0.998146)-Transcription(R)(0.9975696)
1420	ACLY	17q21.2	0	3	0	3	0	2	1184	0.7398	0	0.58%	Metabolic pathways(K)(0.9988632)-Metabolism of lipids and lipoproteins(R)(0.9992)
1421	ADCY10	1q24.2	0	2	0	0	0	2	392	0.7398	0	0.19%	()
1422	MTHFD1	14q23.2	0	1	0	1	0	2	1133	0.7398	0	0.19%	Metabolic pathways(K)(0.9986462)
1423	DNAJA3	16p13.3	0	2	0	1	0	2	174	0.7398	0	0.29%	p75(NTR)-mediated signaling(N)(0.9983742)
1424	MCM6	2q21.3	0	0	0	3	0	2	227	0.7398	0	0.29%	Cell Cycle Checkpoints(R)(0.8770006)-Cell cycle(K)(0.9987024)-DNA replication(K)(0.9977592)
1425	HMOX1	22q12.3	0	0	0	2	0	2	144	0.7398	0	0.19%	Hypoxic and oxygen homeostasis regulation of HIF-1-alpha(N)(0.949882)
1426	KCNQ5	6q13	0	1	0	3	0	2	43	0.7398	0	0.39%	ion channels and their functional role in vascular endothelium(B)(0.9984864)
1427	PTGER1	19p13.12	0	0	0	1	0	2	504	0.7398	0	0.10%	()
1428	ACTN1	14q24.1	0	0	0	2	0	2	1034	0.7398	0	0.19%	Focal adhesion(K)(0.9697612)-Formation of Platelet plug(R)(0.9964938)-Integrin signalling pathway(P)(0.9957788)-Proteogylcan syndecan-mediated signaling events(N)(0.997705)-Tight junction(K)(0.9954846)
1429	DPYSL2	8p21.2	0	0	0	30	0	2	132	0.7398	0	2.89%	Axon guidance(K)(0.9978246)
1430	XYLT2	17q21.33	0	9	0	0	0	2	1139	0.7398	0	0.87%	Metabolic pathways(K)(0.9993272)
1431	PIGW	17q12	0	1	0	3	0	2	1123	0.7398	0	0.39%	Metabolic pathways(K)(0.9988156)
1432	CYP3A43	7q22.1	0	0	0	1	0	2	1178	0.7398	0	0.10%	Ether lipid metabolism(K)(0.8978652)
1433	NOSIP	19q13.33	0	2	0	1	0	2	11	0.7398	0	0.29%	()
1434	HCCS	23p22.2	0	0	0	4	0	2	43	0.7398	0	0.39%	()
1435	ME2	18q21.2	0	0	0	1	0	2	40	0.7398	0	0.10%	()
1436	SNAP47	1q42.13	0	1	0	0	0	2	36	0.7398	0	0.10%	()
1437	RIMS1	6q13	0	0	0	2	0	2	47	0.7398	0	0.19%	()
1438	GABRA3	23q28	0	0	0	6	0	2	283	0.7398	0	0.58%	Neuroactive ligand-receptor interaction(K)(0.9986382)-cardiac protection against ros(B)(0.9397146)-gamma-aminobutyric acid receptor life cycle pathway(B)(0.970262)
1439	RBL2	16q12.2	0	1	0	9	0	2	314	0.7398	0	0.96%	Cell cycle(K)(0.9974474)-FoxO family signaling(N)(0.997308)-TGF-beta signaling pathway(K)(0.998124)-TGFBR(C)(0.9977852)-mets affect on macrophage differentiation(B)(0.9942006)
1440	LEPR	1p31.3	0	1	0	1	0	2	675	0.7398	0	0.19%	Adipocytokine signaling pathway(K)(0.9958696)
1441	ELOVL6	4q25	0	0	0	2	0	2	21	0.7398	0	0.19%	()
1442	TUBGCP6	22q13.33	0	1	0	2	0	2	83	0.7398	0	0.29%	G2/M Transition(R)(0.9940586)
1443	MED8	1p34.2	0	1	0	0	0	2	33	0.7398	0	0.10%	()
1444	PDPK1	16p13.3	0	0	0	1	0	2	1334	0.7398	0	0.10%	Signaling mediated by p38-alpha and p38-beta(N)(0.9534252)-Signalling by NGF(R)(0.9947096)
1445	CA14	1q21.2	0	3	0	0	0	2	23	0.7398	0	0.29%	()
1446	FGF17	8p21.3	0	1	0	28	0	2	684	0.7398	0	2.80%	FGF signaling pathway(P)(0.9947532)-MAPK signaling pathway(K)(0.9972916)-Pathways in cancer(K)(0.997857)-Regulation of actin cytoskeleton(K)(0.9994832)-Signaling by FGFR(R)(0.9742214)
1447	LEF1	4q25	0	0	0	2	0	2	1233	0.7398	0	0.19%	Alzheimer disease-presenilin pathway(P)(0.9116042)-Arrhythmogenic right ventricular cardiomyopathy (ARVC)(K)(0.9866694)-Glypican pathway(N)(0.857259)-Pathways in cancer(K)(0.9901216)
1448	NFATC3	16q22.1	0	0	0	11	0	2	1280	0.7398	0	1.06%	Axon guidance(K)(0.9971174)-BMP receptor signaling(N)(0.9968684)-Endothelins(N)(0.9942692)-Glypican pathway(N)(0.9697152)-IFN-gamma pathway(N)(0.9965752)-Natural killer cell mediated cytotoxicity(K)(0.9975334)-TCR signaling in naive CD4+ T cells(N)(0.8598904)-TNF receptor signaling pathway(N)(0.979508)-Wnt signaling pathway(K)(0.9976952)-Wnt signaling pathway(P)(0.999394)
1449	GRIN2D	19q13.32	0	1	0	1	0	2	698	0.7398	0	0.19%	Calcium signaling pathway(K)(0.997575)-Long-term potentiation(K)(0.9726972)
1450	CYB5R3	22q13.2	0	0	0	2	0	2	57	0.7398	0	0.19%	Amino sugar and nucleotide sugar metabolism(K)(0.9978534)
1451	NR1H3	11p11.2	0	0	0	5	0	2	150	0.7398	0	0.48%	NR transcription pathway(R)(0.996961)-PPAR signaling pathway(K)(0.9991658)-mechanism of gene regulation by peroxisome proliferators via ppara(B)(0.9956134)
1452	CA12	15q22.2	0	2	0	0	0	2	23	0.7398	0	0.19%	()
1453	CYP11A1	15q24.1	0	1	0	1	0	2	1211	0.7398	0	0.19%	Biological oxidations(R)(0.9925184)-Metabolic pathways(K)(0.997843)-Metabolism of lipids and lipoproteins(R)(0.9711668)
1454	GRM6	5q35.3	0	0	0	1	0	2	410	0.7398	0	0.10%	()
1455	FUCA2	6q24.2	0	0	0	1	0	2	16	0.7398	0	0.10%	()
1456	DUSP4	8p21.1	0	0	0	27	0	2	402	0.7398	0	2.60%	MAPK signaling pathway(K)(0.9975856)-Oxidative stress response(P)(0.997625)-Signalling by NGF(R)(0.9973528)
1457	KCNQ3	8q24.22	0	4	0	0	0	2	43	0.7398	0	0.39%	ion channels and their functional role in vascular endothelium(B)(0.9975006)
1458	RAD54B	8q22.1	0	2	0	0	0	2	28	0.7398	0	0.19%	()
1459	ALG9	11q23.1	0	0	0	15	0	2	1123	0.7398	0	1.45%	Metabolic pathways(K)(0.9987232)-N-Glycan biosynthesis(K)(0.9966946)
1460	APC	5q22.2	0	0	0	2	0	2	1228	0.7398	1	0.19%	Apoptosis(R)(0.9954166)-Pathways in cancer(K)(0.9981802)-Regulation of actin cytoskeleton(K)(0.9975788)-Wnt signaling pathway(P)(0.9980012)-Wnt(C)(0.8615324)
1461	GABARAPL2	16q23.1	0	0	0	9	0	2	35	0.7398	0	0.87%	Regulation of autophagy(K)(0.9993568)
1462	MAS1	6q25.3	0	0	0	4	0	2	285	0.7398	0	0.39%	Neuroactive ligand-receptor interaction(K)(0.998494)
1463	MLYCD	16q23.3	0	0	0	8	0	2	1167	0.7398	0	0.77%	Metabolic pathways(K)(0.998745)-Peroxisome(K)(0.9982638)
1464	TLR9	3p21.1	0	0	0	1	0	2	261	0.7398	0	0.10%	Chagas disease(K)(0.995184)-Toll-like receptor signaling pathway(K)(0.8535728)
1465	PSME3	17q21.31	0	1	0	2	0	2	461	0.7398	0	0.29%	Antigen processing and presentation(K)(0.9960894)-Apoptosis(R)(0.9993158)-Cell Cycle Checkpoints(R)(0.997705)-Host Interactions of HIV factors(R)(0.9982302)-Metabolism of amino acids(R)(0.9987838)
1466	PCYT1B	23p22.11	0	0	0	5	0	2	1136	0.7398	0	0.48%	Glycerophospholipid metabolism(K)(0.9987828)-Metabolic pathways(K)(0.999013)
1467	CA6	1p36.23	0	0	0	2	0	2	23	0.7398	0	0.19%	()
1468	PLA2G4A	1q31.1	0	1	0	0	0	2	2274	0.7398	0	0.10%	()
1469	ATP6V1E1	22q11.21	0	0	0	4	0	2	1330	0.7398	0	0.39%	Epithelial cell signaling in Helicobacter pylori infection(K)(0.9889306)-Metabolic pathways(K)(0.9979002)-Phagosome(K)(0.997659)-Vibrio cholerae infection(K)(0.993288)
1470	EFNB1	23q13.1	0	1	0	4	0	2	159	0.7398	0	0.48%	Axon guidance(K)(0.998861)
1471	G6PD	23q28	0	0	0	7	0	2	1152	0.7398	0	0.67%	Glutathione metabolism(K)(0.9929052)-Metabolic pathways(K)(0.9994854)
1472	FGD4	12p11.21	0	1	0	0	0	2	125	0.7398	0	0.10%	()
1473	ADH4	4q23	0	0	0	1	0	2	1187	0.7398	0	0.10%	Drug metabolism - cytochrome P450(K)(0.9665782)-Metabolic pathways(K)(0.9962078)
1474	ELOVL2	6p24.2	0	1	0	1	0	2	21	0.7398	0	0.19%	()
1475	MYLK3	16q11.2	0	0	0	11	0	2	625	0.7398	0	1.06%	Calcium signaling pathway(K)(0.9972178)-Focal adhesion(K)(0.9990322)-Gastric acid secretion(K)(0.9982796)-Inflammation mediated by chemokine and cytokine signaling pathway(P)(0.9976202)-Regulation of actin cytoskeleton(K)(0.9988154)-Vascular smooth muscle contraction(K)(0.9986354)
1476	NEIL3	4q34.3	0	0	0	4	0	2	34	0.7398	0	0.39%	Base excision repair(K)(0.995542)
1477	MAPK4	18q21.1	0	0	0	1	0	2	300	0.7398	0	0.10%	()
1478	DECR2	16p13.3	0	0	0	1	0	2	78	0.7398	0	0.10%	()
1479	ATG4D	19p13.2	0	0	0	3	0	2	35	0.7398	0	0.29%	Regulation of autophagy(K)(0.9698472)
1480	FER	5q21.3	0	0	0	3	0	2	299	0.7398	0	0.29%	Adherens junction(K)(0.9981848)-Nectin adhesion pathway(N)(0.9961574)
1481	TPR	1q31.1	0	1	0	0	0	2	749	0.7398	1	0.10%	()
1482	PLA2G12A	4q25	0	1	0	1	0	2	1602	0.7398	0	0.19%	Metabolic pathways(K)(0.9977976)-Vascular smooth muscle contraction(K)(0.9966146)
1483	MAFA	8q24.3	0	1	0	0	0	2	119	0.7398	0	0.10%	()
1484	ACOT7	1p36.31	0	0	0	2	0	2	21	0.7398	0	0.19%	()
1485	SCGB1A1	11q12.3	0	0	0	3	0	2	75	0.7398	0	0.29%	()
1486	CCR10	17q21.31	0	1	0	3	0	2	627	0.7398	0	0.39%	Chemokine signaling pathway(K)(0.998997)-Cytokine-cytokine receptor interaction(K)(0.998162)-Inflammation mediated by chemokine and cytokine signaling pathway(P)(0.9972832)
1487	MYO1E	15q22.2	0	0	0	1	0	2	46	0.7398	0	0.10%	()
1488	METTL6	3p24.3	0	1	0	0	0	2	75	0.7398	0	0.10%	()
1489	TRRAP	7q22.1	0	0	0	2	0	2	26	0.7398	0	0.19%	()
1490	JMJD2C	9p24.1	0	0	0	8	0	2	125	0.7398	0	0.77%	Androgen-mediated signaling(N)(0.9969166)
1491	TOP3B	22q11.22	0	0	0	2	0	2	28	0.7398	0	0.19%	()
1492	TPM1	15q22.2	0	1	0	0	0	2	162	0.7398	0	0.10%	()
1493	FGF11	17p13.1	0	0	0	6	0	2	682	0.7398	0	0.58%	FGF signaling pathway(P)(0.997701)-MAPK signaling pathway(K)(0.9993282)-Pathways in cancer(K)(0.998667)-Regulation of actin cytoskeleton(K)(0.9981904)
1494	AANAT	17q25.1	0	3	0	0	0	2	1126	0.7398	0	0.29%	Metabolic pathways(K)(0.9986938)
1495	PTPRN2	7q36.3	0	0	0	5	0	2	45	0.7398	0	0.48%	()
1496	NADSYN1	11q13.4	0	4	0	5	0	2	1123	0.7398	0	0.87%	Metabolic pathways(K)(0.9979314)
1497	KLRK1	12p13.2	0	2	0	3	0	2	266	0.7398	0	0.48%	Immunoregulatory interactions between a Lymphoid and a non-Lymphoid cell(R)(0.884237)-Malaria(K)(0.9987886)-Natural killer cell mediated cytotoxicity(K)(0.9963808)
1498	ECSIT	19p13.2	0	1	0	2	0	2	364	0.7398	0	0.29%	MAPK signaling pathway(K)(0.9984542)
1499	SLCO1B3	12p12.2	0	1	0	3	0	2	106	0.7398	0	0.39%	Metabolism of lipids and lipoproteins(R)(0.9966824)
1500	DEPDC7	11p13	0	1	0	2	0	2	125	0.7398	0	0.29%	Signaling by Rho GTPases(R)(0.9967986)
1501	IRF6	1q32.2	0	1	0	0	0	2	30	0.7398	0	0.10%	()
1502	CES2	16q22.1	0	0	0	11	0	2	52	0.7398	0	1.06%	Drug metabolism - other enzymes(K)(0.9994356)
1503	NR2C2AP	19p13.11	0	1	0	1	0	2	30	0.7398	0	0.19%	()
1504	FABP6	5q33.3	0	0	0	2	0	2	153	0.7398	0	0.19%	()
1505	TBP	6q27	0	0	0	4	0	2	659	0.7398	0	0.39%	Formation and Maturation of mRNA Transcript(R)(0.9929722)-HIV Life Cycle(R)(0.988167)-Huntington disease(P)(0.9975772)-Huntington's disease(K)(0.998759)-Regulation of retinoblastoma protein(N)(0.9978422)-Transcription(R)(0.9976612)-Wnt(C)(0.9939938)
1506	MED25	19q13.33	0	1	0	1	0	2	33	0.7398	0	0.19%	()
1507	TAF2	8q24.12	0	3	0	1	0	2	36	0.7398	0	0.39%	Basal transcription factors(K)(0.993788)
1508	ERC1	12p13.33	0	1	0	2	0	2	851	0.7398	0	0.29%	Glypican pathway(N)(0.984263)-IL2-mediated signaling events(N)(0.9938722)-LPA receptor mediated events(N)(0.9044536)-Signaling events regulated by Ret tyrosine kinase(N)(0.9979818)-TNF receptor signaling pathway(N)(0.8878876)-p75(NTR)-mediated signaling(N)(0.999427)
1509	GUCY2C	12p13.1	0	1	0	4	0	2	191	0.7398	0	0.48%	Purine metabolism(K)(0.9988212)-actions of nitric oxide in the heart(B)(0.996053)
1510	HIP1	7q11.23	0	1	0	2	0	2	523	0.7398	1	0.29%	Huntington disease(P)(0.997719)-Huntington's disease(K)(0.9985994)-Regulation of Androgen receptor activity(N)(0.834866)
1511	SFTPD	10q22.3	0	1	0	0	0	2	283	0.7398	0	0.10%	()
1512	CITED2	6q24.1	0	0	0	4	0	2	194	0.7398	0	0.39%	Hypoxic and oxygen homeostasis regulation of HIF-1-alpha(N)(0.949939)-TGF-beta signaling pathway(P)(0.9992936)
1513	UCKL1	20q13.33	0	1	0	0	0	2	1136	0.7398	0	0.10%	Metabolic pathways(K)(0.9975002)
1514	CEP192	18p11.21	0	1	0	1	0	2	83	0.7398	0	0.19%	()
1515	KCNJ2	17q24.3	0	4	0	0	0	2	74	0.7398	0	0.39%	Gastric acid secretion(K)(0.997693)
1516	LMO7	13q22.2	0	0	0	6	0	2	74	0.7398	0	0.58%	Adherens junction(K)(0.9988566)
1517	DISP1	1q41	0	1	0	0	0	2	63	0.7398	0	0.10%	()
1518	PARS2	1p32.3	0	0	0	1	0	2	41	0.7398	0	0.10%	()
1519	CD164	6q21	0	0	0	6	0	2	121	0.7398	0	0.58%	Lysosome(K)(0.9984196)
1520	PSMC3	11p11.2	0	0	0	5	0	2	501	0.7398	0	0.48%	Apoptosis(R)(0.9984876)-Cell Cycle Checkpoints(R)(0.9832652)-Host Interactions of HIV factors(R)(0.9987158)-Metabolism of amino acids(R)(0.9989252)-Proteasome(K)(0.985906)-S Phase(R)(0.9175076)-Signaling by Wnt(R)(0.989157)-TNF alpha/NF-kB(C)(0.9985506)
1521	ARHGAP29	1p22.1	0	0	0	2	0	2	125	0.7398	0	0.19%	Signaling by Rho GTPases(R)(0.9973426)
1522	OCRL	23q25	0	0	0	6	0	2	1271	0.7398	0	0.58%	Inositol phosphate metabolism(K)(0.8254852)-Metabolic pathways(K)(0.9988746)-Signaling by Rho GTPases(R)(0.9978358)
1523	TRAM1	8q13.3	0	1	0	1	0	2	200	0.7398	0	0.19%	()
1524	GLT25D1	19p13.11	0	1	0	1	0	2	44	0.7398	0	0.19%	Lysine degradation(K)(0.8193084)
1525	GGA1	22q13.1	0	1	0	2	0	2	121	0.7398	0	0.29%	Lysosome(K)(0.9974106)
1526	NQO1	16q22.1	0	0	0	14	0	2	97	0.7398	0	1.35%	Metabolism of amino acids(R)(0.9984726)
1527	DYNC2H1	11q22.3	0	1	0	14	0	2	304	0.7398	0	1.45%	Huntington disease(P)(0.997476)-Phagosome(K)(0.9984248)-Vasopressin-regulated water reabsorption(K)(0.9977564)
1528	COX6C	8q22.2	0	2	0	0	0	2	1371	0.7398	1	0.19%	Alzheimer's disease(K)(0.8294286)-Cardiac muscle contraction(K)(0.8861272)-Huntington's disease(K)(0.9925294)-Metabolic pathways(K)(0.9977478)
1529	VPS37A	8p22	0	1	0	27	0	2	204	0.7398	0	2.70%	Endocytosis(K)(0.9972618)
1530	SLC25A21	14q13.3	0	0	0	1	0	2	97	0.7398	0	0.10%	()
1531	MYO19	17q12	0	2	0	3	0	2	46	0.7398	0	0.48%	Nicotinic acetylcholine receptor signaling pathway(P)(0.998084)
1532	PEX12	17q12	0	1	0	4	0	2	78	0.7398	0	0.48%	Peroxisome(K)(0.9991026)
1533	ALKBH3	11p11.2	0	0	0	2	0	2	85	0.7398	0	0.19%	()
1534	CCS	11q13.1	0	2	0	1	0	2	53	0.7398	0	0.29%	Amyotrophic lateral sclerosis (ALS)(K)(0.9972066)
1535	ROBO1	3p12.3	0	0	0	1	0	2	129	0.7398	0	0.10%	()
1536	WAS	23p11.23	0	0	0	6	0	2	634	0.7398	1	0.58%	Adherens junction(K)(0.9980458)-Bacterial invasion of epithelial cells(K)(0.9962488)-Chemokine signaling pathway(K)(0.9986848)-Pathogenic Escherichia coli infection(K)(0.995411)-Regulation of actin cytoskeleton(K)(0.9987816)-Shigellosis(K)(0.9240492)-TCR signaling in naive CD4+ T cells(N)(0.9983208)
1537	NDUFB10	16p13.3	0	0	0	1	0	2	1332	0.7398	0	0.10%	Metabolic pathways(K)(0.9979426)
1538	AWAT2	23q13.1	0	0	0	6	0	2	65	0.7398	0	0.58%	Retinol metabolism(K)(0.9989354)
1539	LPO	17q22	0	6	0	0	0	2	89	0.7398	0	0.58%	Salivary secretion(K)(0.9975964)
1540	SKIV2L2	5q11.2	0	0	0	2	0	2	59	0.7398	0	0.19%	()
1541	EPN2	17p11.2	0	1	0	5	0	2	204	0.7398	0	0.58%	Endocytosis(K)(0.9968242)
1542	SLC10A2	13q33.1	0	0	0	6	0	2	106	0.7398	0	0.58%	Metabolism of lipids and lipoproteins(R)(0.9943002)
1543	TBL1X	23p22.31	0	0	0	5	0	2	359	0.7398	0	0.48%	Wnt signaling pathway(K)(0.9988564)-Wnt signaling pathway(P)(0.9980872)
1544	AZI2	3p24.1	0	0	0	4	0	2	71	0.7398	0	0.39%	RIG-I-like receptor signaling pathway(K)(0.9966418)
1545	LATS2	13q12.11	0	0	0	9	0	2	125	0.7398	0	0.87%	Androgen-mediated signaling(N)(0.997184)
1546	KCNMB2	3q26.32	0	0	0	1	0	2	116	0.7398	0	0.10%	()
1547	RHOD	11q13.1	0	2	0	1	0	2	243	0.7398	0	0.29%	Axon guidance(K)(0.998505)-Signaling by Rho GTPases(R)(0.9940446)
1548	TDP1	14q32.11	0	0	0	2	0	2	85	0.7398	0	0.19%	()
1549	VPS36	13q14.3	0	0	0	9	0	2	204	0.7398	0	0.87%	Endocytosis(K)(0.9981772)
1550	THOC1	18p11.32	0	0	0	1	0	2	128	0.7398	0	0.10%	()
1551	CNTNAP1	17q21.31	0	1	0	3	0	2	135	0.7398	0	0.39%	Cell adhesion molecules (CAMs)(K)(0.996701)
1552	RASGRP2	11q13.1	0	0	0	3	0	2	732	0.7398	0	0.29%	MAPK signaling pathway(K)(0.9970434)-TCR signaling in naive CD4+ T cells(N)(0.9625018)
1553	CLDN6	16p13.3	0	0	0	1	0	2	298	0.7398	0	0.10%	Tight junction(K)(0.995822)
1554	KIF18A	11p14.1	0	1	0	0	0	2	96	0.7398	0	0.10%	()
1555	GMPR	6p22.3	0	1	0	0	0	2	161	0.7398	0	0.10%	()
1556	CNTN2	1q32.1	0	2	0	0	0	2	135	0.7398	0	0.19%	()
1557	RPL39	23q24	0	0	0	10	0	2	313	0.7398	0	0.96%	Influenza Life Cycle(R)(0.9981016)-Metabolism of proteins(R)(0.9980454)
1558	SNX4	3q21.2	0	0	0	2	0	2	128	0.7398	0	0.19%	TGFBR(C)(0.9971612)
1559	KCNMA1	10q22.3	0	1	0	1	0	2	209	0.7398	0	0.19%	Vascular smooth muscle contraction(K)(0.8929354)
1560	HRH3	20q13.33	0	3	0	0	0	2	461	0.7398	0	0.29%	Heterotrimeric G-protein signaling pathway-Gi alpha and Gs alpha mediated pathway(P)(0.9990684)
1561	CAPN7	3p24.3	0	1	0	0	0	2	134	0.7398	0	0.10%	()
1562	M6PR	12p13.31	0	2	0	2	0	2	263	0.7398	0	0.39%	Lysosome(K)(0.9985622)-Phagosome(K)(0.9977964)
1563	CPA1	7q32.2	0	0	0	3	0	2	101	0.7398	0	0.29%	Pancreatic secretion(K)(0.9982422)
1564	PQBP1	23p11.23	0	2	0	6	0	2	128	0.7398	0	0.77%	Spliceosome(K)(0.9987888)
1565	RGMA	15q26.1	0	4	0	0	0	2	219	0.7398	0	0.39%	BMP receptor signaling(N)(0.998847)
1566	NLGN4X	23p22.31	0	1	0	5	0	2	135	0.7398	0	0.58%	Cell adhesion molecules (CAMs)(K)(0.9989738)
1567	NLGN2	17p13.1	0	0	0	6	0	2	135	0.7398	0	0.58%	Cell adhesion molecules (CAMs)(K)(0.9977506)
1568	SNAPC4	9q34.3	0	0	0	1	0	2	136	0.7398	0	0.10%	()
1569	NLRP4	19q13.42	0	2	0	1	0	2	136	0.7398	0	0.29%	TNF alpha/NF-kB(C)(0.9978932)
1570	LAMP3	3q27.1	0	1	0	0	0	2	121	0.7398	0	0.10%	()
1571	COL14A1	8q24.12	0	4	0	1	0	2	195	0.7398	0	0.48%	Integrin signalling pathway(P)(0.9992562)
1572	UGDH	4p14	0	0	0	4	0	1	1141	0.8105	0	0.39%	Amino sugar and nucleotide sugar metabolism(K)(0.9871836)-Metabolic pathways(K)(0.9986532)
1573	AVPR2	23q28	0	0	0	7	0	1	800	0.8105	0	0.67%	Neuroactive ligand-receptor interaction(K)(0.9983234)-Plasma membrane estrogen receptor signaling(N)(0.9971714)-Proteogylcan syndecan-mediated signaling events(N)(0.9984428)-Receptor-ligand complexes bind G proteins(R)(0.9590262)-Vasopressin-regulated water reabsorption(K)(0.9950516)
1574	DVL1	1p36.33	0	0	0	2	0	1	913	0.8105	0	0.19%	Pathways in cancer(K)(0.9942622)-Wnt signaling pathway(K)(0.982461)
1575	POLD1	19q13.33	0	0	0	1	0	1	1407	0.8105	0	0.10%	DNA Repair(R)(0.9632358)-Glucose Regulation of Insulin Secretion(R)(0.984144)-Glycosylphosphatidylinositol(GPI)-anchor biosynthesis(K)(0.9640626)-Linoleic acid metabolism(K)(0.9412368)
1576	P2RX1	17p13.2	0	0	0	6	0	1	492	0.8105	0	0.58%	Calcium signaling pathway(K)(0.9974212)-Formation of Platelet plug(R)(0.9980438)-Neuroactive ligand-receptor interaction(K)(0.9992438)
1577	GJA1	6q22.31	0	0	0	4	0	1	337	0.8105	0	0.39%	Arrhythmogenic right ventricular cardiomyopathy (ARVC)(K)(0.9920058)-EGFR1(C)(0.9985576)-Gap junction trafficking and regulation(R)(0.9875694)
1578	PGD	1p36.22	0	0	0	1	0	1	1211	0.8105	0	0.10%	Ether lipid metabolism(K)(0.841453)
1579	GCAT	22q13.1	0	1	0	2	0	1	32	0.8105	0	0.29%	"Glycine, serine and threonine metabolism(K)(0.9992788)"
1580	RGS9	17q24.1	0	3	0	0	0	1	223	0.8105	0	0.29%	Heterotrimeric G-protein signaling pathway-Gi alpha and Gs alpha mediated pathway(P)(0.9968694)-Heterotrimeric G-protein signaling pathway-Gq alpha and Go alpha mediated pathway(P)(0.9971252)
1581	GNA15	19p13.3	0	0	0	2	0	1	1194	0.8105	0	0.19%	Calcium signaling pathway(K)(0.9970772)-Chagas disease(K)(0.9972114)-LPA receptor mediated events(N)(0.9879024)-Plasma membrane estrogen receptor signaling(N)(0.9962244)-Receptor-ligand complexes bind G proteins(R)(0.994785)-Wnt signaling pathway(P)(0.9987314)
1582	MYO9B	19p13.11	0	2	0	1	0	1	169	0.8105	0	0.29%	Signaling by Rho GTPases(R)(0.9887138)
1583	AOC3	17q21.31	0	1	0	2	0	1	1133	0.8105	0	0.29%	"Glycine, serine and threonine metabolism(K)(0.9573974)-Metabolic pathways(K)(0.9991394)"
1584	IL4I1	19q13.33	0	1	0	1	0	1	1142	0.8105	0	0.19%	Metabolic pathways(K)(0.9982048)
1585	NOX4	11q14.3	0	1	0	8	0	1	51	0.8105	0	0.87%	Signaling events mediated by PTP1B(N)(0.9966706)
1586	SLC18A3	10q11.23	0	0	0	1	0	1	42	0.8105	0	0.10%	()
1587	NOG	17q22	0	2	0	0	0	1	290	0.8105	0	0.19%	Regulation of p38-alpha and p38-beta(N)(0.8781736)-Signaling by TGF beta(R)(0.9094246)
1588	NGF	1p13.2	0	1	0	0	0	1	525	0.8105	0	0.10%	()
1589	RHO	3q21.3	0	0	0	1	0	1	50	0.8105	0	0.10%	()
1590	SARS2	19q13.2	0	0	0	1	0	1	41	0.8105	0	0.10%	()
1591	TAF7L	23q22.1	0	0	0	9	0	1	36	0.8105	0	0.87%	Basal transcription factors(K)(0.99901)
1592	HMGB1	13q12.3	0	0	0	4	0	1	101	0.8105	0	0.39%	Base excision repair(K)(0.9985968)-amb2 Integrin signaling(N)(0.997192)-chromatin remodeling by hswi/snf atp-dependent complexes(B)(0.938221)
1593	XDH	2p23.1	0	0	0	1	0	1	1239	0.8105	0	0.10%	Pyrimidine metabolism(K)(0.9482014)
1594	ARNTL	11p15.2	0	1	0	0	0	1	30	0.8105	0	0.10%	()
1595	PPAP2A	5q11.2	0	0	0	3	0	1	1228	0.8105	0	0.29%	Fc gamma R-mediated phagocytosis(K)(0.9273052)-Metabolic pathways(K)(0.997608)
1596	CDH2	18q12.1	0	0	0	3	0	1	739	0.8105	0	0.29%	Arrhythmogenic right ventricular cardiomyopathy (ARVC)(K)(0.9938008)-Cell adhesion molecules (CAMs)(K)(0.9016808)-Proteogylcan syndecan-mediated signaling events(N)(0.9051724)-Signaling events mediated by PTP1B(N)(0.9989244)-Wnt signaling pathway(P)(0.9989644)
1597	FUK	16q22.1	0	0	0	8	0	1	1134	0.8105	0	0.77%	Metabolic pathways(K)(0.9982624)
1598	ALDOC	17q11.2	0	1	0	1	0	1	1221	0.8105	0	0.19%	Metabolic pathways(K)(0.9989388)-Metabolism of carbohydrates(R)(0.9984114)
1599	GLB1	3p22.3	0	1	0	0	0	1	1222	0.8105	0	0.10%	Glycosphingolipid biosynthesis - ganglio series(K)(0.9107472)
1600	SRP19	5q22.2	0	0	0	2	0	1	56	0.8105	0	0.19%	Insulin Synthesis and Secretion(R)(0.9988688)
1601	MYH6	14q11.2	0	1	0	0	0	1	632	0.8105	0	0.10%	()
1602	CD38	4p15.32	0	0	0	2	0	1	1441	0.8105	0	0.19%	Calcium signaling pathway(K)(0.9978772)-Metabolic pathways(K)(0.9977058)
1603	GALNT8	12p13.32	0	1	0	1	0	1	1121	0.8105	0	0.19%	Metabolic pathways(K)(0.9989734)
1604	NEU1	6p21.32	0	0	0	1	0	1	158	0.8105	0	0.10%	()
1605	ALDH1A3	15q26.3	0	2	0	1	0	1	1169	0.8105	0	0.29%	Metabolic pathways(K)(0.9977788)
1606	CYP27A1	2q35	0	0	0	1	0	1	1251	0.8105	0	0.10%	Fatty acid elongation in mitochondria(K)(0.962821)-Inositol phosphate metabolism(K)(0.9734506)
1607	GNB3	12p13.31	0	1	0	1	0	1	832	0.8105	0	0.19%	Chemokine signaling pathway(K)(0.9521966)-Heterotrimeric G-protein signaling pathway-Gq alpha and Go alpha mediated pathway(P)(0.931067)-Wnt signaling pathway(P)(0.997658)
1608	DFFB	1p36.32	0	0	0	1	0	1	531	0.8105	0	0.10%	()
1609	SPRY4	5q31.3	0	0	0	2	0	1	252	0.8105	0	0.19%	Jak-STAT signaling pathway(K)(0.9980746)
1610	ADCY2	5p15.31	0	0	0	1	0	1	1202	0.8105	0	0.10%	Calcium signaling pathway(K)(0.998769)-Dilated cardiomyopathy(K)(0.8326126)-Endothelins(N)(0.9575372)-Gap junction(K)(0.9845984)-LPA receptor mediated events(N)(0.824215)-Oocyte meiosis(K)(0.990353)-Opioid Signalling(R)(0.8654716)-Progesterone-mediated oocyte maturation(K)(0.9915788)-Purine metabolism(K)(0.9975476)-Signalling by NGF(R)(0.9423546)
1611	RPS6KB2	11q13.1	0	3	0	0	0	1	504	0.8105	0	0.29%	Acute myeloid leukemia(K)(0.9143436)-Fc gamma R-mediated phagocytosis(K)(0.9970864)-Signalling by NGF(R)(0.9989868)-TGF-beta signaling pathway(K)(0.9897266)
1612	CYP1A2	15q24.1	0	0	0	1	0	1	1176	0.8105	0	0.10%	Metabolic pathways(K)(0.9958094)-Metabolism of xenobiotics by cytochrome P450(K)(0.8829462)
1613	SHMT1	17p11.2	0	2	0	5	0	1	1130	0.8105	0	0.67%	Metabolic pathways(K)(0.9990176)
1614	NEB	2q23.3	0	0	0	1	0	1	31	0.8105	0	0.10%	()
1615	COASY	17q21.31	0	2	0	2	0	1	1122	0.8105	0	0.39%	Metabolic pathways(K)(0.9988912)
1616	SQLE	8q24.13	0	3	0	1	0	1	1123	0.8105	0	0.39%	Metabolic pathways(K)(0.9991604)
1617	MAPK1	22q11.22	0	0	0	1	0	1	2676	0.8105	0	0.10%	Alzheimer's disease(K)(0.9878758)-Axon guidance(K)(0.9927798)-Chagas disease(K)(0.8343732)-EGFR1(C)(0.8390502)-Gap junction(K)(0.972873)-Integrin signalling pathway(P)(0.987154)-Regulation of actin cytoskeleton(K)(0.9812724)-Shigellosis(K)(0.9979188)-Syndecan-1-mediated signaling events(N)(0.8458786)-Toll-like receptor signaling pathway(K)(0.8678706)-mechanism of gene regulation by peroxisome proliferators via ppara(B)(0.989956)
1618	NRG3	10q23.1	0	1	0	1	0	1	121	0.8105	0	0.19%	()
1619	IL10RA	11q23.3	0	0	0	12	0	1	370	0.8105	0	1.16%	Cytokine-cytokine receptor interaction(K)(0.9963842)-Interleukin signaling pathway(P)(0.9976156)-Jak-STAT signaling pathway(K)(0.9989124)-il-10 anti-inflammatory signaling pathway(B)(0.992715)
1620	NUTF2	16q22.1	0	0	0	10	0	1	12	0.8105	0	0.96%	mechanism of protein import into the nucleus(B)(0.9732696)
1621	MAX	14q23.3	0	1	0	1	0	1	957	0.8105	0	0.19%	IFN-gamma pathway(N)(0.9155568)-MAPK signaling pathway(K)(0.9343582)-Pathways in cancer(K)(0.9943286)
1622	KIF17	1p36.12	0	0	0	3	0	1	10	0.8105	0	0.29%	()
1623	SP100	2q37.1	0	0	0	1	0	1	11	0.8105	0	0.10%	()
1624	MIOX	22q13.33	0	0	0	4	0	1	82	0.8105	0	0.39%	Inositol phosphate metabolism(K)(0.9970538)
1625	GJB1	23q13.1	0	0	0	8	0	1	20	0.8105	0	0.77%	Gap junction trafficking and regulation(R)(0.9991674)
1626	ADCY5	3q21.1	0	0	0	1	0	1	1042	0.8105	0	0.10%	()
1627	TAT	16q22.3	0	0	0	10	0	1	1129	0.8105	0	0.96%	Metabolic pathways(K)(0.9989772)-Tyrosine metabolism(K)(0.9200598)
1628	PPP2CA	5q31.1	0	0	0	2	0	1	1368	0.8105	0	0.19%	FGF signaling pathway(P)(0.9947822)-IFN-gamma pathway(N)(0.9831568)-M Phase(R)(0.9973192)-Oocyte meiosis(K)(0.9925508)-Regulation of retinoblastoma protein(N)(0.9976824)-TGF-beta signaling pathway(K)(0.9943254)-Tight junction(K)(0.9978024)-Wnt signaling pathway(K)(0.9903064)-Wnt signaling pathway(P)(0.9662696)
1629	FLCN	17p11.2	0	2	0	6	0	1	70	0.8105	0	0.77%	Renal cell carcinoma(K)(0.9993482)
1630	SEPHS1	10p13	0	2	0	1	0	1	1129	0.8105	0	0.29%	Metabolic pathways(K)(0.9986902)
1631	SDC2	8q22.1	0	1	0	0	0	1	608	0.8105	0	0.10%	ECM-receptor interaction(K)(0.9973936)-Proteogylcan syndecan-mediated signaling events(N)(0.9237636)-TGFBR(C)(0.997044)
1632	DLL1	6q27	0	0	0	4	0	1	120	0.8105	0	0.39%	NOTCH(C)(0.9986256)-wnt signaling pathway(B)(0.9821558)
1633	PSEN1	14q24.2	0	0	0	2	0	1	891	0.8105	0	0.19%	Alzheimer disease-presenilin pathway(P)(0.8545104)-Alzheimer's disease(K)(0.9645838)-NOTCH(C)(0.9974926)-Neurotrophin signaling pathway(K)(0.8773714)-Proteogylcan syndecan-mediated signaling events(N)(0.9682702)-Signalling by NGF(R)(0.8635664)
1634	GNAT1	3p21.31	0	0	0	1	0	1	236	0.8105	0	0.10%	Glucagon signaling in metabolic regulation(R)(0.9280466)-Visual signal transduction: Rods(N)(0.9087002)
1635	BCL2A1	15q25.1	0	1	0	1	0	1	537	0.8105	0	0.19%	()
1636	RORC	1q21.3	0	2	0	0	0	1	50	0.8105	0	0.19%	Hypoxia response via HIF activation(P)(0.846782)
1637	PHAX	5q23.2	0	0	0	3	0	1	49	0.8105	0	0.29%	Metabolism of non-coding RNA(R)(0.997796)
1638	OTUD5	23p11.23	0	2	0	6	0	1	71	0.8105	0	0.77%	RIG-I-like receptor signaling pathway(K)(0.9990218)
1639	BMP2	20p12.3	0	0	0	1	0	1	826	0.8105	0	0.10%	BMP receptor signaling(N)(0.9843246)-Pathways in cancer(K)(0.9991494)-TGF-beta signaling pathway(K)(0.9385942)
1640	FGF22	19p13.3	0	0	0	2	0	1	653	0.8105	0	0.19%	MAPK signaling pathway(K)(0.9969476)-Pathways in cancer(K)(0.9976072)-Regulation of actin cytoskeleton(K)(0.998809)
1641	SULT2B1	19q13.32	0	1	0	1	0	1	115	0.8105	0	0.19%	Biological oxidations(R)(0.9554806)
1642	TPH1	11p15.1	0	1	0	0	0	1	1161	0.8105	0	0.10%	()
1643	FDPS	1q22	0	1	0	0	0	1	1123	0.8105	0	0.10%	Inositol phosphate metabolism(K)(0.8819486)-Metablism of nucleotides(R)(0.9110982)-Sphingolipid metabolism(K)(0.9004206)
1644	MAN2B1	19p13.13	0	0	0	2	0	1	138	0.8105	0	0.19%	()
1645	LRP8	1p32.3	0	0	0	1	0	1	61	0.8105	0	0.10%	()
1646	RRM2B	8q22.3	0	0	0	1	0	1	1289	0.8105	0	0.10%	Metabolic pathways(K)(0.997753)
1647	ATP1A1	1p13.1	0	1	0	0	0	1	287	0.8105	0	0.10%	()
1648	CRY2	11p11.2	0	0	0	2	0	1	30	0.8105	0	0.19%	()
1649	ACADVL	17p13.1	0	0	0	4	0	1	1126	0.8105	0	0.39%	Metabolic pathways(K)(0.9989426)
1650	MSC	8q13.3	0	1	0	1	0	1	149	0.8105	0	0.19%	()
1651	INSR	19p13.2	0	0	0	4	0	1	957	0.8105	0	0.39%	Adherens junction(K)(0.9978056)-Aldosterone-regulated sodium reabsorption(K)(0.9966324)-Endothelins(N)(0.8376762)-IFN-gamma pathway(N)(0.997654)-Insulin signaling pathway(K)(0.9937306)-Proteogylcan syndecan-mediated signaling events(N)(0.9983528)
1652	IAPP	12p12.1	0	1	0	1	0	1	34	0.8105	0	0.19%	()
1653	CBX4	17q25.3	0	2	0	0	0	1	61	0.8105	0	0.19%	Regulation of retinoblastoma protein(N)(0.989962)
1654	MAPT	17q21.31	0	1	0	1	0	1	1001	0.8105	0	0.19%	Alzheimer's disease(K)(0.9972634)-Apoptosis(R)(0.99894)-Glypican pathway(N)(0.9987512)-IFN-gamma pathway(N)(0.9972426)-LPA receptor mediated events(N)(0.9940138)-MAPK signaling pathway(K)(0.9992684)
1655	SLC6A3	5p15.33	0	0	0	1	0	1	240	0.8105	0	0.10%	Parkinson disease(P)(0.9975308)-Parkinson's disease(K)(0.9899394)
1656	PARD6A	16q22.1	0	0	0	10	0	1	795	0.8105	0	0.96%	Endocytosis(K)(0.9988344)-Glypican pathway(N)(0.996203)-IFN-gamma pathway(N)(0.9964982)-Tight junction(K)(0.997519)
1657	SOD2	6q25.3	0	0	0	4	0	1	332	0.8105	0	0.39%	FoxO family signaling(N)(0.9978716)-Huntington's disease(K)(0.9977182)-Peroxisome(K)(0.9994452)
1658	GANAB	11q12.3	0	0	0	3	0	1	1281	0.8105	0	0.29%	Metabolic pathways(K)(0.9981418)-Protein processing in endoplasmic reticulum(K)(0.9979274)
1659	EIF2S1	14q23.3	0	0	0	1	0	1	448	0.8105	0	0.10%	()
1660	ADAM17	2p25.1	0	0	0	1	0	1	831	0.8105	0	0.10%	Alzheimer's disease(K)(0.9872018)
1661	IL22	12q15	0	4	0	0	0	1	327	0.8105	0	0.39%	Cytokine-cytokine receptor interaction(K)(0.9982652)-Jak-STAT signaling pathway(K)(0.9986364)
1662	BID	22q11.21	0	0	0	3	0	1	1110	0.8105	0	0.29%	Alzheimer's disease(K)(0.9971678)-Apoptosis(R)(0.999257)-Natural killer cell mediated cytotoxicity(K)(0.995993)-Pathways in cancer(K)(0.9988992)-Sphingosine 1-phosphate (S1P) pathway(N)(0.99657)-TNF receptor signaling pathway(N)(0.9777028)-Viral myocarditis(K)(0.9979964)-p53 signaling pathway(K)(0.9967184)
1663	CYC1	8q24.3	0	1	0	0	0	1	1489	0.8105	0	0.10%	FAS signaling pathway(P)(0.8955406)-Metablism of nucleotides(R)(0.9398474)-Sphingolipid metabolism(K)(0.9154976)
1664	GALK1	17q25.1	0	2	0	0	0	1	1131	0.8105	0	0.19%	Metabolic pathways(K)(0.9985146)
1665	ELF1	13q14.11	0	0	0	12	0	1	188	0.8105	0	1.16%	Angiopoietin receptor Tie2-mediated signaling(N)(0.998709)-IL2-mediated signaling events(N)(0.9960468)-Regulation of retinoblastoma protein(N)(0.9995366)
1666	PRKACA	19p13.12	0	0	0	1	0	1	2577	0.8105	0	0.10%	Ceramide signaling pathway(N)(0.8333644)-Melanogenesis(K)(0.8110358)-stathmin and breast cancer resistance to antimicrotubule agents(B)(0.8201546)
1667	SLC27A6	5q23.3	0	0	0	2	0	1	69	0.8105	0	0.19%	()
1668	DDC	7p12.2	0	0	0	1	0	1	1173	0.8105	0	0.10%	Amino sugar and nucleotide sugar metabolism(K)(0.9840246)-Arginine and proline metabolism(K)(0.9969984)-Pantothenate and CoA biosynthesis(K)(0.8962648)-Pyrimidine metabolism(K)(0.9744132)-Steroid biosynthesis(K)(0.8145252)
1669	MAP3K11	11q13.1	0	0	0	2	0	1	579	0.8105	0	0.19%	()
1670	RNASEN	5p13.3	0	0	0	1	0	1	18	0.8105	0	0.10%	Regulatory RNA pathways(R)(0.9919838)
1671	ANPEP	15q26.1	0	3	0	0	0	1	1251	0.8105	0	0.29%	Glutathione metabolism(K)(0.9959492)-Metabolic pathways(K)(0.9992106)
1672	ACP6	1q21.1	0	2	0	1	0	1	16	0.8105	0	0.29%	()
1673	SI	3q26.1	0	0	0	2	0	1	1183	0.8105	0	0.19%	Metabolic pathways(K)(0.9971066)-Metabolism of carbohydrates(R)(0.9985794)
1674	PIAS2	18q21.1	0	0	0	1	0	1	642	0.8105	0	0.10%	Colorectal cancer(K)(0.8605204)-IL12 signaling mediated by STAT4(N)(0.9429014)-sprouty regulation of tyrosine kinase signals(B)(0.86065)
1675	PPP1R14A	19q13.2	0	1	0	1	0	1	132	0.8105	0	0.19%	alpha-Linolenic acid metabolism(K)(0.8816766)
1676	GRIP1	12q14.3	0	2	0	0	0	1	48	0.8105	0	0.19%	()
1677	PIK3C2G	12p12.3	0	0	0	3	0	1	1474	0.8105	0	0.29%	B cell activation(P)(0.8735672)-EGF receptor signaling pathway(P)(0.9950372)-Hypoxia response via HIF activation(P)(0.9941704)-Integrin signalling pathway(P)(0.999391)-Metabolic pathways(K)(0.9981732)
1678	IL12A	3q25.33	0	0	0	1	0	1	637	0.8105	0	0.10%	()
1679	KEAP1	19p13.2	0	0	0	3	0	1	155	0.8105	0	0.29%	Ubiquitin mediated proteolysis(K)(0.9983074)
1680	BAI1	8q24.3	0	1	0	1	0	1	92	0.8105	0	0.19%	p53 signaling pathway(K)(0.999089)
1681	HS6ST3	13q32.1	0	0	0	7	0	1	26	0.8105	0	0.67%	Glycosaminoglycan biosynthesis - heparan sulfate(K)(0.919218)
1682	PHKG2	16p11.2	0	0	0	1	0	1	491	0.8105	0	0.10%	Metabolism of carbohydrates(R)(0.998718)
1683	ACP5	19p13.2	0	1	0	2	0	1	146	0.8105	0	0.29%	Lysosome(K)(0.9952592)
1684	FEN1	11q12.2	0	0	0	1	0	1	301	0.8105	0	0.10%	()
1685	ME1	6q14.2	0	1	0	3	0	1	1198	0.8105	0	0.39%	Metabolic pathways(K)(0.9991882)
1686	FURIN	15q26.1	0	0	0	1	0	1	1073	0.8105	0	0.10%	Glypican 1 network(N)(0.9676126)-Metabolism of proteins(R)(0.9932686)-NOTCH(C)(0.8518546)-Signaling by PDGF(R)(0.9986814)
1687	ATF5	19q13.33	0	1	0	1	0	1	22	0.8105	0	0.19%	()
1688	MTMR6	13q12.13	0	0	0	3	0	1	1131	0.8105	0	0.29%	Metabolic pathways(K)(0.9975896)
1689	ARFGEF1	8q13.2	0	2	0	1	0	1	49	0.8105	0	0.29%	adp-ribosylation factor(B)(0.9975116)-thrombin signaling and protease-activated receptors(B)(0.9977626)
1690	EIF4G2	11p15.3	0	0	0	1	0	1	92	0.8105	0	0.10%	()
1691	WNT2	7q31.2	0	1	0	0	0	1	745	0.8105	0	0.10%	()
1692	COPB1	11p15.2	0	1	0	1	0	1	41	0.8105	0	0.19%	Membrane Trafficking(R)(0.8879554)
1693	NR1I2	3q13.33	0	0	0	1	0	1	117	0.8105	0	0.10%	()
1694	LDHD	16q23.1	0	0	0	8	0	1	40	0.8105	0	0.77%	Pyruvate metabolism(K)(0.999256)
1695	DIS3	13q22.1	0	0	0	8	0	1	59	0.8105	0	0.77%	RNA degradation(K)(0.99786)
1696	SULT1A1	16p11.2	0	1	0	0	0	1	86	0.8105	0	0.10%	()
1697	LRAT	4q32.1	0	0	0	1	0	1	93	0.8105	0	0.10%	()
1698	UPB1	22q11.23	0	0	0	1	0	1	1138	0.8105	0	0.10%	()
1699	EIF4G3	1p36.12	0	0	0	3	0	1	92	0.8105	0	0.29%	eukaryotic protein translation(B)(0.9439336)
1700	HUS1	7p12.3	0	0	0	1	0	1	181	0.8105	0	0.10%	Cell Cycle Checkpoints(R)(0.8921292)
1701	RNASE3	14q11.2	0	1	0	1	0	1	31	0.8105	0	0.19%	()
1702	GAST	17q21.2	0	3	0	3	0	1	74	0.8105	0	0.58%	Gastric acid secretion(K)(0.9993714)
1703	SAP18	13q12.11	0	0	0	7	0	1	660	0.8105	0	0.67%	Glypican pathway(N)(0.9708296)-IFN-gamma pathway(N)(0.9960858)-Regulation of Telomerase(N)(0.9991254)-Signaling events mediated by HDAC Class I(N)(0.9988192)-Signaling events mediated by the Hedgehog family(N)(0.9971448)
1704	CPE	4q32.3	0	0	0	1	0	1	496	0.8105	0	0.10%	()
1705	CYB5A	18q22.3	0	0	0	1	0	1	13	0.8105	0	0.10%	()
1706	MSH3	5q14.1	0	0	0	1	0	1	346	0.8105	0	0.10%	Mismatch repair(K)(0.9527444)-Pathways in cancer(K)(0.9983694)
1707	PPCDC	15q24.2	0	0	0	1	0	1	1122	0.8105	0	0.10%	Metabolic pathways(K)(0.9990502)
1708	AATF	17q12	0	1	0	2	0	1	224	0.8105	0	0.29%	Regulation of retinoblastoma protein(N)(0.999417)-Signalling by NGF(R)(0.9992524)
1709	C1QA	1p36.12	0	0	0	2	0	1	371	0.8105	0	0.19%	Chagas disease(K)(0.8435798)-Systemic lupus erythematosus(K)(0.9877568)
1710	PROC	2q14.3	0	0	0	1	0	1	435	0.8105	0	0.10%	Translation(R)(0.801895)
1711	BHLHE41	12p12.1	0	4	0	1	0	1	23	0.8105	0	0.48%	()
1712	CPEB1	15q25.2	0	3	0	0	0	1	251	0.8105	0	0.29%	Oocyte meiosis(K)(0.890181)-Signaling by Aurora kinases(N)(0.9658718)
1713	CHST1	11p11.2	0	0	0	2	0	1	15	0.8105	0	0.19%	()
1714	CTSK	1q21.2	0	4	0	0	0	1	222	0.8105	0	0.39%	Lysosome(K)(0.9990504)-Toll-like receptor signaling pathway(K)(0.9949526)
1715	ATP5H	17q25.1	0	1	0	0	0	1	1338	0.8105	0	0.10%	Huntington's disease(K)(0.9611602)-Metablism of nucleotides(R)(0.9533726)-Metabolic pathways(K)(0.9988974)-Parkinson's disease(K)(0.997699)
1716	SLC23A1	5q31.2	0	0	0	1	0	1	13	0.8105	0	0.10%	()
1717	CASP5	11q22.3	0	0	0	9	0	1	77	0.8105	0	0.87%	NOD-like receptor signaling pathway(K)(0.9990612)-internal ribosome entry pathway(B)(0.9982844)
1718	EIF2AK4	15q15.1	0	0	0	4	0	1	175	0.8105	0	0.39%	Protein processing in endoplasmic reticulum(K)(0.9976078)-regulation of eif2(B)(0.9129082)
1719	PKN2	1p22.2	0	0	0	3	0	1	196	0.8105	0	0.29%	Alzheimer disease-amyloid secretase pathway(P)(0.9917146)-EGFR1(C)(0.999325)
1720	NLRP1	17p13.2	0	0	0	4	0	1	72	0.8105	0	0.39%	Cellular roles of Anthrax toxin(N)(0.9958456)-NOD-like receptor signaling pathway(K)(0.9982564)
1721	SPHK2	19q13.33	0	1	0	1	0	1	1806	0.8105	0	0.19%	BCR signaling pathway(N)(0.9240322)-Calcium signaling pathway(K)(0.9960736)-IL12 signaling mediated by STAT4(N)(0.8868162)-Metabolic pathways(K)(0.996897)
1722	ST8SIA1	12p12.1	0	1	0	2	0	1	1124	0.8105	0	0.29%	Metabolic pathways(K)(0.9988212)
1723	ENGASE	17q25.3	0	1	0	0	0	1	16	0.8105	0	0.10%	()
1724	VDAC2	10q22.2	0	1	0	1	0	1	375	0.8105	0	0.19%	Calcium signaling pathway(K)(0.9974042)
1725	GPI	19q13.11	0	0	0	1	0	1	1235	0.8105	0	0.10%	Glucose Regulation of Insulin Secretion(R)(0.9153854)-Glycosylphosphatidylinositol(GPI)-anchor biosynthesis(K)(0.9386682)-Linoleic acid metabolism(K)(0.9306518)
1726	SRP9	1q42.12	0	1	0	0	0	1	56	0.8105	0	0.10%	()
1727	PTP4A3	8q24.3	0	1	0	1	0	1	22	0.8105	0	0.19%	()
1728	TREH	11q23.3	0	0	0	11	0	1	53	0.8105	0	1.06%	Starch and sucrose metabolism(K)(0.9979394)
1729	SYNJ2	6q25.3	0	0	0	3	0	1	1159	0.8105	0	0.29%	Metabolic pathways(K)(0.9975144)-Phosphatidylinositol signaling system(K)(0.9968308)-endocytotic role of ndk phosphins and dynamin(B)(0.9920488)
1730	MKNK1	1p33	0	0	0	1	0	1	1025	0.8105	0	0.10%	Endothelins(N)(0.8842516)-Glypican pathway(N)(0.9947082)-Insulin signaling pathway(K)(0.9504746)-MAPK signaling pathway(K)(0.9980658)
1731	ASPH	8q12.3	0	2	0	1	0	1	17	0.8105	0	0.29%	hypoxia-inducible factor in the cardivascular system(B)(0.9956782)
