# Supplementary material for: DriverNet: uncovering the impact of somatic driver mutations on transcriptional networks in cancer
Source: Genome Biol. 2012 Dec 22;13(12):R124. doi: 10.1186/gb-2012-13-12-r124 (PMC4056374; doi:10.1186/gb-2012-13-12-r124)
Supplement: Additional file 11 — Ranked list of candidate driver genes for the HGS dataset. rank: rank of the gene according to DriverNet, gene: gene symbol, gband: gene chromosome location and gene band, SNV.Indel: number of cases with SNV or indel in that specific gene, HLAMP: number of cases with copy number high-level amplifications, AMP: number of cases with copy number amplifications, HOMD: number of cases with copy number homozygous deletions, HETD: number of cases with copy number hemizygous deletions, covered events: the number of events (edges) connected to the gene on the left of the bipartite graph, node degree: the number of genes connected to the gene of interest in the influence graph, p.value: P value corrected for the multiple test using the Benjamini-Hochberg approach, CGC.status: Cancer Gene Census (CGC) membership status (1 = found in CGC, 0 = not in CGC), percentage.event: percentage of cases with genomic aberrations in the gene of interest, p.way: top pathways associated with outlying genes (posterior probability > 0.8); numbers in parentheses show the posterior probability. [file gb-2012-13-12-r124-S11.TXT]

rank	gene	gband	SNV.Indel	HLAMP	AMP	HOMD	HETD	covered_events	node_degree	p.value	CGC.status	percentage.event	as.character(p.way)
1	TP53	17p13.1	247	0	0	1	0	19827	1976	0	1	81.25%	Amyotrophic lateral sclerosis (ALS)(K)(0.9941352)-Apoptosis signaling pathway(P)(0.9103624)-Apoptosis(K)(0.9890682)-BARD1 signaling events(N)(0.9944954)-BMP receptor signaling(N)(0.9952354)-Cell Cycle Checkpoints(R)(0.996112)-Cell cycle(K)(0.9962892)-Glypican pathway(N)(0.9965652)-Huntington disease(P)(0.9972548)-Huntington's disease(K)(0.9988258)-Hypoxic and oxygen homeostasis regulation of HIF-1-alpha(N)(0.9980394)-IFN-gamma pathway(N)(0.9956956)-MAPK signaling pathway(K)(0.9985538)-Neurotrophin signaling pathway(K)(0.9919606)-Pathways in cancer(K)(0.9947254)-Plasma membrane estrogen receptor signaling(N)(0.9976794)-Prostate cancer(K)(0.9914686)-Signaling by Aurora kinases(N)(0.9560382)-Signaling events mediated by HDAC Class I(N)(0.9952128)-TGFBR(C)(0.996291)-TNF receptor signaling pathway(N)(0.9924266)-Wnt signaling pathway(K)(0.9940878)-Wnt signaling pathway(P)(0.9994522)-cell cycle: g2/m checkpoint(B)(0.9695966)-double stranded rna induced gene expression(B)(0.9896248)-estrogen responsive protein efp controls cell cycle and breast tumors growth(B)(0.9745092)-hypoxia and p53 in the cardiovascular system(B)(0.97587)-overview of telomerase protein component gene htert transcriptional regulation(B)(0.969238)-p53 pathway by glucose deprivation(P)(0.9778896)-p53 signaling pathway(K)(0.995229)-p75(NTR)-mediated signaling(N)(0.9972462)-regulation of transcriptional activity by pml(B)(0.9859806)-telomeres telomerase cellular aging and immortality(B)(0.9879448)-tumor suppressor arf inhibits ribosomal biogenesis(B)(0.9839608)
2	KRAS	12p12.1	2	9	0	0	0	824	1948	0	1	3.62%	Aldosterone-regulated sodium reabsorption(K)(0.9937148)-Axon guidance(K)(0.9979432)-B cell receptor signaling pathway(K)(0.8635254)-Cell surface interactions at the vascular wall(R)(0.9981564)-Chemokine signaling pathway(K)(0.9973368)-Dorso-ventral axis formation(K)(0.994714)-EGFR1(C)(0.9965742)-EphrinB-EPHB pathway(N)(0.9310838)-ErbB signaling pathway(K)(0.9933418)-Gap junction(K)(0.9974968)-Glypican pathway(N)(0.8814402)-GnRH signaling pathway(K)(0.9842752)-Insulin signaling pathway(K)(0.9977864)-Integrin signalling pathway(P)(0.996111)-Long-term depression(K)(0.9887596)-Long-term potentiation(K)(0.9440626)-MAPK signaling pathway(K)(0.998674)-Melanogenesis(K)(0.9935118)-Natural killer cell mediated cytotoxicity(K)(0.9968082)-Neurotrophin signaling pathway(K)(0.9898792)-Pathways in cancer(K)(0.9982756)-Plasma membrane estrogen receptor signaling(N)(0.9945026)-Progesterone-mediated oocyte maturation(K)(0.9845962)-Regulation of actin cytoskeleton(K)(0.998662)-Signaling by EGFR(R)(0.9908292)-Signaling by PDGF(R)(0.985994)-Signalling by NGF(R)(0.993978)-T cell receptor signaling pathway(K)(0.9793708)-TRAIL signaling pathway(N)(0.989971)-Tight junction(K)(0.998426)-VEGF signaling pathway(K)(0.9586666)-p75(NTR)-mediated signaling(N)(0.9960282)-telomeres telomerase cellular aging and immortality(B)(0.990966)
3	UGT2B28	4q13.2	0	0	0	19	0	801	1192	0	0	6.25%	Drug metabolism - cytochrome P450(K)(0.997518)-Metabolic pathways(K)(0.99945)-Porphyrin and chlorophyll metabolism(K)(0.9970504)-Retinol metabolism(K)(0.9986394)-Starch and sucrose metabolism(K)(0.997086)
4	BCAT1	12p12.1	0	9	0	0	0	450	1223	0	0	2.96%	"Metabolic pathways(K)(0.9987094)-Metabolism of amino acids(R)(0.9993698)-Synaptic Transmission(R)(0.9977474)-Valine, leucine and isoleucine biosynthesis(K)(0.9842164)"
5	LCT	2q21.3	6	0	0	1	0	390	1180	0	0	2.30%	Metabolic pathways(K)(0.9977358)-Metabolism of carbohydrates(R)(0.9993356)
6	PTEN	10q23.31	2	0	0	7	0	370	1456	0	1	2.96%	Endothelins(N)(0.9381736)-Focal adhesion(K)(0.9967286)-IFN-gamma pathway(N)(0.9974994)-Inflammation mediated by chemokine and cytokine signaling pathway(P)(0.9916766)-Nectin adhesion pathway(N)(0.9964318)-Pathways in cancer(K)(0.9967214)-Phosphatidylinositol signaling system(K)(0.9927258)-Prostate cancer(K)(0.9456512)-Proteogylcan syndecan-mediated signaling events(N)(0.9975442)-Signaling events mediated by Stem cell factor receptor (c-Kit)(N)(0.9946218)-Signalling by NGF(R)(0.9980784)-TCR signaling in naive CD4+ T cells(N)(0.9770992)-TRAIL signaling pathway(N)(0.9738798)-Tight junction(K)(0.9979944)-ctcf: first multivalent nuclear factor(B)(0.9915608)-p53 signaling pathway(K)(0.9984056)-skeletal muscle hypertrophy is regulated via akt-mtor pathway(B)(0.9415118)
7	PLCB1	20p12.3	4	0	0	1	0	344	2605	0	0	1.64%	Alzheimer's disease(K)(0.9819084)-Calcium signaling pathway(K)(0.9972282)-Chagas disease(K)(0.955156)-Chemokine signaling pathway(K)(0.995248)-Formation of Platelet plug(R)(0.9749752)-Gap junction(K)(0.958968)-Gastric acid secretion(K)(0.9730898)-Heterotrimeric G-protein signaling pathway-Gq alpha and Go alpha mediated pathway(P)(0.9903144)-Huntington's disease(K)(0.9974978)-Inflammation mediated by chemokine and cytokine signaling pathway(P)(0.9283642)-Metabolic pathways(K)(0.9976164)-Plasma membrane estrogen receptor signaling(N)(0.998162)-Salivary secretion(K)(0.994749)-Vascular smooth muscle contraction(K)(0.9261226)-Wnt signaling pathway(K)(0.9917212)-Wnt signaling pathway(P)(0.9950502)-actions of nitric oxide in the heart(B)(0.9960092)-effects of calcineurin in keratinocyte differentiation(B)(0.9704834)-pkc-catalyzed phosphorylation of inhibitory phosphoprotein of myosin phosphatase(B)(0.9524312)
8	RB1	13q14.2	6	0	0	13	0	338	1060	0	1	6.25%	AndrogenReceptor(C)(0.9981534)-Cell cycle(K)(0.9974086)-DNA Replication(R)(0.9391684)-FAS signaling pathway (CD95)(N)(0.9862052)-FOXM1 transcription factor network(N)(0.9951816)-G1/S Transition(R)(0.9960984)-Glioma(K)(0.9927482)-ID(C)(0.9959342)-Pathways in cancer(K)(0.9991916)-Prostate cancer(K)(0.9942044)-Regulation of retinoblastoma protein(N)(0.9973964)-Sphingosine 1-phosphate (S1P) pathway(N)(0.8655614)-TGFBR(C)(0.998471)-TNF receptor signaling pathway(N)(0.9977902)-TRAIL signaling pathway(N)(0.9947548)-mechanism of gene regulation by peroxisome proliferators via ppara(B)(0.9959356)-regulation of transcriptional activity by pml(B)(0.9534844)-telomeres telomerase cellular aging and immortality(B)(0.9891636)-tumor suppressor arf inhibits ribosomal biogenesis(B)(0.9577706)
9	ALG8	11q14.1	2	5	0	0	0	316	1123	0	0	2.30%	Metabolic pathways(K)(0.9993144)
10	DGKB	7p21.2	3	1	0	1	0	302	1164	0	0	1.64%	Glycerophospholipid metabolism(K)(0.9992646)-Metabolic pathways(K)(0.9979492)-Phosphatidylinositol signaling system(K)(0.9985398)
11	PLCD4	2q35	3	0	0	1	0	276	1385	0	0	1.32%	Calcium signaling pathway(K)(0.9990312)-Inflammation mediated by chemokine and cytokine signaling pathway(P)(0.998883)-Inositol phosphate metabolism(K)(0.9449228)-Metabolic pathways(K)(0.9989322)
12	TTN	2q31.2	53	0	0	1	0	212	134	0	0	17.76%	Dilated cardiomyopathy(K)(0.9968462)-Further platelet releasate(R)(0.9989886)-Hypertrophic cardiomyopathy (HCM)(K)(0.9983808)-Muscle contraction(R)(0.9976592)
13	SI	3q26.1	7	0	0	0	0	211	1183	0	0	2.30%	Metabolic pathways(K)(0.9979234)-Metabolism of carbohydrates(R)(0.9992018)
14	PRKCB	16p12.1	2	0	0	3	0	210	2397	0	0	1.64%	Alzheimer disease-amyloid secretase pathway(P)(0.9988692)-Calcium signaling pathway(K)(0.9822814)-EGFR1(C)(0.9963398)-Endothelins(N)(0.886736)-Fc gamma R-mediated phagocytosis(K)(0.9927862)-Formation of Platelet plug(R)(0.995894)-Gastric acid secretion(K)(0.9478488)-Heterotrimeric G-protein signaling pathway-Gq alpha and Go alpha mediated pathway(P)(0.988946)-MAPK signaling pathway(K)(0.9970338)-Natural killer cell mediated cytotoxicity(K)(0.9839062)-Pancreatic secretion(K)(0.99469)-Pathways in cancer(K)(0.9974452)-Phosphatidylinositol signaling system(K)(0.9931838)-Salivary secretion(K)(0.9960422)-TGFBR(C)(0.9961932)-TNF receptor signaling pathway(N)(0.981662)-Tight junction(K)(0.9928294)-Vibrio cholerae infection(K)(0.9823602)-Wnt signaling pathway(P)(0.9984386)-Wnt(C)(0.993482)-keratinocyte differentiation(B)(0.9827082)
15	AKT2	19q13.2	0	3	0	1	0	202	1942	0	1	1.32%	Adipocytokine signaling pathway(K)(0.8538768)-Chagas disease(K)(0.9756172)-Chemokine signaling pathway(K)(0.9158728)-FAS signaling pathway(P)(0.8321764)-Fc gamma R-mediated phagocytosis(K)(0.9950426)-Focal adhesion(K)(0.9336354)-Glypican pathway(N)(0.9452146)-Huntington disease(P)(0.996196)-Inflammation mediated by chemokine and cytokine signaling pathway(P)(0.9758192)-Insulin signaling pathway(K)(0.9954608)-Jak-STAT signaling pathway(K)(0.974033)-MAPK signaling pathway(K)(0.9970048)-Pathways in cancer(K)(0.9973382)-Prostate cancer(K)(0.9728798)-Proteogylcan syndecan-mediated signaling events(N)(0.974723)-Regulation of beta-cell development(R)(0.9386878)-Signalling by NGF(R)(0.9884576)-TNF alpha/NF-kB(C)(0.9978812)-Tight junction(K)(0.9988586)
16	EHHADH	3q27.2	2	0	0	0	0	200	1306	0	0	0.66%	Metabolic pathways(K)(0.9986822)-Peroxisome(K)(0.9978084)
17	TUSC3	8p22	2	0	0	1	0	174	1277	0	0	0.99%	Metabolic pathways(K)(0.9989172)-Protein processing in endoplasmic reticulum(K)(0.996983)
18	PAK1	11q14.1	0	6	0	0	0	171	1656	0	0	1.97%	Axon guidance(K)(0.9962194)-Chemokine signaling pathway(K)(0.9972316)-EGFR1(C)(0.9981158)-Focal adhesion(K)(0.9588372)-IFN-gamma pathway(N)(0.917444)-IL1-mediated signaling events(N)(0.9830564)-MAPK signaling pathway(K)(0.9988962)-Natural killer cell mediated cytotoxicity(K)(0.998811)-Proteogylcan syndecan-mediated signaling events(N)(0.96565)-Ras Pathway(P)(0.873663)-Regulation of actin cytoskeleton(K)(0.9950764)-Renal cell carcinoma(K)(0.8547814)-TNF receptor signaling pathway(N)(0.9305616)
19	RHOA	3p21.31	2	0	0	0	0	170	2226	0	0	0.66%	Axon guidance(K)(0.9985578)-Chemokine signaling pathway(K)(0.9701026)-Endocytosis(K)(0.979192)-Heterotrimeric G-protein signaling pathway-Gq alpha and Go alpha mediated pathway(P)(0.9979488)-Inflammation mediated by chemokine and cytokine signaling pathway(P)(0.985692)-Integrin signalling pathway(P)(0.995209)-Leukocyte transendothelial migration(K)(0.994608)-Pathogenic Escherichia coli infection(K)(0.9955822)-Pathways in cancer(K)(0.9981756)-Signaling by Aurora kinases(N)(0.9349834)-Signaling by Rho GTPases(R)(0.9930244)-Signaling events mediated by Stem cell factor receptor (c-Kit)(N)(0.8553222)-Tight junction(K)(0.9461524)-Vascular smooth muscle contraction(K)(0.8781856)-Wnt signaling pathway(K)(0.998134)-amb2 Integrin signaling(N)(0.9057438)-p75(NTR)-mediated signaling(N)(0.81614)-protein kinase a at the centrosome(B)(0.8474746)
20	CYP8B1	3p22.1	2	0	0	0	0	162	1241	0	0	0.66%	Metabolic pathways(K)(0.9984436)
21	PPT1	1p34.2	1	1	0	0	0	159	1211	0	0	0.66%	Lysosome(K)(0.9982666)-Metabolic pathways(K)(0.9974908)
22	XYLT1	16p12.3	4	0	0	1	0	155	1139	0	0	1.64%	Metabolic pathways(K)(0.9983886)
23	MGAT5B	17q25.2	2	0	0	0	0	153	1123	0	0	0.66%	Metabolic pathways(K)(0.999265)
24	GSTT1	22q11.23	0	0	0	41	0	151	113	0	0	13.49%	Drug metabolism - cytochrome P450(K)(0.9988474)-Glutathione metabolism(K)(0.9984268)-Metabolism of xenobiotics by cytochrome P450(K)(0.9957334)
25	POLD3	11q13.4	1	3	0	0	0	146	1407	0	0	1.32%	Metabolic pathways(K)(0.99764)-Purine metabolism(K)(0.9955584)-S Phase(R)(0.9720178)
26	CAD	2p23.3	4	0	0	0	0	146	1148	0	0	1.32%	Metabolic pathways(K)(0.9989344)
27	CYP2C19	10q23.33	4	0	0	1	0	145	1179	0	0	1.64%	Metabolic pathways(K)(0.9987882)-Metabolism of xenobiotics by cytochrome P450(K)(0.9982798)
28	PRKCG	19q13.41	2	0	0	1	0	145	2188	0	0	0.99%	Alzheimer disease-amyloid secretase pathway(P)(0.9822354)-Amoebiasis(K)(0.9723892)-Calcium signaling pathway(K)(0.9210644)-EGFR1(C)(0.9882196)-Fc gamma R-mediated phagocytosis(K)(0.9779786)-Focal adhesion(K)(0.97167)-Heterotrimeric G-protein signaling pathway-Gq alpha and Go alpha mediated pathway(P)(0.966189)-MAPK signaling pathway(K)(0.9932768)-Pancreatic secretion(K)(0.9977206)-TGFBR(C)(0.8995418)-TNF receptor signaling pathway(N)(0.9276154)-Tight junction(K)(0.9937968)-Vascular smooth muscle contraction(K)(0.9604482)-Vibrio cholerae infection(K)(0.867083)-Wnt signaling pathway(P)(0.9967664)-Wnt(C)(0.8402766)-keratinocyte differentiation(B)(0.8283006)
29	F2	11p11.2	3	0	0	0	0	144	1288	1.00E-04	0	0.99%	Angiopoietin receptor Tie2-mediated signaling(N)(0.9706036)-Cell surface interactions at the vascular wall(R)(0.997002)-FOXA transcription factor networks(N)(0.8492268)-Metabolism of proteins(R)(0.9972574)-Neuroactive ligand-receptor interaction(K)(0.9973056)-Proteogylcan syndecan-mediated signaling events(N)(0.9991488)-Regulation of IGF Activity by IGFBP(R)(0.9188086)-Regulation of actin cytoskeleton(K)(0.998708)-classical complement pathway(B)(0.8940962)
30	AOX1	2q33.1	4	0	0	1	0	141	1164	1.00E-04	0	1.64%	Metabolic pathways(K)(0.9980038)
31	ACACB	12q24.11	4	0	0	0	0	140	1346	1.00E-04	0	1.32%	Adipocytokine signaling pathway(K)(0.993432)-Insulin signaling pathway(K)(0.99893)-Metabolic pathways(K)(0.9990816)-Metabolism of lipids and lipoproteins(R)(0.998057)
32	ST6GALNAC3	1p31.1	2	0	0	0	0	128	1120	2.00E-04	0	0.66%	Metabolic pathways(K)(0.999312)
33	KIT	4q12	5	0	0	1	0	127	870	2.00E-04	1	1.97%	Cytokine-cytokine receptor interaction(K)(0.9991534)-Endocytosis(K)(0.9977664)-Melanogenesis(K)(0.9980256)-Pathways in cancer(K)(0.9987164)-Signaling events mediated by Stem cell factor receptor (c-Kit)(N)(0.994937)
34	GALNT13	2q23.3	2	0	0	1	0	126	1121	2.00E-04	0	0.99%	Metabolic pathways(K)(0.9992762)
35	PTK2	8q24.3	1	0	0	0	0	124	1670	5.00E-04	0	0.33%	Amoebiasis(K)(0.944943)-Angiopoietin receptor Tie2-mediated signaling(N)(0.947362)-Chemokine signaling pathway(K)(0.990386)-Formation of Platelet plug(R)(0.998964)-Leukocyte transendothelial migration(K)(0.9982556)
36	ST3GAL3	1p34.1	3	0	0	0	0	124	1127	5.00E-04	0	0.99%	Metabolic pathways(K)(0.9989654)
37	DHFR	18q11.2	0	3	0	1	0	122	1238	5.00E-04	0	1.32%	G1/S Transition(R)(0.9922016)-Metabolic pathways(K)(0.9996804)-Metabolism of vitamins and cofactors(R)(0.9190746)
38	ADCY8	8q24.22	0	3	0	0	0	115	1232	7.00E-04	0	0.99%	Calcium signaling pathway(K)(0.994562)-Chemokine signaling pathway(K)(0.9995258)-Dilated cardiomyopathy(K)(0.8563408)-Gap junction(K)(0.9900782)-GnRH signaling pathway(K)(0.9744462)-Heterotrimeric G-protein signaling pathway-Gi alpha and Gs alpha mediated pathway(P)(0.990843)-Melanogenesis(K)(0.997779)-Pancreatic secretion(K)(0.9992234)-Purine metabolism(K)(0.9928074)-Signalling by NGF(R)(0.9974004)-Taste transduction(K)(0.9810992)-Vascular smooth muscle contraction(K)(0.978809)
39	MTHFD2L	4q13.3	1	2	0	2	0	114	1124	7.00E-04	0	1.64%	Metabolic pathways(K)(0.9980638)
40	LAMA3	18q11.2	7	2	0	1	0	114	794	7.00E-04	0	3.29%	Amoebiasis(K)(0.9968664)-ECM-receptor interaction(K)(0.9959372)-Focal adhesion(K)(0.996696)-Integrin signalling pathway(P)(0.9985488)-Pathways in cancer(K)(0.998871)-Proteogylcan syndecan-mediated signaling events(N)(0.9986646)-agrin in postsynaptic differentiation(B)(0.9943352)-prion pathway(B)(0.8225932)
41	NRAS	1p13.2	2	0	0	0	0	112	1923	9.00E-04	1	0.66%	Cell surface interactions at the vascular wall(R)(0.9935446)-Chemokine signaling pathway(K)(0.8215436)-ErbB signaling pathway(K)(0.9662554)-Insulin signaling pathway(K)(0.9441802)-Natural killer cell mediated cytotoxicity(K)(0.9974132)
42	ATP6AP1	23q28	3	0	0	0	0	108	1412	0.0011	0	0.99%	Epithelial cell signaling in Helicobacter pylori infection(K)(0.9988672)-Lysosome(K)(0.9977952)-Metabolic pathways(K)(0.996594)-Phagosome(K)(0.8387854)-Vibrio cholerae infection(K)(0.9714514)
43	ITPR2	12p11.23	4	3	0	0	0	108	1144	0.0011	0	2.30%	Alzheimer's disease(K)(0.9915322)-Calcium signaling pathway(K)(0.9987952)-Endothelin signaling pathway(P)(0.9871698)-Gap junction(K)(0.9935914)-Gastric acid secretion(K)(0.9956592)-GnRH signaling pathway(K)(0.9961202)-Heterotrimeric G-protein signaling pathway-Gq alpha and Go alpha mediated pathway(P)(0.997727)-Long-term depression(K)(0.933788)-Oocyte meiosis(K)(0.9941408)-Opioid Signalling(R)(0.9269338)-Pancreatic secretion(K)(0.9979992)-Phosphatidylinositol signaling system(K)(0.996728)-Salivary secretion(K)(0.9933662)-Signalling by NGF(R)(0.9995148)-Vascular smooth muscle contraction(K)(0.995381)-Wnt signaling pathway(P)(0.9983264)
44	UXS1	2q12.2	2	0	0	0	0	107	1139	0.0012	0	0.66%	Metabolic pathways(K)(0.9990984)
45	HEXA	15q24.1	2	0	0	1	0	106	1228	0.0013	0	0.99%	Lysosome(K)(0.9993782)-Metabolic pathways(K)(0.9978876)
46	GRIN2A	16p13.2	3	0	0	1	0	103	853	0.0018	0	1.32%	Alzheimer's disease(K)(0.9954682)-Calcium signaling pathway(K)(0.9972326)-Huntington disease(P)(0.9984926)-Neuroactive ligand-receptor interaction(K)(0.9970042)-Systemic lupus erythematosus(K)(0.999541)
47	HAO2	1p12	1	0	0	0	0	101	1167	0.0019	0	0.33%	Metabolic pathways(K)(0.99894)-Peroxisome(K)(0.9994484)
48	RPN1	3q21.3	2	0	0	0	0	101	1310	0.0019	1	0.66%	Metabolic pathways(K)(0.9991514)-Protein processing in endoplasmic reticulum(K)(0.9978186)
49	ITGA4	2q31.3	3	0	0	1	0	100	898	0.0019	0	1.32%	Arrhythmogenic right ventricular cardiomyopathy (ARVC)(K)(0.9528822)-Cell adhesion molecules (CAMs)(K)(0.9969116)-Cell surface interactions at the vascular wall(R)(0.9972708)-Focal adhesion(K)(0.9983468)-Hematopoietic cell lineage(K)(0.9374586)-Hypertrophic cardiomyopathy (HCM)(K)(0.9911042)-Integrin cell surface interactions(R)(0.9914734)-Integrin signalling pathway(P)(0.996153)-Intestinal immune network for IgA production(K)(0.9937968)-Leishmaniasis(K)(0.961634)-Leukocyte transendothelial migration(K)(0.9944926)-Regulation of actin cytoskeleton(K)(0.9985704)
50	ALPL	1p36.12	2	0	0	0	0	99	1258	0.002	0	0.66%	Metabolic pathways(K)(0.9984708)-TNF alpha/NF-kB(C)(0.99114)
51	POLE	12q24.33	2	0	0	0	0	99	1391	0.002	0	0.66%	"O-Glycan biosynthesis(K)(0.8681572)-Oxidative phosphorylation(K)(0.9656286)-Primary bile acid biosynthesis(K)(0.859543)-Purine metabolism(K)(0.992877)-Valine, leucine and isoleucine degradation(K)(0.9577432)"
52	NF1	17q11.2	10	0	0	16	0	99	571	0.002	1	8.55%	FOXA transcription factor networks(N)(0.9915232)-MAPK signaling pathway(K)(0.9991492)-Proteogylcan syndecan-mediated signaling events(N)(0.9990866)-chromatin remodeling by hswi/snf atp-dependent complexes(B)(0.9982968)
53	CHSY3	5q23.3	2	0	0	1	0	98	1129	0.0021	0	0.99%	Metabolic pathways(K)(0.9974114)
54	CPS1	2q34	4	0	0	1	0	94	1197	0.0029	0	1.64%	Metabolic pathways(K)(0.9993584)-Metabolism of amino acids(R)(0.9881998)
55	PRPS1L1	NA	2	0	0	0	0	94	1241	0.0029	0	0.66%	Purine metabolism(K)(0.981379)
56	PIK3CA	3q26.32	2	0	0	0	0	93	2397	0.0029	1	0.66%	Apoptosis signaling pathway(P)(0.943866)-Cell surface interactions at the vascular wall(R)(0.9799204)-ErbB signaling pathway(K)(0.9894822)-IL6-mediated signaling events(N)(0.963204)-Natural killer cell mediated cytotoxicity(K)(0.9485242)-Pathways in cancer(K)(0.9878646)-Prostate cancer(K)(0.914234)-Toll-like receptor signaling pathway(K)(0.9906236)
57	FLAD1	1q21.3	2	0	0	0	0	93	1126	0.0029	0	0.66%	Metabolic pathways(K)(0.9963088)
58	ST8SIA1	12p12.1	2	2	0	0	0	93	1124	0.0029	0	1.32%	Metabolic pathways(K)(0.9990892)
59	NDUFV3	21q22.3	2	0	0	0	0	92	1387	0.0029	0	0.66%	Alzheimer's disease(K)(0.9959882)-Fructose and mannose metabolism(K)(0.9612524)-Metabolic pathways(K)(0.9978236)
60	ASNS	7q21.3	2	0	0	0	0	92	1196	0.0029	0	0.66%	()
61	HLA-G	6p21.33	3	0	0	0	0	92	720	0.0029	0	0.99%	Cell adhesion molecules (CAMs)(K)(0.9969858)-Endocytosis(K)(0.9978658)-Immunoregulatory interactions between a Lymphoid and a non-Lymphoid cell(R)(0.9964684)-Natural killer cell mediated cytotoxicity(K)(0.9989332)-Phagosome(K)(0.998254)
62	CREBBP	16p13.3	5	0	0	1	0	91	2270	0.0031	1	1.97%	FOXA transcription factor networks(N)(0.9190676)-Generic Transcription Pathway(R)(0.981388)-Heterotrimeric G-protein signaling pathway-Gi alpha and Gs alpha mediated pathway(P)(0.9961428)-Huntington disease(P)(0.994866)-Huntington's disease(K)(0.9981166)-Hypoxic and oxygen homeostasis regulation of HIF-1-alpha(N)(0.9865046)-Jak-STAT signaling pathway(K)(0.998184)-Long-term potentiation(K)(0.9865538)-Notch signaling pathway(K)(0.9980696)-Plasma membrane estrogen receptor signaling(N)(0.9511194)-Signaling events mediated by HDAC Class I(N)(0.9538448)-Signaling events mediated by the Hedgehog family(N)(0.9897888)-TGF-beta signaling pathway(K)(0.9963222)-TGFBR(C)(0.9975698)-TNF alpha/NF-kB(C)(0.9762676)-Wnt signaling pathway(P)(0.9993338)
63	GSS	20q11.22	3	0	0	1	0	90	1150	0.0031	0	1.32%	Glutathione metabolism(K)(0.9881938)-Metabolic pathways(K)(0.998683)
64	RYR2	1q43	13	0	0	1	0	89	405	0.0034	0	4.61%	Arrhythmogenic right ventricular cardiomyopathy (ARVC)(K)(0.9989554)-Calcium signaling pathway(K)(0.9987908)-Cardiac muscle contraction(K)(0.9973872)-Hypertrophic cardiomyopathy (HCM)(K)(0.998235)-Pancreatic secretion(K)(0.996678)-actions of nitric oxide in the heart(B)(0.9962352)
65	PXN	12q24.31	2	0	0	0	0	88	1175	0.0036	0	0.66%	AndrogenReceptor(C)(0.9934526)-EGFR1(C)(0.9988732)-Integrin signalling pathway(P)(0.9986724)-Integrins in angiogenesis(N)(0.9928458)-Leukocyte transendothelial migration(K)(0.9956962)-Proteogylcan syndecan-mediated signaling events(N)(0.9875866)-Regulation of actin cytoskeleton(K)(0.9911056)-Signaling events mediated by VEGFR1 and VEGFR2(N)(0.9395982)-Signaling events regulated by Ret tyrosine kinase(N)(0.9780908)
66	G6PD	23q28	3	0	0	0	0	88	1152	0.0036	0	0.99%	Metabolic pathways(K)(0.9981448)
67	GSN	9q33.2	1	0	0	0	0	87	837	0.004	0	0.33%	Regulation of actin cytoskeleton(K)(0.9940044)-TNF receptor signaling pathway(N)(0.998635)
68	HRH4	18q11.2	2	2	0	1	0	86	461	0.004	0	1.64%	Class A/1 (Rhodopsin-like receptors)(R)(0.9028688)-Heterotrimeric G-protein signaling pathway-Gi alpha and Gs alpha mediated pathway(P)(0.9983492)-Neuroactive ligand-receptor interaction(K)(0.9988672)-Receptor-ligand complexes bind G proteins(R)(0.991725)
69	UGT1A9	NA	2	0	0	0	0	84	1198	0.0045	0	0.66%	Biological oxidations(R)(0.9155202)-Metabolic pathways(K)(0.998094)
70	BRCA1	17q21.31	8	0	0	1	0	83	535	0.0046	1	2.96%	AndrogenReceptor(C)(0.9934856)-BARD1 signaling events(N)(0.8837132)-DNA Repair(R)(0.9981808)-FOXA transcription factor networks(N)(0.9736348)-Signaling by Aurora kinases(N)(0.9735374)-Ubiquitin mediated proteolysis(K)(0.9987648)-cell cycle: g2/m checkpoint(B)(0.8833498)
71	PAH	12q23.2	3	0	0	0	0	82	1179	0.0046	0	0.99%	Metabolic pathways(K)(0.9986584)
72	ADCY2	5p15.31	4	0	0	0	0	82	1202	0.0046	0	1.32%	Calcium signaling pathway(K)(0.949298)-Chemokine signaling pathway(K)(0.998717)-Melanogenesis(K)(0.9965594)-Pancreatic secretion(K)(0.9967896)-Purine metabolism(K)(0.996398)-Salivary secretion(K)(0.9987776)-Signalling by NGF(R)(0.8881944)
73	BDKRB1	14q32.2	3	0	0	0	0	82	797	0.0046	0	0.99%	Calcium signaling pathway(K)(0.9979614)-Class A/1 (Rhodopsin-like receptors)(R)(0.98258)-Neuroactive ligand-receptor interaction(K)(0.97123)-Regulation of actin cytoskeleton(K)(0.9986122)
74	PPP2R1A	19q13.33	3	0	0	1	0	82	894	0.0046	1	1.32%	G2/M Transition(R)(0.9973476)-Long-term depression(K)(0.9915176)-M Phase(R)(0.9977564)-Oocyte meiosis(K)(0.917899)-Opioid Signalling(R)(0.9973308)-Signalling by NGF(R)(0.995474)-TGF-beta signaling pathway(K)(0.9966816)-Tight junction(K)(0.9978126)-Wnt signaling pathway(K)(0.9981136)
75	OR2M2	1q44	3	0	0	0	0	81	413	0.0048	0	0.99%	Olfactory transduction(K)(0.9974446)
76	ATIC	2q35	2	0	0	1	0	80	1194	0.005	1	0.99%	Metabolic pathways(K)(0.997963)-Purine metabolism(K)(0.9518924)
77	GRIN2B	12p13.1	3	0	0	0	0	80	831	0.005	0	0.99%	Alzheimer's disease(K)(0.9935618)-Amyotrophic lateral sclerosis (ALS)(K)(0.8246568)-Huntington disease(P)(0.998492)-Huntington's disease(K)(0.9963208)-Long-term potentiation(K)(0.9757008)-Neuroactive ligand-receptor interaction(K)(0.9985236)-Systemic lupus erythematosus(K)(0.9985888)
78	ADRBK2	22q11.23	2	0	0	2	0	79	946	0.0053	0	1.32%	Chemokine signaling pathway(K)(0.9965844)-Endocytosis(K)(0.9979644)-Heterotrimeric G-protein signaling pathway-Gi alpha and Gs alpha mediated pathway(P)(0.9974042)-Olfactory transduction(K)(0.9989758)-Parkinson disease(P)(0.996919)-Thromboxane A2 receptor signaling(N)(0.969485)
79	PDGFC	4q32.1	1	0	0	1	0	79	710	0.0053	0	0.66%	Cytokine-cytokine receptor interaction(K)(0.9993182)-Focal adhesion(K)(0.9950834)-Gap junction(K)(0.996785)-Melanoma(K)(0.9711726)-Regulation of actin cytoskeleton(K)(0.9961416)
80	AASS	7q31.32	2	0	0	0	0	78	1146	0.0057	0	0.66%	Metabolic pathways(K)(0.9981276)
81	MYH3	17p13.1	4	0	0	1	0	78	513	0.0057	0	1.64%	Muscle contraction(R)(0.9964196)-Nicotinic acetylcholine receptor signaling pathway(P)(0.9960222)-Tight junction(K)(0.9980336)-Viral myocarditis(K)(0.9982226)-Wnt signaling pathway(P)(0.9968888)
82	CCAR1	10q21.3	6	0	0	0	0	78	274	0.0057	0	1.97%	Formation and Maturation of mRNA Transcript(R)(0.9988218)-Influenza Life Cycle(R)(0.9985508)
83	CLTCL1	22q11.21	4	0	0	1	0	76	720	0.0068	1	1.64%	Bacterial invasion of epithelial cells(K)(0.9974516)-Endocytosis(K)(0.9986796)-Gap junction trafficking and regulation(R)(0.9953198)-Heterotrimeric G-protein signaling pathway-Gi alpha and Gs alpha mediated pathway(P)(0.9990224)-Heterotrimeric G-protein signaling pathway-Gq alpha and Go alpha mediated pathway(P)(0.9034298)-Huntington's disease(K)(0.9972548)-Lysosome(K)(0.9987786)
84	PTDSS1	8q22.1	1	0	0	0	0	75	1136	0.0072	0	0.33%	Glycolysis / Gluconeogenesis(K)(0.9930834)
85	GABRA6	5q34	6	0	0	0	0	74	283	0.0079	0	1.97%	Neuroactive ligand-receptor interaction(K)(0.9983962)
86	OR12D3	NA	2	0	0	0	0	73	389	0.0084	0	0.66%	Olfactory transduction(K)(0.9990246)
87	WNT2B	1p13.2	1	0	0	0	0	72	720	0.0087	0	0.33%	Cadherin signaling pathway(P)(0.9958258)-Pathways in cancer(K)(0.996086)-Wnt signaling pathway(K)(0.9646832)
88	TAF4B	18q11.2	0	4	0	1	0	71	421	0.0096	0	1.64%	Basal transcription factors(K)(0.994834)-Formation and Maturation of mRNA Transcript(R)(0.9976496)-HIV Life Cycle(R)(0.9919942)-Huntington's disease(K)(0.9973528)-Transcription(R)(0.998701)
89	EPHX2	8p21.1	1	0	0	1	0	71	1176	0.0096	0	0.66%	N-Glycan biosynthesis(K)(0.962134)-O-Glycan biosynthesis(K)(0.8508984)-Phosphatidylinositol signaling system(K)(0.973564)-Retinol metabolism(K)(0.9454706)
90	CCNE1	19q12	0	7	0	0	0	70	877	0.0104	1	2.30%	APC/C-mediated degradation of cell cycle proteins(R)(0.83898)-AndrogenReceptor(C)(0.9974854)-BARD1 signaling events(N)(0.9964066)-FOXM1 transcription factor network(N)(0.9923046)-ID(C)(0.9977322)-Oocyte meiosis(K)(0.998137)-Parkinson disease(P)(0.9966734)-Pathways in cancer(K)(0.9977824)-Prostate cancer(K)(0.9900404)-Regulation of retinoblastoma protein(N)(0.9976962)-Signaling events mediated by PRL(N)(0.992477)-TGFBR(C)(0.99877)-il-2 receptor beta chain in t cell activation(B)(0.97122)-p53 signaling pathway(K)(0.9970486)
91	ITPKB	1q42.12	4	0	0	0	0	70	1295	0.0104	0	1.32%	Calcium signaling pathway(K)(0.9187078)-Metabolic pathways(K)(0.997374)
92	CNGA3	2q11.2	4	0	0	0	0	69	420	0.0116	0	1.32%	Olfactory transduction(K)(0.9979352)-Phototransduction(K)(0.82372)
93	PRODH2	19q13.12	2	1	0	0	0	69	1121	0.0116	0	0.99%	Metabolic pathways(K)(0.9563848)
94	MET	7q31.2	4	0	0	0	0	68	1344	0.0132	1	1.32%	Bacterial invasion of epithelial cells(K)(0.894895)-Cytokine-cytokine receptor interaction(K)(0.9969484)-Endocytosis(K)(0.9988094)-Epithelial cell signaling in Helicobacter pylori infection(K)(0.9957512)-Pathways in cancer(K)(0.9946938)-Plasma membrane estrogen receptor signaling(N)(0.9977266)-Regulation of retinoblastoma protein(N)(0.9982968)
95	PRKDC	8q11.21	6	0	0	0	0	67	802	0.0144	0	1.97%	Androgen-mediated signaling(N)(0.9808702)-BARD1 signaling events(N)(0.8308322)-Cell cycle(K)(0.9975688)-DNA Repair(R)(0.9986778)-FAS signaling pathway (CD95)(N)(0.9805428)-Glypican pathway(N)(0.958661)-Non-homologous end-joining(K)(0.988659)-TRAIL signaling pathway(N)(0.9988286)
96	CACNA1D	3p21.1	6	0	0	0	0	66	806	0.0158	0	1.97%	Alzheimer's disease(K)(0.9727448)-Calcium signaling pathway(K)(0.9989586)-Cardiac muscle contraction(K)(0.961393)-Glucose Regulation of Insulin Secretion(R)(0.9985138)-GnRH signaling pathway(K)(0.8896716)-Hypertrophic cardiomyopathy (HCM)(K)(0.986979)-MAPK signaling pathway(K)(0.9989242)-Type II diabetes mellitus(K)(0.9953594)-Vascular smooth muscle contraction(K)(0.996844)
97	NDUFB7	19p13.12	1	1	0	0	0	66	1332	0.0158	0	0.66%	Huntington's disease(K)(0.8678306)-Inositol phosphate metabolism(K)(0.9521798)
98	ADCY9	16p13.3	3	0	0	0	0	65	1253	0.0175	0	0.99%	Calcium signaling pathway(K)(0.996004)-Dilated cardiomyopathy(K)(0.8674206)-Endothelins(N)(0.9505588)-Gap junction(K)(0.9157888)-Gastric acid secretion(K)(0.9965932)-Heterotrimeric G-protein signaling pathway-Gi alpha and Gs alpha mediated pathway(P)(0.9991646)-Oocyte meiosis(K)(0.999458)-Pancreatic secretion(K)(0.9971464)
99	COX5B	2q11.2	0	1	0	0	0	65	1435	0.0175	0	0.33%	N-Glycan biosynthesis(K)(0.975549)
100	ENPP3	6q23.2	2	0	0	1	0	63	1200	0.02	0	0.99%	Metabolic pathways(K)(0.9978824)
101	NFKB1	4q24	1	0	0	1	0	63	1846	0.02	0	0.66%	MAPK signaling pathway(K)(0.971467)-Signaling events mediated by HDAC Class I(N)(0.9944504)-Signalling by NGF(R)(0.8663996)-TNF alpha/NF-kB(C)(0.9208312)-TNF receptor signaling pathway(N)(0.9908274)-p75(NTR)-mediated signaling(N)(0.9225932)
102	ALG1	16p13.3	1	0	0	1	0	63	1123	0.02	0	0.66%	Metabolic pathways(K)(0.9982788)
103	MC2R	18p11.21	3	0	0	1	0	63	351	0.02	0	1.32%	Class A/1 (Rhodopsin-like receptors)(R)(0.9963934)-Neuroactive ligand-receptor interaction(K)(0.9991558)
104	CACNA1C	12p13.33	7	1	0	0	0	62	812	0.0223	0	2.63%	Alzheimer's disease(K)(0.9984968)-Arrhythmogenic right ventricular cardiomyopathy (ARVC)(K)(0.9950668)-Calcium signaling pathway(K)(0.9988844)-Glucose Regulation of Insulin Secretion(R)(0.997939)-Hypertrophic cardiomyopathy (HCM)(K)(0.9931282)-Long-term potentiation(K)(0.9945476)-MAPK signaling pathway(K)(0.9990046)-Vascular smooth muscle contraction(K)(0.9970082)
105	NT5C3	7p14.3	1	0	0	0	0	62	1187	0.0223	0	0.33%	Glycosaminoglycan biosynthesis - heparan sulfate(K)(0.9931118)-Terpenoid backbone biosynthesis(K)(0.8168844)
106	UGT1A7	NA	1	0	0	0	0	61	1192	0.0242	0	0.33%	Glycerolipid metabolism(K)(0.9307092)-Glycosphingolipid biosynthesis - globo series(K)(0.8996314)
107	NUP205	7q33	3	0	0	1	0	61	429	0.0242	0	1.32%	HIV Life Cycle(R)(0.980434)-Host Interactions of HIV factors(R)(0.998168)-Influenza Life Cycle(R)(0.9850944)-Metabolism of carbohydrates(R)(0.9969174)-Transport of Mature Transcript to Cytoplasm(R)(0.9829454)
108	TKT	3p21.1	2	0	0	0	0	60	1181	0.0264	0	0.66%	Metabolic pathways(K)(0.9985698)-Metabolism of carbohydrates(R)(0.9949528)
109	MYH4	17p13.1	9	0	0	1	0	60	489	0.0264	0	3.29%	Nicotinic acetylcholine receptor signaling pathway(P)(0.9963016)-Tight junction(K)(0.999291)-Viral myocarditis(K)(0.9974792)-Wnt signaling pathway(P)(0.9982228)
110	MAP3K10	19q13.2	2	3	0	1	0	59	552	0.0277	0	1.97%	BMP receptor signaling(N)(0.993686)-Glypican pathway(N)(0.9968882)-IFN-gamma pathway(N)(0.9991366)
111	SOS1	2p22.1	3	0	0	0	0	59	2152	0.0277	0	0.99%	IL2-mediated signaling events(N)(0.8202206)-Insulin signaling pathway(K)(0.9952958)-MAPK signaling pathway(K)(0.9920026)-Pathways in cancer(K)(0.9926396)-Regulation of actin cytoskeleton(K)(0.9874852)-p75(NTR)-mediated signaling(N)(0.9627064)-ras-independent pathway in nk cell-mediated cytotoxicity(B)(0.9244166)
112	IKBKB	8p11.21	1	0	0	0	0	59	1785	0.0277	0	0.33%	B cell receptor signaling pathway(K)(0.9614876)-Epithelial cell signaling in Helicobacter pylori infection(K)(0.9085538)-Inflammation mediated by chemokine and cytokine signaling pathway(P)(0.8933264)-NOD-like receptor signaling pathway(K)(0.9945666)-RIG-I-like receptor signaling pathway(K)(0.9639266)-Toll-like receptor signaling pathway(K)(0.9839436)-bone remodeling(B)(0.84539)-classical complement pathway(B)(0.8008828)
113	ACOX1	17q25.1	1	0	0	0	0	59	1295	0.0277	0	0.33%	Glycolysis / Gluconeogenesis(K)(0.998866)
114	ADCY1	7p13	3	0	0	0	0	58	1274	0.029	0	0.99%	Amoebiasis(K)(0.9976414)-Calcium signaling pathway(K)(0.979756)-Chemokine signaling pathway(K)(0.9958804)-Endothelins(N)(0.8184762)-Gap junction(K)(0.9782848)-LPA receptor mediated events(N)(0.8602996)-Melanogenesis(K)(0.997288)-Purine metabolism(K)(0.9989248)-Salivary secretion(K)(0.9786418)-Signalling by NGF(R)(0.9961006)-chrebp regulation by carbohydrates and camp(B)(0.8232674)
115	PRLR	5p13.2	2	0	0	0	0	58	621	0.029	0	0.66%	Cytokine-cytokine receptor interaction(K)(0.9981872)-Neuroactive ligand-receptor interaction(K)(0.9970704)-Signaling events mediated by PTP1B(N)(0.938564)
116	ADH1B	4q23	1	0	0	1	0	58	1187	0.029	0	0.66%	Metabolic pathways(K)(0.9988038)
117	ATP5O	21q22.11	1	0	0	0	0	58	1338	0.029	0	0.33%	Cysteine and methionine metabolism(K)(0.9057418)-Glycosphingolipid biosynthesis - ganglio series(K)(0.8352196)
118	PLCB2	15q15.1	3	0	0	1	0	57	2547	0.0315	0	1.32%	Alzheimer's disease(K)(0.9937026)-Amoebiasis(K)(0.99575)-Calcium signaling pathway(K)(0.9904786)-Chemokine signaling pathway(K)(0.9992408)-Endothelins(N)(0.869155)-Gastric acid secretion(K)(0.996493)-GnRH signaling pathway(K)(0.9341228)-Huntington's disease(K)(0.996358)-Inflammation mediated by chemokine and cytokine signaling pathway(P)(0.9906304)-Metabolic pathways(K)(0.999147)-Plasma membrane estrogen receptor signaling(N)(0.9931462)-Salivary secretion(K)(0.976516)-Taste transduction(K)(0.8846398)-Vascular smooth muscle contraction(K)(0.9936496)-Wnt signaling pathway(K)(0.9974304)-Wnt signaling pathway(P)(0.9973194)
119	TUBB4	19p13.3	2	0	0	1	0	55	641	0.0364	0	0.99%	G2/M Transition(R)(0.9952678)-Huntington disease(P)(0.9982834)-Metabolism of proteins(R)(0.9944242)-Phagosome(K)(0.992863)
120	ACTN2	1q43	3	0	0	0	0	55	883	0.0364	0	0.99%	Formation of Platelet plug(R)(0.99835)-Integrin signalling pathway(P)(0.9854598)-Regulation of actin cytoskeleton(K)(0.9989554)
121	PGLS	19p13.11	0	2	0	0	0	55	1181	0.0364	0	0.66%	Metabolic pathways(K)(0.9978348)
122	OR2C3	1q44	1	0	0	0	0	55	413	0.0364	0	0.33%	Olfactory transduction(K)(0.9967616)
123	MGAM	7q34	5	0	0	1	0	54	1184	0.0379	0	1.97%	Metabolic pathways(K)(0.998734)-Metabolism of carbohydrates(R)(0.9984776)
124	HSD17B4	5q23.1	1	0	0	1	0	54	1259	0.0379	0	0.66%	Metabolic pathways(K)(0.997938)-Metabolism of lipids and lipoproteins(R)(0.99706)
125	P2RY2	11q13.4	2	2	0	0	0	54	348	0.0379	0	1.32%	Neuroactive ligand-receptor interaction(K)(0.9991384)
126	CHRM2	7q33	3	0	0	1	0	54	1101	0.0379	0	1.32%	Alzheimer disease-amyloid secretase pathway(P)(0.9983234)-Calcium signaling pathway(K)(0.9824054)-Class A/1 (Rhodopsin-like receptors)(R)(0.9787464)-Neuroactive ligand-receptor interaction(K)(0.998721)-Plasma membrane estrogen receptor signaling(N)(0.9924852)-Proteogylcan syndecan-mediated signaling events(N)(0.9893348)-Regulation of actin cytoskeleton(K)(0.9960714)
127	GLDC	9p24.1	2	0	0	0	0	54	1125	0.0379	0	0.66%	()
128	OR5D16	11q11	3	0	0	0	0	54	389	0.0379	0	0.99%	Olfactory transduction(K)(0.9977094)
129	OCRL	23q25	1	0	0	1	0	53	1271	0.0411	0	0.66%	Metabolic pathways(K)(0.997195)-Signaling by Rho GTPases(R)(0.9984562)
130	L1CAM	23q28	6	0	0	0	0	53	333	0.0411	0	1.97%	Axon guidance(K)(0.9981912)-Cell adhesion molecules (CAMs)(K)(0.9953292)-Cell surface interactions at the vascular wall(R)(0.9983486)
131	MAP2K4	17p12	1	0	0	2	0	52	1407	0.044	1	0.99%	BMP receptor signaling(N)(0.8566322)-Epithelial cell signaling in Helicobacter pylori infection(K)(0.9890086)-IGF1 pathway(N)(0.9004314)-Integrin signalling pathway(P)(0.9979332)-MAPK signaling pathway(K)(0.9855082)-TNF receptor signaling pathway(N)(0.9936516)-keratinocyte differentiation(B)(0.814297)
132	AHCYL2	7q32.1	2	0	0	0	0	52	1130	0.044	0	0.66%	Metabolic pathways(K)(0.9959272)
133	CYP11B1	8q24.3	4	0	0	0	0	52	1211	0.044	0	1.32%	Metabolic pathways(K)(0.9992694)-Metabolism of lipids and lipoproteins(R)(0.9981738)
134	TPO	2p25.3	3	0	0	0	0	52	1534	0.044	0	0.99%	Hematopoietic cell lineage(K)(0.998817)-Jak-STAT signaling pathway(K)(0.9992326)-Metabolic pathways(K)(0.9982042)
135	AGTR2	23q23	2	0	0	1	0	51	488	0.0468	0	0.99%	Neuroactive ligand-receptor interaction(K)(0.999218)-Renin-angiotensin system(K)(0.9129314)
136	SUPT5H	19q13.2	3	4	0	1	0	51	244	0.0468	0	2.63%	Formation and Maturation of mRNA Transcript(R)(0.9916762)-HIV Life Cycle(R)(0.989955)-Transcription(R)(0.9989184)
137	CD8A	2p11.2	1	0	0	0	0	51	546	0.0468	0	0.33%	Antigen processing and presentation(K)(0.9546816)-Hematopoietic cell lineage(K)(0.9984508)-IL12-mediated signaling events(N)(0.9978368)-Primary immunodeficiency(K)(0.9487598)-T cell receptor signaling pathway(K)(0.8215382)
138	ETV1	7p21.2	1	1	0	1	0	51	728	0.0468	1	0.99%	Glypican pathway(N)(0.9015404)-IFN-gamma pathway(N)(0.9922062)-TNF receptor signaling pathway(N)(0.8416176)
139	MMP1	11q22.2	1	1	0	0	0	50	690	0.0492	0	0.66%	Calcineurin-regulated NFAT-dependent transcription in lymphocytes(N)(0.9946402)-Cell surface interactions at the vascular wall(R)(0.9971418)
140	EIF2S1	14q23.3	1	0	0	0	0	50	448	0.0492	0	0.33%	Metabolism of proteins(R)(0.9979356)-Protein processing in endoplasmic reticulum(K)(0.9996608)
141	EP300	22q13.2	1	0	0	3	0	50	2220	0.0492	1	1.32%	Androgen-mediated signaling(N)(0.9198798)-AndrogenReceptor(C)(0.9827832)-Cell cycle(K)(0.9986862)-Endothelins(N)(0.821061)-FOXA transcription factor networks(N)(0.838786)-FOXM1 transcription factor network(N)(0.9815662)-Heterotrimeric G-protein signaling pathway-Gi alpha and Gs alpha mediated pathway(P)(0.9854172)-Huntington disease(P)(0.9986318)-Huntington's disease(K)(0.9964604)-Jak-STAT signaling pathway(K)(0.995251)-Notch signaling pathway(K)(0.9494392)-Pathways in cancer(K)(0.9962624)-Signaling events mediated by HDAC Class I(N)(0.9960418)-TGF-beta signaling pathway(P)(0.9367374)-TNF receptor signaling pathway(N)(0.9905378)-Wnt signaling pathway(K)(0.8868788)-Wnt signaling pathway(P)(0.9926634)-mechanism of gene regulation by peroxisome proliferators via ppara(B)(0.9461668)
142	GK	23p21.2	0	0	0	2	0	50	1219	0.0492	0	0.66%	Metabolic pathways(K)(0.9988702)-Metabolism of lipids and lipoproteins(R)(0.9969122)-PPAR signaling pathway(K)(0.9637538)
143	OR13C5	9q31.1	2	0	0	0	0	50	389	0.0492	0	0.66%	Olfactory transduction(K)(0.9946846)
144	OR5V1	6p22.1	2	0	0	1	0	50	389	0.0492	0	0.99%	Olfactory transduction(K)(0.9982066)
145	VAV2	9q34.2	2	0	0	0	0	49	1352	0.0524	0	0.66%	B cell receptor signaling pathway(K)(0.9896024)-Chemokine signaling pathway(K)(0.9104078)-EphrinA-EPHA pathway(N)(0.9153156)-Glypican pathway(N)(0.8182428)-KitReceptor(C)(0.9751972)-Regulation of actin cytoskeleton(K)(0.8163804)-T cell activation(P)(0.9785936)
146	QARS	3p21.31	1	0	0	0	0	49	1161	0.0524	0	0.33%	Drug metabolism - other enzymes(K)(0.9107852)-Glycolysis / Gluconeogenesis(K)(0.9954632)
147	RPN2	20q11.23	1	0	0	1	0	49	1310	0.0524	0	0.66%	Metabolic pathways(K)(0.9986948)-Protein processing in endoplasmic reticulum(K)(0.9989712)
148	OR10T2	1q23.1	2	0	0	0	0	49	413	0.0524	0	0.66%	Olfactory transduction(K)(0.9948602)
149	HNRNPA1	NA	1	0	0	0	0	48	476	0.0567	0	0.33%	Androgen-mediated signaling(N)(0.9105412)-Formation and Maturation of mRNA Transcript(R)(0.998298)-Spliceosome(K)(0.9967912)
150	LHCGR	2p16.3	3	0	0	0	0	48	859	0.0567	0	0.99%	Class A/1 (Rhodopsin-like receptors)(R)(0.892114)-Neuroactive ligand-receptor interaction(K)(0.9990064)-Proteogylcan syndecan-mediated signaling events(N)(0.9954544)
151	RDH8	19p13.2	2	0	0	0	0	47	1130	0.0617	0	0.66%	()
152	NDUFS1	2q33.3	1	0	0	1	0	47	1332	0.0617	0	0.66%	Huntington's disease(K)(0.9985386)
153	PRKX	23p22.33	0	0	0	1	0	46	1639	0.0672	0	0.33%	Amoebiasis(K)(0.9770974)-Apoptosis(K)(0.9017048)-Chemokine signaling pathway(K)(0.9954676)-Gap junction(K)(0.8462178)-Prion diseases(K)(0.8287696)
154	F2R	5q13.3	1	0	0	1	0	46	995	0.0672	0	0.66%	Calcium signaling pathway(K)(0.9973942)-Class A/1 (Rhodopsin-like receptors)(R)(0.9506684)-Endocytosis(K)(0.999101)-Formation of Platelet plug(R)(0.99396)-Neuroactive ligand-receptor interaction(K)(0.9983412)-Regulation of actin cytoskeleton(K)(0.9959418)
155	BDKRB2	14q32.2	3	0	0	0	0	46	906	0.0672	0	0.99%	Regulation of actin cytoskeleton(K)(0.9989372)-actions of nitric oxide in the heart(B)(0.9334852)
156	SNRPB	20p13	1	0	0	1	0	45	502	0.0731	0	0.66%	Formation and Maturation of mRNA Transcript(R)(0.9427454)-Influenza Life Cycle(R)(0.998524)
157	OR8U1	NA	3	0	0	0	0	45	389	0.0731	0	0.99%	Olfactory transduction(K)(0.9979314)
158	GRB2	17q25.1	2	0	0	0	0	44	2049	0.078	0	0.66%	()
159	OR4X1	11p11.2	1	0	0	1	0	44	413	0.078	0	0.66%	Olfactory transduction(K)(0.9950926)
160	TUBB2C	9q34.3	1	0	0	0	0	44	629	0.078	0	0.33%	G2/M Transition(R)(0.9751292)-Metabolism of proteins(R)(0.9984256)
161	PCCA	13q32.3	0	0	0	1	0	44	1122	0.078	0	0.33%	()
162	PSMC3	11p11.2	4	0	0	0	0	44	501	0.078	0	1.32%	Apoptosis(R)(0.995054)-Host Interactions of HIV factors(R)(0.9975362)-Metabolism of amino acids(R)(0.9982362)-Signaling by Wnt(R)(0.9445916)-TNF alpha/NF-kB(C)(0.9994606)
163	LAMA2	6q22.33	7	0	0	2	0	43	775	0.0831	0	2.96%	Amoebiasis(K)(0.9977938)-Arrhythmogenic right ventricular cardiomyopathy (ARVC)(K)(0.9974342)-Focal adhesion(K)(0.9918842)-Hypertrophic cardiomyopathy (HCM)(K)(0.9670324)-Integrin cell surface interactions(R)(0.9982626)-Integrin signalling pathway(P)(0.9977762)-Pathways in cancer(K)(0.998825)-Viral myocarditis(K)(0.9991326)-a6b1 and a6b4 Integrin signaling(N)(0.9964016)-agrin in postsynaptic differentiation(B)(0.9920984)-prion pathway(B)(0.8363884)
164	BRCA2	13q13.1	10	0	0	0	0	43	457	0.0831	1	3.29%	DNA Repair(R)(0.9989846)-FOXM1 transcription factor network(N)(0.9493094)-Pathways in cancer(K)(0.9988952)-role of brca1 brca2 and atr in cancer susceptibility(B)(0.9530528)
165	PLCG2	16q23.2	1	0	0	0	0	43	2455	0.0831	0	0.33%	()
166	FADD	11q13.3	1	1	0	0	0	43	1115	0.0831	0	0.66%	Apoptosis(R)(0.8709034)-Chagas disease(K)(0.9894752)-Toll-like receptor signaling pathway(K)(0.9892782)
167	ITGA3	17q21.33	2	0	0	0	0	43	902	0.0831	0	0.66%	Dilated cardiomyopathy(K)(0.994506)-ECM-receptor interaction(K)(0.985606)-Regulation of actin cytoskeleton(K)(0.9989216)
168	TNF	6p21.33	1	0	0	0	0	42	2409	0.0887	0	0.33%	Adipocytokine signaling pathway(K)(0.9363814)-Signaling by Wnt(R)(0.9485658)
169	ITGAV	2q32.1	2	0	0	1	0	42	1069	0.0887	0	0.99%	Cell adhesion molecules (CAMs)(K)(0.9984662)-Cell surface interactions at the vascular wall(R)(0.999231)-Integrin cell surface interactions(R)(0.8006702)-Integrin signalling pathway(P)(0.996032)-Nectin adhesion pathway(N)(0.9029332)-Pathways in cancer(K)(0.9983822)-Phagosome(K)(0.9983938)-Regulation of actin cytoskeleton(K)(0.9980714)
170	GAD1	2q31.1	1	0	0	1	0	42	1172	0.0887	0	0.66%	Metabolic pathways(K)(0.9988744)
171	CTNNB1	3p22.1	2	0	0	0	0	42	1767	0.0887	1	0.66%	Apoptosis(R)(0.9973082)-Arrhythmogenic right ventricular cardiomyopathy (ARVC)(K)(0.8992764)-E-cadherin signaling in the nascent adherens junction(N)(0.8217934)-IFN-gamma pathway(N)(0.9722114)-Leukocyte transendothelial migration(K)(0.9954812)-Pathways in cancer(K)(0.9985484)-Plasma membrane estrogen receptor signaling(N)(0.950905)-Proteogylcan syndecan-mediated signaling events(N)(0.9664144)-TGFBR(C)(0.9930966)-Tight junction(K)(0.9971074)-Wnt signaling pathway(K)(0.8871814)
172	DRD1	5q35.2	2	0	0	0	0	42	630	0.0887	0	0.66%	Calcium signaling pathway(K)(0.9984866)-Class A/1 (Rhodopsin-like receptors)(R)(0.980226)-Heterotrimeric G-protein signaling pathway-Gi alpha and Gs alpha mediated pathway(P)(0.9921002)-Neuroactive ligand-receptor interaction(K)(0.994077)-stathmin and breast cancer resistance to antimicrotubule agents(B)(0.8583504)
173	NOS1	12q24.22	2	0	0	0	0	41	1631	0.0959	0	0.66%	Arginine and proline metabolism(K)(0.9679464)-Folate biosynthesis(K)(0.9956432)-Steroid hormone biosynthesis(K)(0.835817)-actions of nitric oxide in the heart(B)(0.936934)
174	DMD	23p21.1	5	0	0	7	0	41	232	0.0959	0	3.95%	Arrhythmogenic right ventricular cardiomyopathy (ARVC)(K)(0.9570092)-Dilated cardiomyopathy(K)(0.9982136)-Hypertrophic cardiomyopathy (HCM)(K)(0.9965862)-Muscle contraction(R)(0.9974032)-Viral myocarditis(K)(0.9987242)-agrin in postsynaptic differentiation(B)(0.9982684)
175	ITGA6	2q31.1	1	1	0	1	0	41	1026	0.0959	0	0.99%	Cell adhesion molecules (CAMs)(K)(0.9973792)-Cell surface interactions at the vascular wall(R)(0.999173)-Hematopoietic cell lineage(K)(0.9949834)-Hypertrophic cardiomyopathy (HCM)(K)(0.9786504)-Pathways in cancer(K)(0.9980218)-Signaling by PDGF(R)(0.8376438)
176	UAP1	1q23.3	2	0	0	0	0	41	1130	0.0959	0	0.66%	()
177	BRAF	7q34	2	0	0	1	0	40	1398	0.105	1	0.99%	Chemokine signaling pathway(K)(0.8126798)-Insulin signaling pathway(K)(0.9975382)-Integrin signalling pathway(P)(0.9969634)-Long-term potentiation(K)(0.944494)-MAPK signaling pathway(K)(0.9972002)-Natural killer cell mediated cytotoxicity(K)(0.9887128)-Neurotrophin signaling pathway(K)(0.9517796)-Pathways in cancer(K)(0.9982426)-Progesterone-mediated oocyte maturation(K)(0.9951396)-Regulation of actin cytoskeleton(K)(0.9988776)-T cell activation(P)(0.8916298)-p75(NTR)-mediated signaling(N)(0.9974996)
178	DPM1	20q13.13	1	0	0	0	0	40	1305	0.105	0	0.33%	Glycerolipid metabolism(K)(0.9919792)
179	CYP21A2	6p21.32	1	0	0	0	0	40	1211	0.105	0	0.33%	Linoleic acid metabolism(K)(0.9438268)
180	CDKN1B	12p13.1	1	0	0	0	0	39	1217	0.1129	0	0.33%	()
181	RRM2B	8q22.3	2	0	0	0	0	39	1289	0.1129	0	0.66%	()
182	LRP1B	2q22.2	10	0	0	5	0	39	120	0.1129	0	4.93%	Alzheimer disease-presenilin pathway(P)(0.9988736)
183	ACSL4	23q22.3	1	0	0	1	0	39	1259	0.1129	0	0.66%	Metabolic pathways(K)(0.9980482)
184	TSHR	14q31.1	2	0	0	0	0	39	810	0.1129	1	0.66%	()
185	OR56A1	11p15.4	2	0	0	0	0	39	389	0.1129	0	0.66%	Olfactory transduction(K)(0.9938918)
186	PLD2	17p13.2	1	0	0	1	0	38	2170	0.123	0	0.66%	Ceramide signaling pathway(N)(0.8785926)-Glypican 3 network(N)(0.8375428)-Parkinson disease(P)(0.9402712)
187	POLD2	7p13	2	0	0	0	0	38	1407	0.123	0	0.66%	Metabolic pathways(K)(0.998613)
188	DGKI	7q33	1	0	0	1	0	38	1164	0.123	0	0.66%	Metabolic pathways(K)(0.998953)
189	OR11H6	14q11.2	2	0	0	0	0	38	389	0.123	0	0.66%	Olfactory transduction(K)(0.991776)
190	STAT5B	17q21.2	3	0	0	1	0	37	1234	0.1339	0	1.32%	Ceramide signaling pathway(N)(0.977185)-Chemokine signaling pathway(K)(0.9985842)-EGFR1(C)(0.9970846)-ErbB signaling pathway(K)(0.9393416)-IFN-gamma pathway(N)(0.9974242)-Jak-STAT signaling pathway(K)(0.9976352)-Pathways in cancer(K)(0.9986124)-Proteogylcan syndecan-mediated signaling events(N)(0.997764)-Signaling by PDGF(R)(0.9985694)-il-2 receptor beta chain in t cell activation(B)(0.851663)
191	SPR	2p13.2	2	0	0	0	0	37	1121	0.1339	0	0.66%	()
192	CYP2E1	10q26.3	0	0	0	1	0	37	1182	0.1339	0	0.33%	()
193	COL5A3	19p13.2	6	0	0	0	0	37	374	0.1339	0	1.97%	Amoebiasis(K)(0.9970012)-ECM-receptor interaction(K)(0.9733994)-Focal adhesion(K)(0.9990678)-Integrin signalling pathway(P)(0.9984966)
194	GRM8	7q31.33	3	0	0	0	0	37	402	0.1339	0	0.99%	Heterotrimeric G-protein signaling pathway-Gi alpha and Gs alpha mediated pathway(P)(0.9981706)-Heterotrimeric G-protein signaling pathway-Gq alpha and Go alpha mediated pathway(P)(0.9922684)-Neuroactive ligand-receptor interaction(K)(0.99913)
195	MTMR1	23q28	1	0	0	1	0	36	1131	0.1446	0	0.66%	Metabolic pathways(K)(0.9979974)
196	PAPSS2	10q23.2	0	0	0	1	0	36	1199	0.1446	0	0.33%	()
197	HSP90AA1	NA	2	0	0	0	0	36	1669	0.1446	0	0.66%	Basal cell carcinoma(K)(0.8959236)-G2/M Transition(R)(0.9991908)-actions of nitric oxide in the heart(B)(0.8912012)
198	CLTC	17q23.1	1	0	0	0	0	36	1324	0.1446	1	0.33%	Endocytosis(K)(0.997028)-KitReceptor(C)(0.974441)-Proteogylcan syndecan-mediated signaling events(N)(0.932152)
199	AK2	1p35.1	1	1	0	0	0	36	1190	0.1446	0	0.66%	()
200	UQCRB	8q22.1	1	0	0	0	0	36	1371	0.1446	0	0.33%	()
201	FBXW7	4q31.3	2	0	0	1	0	36	398	0.1446	1	0.99%	Metabolism of proteins(R)(0.999005)-NOTCH(C)(0.9973842)-Ubiquitin mediated proteolysis(K)(0.9986918)
202	HK3	5q35.2	3	0	0	0	0	35	1319	0.1599	0	0.99%	Metabolic pathways(K)(0.9986248)
203	AP2A1	19q13.33	2	0	0	1	0	35	1337	0.1599	0	0.99%	EGFR1(C)(0.9980938)-Endocytosis(K)(0.9965758)-Glypican pathway(N)(0.8088348)-Host Interactions of HIV factors(R)(0.9962778)-Huntington disease(P)(0.9964574)-Huntington's disease(K)(0.9993444)-Proteogylcan syndecan-mediated signaling events(N)(0.9978798)-Signaling by EGFR(R)(0.9869924)-Signalling by NGF(R)(0.9961434)-TRAIL signaling pathway(N)(0.9504218)
204	TGFBR2	3p24.1	3	0	0	0	0	35	1418	0.1599	0	0.99%	Adherens junction(K)(0.9827206)-Chagas disease(K)(0.997415)-Cytokine-cytokine receptor interaction(K)(0.9927286)-Endocytosis(K)(0.9980308)-IFN-gamma pathway(N)(0.9055558)-Integrins in angiogenesis(N)(0.9839782)-Pathways in cancer(K)(0.9989474)-TGFBR(C)(0.993885)
205	GRIK2	6q16.3	2	1	0	1	0	35	395	0.1599	0	1.32%	Huntington disease(P)(0.9979774)-Neuroactive ligand-receptor interaction(K)(0.9958908)
206	AOC3	17q21.31	1	0	0	1	0	34	1133	0.1739	0	0.66%	()
207	MTHFD1L	6q25.1	3	0	0	2	0	34	1124	0.1739	0	1.64%	Metabolic pathways(K)(0.9974454)
208	SPRY2	13q31.1	1	0	0	1	0	34	569	0.1739	0	0.66%	EGFR1(C)(0.9971904)-Jak-STAT signaling pathway(K)(0.9959136)
209	AP1G1	16q22.3	2	0	0	0	0	34	264	0.1739	0	0.66%	Host Interactions of HIV factors(R)(0.9973042)-Lysosome(K)(0.998995)-Membrane Trafficking(R)(0.997159)
210	CNTNAP2	7q35	8	0	0	3	0	34	135	0.1739	0	3.62%	Cell adhesion molecules (CAMs)(K)(0.9977258)
211	THBS2	6q27	4	0	0	1	0	33	559	0.1897	0	1.64%	Focal adhesion(K)(0.9985422)-Formation of Platelet plug(R)(0.9981064)-Malaria(K)(0.9972056)-Phagosome(K)(0.998722)-TGF-beta signaling pathway(K)(0.9968198)
212	CMPK1	1p33	1	0	0	0	0	33	1134	0.1897	0	0.33%	()
213	OR5P2	11p15.4	2	0	0	0	0	33	389	0.1897	0	0.66%	Olfactory transduction(K)(0.9919906)
214	OR6A2	11p15.4	3	0	0	0	0	33	389	0.1897	0	0.99%	Olfactory transduction(K)(0.9936158)
215	VAV3	1p13.3	2	0	0	0	0	32	1052	0.2036	0	0.66%	Androgen-mediated signaling(N)(0.8904794)-Integrins in angiogenesis(N)(0.9857414)-Leukocyte transendothelial migration(K)(0.9626764)-Melanoma(K)(0.8225104)-Regulation of actin cytoskeleton(K)(0.9898366)-Signaling by PDGF(R)(0.8525032)-Signaling by Rho GTPases(R)(0.9984368)
216	AMHR2	12q13.13	1	0	0	0	0	32	374	0.2036	0	0.33%	Cytokine-cytokine receptor interaction(K)(0.9204914)-TGF-beta signaling pathway(P)(0.9963284)
217	SHC4	15q21.1	2	0	0	1	0	32	673	0.2036	0	0.99%	Bacterial invasion of epithelial cells(K)(0.995157)-Chemokine signaling pathway(K)(0.9991284)-Focal adhesion(K)(0.9994002)-Insulin signaling pathway(K)(0.9991622)-Natural killer cell mediated cytotoxicity(K)(0.998288)-Neurotrophin signaling pathway(K)(0.8844186)
218	GRM7	3p26.1	4	0	0	0	0	32	410	0.2036	0	1.32%	Heterotrimeric G-protein signaling pathway-Gi alpha and Gs alpha mediated pathway(P)(0.9955172)-Heterotrimeric G-protein signaling pathway-Gq alpha and Go alpha mediated pathway(P)(0.987948)-Neuroactive ligand-receptor interaction(K)(0.9980788)
219	ITGB2	21q22.3	2	0	0	0	0	32	1078	0.2036	0	0.66%	Hypoxic and oxygen homeostasis regulation of HIF-1-alpha(N)(0.835781)-Integrin signalling pathway(P)(0.9973736)-Leukocyte transendothelial migration(K)(0.9586494)-Phagosome(K)(0.9553404)-Regulation of actin cytoskeleton(K)(0.9978744)
220	CHRM5	15q14	1	0	0	1	0	32	812	0.2036	0	0.66%	Alzheimer disease-amyloid secretase pathway(P)(0.9983268)-Calcium signaling pathway(K)(0.9988384)-Class A/1 (Rhodopsin-like receptors)(R)(0.994872)-Heterotrimeric G-protein signaling pathway-Gi alpha and Gs alpha mediated pathway(P)(0.8112828)-Regulation of actin cytoskeleton(K)(0.9963176)
221	OR2W1	6p22.1	2	0	0	1	0	32	413	0.2036	0	0.99%	Olfactory transduction(K)(0.9928814)
222	OR2L13	1q44	1	0	0	0	0	32	413	0.2036	0	0.33%	Olfactory transduction(K)(0.9929166)
223	TPK1	7q35	1	1	0	1	0	31	1121	0.2113	0	0.99%	Metabolic pathways(K)(0.9988534)
224	PTGFR	1p31.1	3	0	0	0	0	31	398	0.2113	0	0.99%	Calcium signaling pathway(K)(0.997885)-Neuroactive ligand-receptor interaction(K)(0.9989384)-eicosanoid metabolism(B)(0.8267868)
225	IFNA1	9p21.3	2	0	0	2	0	31	629	0.2113	0	1.32%	RIG-I-like receptor signaling pathway(K)(0.9989098)
226	TRAF6	11p12	1	0	0	0	0	31	1741	0.2113	0	0.33%	Class I PI3K signaling events mediated by Akt(N)(0.9038558)-Prostate cancer(K)(0.9060062)
227	TRAF5	1q32.3	1	0	0	0	0	31	436	0.2113	0	0.33%	Signaling by FGFR(R)(0.981502)-Small cell lung cancer(K)(0.8438122)-TNF alpha/NF-kB(C)(0.9934808)
228	APC	5q22.2	4	0	0	1	0	31	1228	0.2113	1	1.64%	Apoptosis(R)(0.995454)-Glypican 1 network(N)(0.8413678)-Pathways in cancer(K)(0.9984446)-Regulation of actin cytoskeleton(K)(0.9982166)-Wnt signaling pathway(K)(0.9955822)-Wnt signaling pathway(P)(0.9976356)
229	CAMK2D	4q26	1	0	0	2	0	31	1324	0.2113	0	0.99%	Olfactory Signaling Pathway(R)(0.928121)-TGFBR(C)(0.995444)-Wnt signaling pathway(K)(0.9976368)
230	TPR	1q31.1	1	1	0	0	0	31	749	0.2113	1	0.66%	HIV Life Cycle(R)(0.9971956)-Influenza Life Cycle(R)(0.9813474)-Metabolism of carbohydrates(R)(0.9975696)
231	GNA14	9q21.2	2	0	0	0	0	31	1146	0.2113	0	0.66%	Calcium signaling pathway(K)(0.9990712)-Chagas disease(K)(0.941802)-Endothelins(N)(0.8328588)-Receptor-ligand complexes bind G proteins(R)(0.8484022)-Wnt signaling pathway(P)(0.9558752)
232	OR1N2	9q33.2	2	0	0	0	0	31	413	0.2113	0	0.66%	Olfactory transduction(K)(0.9952464)
233	SEC23A	14q21.1	4	0	0	0	0	31	198	0.2113	0	1.32%	Membrane Trafficking(R)(0.9980742)-Protein processing in endoplasmic reticulum(K)(0.9985198)
234	GPR50	23q28	1	0	0	0	0	31	366	0.2113	0	0.33%	Heterotrimeric G-protein signaling pathway-Gi alpha and Gs alpha mediated pathway(P)(0.9702308)
235	GRIK3	1p34.3	1	2	0	0	0	31	395	0.2113	0	0.99%	Huntington disease(P)(0.9931958)-Neuroactive ligand-receptor interaction(K)(0.9977202)
236	NFASC	1q32.1	3	0	0	0	0	31	135	0.2113	0	0.99%	Cell adhesion molecules (CAMs)(K)(0.9987484)
237	CXCR3	23q13.1	2	0	0	1	0	31	544	0.2113	0	0.99%	Chemokine signaling pathway(K)(0.9983626)-Class A/1 (Rhodopsin-like receptors)(R)(0.9976644)-Cytokine-cytokine receptor interaction(K)(0.999176)-Receptor-ligand complexes bind G proteins(R)(0.8477658)
238	RAB11FIP4	17q11.2	0	0	0	9	0	31	204	0.2113	0	2.96%	Endocytosis(K)(0.999115)
239	ACAT2	6q25.3	1	0	0	1	0	30	1173	0.2271	0	0.66%	Metabolic pathways(K)(0.9963866)
240	GANAB	11q12.3	1	0	0	0	0	30	1281	0.2271	0	0.33%	Steroid hormone biosynthesis(K)(0.8601832)
241	JAK2	9p24.1	0	0	0	2	0	30	1036	0.2271	1	0.66%	Adipocytokine signaling pathway(K)(0.9713286)-Chemokine signaling pathway(K)(0.9924874)-Endothelins(N)(0.8465374)-NOTCH(C)(0.9884034)
242	PRKACG	9q21.11	1	0	0	0	0	30	1877	0.2271	0	0.33%	()
243	TUBA4A	NA	3	0	0	0	0	30	563	0.2271	0	0.99%	Translation(R)(0.992425)
244	IPPK	9q22.31	2	0	0	0	0	30	1149	0.2271	0	0.66%	()
245	HSD3B1	1p12	2	0	0	0	0	30	1132	0.2271	0	0.66%	()
246	ACADVL	17p13.1	1	0	0	1	0	29	1126	0.2446	0	0.66%	()
247	AGPS	2q31.2	1	0	0	1	0	29	1227	0.2446	0	0.66%	Metabolic pathways(K)(0.98823)-Peroxisome(K)(0.938033)
248	PIGK	1p31.1	1	0	0	0	0	29	1304	0.2446	0	0.33%	Metabolism of proteins(R)(0.9978204)
249	PGAP1	2q33.1	2	0	0	1	0	29	1304	0.2446	0	0.99%	Metabolic pathways(K)(0.998145)-Metabolism of proteins(R)(0.9965952)
250	CXADR	21q21.1	1	0	0	2	0	29	258	0.2446	0	0.99%	Cell surface interactions at the vascular wall(R)(0.9983012)-Immunoregulatory interactions between a Lymphoid and a non-Lymphoid cell(R)(0.9964008)-Viral myocarditis(K)(0.9909106)
251	OR8G2	NA	1	0	0	0	0	29	389	0.2446	0	0.33%	Olfactory transduction(K)(0.9863812)
252	OR1L8	9q33.2	2	0	0	0	0	29	413	0.2446	0	0.66%	Olfactory transduction(K)(0.9746886)
253	APOB	2p24.1	7	0	0	0	0	28	297	0.262	0	2.30%	Cell surface interactions at the vascular wall(R)(0.997877)-FOXA transcription factor networks(N)(0.981342)-Metabolism of lipids and lipoproteins(R)(0.9991506)-amb2 Integrin signaling(N)(0.9966772)
254	C7	5p13.1	3	0	0	0	0	28	299	0.262	0	0.99%	Complement and coagulation cascades(K)(0.9742038)-Innate Immunity Signaling(R)(0.9945816)-Prion diseases(K)(0.9293944)-Systemic lupus erythematosus(K)(0.9983364)
255	EIF2B5	3q27.1	4	0	0	0	0	28	220	0.262	0	1.32%	Metabolism of proteins(R)(0.9981052)
256	PRKCI	3q26.2	1	0	0	0	0	28	1381	0.262	0	0.33%	Endocytosis(K)(0.9981896)-TNF receptor signaling pathway(N)(0.9972084)
257	CSGALNACT2	10q11.21	1	0	0	1	0	28	1129	0.262	0	0.66%	()
258	GRIN3A	9q31.1	3	0	0	0	0	28	395	0.262	0	0.99%	Huntington disease(P)(0.9921786)-Neuroactive ligand-receptor interaction(K)(0.9956842)
259	P2RX1	17p13.2	1	1	0	1	0	27	492	0.2769	0	0.99%	Calcium signaling pathway(K)(0.9981824)-Formation of Platelet plug(R)(0.9956618)-Neuroactive ligand-receptor interaction(K)(0.9978126)
260	DYNC1H1	14q32.31	6	0	0	0	0	27	399	0.2769	0	1.97%	G2/M Transition(R)(0.9970838)-Huntington disease(P)(0.996204)-Lissencephaly gene (LIS1) in neuronal migration and development(N)(0.8985042)-Phagosome(K)(0.9977536)-Vasopressin-regulated water reabsorption(K)(0.980516)
261	DHX9	1q25.3	1	0	0	0	0	27	274	0.2769	0	0.33%	Formation and Maturation of mRNA Transcript(R)(0.9983562)-Influenza Life Cycle(R)(0.9980638)
262	STAT3	17q21.2	1	0	0	1	0	27	1408	0.2769	0	0.66%	Ceramide signaling pathway(N)(0.9024144)-NOTCH(C)(0.9733968)-Signaling by PDGF(R)(0.9624324)-Signaling events mediated by HDAC Class I(N)(0.9931784)-Signalling by NGF(R)(0.996841)
263	PRKD1	14q12	1	0	0	0	0	27	476	0.2769	0	0.33%	()
264	PAK3	23q22.3	4	0	0	1	0	27	1145	0.2769	0	1.64%	Axon guidance(K)(0.9973052)-Focal adhesion(K)(0.940412)-Glypican pathway(N)(0.8446886)-IFN-gamma pathway(N)(0.9393794)-Neurotrophin signaling pathway(K)(0.8306132)-Plasma membrane estrogen receptor signaling(N)(0.9622362)-Regulation of actin cytoskeleton(K)(0.9992284)-TNF receptor signaling pathway(N)(0.998256)-agrin in postsynaptic differentiation(B)(0.9347948)
265	OR5B21	11q12.1	2	1	0	0	0	27	389	0.2769	0	0.99%	()
266	TACR1	2p13.1	1	0	0	0	0	27	466	0.2769	0	0.33%	Class A/1 (Rhodopsin-like receptors)(R)(0.9870248)-Neuroactive ligand-receptor interaction(K)(0.9872834)
267	OR9G4	11q11	2	0	0	0	0	27	389	0.2769	0	0.66%	()
268	OR4L1	14q11.2	2	0	0	0	0	27	413	0.2769	0	0.66%	Olfactory transduction(K)(0.8120868)
269	LAMB1	7q31.1	4	0	0	0	0	26	665	0.2869	0	1.32%	Amoebiasis(K)(0.9973788)-Focal adhesion(K)(0.9985444)-Integrin signalling pathway(P)(0.9978974)-Pathways in cancer(K)(0.9990296)-agrin in postsynaptic differentiation(B)(0.996273)
270	NOTCH4	6p21.32	4	0	0	0	0	26	299	0.2869	0	1.32%	Angiogenesis(P)(0.9971028)-Generic Transcription Pathway(R)(0.9930248)-NOTCH(C)(0.9979698)-Notch signaling pathway(K)(0.972516)
271	CAMK4	5q22.1	3	0	0	1	0	26	1118	0.2869	0	1.32%	Calcium signaling pathway(K)(0.9934886)-Opioid Signalling(R)(0.9888322)-Signaling events mediated by HDAC Class I(N)(0.9981224)-p75(NTR)-mediated signaling(N)(0.9971968)
272	MAPK8	10q11.22	1	0	0	1	0	26	2330	0.2869	0	0.66%	Alzheimer disease-amyloid secretase pathway(P)(0.9317594)-Angiogenesis(P)(0.9466614)-ECM-receptor interaction(K)(0.994452)-EGFR1(C)(0.9052624)-FoxO family signaling(N)(0.9585458)-Insulin signaling pathway(K)(0.9926178)-Protein processing in endoplasmic reticulum(K)(0.990411)-TNF receptor signaling pathway(N)(0.874685)-Wnt signaling pathway(K)(0.947606)
273	FEN1	11q12.2	1	0	0	0	0	26	301	0.2869	0	0.33%	DNA Repair(R)(0.9372884)-HIV Life Cycle(R)(0.9696936)
274	GRLF1	19q13.32	4	0	0	1	0	26	489	0.2869	0	1.64%	Focal adhesion(K)(0.990484)-Leukocyte transendothelial migration(K)(0.9972286)-Regulation of actin cytoskeleton(K)(0.997747)-Signaling by Rho GTPases(R)(0.996948)
275	ARHGEF9	23q11.1	5	0	0	1	0	26	125	0.2869	0	1.97%	Signaling by Rho GTPases(R)(0.997901)
276	TFB2M	1q44	1	0	0	0	0	26	136	0.2869	0	0.33%	Transcription(R)(0.9972426)
277	NMNAT3	3q23	0	0	0	1	0	26	1123	0.2869	0	0.33%	()
278	LRP2	2q31.1	11	0	0	1	0	26	194	0.2869	0	3.95%	Alzheimer disease-presenilin pathway(P)(0.9982584)-Hedgehog signaling pathway(K)(0.9846684)-Signaling events mediated by the Hedgehog family(N)(0.9961368)
279	HTR5A	7q36.2	2	0	0	1	0	26	557	0.2869	0	0.99%	Calcium signaling pathway(K)(0.9982594)-Class A/1 (Rhodopsin-like receptors)(R)(0.9975578)-Heterotrimeric G-protein signaling pathway-Gi alpha and Gs alpha mediated pathway(P)(0.99779)-Neuroactive ligand-receptor interaction(K)(0.8843246)
280	EIF3K	19q13.2	1	2	0	1	0	26	201	0.2869	0	1.32%	Metabolism of proteins(R)(0.9987812)
281	HUWE1	23p11.22	7	0	0	2	0	26	138	0.2869	0	2.96%	Ubiquitin mediated proteolysis(K)(0.9991242)
282	OR2L2	1q44	1	0	0	0	0	26	413	0.2869	0	0.33%	()
283	HSD3B2	1p12	1	0	0	0	0	25	1132	0.3013	0	0.33%	()
284	ALDOC	17q11.2	1	0	0	1	0	25	1221	0.3013	0	0.66%	Metabolism of carbohydrates(R)(0.9980668)
285	ATM	11q22.3	4	0	0	0	0	25	1226	0.3013	1	1.32%	Apoptosis(K)(0.997465)-BARD1 signaling events(N)(0.9902322)-BMP receptor signaling(N)(0.8647336)-Cell Cycle Checkpoints(R)(0.9955468)-Cell cycle(K)(0.998983)-DNA Repair(R)(0.9963194)-LPA receptor mediated events(N)(0.9973278)-Regulation of Telomerase(N)(0.95623)-Signaling by Aurora kinases(N)(0.948893)-p53 signaling pathway(K)(0.9964138)-p75(NTR)-mediated signaling(N)(0.9640964)
286	ANPEP	15q26.1	2	0	0	1	0	25	1251	0.3013	0	0.99%	Hematopoietic cell lineage(K)(0.9979594)-Metabolic pathways(K)(0.997994)
287	BIRC3	11q22.2	2	0	0	0	0	25	1103	0.3013	1	0.66%	Colorectal cancer(K)(0.988723)-NOD-like receptor signaling pathway(K)(0.9988952)-TNF alpha/NF-kB(C)(0.9986682)-TRAIL signaling pathway(N)(0.9143996)
288	NPC1	18q11.2	1	2	0	1	0	25	121	0.3013	0	1.32%	Lysosome(K)(0.9991258)
289	NR3C1	5q31.3	2	0	0	1	0	25	1056	0.3013	0	0.99%	Androgen-mediated signaling(N)(0.9480228)-AndrogenReceptor(C)(0.902507)-FOXA1 transcription factor network(N)(0.912835)-Neuroactive ligand-receptor interaction(K)(0.9978726)-Signaling events mediated by HDAC Class I(N)(0.9941536)
290	SNW1	14q24.3	1	1	0	0	0	25	366	0.3013	0	0.66%	Spliceosome(K)(0.9992284)-TGFBR(C)(0.9989796)
291	DLST	NA	1	0	0	0	0	25	1253	0.3013	0	0.33%	()
292	GRB14	2q24.3	3	0	0	1	0	25	604	0.3013	0	1.32%	Angiogenesis(P)(0.996057)-Cell surface interactions at the vascular wall(R)(0.9979696)-EGFR1(C)(0.9466374)-Proteogylcan syndecan-mediated signaling events(N)(0.997846)
293	IL20RA	6q23.3	1	0	0	1	0	25	363	0.3013	0	0.66%	Cytokine-cytokine receptor interaction(K)(0.9765554)
294	NUP54	4q21.1	1	1	0	1	0	24	429	0.3187	0	0.99%	HIV Life Cycle(R)(0.9359704)-Influenza Life Cycle(R)(0.9676866)-Metabolism of carbohydrates(R)(0.9978958)
295	INPPL1	11q13.4	1	1	0	0	0	24	1858	0.3187	0	0.66%	"Cysteine and methionine metabolism(K)(0.909241)-FGF signaling pathway(N)(0.948186)-Glycolysis / Gluconeogenesis(K)(0.9697866)-Glycosaminoglycan degradation(K)(0.8659962)-N-Glycan biosynthesis(K)(0.8943046)-Steroid biosynthesis(K)(0.9710772)-Valine, leucine and isoleucine degradation(K)(0.94299)"
296	HTR2C	23q23	3	0	0	1	0	24	650	0.3187	0	1.32%	Calcium signaling pathway(K)(0.9945178)-Class A/1 (Rhodopsin-like receptors)(R)(0.9805844)
297	NUP155	5p13.2	1	0	0	0	0	24	429	0.3187	0	0.33%	HIV Life Cycle(R)(0.9935584)-Host Interactions of HIV factors(R)(0.971137)-Influenza Life Cycle(R)(0.982202)
298	ITPR1	3p26.2	1	0	0	0	0	24	1313	0.3187	0	0.33%	Vascular smooth muscle contraction(K)(0.9973642)
299	COL6A3	2q37.3	5	0	0	1	0	24	330	0.3187	0	1.97%	ECM-receptor interaction(K)(0.998268)-Focal adhesion(K)(0.9976778)-Integrin signalling pathway(P)(0.9984924)-Signaling by PDGF(R)(0.997683)
300	ITK	5q33.3	5	0	0	0	0	24	830	0.3187	1	1.64%	Chemokine signaling pathway(K)(0.9974036)-Fc-epsilon receptor I signaling in mast cells(N)(0.915569)-Glypican pathway(N)(0.9820568)-Leukocyte transendothelial migration(K)(0.99784)-TRAIL signaling pathway(N)(0.983797)
301	SF3A1	22q12.2	3	0	0	1	0	24	232	0.3187	0	1.32%	Formation and Maturation of mRNA Transcript(R)(0.9983656)-Spliceosome(K)(0.9923714)
302	NPFFR2	4q13.3	2	0	0	1	0	24	351	0.3187	0	0.99%	Class A/1 (Rhodopsin-like receptors)(R)(0.99554)-Neuroactive ligand-receptor interaction(K)(0.9981488)
303	OR8D1	11q24.2	1	0	0	0	0	24	389	0.3187	0	0.33%	()
304	EPHA7	6q16.1	6	0	0	1	0	23	151	0.33	0	2.30%	Axon guidance(K)(0.9991042)-EphrinA-EPHA pathway(N)(0.996374)
305	GNAS	NA	2	0	0	0	0	23	1504	0.33	1	0.66%	Canonical NF-kappaB pathway(N)(0.9021552)-FGF signaling pathway(N)(0.9079774)
306	CDH2	18q12.1	2	0	0	2	0	23	739	0.33	0	1.32%	Arrhythmogenic right ventricular cardiomyopathy (ARVC)(K)(0.9986226)-Cell adhesion molecules (CAMs)(K)(0.998219)-Proteogylcan syndecan-mediated signaling events(N)(0.9555154)-Signaling events mediated by PTP1B(N)(0.9876698)-Wnt signaling pathway(P)(0.9983346)
307	CTSL1	9q21.33	3	0	0	0	0	23	327	0.33	0	0.99%	Lysosome(K)(0.9971366)-Phagosome(K)(0.996153)
308	IL8	4q13.3	2	1	0	1	0	23	1582	0.33	0	1.32%	Amoebiasis(K)(0.9806686)-Malaria(K)(0.9926042)-Pathways in cancer(K)(0.9956656)-TNF receptor signaling pathway(N)(0.996993)
309	MTMR6	13q12.13	2	0	0	0	0	23	1131	0.33	0	0.66%	Metabolic pathways(K)(0.9993218)
310	REL	2p16.1	1	0	0	0	0	23	983	0.33	1	0.33%	()
311	GNPAT	1q42.2	4	0	0	0	0	23	243	0.33	0	1.32%	Glycerophospholipid metabolism(K)(0.998422)-Metabolism of lipids and lipoproteins(R)(0.9967012)-Peroxisome(K)(0.9966538)
312	TAF1	23q13.1	4	0	0	1	0	23	330	0.33	0	1.64%	Formation and Maturation of mRNA Transcript(R)(0.9936118)-HIV Life Cycle(R)(0.9546656)-Regulation of retinoblastoma protein(N)(0.9974976)-Transcription(R)(0.9979478)
313	HTR2A	13q14.2	2	0	0	0	0	23	607	0.33	0	0.66%	Heterotrimeric G-protein signaling pathway-Gi alpha and Gs alpha mediated pathway(P)(0.986033)-Neuroactive ligand-receptor interaction(K)(0.9975168)
314	ACSL6	5q31.1	1	0	0	1	0	23	1259	0.33	0	0.66%	Glycolysis / Gluconeogenesis(K)(0.8644122)-N-Glycan biosynthesis(K)(0.864989)
315	SNRNP200	2q11.2	4	0	0	0	0	23	232	0.33	0	1.32%	Formation and Maturation of mRNA Transcript(R)(0.9978912)-Spliceosome(K)(0.9973958)
316	NUP160	11p11.2	3	0	0	0	0	23	512	0.33	0	0.99%	HIV Life Cycle(R)(0.9967558)-Host Interactions of HIV factors(R)(0.957861)
317	UCK2	1q24.1	1	0	0	0	0	23	1136	0.33	0	0.33%	()
318	UPF3B	23q24	2	0	0	1	0	23	226	0.33	0	0.99%	Formation and Maturation of mRNA Transcript(R)(0.9986144)-Transcription(R)(0.9990342)-Transport of Mature Transcript to Cytoplasm(R)(0.9973914)
319	ATP5G2	12q13.13	1	0	0	0	0	23	1295	0.33	0	0.33%	Caffeine metabolism(K)(0.8891754)
320	OR2A4	NA	1	0	0	0	0	23	413	0.33	0	0.33%	()
321	MYO9B	19p13.11	1	2	0	0	0	22	169	0.3456	0	0.99%	Signaling by Rho GTPases(R)(0.9993046)
322	IFNG	12q15	0	1	0	0	0	22	1546	0.3456	0	0.33%	()
323	PIK3R1	5q13.1	1	0	0	1	0	22	2377	0.3456	1	0.66%	Bacterial invasion of epithelial cells(K)(0.8117496)-Insulin signaling pathway(K)(0.8991552)-fibrinolysis pathway(B)(0.835827)-mTOR signaling pathway(K)(0.8688622)
324	PPP2CA	5q31.1	2	0	0	1	0	22	1368	0.3456	0	0.99%	APC/C-mediated degradation of cell cycle proteins(R)(0.952632)-Long-term depression(K)(0.8343322)-M Phase(R)(0.9975052)-Signalling by NGF(R)(0.9606874)-Tight junction(K)(0.997781)-Wnt signaling pathway(P)(0.9971226)
325	F2RL3	19p13.11	0	1	0	0	0	22	486	0.3456	0	0.33%	()
326	OR5F1	11q11	1	0	0	0	0	22	389	0.3456	0	0.33%	()
327	EDNRB	13q22.3	0	0	0	1	0	22	685	0.3456	0	0.33%	Neuroactive ligand-receptor interaction(K)(0.9991456)
328	PIK3CG	7q22.3	2	0	0	0	0	22	1599	0.3456	0	0.66%	KitReceptor(C)(0.990007)-Melanogenesis(K)(0.880045)-Regulation of actin cytoskeleton(K)(0.9591896)
329	CACNA1A	19p13.13	4	2	0	0	0	22	785	0.3456	0	1.97%	Calcium signaling pathway(K)(0.9970638)-Glucose Regulation of Insulin Secretion(R)(0.9981282)-Heterotrimeric G-protein signaling pathway-Gq alpha and Go alpha mediated pathway(P)(0.9978892)-Long-term depression(K)(0.996709)-MAPK signaling pathway(K)(0.9989084)-Synaptic Transmission(R)(0.9959496)-Taste transduction(K)(0.986926)-Type II diabetes mellitus(K)(0.9962918)
330	EP400	12q24.33	2	0	0	0	0	22	299	0.3456	0	0.66%	Wnt signaling pathway(P)(0.9934056)
331	PTGDR	14q22.1	1	0	0	0	0	22	323	0.3456	0	0.33%	Neuroactive ligand-receptor interaction(K)(0.996832)
332	PDE10A	6q27	3	0	0	2	0	22	161	0.3456	0	1.64%	Purine metabolism(K)(0.9986694)
333	IL28A	19q13.2	1	4	0	1	0	22	326	0.3456	0	1.97%	Cytokine-cytokine receptor interaction(K)(0.9976134)-Jak-STAT signaling pathway(K)(0.9991056)
334	LPAR6	NA	1	0	0	0	0	22	272	0.3456	0	0.33%	Neuroactive ligand-receptor interaction(K)(0.9979836)
335	GRIA4	11q22.3	2	0	0	0	0	22	272	0.3456	0	0.66%	Neuroactive ligand-receptor interaction(K)(0.9968316)
336	COL1A2	7q21.3	2	0	0	0	0	21	969	0.3633	0	0.66%	Cell surface interactions at the vascular wall(R)(0.9968544)-Glypican pathway(N)(0.9016986)
337	IL18R1	2q12.1	2	0	0	0	0	21	358	0.3633	0	0.66%	Cytokine-cytokine receptor interaction(K)(0.9991196)-IL12-mediated signaling events(N)(0.9987612)
338	ADCY5	3q21.1	3	0	0	0	0	21	1042	0.3633	0	0.99%	Chemokine signaling pathway(K)(0.9950564)-Dilated cardiomyopathy(K)(0.8291646)-Melanogenesis(K)(0.9760312)-Pancreatic secretion(K)(0.9977994)-Purine metabolism(K)(0.9991518)-Signalling by NGF(R)(0.8863522)-Vascular smooth muscle contraction(K)(0.9942306)
339	MAN2B1	19p13.13	3	1	0	0	0	21	138	0.3633	0	1.32%	Lysosome(K)(0.996853)
340	MTHFD1	14q23.2	2	0	0	0	0	21	1133	0.3633	0	0.66%	()
341	DPAGT1	11q23.3	1	0	0	0	0	21	1123	0.3633	0	0.33%	()
342	GNB2	7q22.1	2	0	0	0	0	21	739	0.3633	0	0.66%	Chemokine signaling pathway(K)(0.9989536)-Formation of Platelet plug(R)(0.997874)-Wnt signaling pathway(P)(0.9987074)
343	ITGAL	16p11.2	3	0	0	1	0	21	844	0.3633	0	1.32%	Cell adhesion molecules (CAMs)(K)(0.9848522)-Cell surface interactions at the vascular wall(R)(0.9849494)-Integrin signalling pathway(P)(0.9961958)-Leukocyte transendothelial migration(K)(0.8657682)-Natural killer cell mediated cytotoxicity(K)(0.9922986)-Regulation of actin cytoskeleton(K)(0.8967334)
344	PAK4	19q13.2	0	4	0	1	0	21	714	0.3633	0	1.64%	Axon guidance(K)(0.9986092)-ErbB signaling pathway(K)(0.9554858)-Focal adhesion(K)(0.9977634)-Proteogylcan syndecan-mediated signaling events(N)(0.9970494)-Regulation of actin cytoskeleton(K)(0.920893)
345	ACVR1	2q24.1	2	0	0	1	0	21	374	0.3633	0	0.99%	Cytokine-cytokine receptor interaction(K)(0.998097)-TGF-beta signaling pathway(K)(0.9979174)-TGF-beta signaling pathway(P)(0.93588)
346	PAFAH2	1p36.11	2	0	0	0	0	21	1122	0.3633	0	0.66%	Inositol phosphate metabolism(K)(0.917947)
347	NDUFC2	11q14.1	0	5	0	0	0	21	1332	0.3633	0	1.64%	Alzheimer's disease(K)(0.9983956)-Glucose Regulation of Insulin Secretion(R)(0.956266)-Huntington's disease(K)(0.9977528)-Metabolic pathways(K)(0.9964606)-Parkinson's disease(K)(0.996701)
348	NTRK2	9q21.33	1	0	0	1	0	21	492	0.3633	0	0.66%	MAPK signaling pathway(K)(0.999367)-Neurotrophin signaling pathway(K)(0.8042072)-Signalling by NGF(R)(0.9891252)-p75(NTR)-mediated signaling(N)(0.9975256)
349	RICS	NA	2	0	0	0	0	21	288	0.3633	0	0.66%	Signaling by Rho GTPases(R)(0.99564)-p75(NTR)-mediated signaling(N)(0.9960504)
350	LIFR	5p13.1	2	0	0	0	0	21	326	0.3633	1	0.66%	Cytokine-cytokine receptor interaction(K)(0.9950448)
351	OR10J3	1q23.2	2	0	0	0	0	21	413	0.3633	0	0.66%	()
352	OR6Y1	1q23.1	1	0	0	0	0	21	389	0.3633	0	0.33%	()
353	OR7C1	19p13.12	2	1	0	0	0	21	389	0.3633	0	0.99%	()
354	FAS	10q23.31	0	0	0	2	0	20	1232	0.3884	0	0.66%	Alzheimer's disease(K)(0.9835266)-Pathways in cancer(K)(0.9298474)
355	POMC	2p23.3	1	0	0	0	0	20	621	0.3884	0	0.33%	()
356	IL12RB2	1p31.3	2	0	0	0	0	20	434	0.3884	0	0.66%	Cytokine-cytokine receptor interaction(K)(0.9974558)-Jak-STAT signaling pathway(K)(0.9463188)
357	HDAC6	23p11.23	1	0	0	0	0	20	223	0.3884	0	0.33%	TNF alpha/NF-kB(C)(0.9971396)
358	CENPF	1q41	4	0	0	0	0	20	129	0.3884	0	1.32%	FOXM1 transcription factor network(N)(0.9974308)-M Phase(R)(0.9978932)
359	SNRPD2	19q13.32	0	1	0	1	0	20	366	0.3884	0	0.66%	Formation and Maturation of mRNA Transcript(R)(0.996402)
360	MYH1	17p13.1	8	0	0	1	0	20	489	0.3884	0	2.96%	Nicotinic acetylcholine receptor signaling pathway(P)(0.9966454)-Tight junction(K)(0.9994378)-Viral myocarditis(K)(0.9984178)-Wnt signaling pathway(P)(0.998868)
361	GTF3C1	16p12.1	3	0	0	1	0	20	136	0.3884	0	1.32%	Transcription(R)(0.9991146)
362	CLDN17	21q21.3	2	0	0	0	0	20	298	0.3884	0	0.66%	Cell adhesion molecules (CAMs)(K)(0.9981652)-Leukocyte transendothelial migration(K)(0.998452)-Tight junction(K)(0.9983812)
363	OR5AK2	11q12.1	2	0	0	0	0	20	389	0.3884	0	0.66%	()
364	RND1	12q13.12	1	0	0	0	0	20	308	0.3884	0	0.33%	Axon guidance(K)(0.9966144)-Integrin signalling pathway(P)(0.9966146)
365	HTR1E	6q15	2	0	0	2	0	20	461	0.3884	0	1.32%	Class A/1 (Rhodopsin-like receptors)(R)(0.9970292)-Heterotrimeric G-protein signaling pathway-Gi alpha and Gs alpha mediated pathway(P)(0.998838)-Neuroactive ligand-receptor interaction(K)(0.9988134)
366	NMUR2	5q33.1	1	0	0	0	0	20	272	0.3884	0	0.33%	Neuroactive ligand-receptor interaction(K)(0.9911214)
367	PPAP2A	5q11.2	1	0	0	1	0	19	1228	0.4166	0	0.66%	Glycerolipid metabolism(K)(0.860295)-Glyoxylate and dicarboxylate metabolism(K)(0.8371096)-N-Glycan biosynthesis(K)(0.9813276)-O-Glycan biosynthesis(K)(0.8756386)
368	ADCYAP1R1	7p15.1	1	0	0	0	0	19	443	0.4166	0	0.33%	Neuroactive ligand-receptor interaction(K)(0.997017)-Signalling by NGF(R)(0.9003294)
369	SYNJ1	21q22.11	2	0	0	0	0	19	1208	0.4166	0	0.66%	()
370	MAP3K1	5q11.2	0	0	0	3	0	19	1308	0.4166	0	0.99%	Endothelins(N)(0.8988006)-Glypican pathway(N)(0.9951162)-MAPK signaling pathway(K)(0.9983756)-Plasma membrane estrogen receptor signaling(N)(0.9926296)-RIG-I-like receptor signaling pathway(K)(0.9976766)-TNF receptor signaling pathway(N)(0.9977478)-Ubiquitin mediated proteolysis(K)(0.9989596)-keratinocyte differentiation(B)(0.8347734)
371	PIGG	4p16.3	1	0	0	0	0	19	209	0.4166	0	0.33%	Metabolism of proteins(R)(0.994671)
372	CCR3	3p21.31	2	0	0	0	0	19	663	0.4166	0	0.66%	Chemokine signaling pathway(K)(0.9881236)-Cytokine-cytokine receptor interaction(K)(0.9957064)-chrebp regulation by carbohydrates and camp(B)(0.9454302)-ion channels and their functional role in vascular endothelium(B)(0.9721392)
373	TIAM1	21q22.11	2	0	0	0	0	19	1195	0.4166	0	0.66%	Syndecan-1-mediated signaling events(N)(0.8423286)-Syndecan-3-mediated signaling events(N)(0.9378542)-TRAIL signaling pathway(N)(0.9919428)
374	MYH11	16p13.11	4	1	0	1	0	19	324	0.4166	1	1.97%	Nicotinic acetylcholine receptor signaling pathway(P)(0.9969048)-Tight junction(K)(0.9986762)-Vascular smooth muscle contraction(K)(0.9989202)-Viral myocarditis(K)(0.9952358)
375	SSH1	12q24.11	4	0	0	0	0	19	437	0.4166	0	1.32%	Proteogylcan syndecan-mediated signaling events(N)(0.9983168)-Regulation of actin cytoskeleton(K)(0.998897)
376	DHRS4L2	14q11.2	1	0	0	1	0	19	1130	0.4166	0	0.66%	Metablism of nucleotides(R)(0.9004114)-Pantothenate and CoA biosynthesis(K)(0.8887342)
377	CBLC	19q13.31	2	0	0	1	0	19	1005	0.4166	1	0.99%	Basal cell carcinoma(K)(0.9579776)-EGFR1(C)(0.9977638)-Endocytosis(K)(0.9982602)-Insulin signaling pathway(K)(0.9958474)-Ubiquitin mediated proteolysis(K)(0.997871)
378	CDH17	8q22.1	5	0	0	0	0	19	299	0.4166	0	1.64%	Wnt signaling pathway(P)(0.9990374)
379	CEP290	12q21.32	4	0	0	0	0	19	83	0.4166	0	1.32%	G2/M Transition(R)(0.9982758)
380	CYBB	23p11.4	0	1	0	3	0	19	260	0.4166	0	1.32%	Leukocyte transendothelial migration(K)(0.9988058)-Phagosome(K)(0.9980822)
381	RBMX	23q26.3	1	0	0	1	0	19	353	0.4166	0	0.66%	Spliceosome(K)(0.997556)
382	OR2T6	1q44	1	0	0	0	0	19	413	0.4166	0	0.33%	()
383	PGD	1p36.22	1	0	0	0	0	18	1211	0.4476	0	0.33%	()
384	PPYR1	10q11.22	1	0	0	1	0	18	371	0.4476	0	0.66%	Class A/1 (Rhodopsin-like receptors)(R)(0.9949972)
385	CD3E	11q23.3	2	0	0	0	0	18	586	0.4476	0	0.66%	Chagas disease(K)(0.9769418)
386	TUBA3C	13q12.11	3	0	0	0	0	18	474	0.4476	0	0.99%	()
387	GABRA1	5q34	2	0	0	1	0	18	283	0.4476	0	0.99%	()
388	KCNJ11	11p15.1	1	0	0	0	0	18	249	0.4476	0	0.33%	FOXA transcription factor networks(N)(0.9707874)-Glucose Regulation of Insulin Secretion(R)(0.997867)
389	U2AF2	19q13.42	1	0	0	1	0	18	400	0.4476	0	0.66%	Influenza Life Cycle(R)(0.9969788)-Transcription(R)(0.998277)
390	CASP1	11q22.3	2	0	0	0	0	18	678	0.4476	0	0.66%	()
391	KNG1	3q27.3	0	1	0	1	0	18	658	0.4476	0	0.66%	Class A/1 (Rhodopsin-like receptors)(R)(0.997685)-Formation of Platelet plug(R)(0.9982166)-Proteogylcan syndecan-mediated signaling events(N)(0.9846578)-amb2 Integrin signaling(N)(0.975932)-corticosteroids and cardioprotection(B)(0.9375658)
392	MYLK	3q21.1	5	0	0	0	0	18	739	0.4476	0	1.64%	Calcium signaling pathway(K)(0.9986544)-Focal adhesion(K)(0.9982356)-Gastric acid secretion(K)(0.9886596)-Regulation of actin cytoskeleton(K)(0.998994)-Signaling by Aurora kinases(N)(0.9414654)
393	KLHL9	9p21.3	2	0	0	2	0	18	223	0.4476	0	1.32%	Signaling by Aurora kinases(N)(0.9517838)-Ubiquitin mediated proteolysis(K)(0.9977686)
394	TFRC	3q29	3	0	0	0	0	18	555	0.4476	1	0.99%	Endocytosis(K)(0.997307)
395	CYP4A11	1p33	2	0	0	0	0	18	1298	0.4476	0	0.66%	()
396	OR4K13	14q11.2	1	0	0	0	0	18	413	0.4476	0	0.33%	()
397	PDE3A	12p12.2	3	2	0	0	0	18	345	0.4476	0	1.64%	Insulin signaling pathway(K)(0.9992378)-Progesterone-mediated oocyte maturation(K)(0.9968684)-Purine metabolism(K)(0.9975626)
398	OR4K1	14q11.2	1	0	0	0	0	18	413	0.4476	0	0.33%	()
399	OR5M11	NA	2	0	0	0	0	18	389	0.4476	0	0.66%	()
400	OR5L1	11q11	1	0	0	0	0	18	389	0.4476	0	0.33%	()
401	GABRE	23q28	3	0	0	0	0	18	272	0.4476	0	0.99%	Neuroactive ligand-receptor interaction(K)(0.994544)
402	CDC2	10q21.2	2	0	0	0	0	17	489	0.4821	0	0.66%	AndrogenReceptor(C)(0.9972)-Cell Cycle Checkpoints(R)(0.9971238)-G1/S Transition(R)(0.9768402)-G2/M Transition(R)(0.9992516)-TGFBR(C)(0.997858)-Wnt(C)(0.9977436)
403	MDM2	12q15	0	1	0	0	0	17	1407	0.4821	1	0.33%	Ubiquitin mediated proteolysis(K)(0.9984006)
404	LAMA1	18p11.31	4	0	0	1	0	17	1086	0.4821	0	1.64%	Glypican pathway(N)(0.8937324)-Integrin cell surface interactions(R)(0.944379)-Integrin signalling pathway(P)(0.9981572)-Pathways in cancer(K)(0.9993906)-Proteogylcan syndecan-mediated signaling events(N)(0.846859)
405	SPTAN1	9q34.11	4	0	0	0	0	17	597	0.4821	0	1.32%	Apoptosis(R)(0.998044)-FAS signaling pathway (CD95)(N)(0.995399)-TRAIL signaling pathway(N)(0.9957628)-Tight junction(K)(0.9986318)
406	GTF2B	1p22.2	1	0	0	0	0	17	283	0.4821	0	0.33%	Transcription(R)(0.9977912)
407	NUP210	3p25.1	2	0	0	0	0	17	520	0.4821	0	0.66%	()
408	GRK1	13q34	2	0	0	0	0	17	519	0.4821	0	0.66%	Endocytosis(K)(0.9964332)-Heterotrimeric G-protein signaling pathway-Gi alpha and Gs alpha mediated pathway(P)(0.9962334)-Osteopontin-mediated events(N)(0.951666)
409	PRKG2	4q21.21	0	0	0	2	0	17	634	0.4821	0	0.66%	Salivary secretion(K)(0.9930976)-activation of camp-dependent protein kinase pka(B)(0.8038188)
410	NOTCH2	1p12	3	0	0	0	0	17	236	0.4821	1	0.99%	Generic Transcription Pathway(R)(0.9869764)
411	CDH1	16q22.1	1	0	0	1	0	17	1411	0.4821	1	0.66%	Alzheimer disease-presenilin pathway(P)(0.9929556)-Integrin cell surface interactions(R)(0.9990916)-Proteogylcan syndecan-mediated signaling events(N)(0.903692)-Wnt(C)(0.8342798)
412	DDB1	11q12.2	3	0	0	0	0	17	225	0.4821	0	0.99%	DNA Repair(R)(0.998173)-Ubiquitin mediated proteolysis(K)(0.9983136)
413	GAB2	11q14.1	4	6	0	0	0	17	536	0.4821	0	3.29%	Chronic myeloid leukemia(K)(0.996802)-EGF receptor signaling pathway(P)(0.9960694)-EGFR1(C)(0.9977966)-Fc epsilon RI signaling pathway(K)(0.8642782)-Fc gamma R-mediated phagocytosis(K)(0.9979944)-Fc-epsilon receptor I signaling in mast cells(N)(0.924017)-IL2-mediated signaling events(N)(0.9963492)-IL6-mediated signaling events(N)(0.9982918)-TCR signaling in naive CD4+ T cells(N)(0.9968846)-p75(NTR)-mediated signaling(N)(0.9978054)
414	DDB2	11p11.2	1	0	0	0	0	17	310	0.4821	1	0.33%	DNA Repair(R)(0.9963662)-Ubiquitin mediated proteolysis(K)(0.996523)
415	TAS2R42	12p13.2	1	1	0	0	0	17	52	0.4821	0	0.66%	Taste transduction(K)(0.9986696)
416	EIF1AX	23p22.12	1	0	0	2	0	17	201	0.4821	0	0.99%	Metabolism of proteins(R)(0.9981318)
417	TAF4	20q13.33	2	0	0	0	0	17	527	0.4821	0	0.66%	Huntington disease(P)(0.9379952)-Transport of Mature Transcript to Cytoplasm(R)(0.9876384)
418	LRP1	12q13.3	5	0	0	0	0	17	571	0.4821	0	1.64%	Sphingosine 1-phosphate (S1P) pathway(N)(0.9783162)-Wnt(C)(0.994804)
419	COL3A1	2q32.2	4	0	0	1	0	17	510	0.4821	0	1.64%	Amoebiasis(K)(0.9977052)-Endothelins(N)(0.9970546)-Focal adhesion(K)(0.9972208)-Integrin signalling pathway(P)(0.9971842)-Signaling by PDGF(R)(0.9884662)
420	PECAM1	17q23.3	2	0	0	0	0	17	433	0.4821	0	0.66%	Formation of Platelet plug(R)(0.9955348)-Malaria(K)(0.997277)
421	OR4C13	11p11.12	1	0	0	0	0	17	413	0.4821	0	0.33%	()
422	CHMP4C	8q21.13	2	0	0	0	0	17	204	0.4821	0	0.66%	Endocytosis(K)(0.9973758)
423	CAMK2B	7p13	1	0	0	0	0	16	1546	0.5231	0	0.33%	ErbB signaling pathway(K)(0.8885212)
424	OR2F2	7q35	3	0	0	1	0	16	413	0.5231	0	1.32%	()
425	SDC2	8q22.1	2	0	0	0	0	16	608	0.5231	0	0.66%	Cell adhesion molecules (CAMs)(K)(0.9987148)-Proteogylcan syndecan-mediated signaling events(N)(0.9983172)-TGFBR(C)(0.9964522)
426	THBS1	15q14	2	0	0	1	0	16	841	0.5231	0	0.99%	TGF-beta signaling pathway(K)(0.9844164)
427	CCND1	11q13.2	0	1	0	0	0	16	1735	0.5231	1	0.33%	FOXM1 transcription factor network(N)(0.992291)-Leishmaniasis(K)(0.9128214)
428	INPP5D	2q37.1	2	0	0	1	0	16	1076	0.5231	0	0.99%	Cell surface interactions at the vascular wall(R)(0.9605014)-Fc gamma R-mediated phagocytosis(K)(0.9966468)-Insulin signaling pathway(K)(0.9979854)-Phosphatidylinositol signaling system(K)(0.8308476)
429	YES1	18p11.32	1	2	0	1	0	16	1243	0.5231	0	1.32%	Alpha6Beta4Integrin(C)(0.9913166)-Cell surface interactions at the vascular wall(R)(0.9968714)-Glypican 1 network(N)(0.9877212)-Proteogylcan syndecan-mediated signaling events(N)(0.9227328)-Signaling events mediated by PTP1B(N)(0.8936908)-Signaling events mediated by VEGFR1 and VEGFR2(N)(0.989861)-TNF receptor signaling pathway(N)(0.9946062)
430	PRKG1	10q11.23	1	0	0	1	0	16	1348	0.5231	0	0.66%	IGF1 pathway(N)(0.9430498)-TNF receptor signaling pathway(N)(0.9962226)
431	SLIT1	10q24.1	4	0	0	0	0	16	129	0.5231	0	1.32%	Axon guidance(K)(0.998869)
432	OGDH	7p13	1	0	0	0	0	16	1259	0.5231	0	0.33%	()
433	SMC1A	23p11.22	4	0	0	1	0	16	532	0.5231	0	1.64%	Cell cycle(K)(0.9974024)-Formation and Maturation of mRNA Transcript(R)(0.9871512)-Influenza Life Cycle(R)(0.9887442)-M Phase(R)(0.9979752)-Oocyte meiosis(K)(0.9864332)
434	YBX1	1p34.2	3	1	0	0	0	16	324	0.5231	0	1.32%	Formation and Maturation of mRNA Transcript(R)(0.9989746)-Influenza Life Cycle(R)(0.9960546)-Signaling events mediated by PTP1B(N)(0.9986102)
435	DCC	18q21.2	3	0	0	1	0	16	440	0.5231	0	1.32%	Axon guidance(K)(0.9981456)-Pathways in cancer(K)(0.9991206)
436	CTNNA3	10q21.3	1	0	0	2	0	16	886	0.5231	0	0.99%	Adherens junction(K)(0.957674)-Alzheimer disease-presenilin pathway(P)(0.9955914)-Arrhythmogenic right ventricular cardiomyopathy (ARVC)(K)(0.9167666)-Leukocyte transendothelial migration(K)(0.937065)-Pathways in cancer(K)(0.9976638)-Tight junction(K)(0.9982036)-Wnt signaling pathway(P)(0.9834398)
437	TUBB3	16q24.3	2	0	0	0	0	16	557	0.5231	0	0.66%	()
438	COL22A1	8q24.23	6	0	0	0	0	16	195	0.5231	0	1.97%	Integrin signalling pathway(P)(0.9980358)
439	NPLOC4	17q25.3	1	0	0	0	0	16	167	0.5231	0	0.33%	Protein processing in endoplasmic reticulum(K)(0.9976564)
440	MID1	23p22.2	2	0	0	2	0	16	138	0.5231	0	1.32%	Ubiquitin mediated proteolysis(K)(0.9992276)
441	RUFY1	5q35.3	4	0	0	0	0	16	204	0.5231	0	1.32%	Endocytosis(K)(0.9990116)
442	OR51A4	11p15.4	2	0	0	0	0	16	413	0.5231	0	0.66%	()
443	SMARCA1	23q25	2	0	0	1	0	16	299	0.5231	0	0.99%	Wnt signaling pathway(P)(0.998777)
444	MMP7	11q22.2	1	1	0	0	0	15	602	0.5632	0	0.66%	Alzheimer disease-presenilin pathway(P)(0.9329672)-Wnt signaling pathway(K)(0.9704202)-Wnt signaling pathway(P)(0.9983882)-p75(NTR)-mediated signaling(N)(0.9980386)
445	RELN	7q22.1	6	0	0	0	0	15	264	0.5632	0	1.97%	Focal adhesion(K)(0.9991236)-Lissencephaly gene (LIS1) in neuronal migration and development(N)(0.9973728)-lissencephaly gene (lis1) in neuronal migration and development(B)(0.9990626)
446	LPAR3	1p22.3	1	0	0	0	0	15	368	0.5632	0	0.33%	()
447	SR140	NA	2	0	0	0	0	15	128	0.5632	0	0.66%	Spliceosome(K)(0.997332)
448	ATP1B1	1q24.2	1	0	0	0	0	15	374	0.5632	0	0.33%	()
449	ABCA12	2q35	6	0	0	1	0	15	44	0.5632	0	2.30%	ABC transporters(K)(0.9968356)
450	FBL	19q13.2	1	5	0	1	0	15	136	0.5632	0	2.30%	TNF alpha/NF-kB(C)(0.999546)
451	ARHGEF1	19q13.2	3	0	0	1	0	15	684	0.5632	0	1.32%	Formation of Platelet plug(R)(0.9988156)-Heterotrimeric G-protein signaling pathway-Gq alpha and Go alpha mediated pathway(P)(0.9652172)-Regulation of actin cytoskeleton(K)(0.9974192)-Signalling by NGF(R)(0.9984426)-Thromboxane A2 receptor signaling(N)(0.9952582)
452	CACNA1S	1q32.1	2	0	0	0	0	15	712	0.5632	0	0.66%	MAPK signaling pathway(K)(0.9752694)
453	SFRS1	17q22	1	0	0	0	0	15	321	0.5632	0	0.33%	()
454	MYH2	17p13.1	5	0	0	1	0	15	489	0.5632	0	1.97%	Nicotinic acetylcholine receptor signaling pathway(P)(0.9930786)-Tight junction(K)(0.998628)-Viral myocarditis(K)(0.996456)-Wnt signaling pathway(P)(0.9986304)
455	ACSL3	2q36.1	2	0	0	1	0	15	1259	0.5632	1	0.99%	Metabolic pathways(K)(0.9978256)-Peroxisome(K)(0.9956986)
456	DDX42	17q23.3	2	0	0	0	0	15	128	0.5632	0	0.66%	Spliceosome(K)(0.996617)
457	CACNB1	17q12	1	0	0	1	0	15	435	0.5632	0	0.66%	Cardiac muscle contraction(K)(0.9968126)-MAPK signaling pathway(K)(0.9956142)
458	DOCK2	5q35.1	5	0	0	0	0	15	368	0.5632	0	1.64%	Chemokine signaling pathway(K)(0.9991158)-Host Interactions of HIV factors(R)(0.998088)
459	MRPL13	8q24.12	0	2	0	0	0	15	88	0.5632	0	0.66%	Ribosome(K)(0.9952718)
460	EXOC4	7q33	4	0	0	1	0	15	512	0.5632	0	1.64%	Plasma membrane estrogen receptor signaling(N)(0.9982426)-Proteogylcan syndecan-mediated signaling events(N)(0.998432)-Tight junction(K)(0.9982466)
461	OR10X1	1q23.1	1	0	0	0	0	15	413	0.5632	0	0.33%	()
462	OR4C16	11q11	1	0	0	0	0	15	413	0.5632	0	0.33%	()
463	NLRP4	19q13.42	3	0	0	1	0	15	136	0.5632	0	1.32%	TNF alpha/NF-kB(C)(0.9987162)
464	OR10G7	11q24.1	2	0	0	0	0	15	413	0.5632	0	0.66%	()
465	IL17RB	3p21.1	2	0	0	0	0	15	266	0.5632	0	0.66%	Cytokine-cytokine receptor interaction(K)(0.9943904)
466	OR6T1	11q24.1	1	0	0	0	0	15	389	0.5632	0	0.33%	()
467	POLE2	14q22.1	1	0	0	0	0	14	1391	0.6051	0	0.33%	DNA replication(K)(0.9593828)
468	SLCO1B1	12p12.2	3	2	0	0	0	14	106	0.6051	0	1.64%	Metabolism of lipids and lipoproteins(R)(0.9977314)
469	PAK7	20p12.2	1	1	0	1	0	14	542	0.6051	0	0.99%	Axon guidance(K)(0.9977538)-ErbB signaling pathway(K)(0.9969532)-Focal adhesion(K)(0.9972986)-Regulation of actin cytoskeleton(K)(0.9986484)
470	UGT2A2	NA	1	0	0	0	0	14	1192	0.6051	0	0.33%	()
471	ABCB11	2q31.1	2	0	0	1	0	14	144	0.6051	0	0.99%	Metabolism of lipids and lipoproteins(R)(0.9960228)
472	SEC63	6q21	1	0	0	1	0	14	184	0.6051	0	0.66%	Protein export(K)(0.968887)-Protein processing in endoplasmic reticulum(K)(0.999025)
473	PPP1R3A	7q31.1	7	0	0	1	0	14	497	0.6051	0	2.63%	Insulin signaling pathway(K)(0.9984486)-Plasma membrane estrogen receptor signaling(N)(0.9988662)-Proteogylcan syndecan-mediated signaling events(N)(0.9988478)
474	THBS3	1q22	2	0	0	0	0	14	559	0.6051	0	0.66%	Focal adhesion(K)(0.9983496)-Formation of Platelet plug(R)(0.9932224)-Phagosome(K)(0.9944062)
475	TRA2B	3q27.2	2	1	0	1	0	14	128	0.6051	0	1.32%	Spliceosome(K)(0.9975222)
476	OR2M5	1q44	1	0	0	0	0	14	413	0.6051	0	0.33%	()
477	DYNC1I2	2q31.1	1	0	0	1	0	14	376	0.6051	0	0.66%	G2/M Transition(R)(0.9976146)-Huntington disease(P)(0.9972332)-Phagosome(K)(0.995919)-Vasopressin-regulated water reabsorption(K)(0.9977676)
478	GGA1	22q13.1	1	0	0	1	0	14	121	0.6051	0	0.66%	Lysosome(K)(0.9982516)
479	ITPR3	6p21.31	2	0	0	0	0	14	1177	0.6051	0	0.66%	Cadherin signaling pathway(P)(0.9659688)-Taste transduction(K)(0.933351)
480	CLNS1A	11q14.1	1	5	0	0	0	14	49	0.6051	0	1.97%	Metabolism of non-coding RNA(R)(0.9992428)
481	PYGM	11q13.1	2	0	0	0	0	14	395	0.6051	0	0.66%	Heterotrimeric G-protein signaling pathway-Gi alpha and Gs alpha mediated pathway(P)(0.99835)-Insulin signaling pathway(K)(0.8369102)-Starch and sucrose metabolism(K)(0.9649648)
482	SIGLEC1	20p13	2	0	0	1	0	14	135	0.6051	0	0.99%	Cell adhesion molecules (CAMs)(K)(0.9989334)
483	OR4N4	15q11.2	2	0	0	4	0	14	413	0.6051	0	1.97%	Olfactory transduction(K)(0.9437492)
484	PLEKHG2	19q13.2	0	4	0	1	0	14	125	0.6051	0	1.64%	Signaling by Rho GTPases(R)(0.9990824)
485	SRGAP2	1q32.1	2	0	0	1	0	14	243	0.6051	0	0.99%	()
486	ARHGAP25	2p14	1	0	0	0	0	14	125	0.6051	0	0.33%	Signaling by Rho GTPases(R)(0.9936332)
487	RGS7	1q43	4	0	0	0	0	14	190	0.6051	0	1.32%	Heterotrimeric G-protein signaling pathway-Gi alpha and Gs alpha mediated pathway(P)(0.9979082)
488	BAT1	6p21.33	2	0	0	0	0	14	128	0.6051	0	0.66%	Spliceosome(K)(0.99185)
489	GTF3C2	2p23.3	1	0	0	0	0	14	136	0.6051	0	0.33%	Transcription(R)(0.9967636)
490	OR4D2	17q22	1	0	0	0	0	14	413	0.6051	0	0.33%	()
491	UGDH	4p14	1	0	0	1	0	13	1141	0.631	0	0.66%	()
492	ARRB1	11q13.4	0	2	0	0	0	13	1284	0.631	0	0.66%	Syndecan-4-mediated signaling events(N)(0.8343676)
493	C5AR1	19q13.32	2	0	0	1	0	13	534	0.631	0	0.99%	Class A/1 (Rhodopsin-like receptors)(R)(0.9978138)-Inflammation mediated by chemokine and cytokine signaling pathway(P)(0.9629502)-Neuroactive ligand-receptor interaction(K)(0.9980318)
494	IGF1R	15q26.3	1	0	0	1	0	13	1016	0.631	0	0.66%	ECM-receptor interaction(K)(0.9938634)-Endocytosis(K)(0.997565)-Pathways in cancer(K)(0.9227762)
495	ALDH3A1	17p11.2	1	0	0	1	0	13	1169	0.631	0	0.66%	N-Glycan biosynthesis(K)(0.9927404)
496	CPSF2	14q32.12	2	0	0	0	0	13	226	0.631	0	0.66%	()
497	KPNB1	17q21.32	1	0	0	1	0	13	1104	0.631	0	0.66%	Influenza Life Cycle(R)(0.9957126)-TNF receptor signaling pathway(N)(0.9927334)
498	ERBB3	12q13.2	2	0	0	0	0	13	815	0.631	0	0.66%	Calcium signaling pathway(K)(0.9978116)-EGF receptor signaling pathway(P)(0.9972052)-Endocytosis(K)(0.9989238)-agrin in postsynaptic differentiation(B)(0.965115)
499	MYC	8q24.21	0	2	0	0	0	13	1649	0.631	1	0.66%	Cell cycle(K)(0.998898)-ErbB signaling pathway(K)(0.9708118)-Jak-STAT signaling pathway(K)(0.9931284)-MAPK signaling pathway(K)(0.9940894)-TGFBR(C)(0.903911)-TNF receptor signaling pathway(N)(0.8170886)-Wnt signaling pathway(K)(0.9941624)
500	COL4A1	13q34	3	0	0	0	0	13	655	0.631	0	0.99%	cadmium induces dna synthesis and proliferation in macrophages(B)(0.8563178)
501	RAD50	5q31.1	1	0	0	1	0	13	187	0.631	0	0.66%	role of brca1 brca2 and atr in cancer susceptibility(B)(0.8883366)
502	DAD1	14q11.2	1	0	0	0	0	13	1310	0.631	0	0.33%	Metabolic pathways(K)(0.9976372)-Protein processing in endoplasmic reticulum(K)(0.9977746)
503	CCR8	3p22.1	1	0	0	0	0	13	602	0.631	0	0.33%	Chemokine signaling pathway(K)(0.8738572)-Class A/1 (Rhodopsin-like receptors)(R)(0.9975026)-Cytokine-cytokine receptor interaction(K)(0.9978874)-Inflammation mediated by chemokine and cytokine signaling pathway(P)(0.9945942)
504	PSENEN	19q13.12	1	1	0	0	0	13	795	0.631	0	0.66%	Alzheimer's disease(K)(0.9933558)-NOTCH(C)(0.9930538)-Notch signaling pathway(K)(0.9344954)-p75(NTR)-mediated signaling(N)(0.8398604)
505	TJP1	15q13.1	3	0	0	1	0	13	529	0.631	0	1.32%	Adherens junction(K)(0.9975696)-Gap junction trafficking and regulation(R)(0.9509302)-Nectin adhesion pathway(N)(0.9917364)-Tight junction(K)(0.998922)-Vibrio cholerae infection(K)(0.9586264)
506	FBXL3	13q22.3	0	0	0	1	0	13	223	0.631	0	0.33%	()
507	IL19	1q32.1	1	0	0	0	0	13	363	0.631	0	0.33%	()
508	ERCC5	13q33.1	3	0	0	0	0	13	94	0.631	1	0.99%	DNA Repair(R)(0.998713)
509	EPHA3	3p11.2	3	0	0	2	0	13	151	0.631	0	1.64%	Axon guidance(K)(0.9972728)
510	SEC13	NA	1	0	0	0	0	13	293	0.631	0	0.33%	()
511	RNPS1	16p13.3	1	0	0	0	0	13	321	0.631	0	0.33%	()
512	NARS2	11q14.1	2	6	0	0	0	13	41	0.631	0	2.63%	Aminoacyl-tRNA biosynthesis(K)(0.9416692)
513	NUP37	12q23.2	1	0	0	0	0	13	512	0.631	0	0.33%	()
514	IL7R	5p13.2	3	0	0	0	0	13	404	0.631	1	0.99%	()
515	CCKBR	11p15.4	2	0	0	0	0	13	499	0.631	0	0.66%	Calcium signaling pathway(K)(0.9972136)
516	OR4C15	11q11	1	0	0	0	0	13	413	0.631	0	0.33%	()
517	CNOT1	16q21	4	0	0	0	0	13	59	0.631	0	1.32%	RNA degradation(K)(0.9979744)
518	PPBP	4q13.3	2	2	0	1	0	13	613	0.631	0	1.64%	Chemokine signaling pathway(K)(0.997531)-Class A/1 (Rhodopsin-like receptors)(R)(0.990058)-Cytokine-cytokine receptor interaction(K)(0.9987308)-Formation of Platelet plug(R)(0.9980088)
519	THOC1	18p11.32	1	2	0	1	0	13	128	0.631	0	1.32%	Spliceosome(K)(0.9940608)
520	MCM10	10p13	2	1	0	0	0	13	150	0.631	0	0.99%	Cell Cycle Checkpoints(R)(0.9968932)-G1/S Transition(R)(0.9991612)
521	GPR156	3q13.33	1	0	0	0	0	13	272	0.631	0	0.33%	()
522	HTR1F	3p11.2	3	0	0	0	0	13	461	0.631	0	0.99%	Neuroactive ligand-receptor interaction(K)(0.9969414)
523	IQGAP2	5q13.3	6	0	0	1	0	13	215	0.631	0	2.30%	Regulation of actin cytoskeleton(K)(0.9972918)
524	OR5H2	3q11.2	3	0	0	0	0	13	389	0.631	0	0.99%	()
525	OR2W3	1q44	1	0	0	0	0	13	413	0.631	0	0.33%	()
526	OR8B12	11q24.2	1	0	0	0	0	13	389	0.631	0	0.33%	()
527	OR5B17	11q12.1	2	1	0	0	0	13	389	0.631	0	0.99%	()
528	OR6K3	1q23.1	1	0	0	0	0	13	389	0.631	0	0.33%	()
529	CYP2C18	10q23.33	2	0	0	1	0	12	1243	0.663	0	0.99%	FOXA transcription factor networks(N)(0.993804)-Glutathione metabolism(K)(0.9102848)-Metabolic pathways(K)(0.999014)
530	AKR1C4	10p15.1	1	0	0	0	0	12	1158	0.663	0	0.33%	()
531	ATP5J2	7q22.1	1	0	0	0	0	12	1182	0.663	0	0.33%	()
532	MMP2	16q12.2	1	0	0	0	0	12	933	0.663	0	0.33%	FOXM1 transcription factor network(N)(0.9972678)-GnRH signaling pathway(K)(0.9932838)-Integrins in angiogenesis(N)(0.955848)-Pathways in cancer(K)(0.997894)-Proteogylcan syndecan-mediated signaling events(N)(0.8708346)-Regulation of IGF Activity by IGFBP(R)(0.9669124)
533	PENK	8q12.1	2	1	0	0	0	12	215	0.663	0	0.99%	Receptor-ligand complexes bind G proteins(R)(0.8260176)
534	OR51Q1	11p15.4	1	0	0	0	0	12	413	0.663	0	0.33%	()
535	INSR	19p13.2	4	0	0	1	0	12	957	0.663	0	1.64%	Endothelins(N)(0.9988076)-Insulin signaling pathway(K)(0.9974576)-Proteogylcan syndecan-mediated signaling events(N)(0.9057508)-Signaling events mediated by PTP1B(N)(0.9914154)
536	ITGA8	10p13	3	0	0	0	0	12	636	0.663	0	0.99%	()
537	GRIN2C	17q25.1	1	0	0	0	0	12	698	0.663	0	0.33%	()
538	RPS27A	2p16.1	1	0	0	0	0	12	814	0.663	0	0.33%	()
539	PDPK1	16p13.3	1	0	0	0	0	12	1334	0.663	0	0.33%	()
540	HNRNPC	14q11.2	0	1	0	0	0	12	418	0.663	0	0.33%	()
541	DDX5	17q24.1	2	0	0	0	0	12	139	0.663	1	0.66%	Spliceosome(K)(0.9053266)
542	CLCA1	1p22.3	1	0	0	0	0	12	486	0.663	0	0.33%	()
543	RHOT1	17q11.2	3	0	0	1	0	12	125	0.663	0	1.32%	Signaling by Rho GTPases(R)(0.9982904)
544	TLR6	4p14	2	0	0	1	0	12	372	0.663	0	0.99%	Chagas disease(K)(0.988479)-Phagosome(K)(0.8266866)-Toll-like receptor signaling pathway(K)(0.9951122)
545	TUBGCP4	15q15.3	2	0	0	1	0	12	83	0.663	0	0.99%	G2/M Transition(R)(0.9983542)
546	ABCD2	12q12	2	0	0	0	0	12	118	0.663	0	0.66%	Peroxisome(K)(0.9935776)
547	EPHA5	4q13.1	0	1	0	2	0	12	151	0.663	0	0.99%	Axon guidance(K)(0.9974944)
548	ARSG	17q24.2	1	0	0	1	0	12	121	0.663	0	0.66%	Lysosome(K)(0.9930708)
549	IRS4	23q22.3	4	0	0	1	0	12	290	0.663	0	1.64%	Adipocytokine signaling pathway(K)(0.9972786)-Aldosterone-regulated sodium reabsorption(K)(0.9986182)-Insulin signaling pathway(K)(0.9986148)-Neurotrophin signaling pathway(K)(0.9969634)
550	CUBN	10p13	6	1	0	0	0	12	106	0.663	0	2.30%	Metabolism of lipids and lipoproteins(R)(0.9956912)
551	ACIN1	14q11.2	2	0	0	0	0	12	255	0.663	0	0.66%	Apoptosis(R)(0.9983032)-Spliceosome(K)(0.997371)
552	SKP2	5p13.2	2	0	0	0	0	12	711	0.663	0	0.66%	FoxO family signaling(N)(0.8111616)-NOTCH(C)(0.8145828)-Pathways in cancer(K)(0.9975536)-Ubiquitin mediated proteolysis(K)(0.9983176)
553	CEP192	18p11.21	4	0	0	1	0	12	83	0.663	0	1.64%	G2/M Transition(R)(0.9983626)
554	IQSEC1	3p25.1	1	0	0	0	0	12	567	0.663	0	0.33%	Endocytosis(K)(0.9986924)-Signaling mediated by p38-alpha and p38-beta(N)(0.9517794)
555	SRGAP1	12q14.2	2	0	0	1	0	12	243	0.663	0	0.99%	Axon guidance(K)(0.9968246)-Signaling by Rho GTPases(R)(0.9958824)
556	OR10H5	19p13.12	1	0	0	0	0	12	413	0.663	0	0.33%	()
557	DNASE2B	1p31.1	1	0	0	0	0	12	121	0.663	0	0.33%	Lysosome(K)(0.9975868)
558	MBTPS1	16q24.1	1	0	0	0	0	12	167	0.663	0	0.33%	()
559	OR51I1	11p15.4	1	0	0	1	0	12	413	0.663	0	0.66%	()
560	OR51T1	11p15.4	1	0	0	0	0	12	413	0.663	0	0.33%	()
561	OR4C11	11q11	1	0	0	0	0	12	413	0.663	0	0.33%	()
562	MAP3K7	6q15	2	0	0	1	0	11	1587	0.6743	0	0.99%	MAPK signaling pathway(K)(0.996793)-Syndecan-1-mediated signaling events(N)(0.8708674)-TNF receptor signaling pathway(N)(0.9989334)-Toll-like receptor signaling pathway(K)(0.8910272)-Wnt signaling pathway(K)(0.8439646)-Wnt signaling pathway(P)(0.9965662)
563	FGB	4q32.1	2	0	0	1	0	11	231	0.6743	0	0.99%	Integrin cell surface interactions(R)(0.9989294)-fibrinolysis pathway(B)(0.9979856)
564	ACTN4	19q13.2	0	2	0	1	0	11	860	0.6743	0	0.99%	Adherens junction(K)(0.9982302)-Arrhythmogenic right ventricular cardiomyopathy (ARVC)(K)(0.9363708)-Focal adhesion(K)(0.9049502)-Tight junction(K)(0.997698)
565	AR	23q12	1	0	0	2	0	11	1028	0.6743	0	0.99%	Alpha6Beta4Integrin(C)(0.883298)-Androgen-mediated signaling(N)(0.9457564)-AndrogenReceptor(C)(0.9945296)-FOXA transcription factor networks(N)(0.978074)-IL4-mediated signaling events(N)(0.8494948)-Oocyte meiosis(K)(0.9974196)-Pathways in cancer(K)(0.9990492)-TGFBR(C)(0.9965832)
566	JAK3	19p13.11	3	0	0	0	0	11	719	0.6743	1	0.99%	()
567	IGF2R	6q25.3	2	0	0	1	0	11	210	0.6743	0	0.99%	Apoptosis signaling pathway(P)(0.9929814)-Insulin/IGF pathway-mitogen activated protein kinase kinase/MAP kinase cascade(P)(0.8343868)-Lysosome(K)(0.9987858)
568	ITGB7	12q13.13	2	0	0	0	0	11	814	0.6743	0	0.66%	()
569	PSMB1	6q27	1	0	0	1	0	11	450	0.6743	0	0.66%	Cell Cycle Checkpoints(R)(0.986831)-DNA Replication(R)(0.910606)-Signaling by Wnt(R)(0.993289)
570	HSPA5	9q33.3	2	0	0	0	0	11	418	0.6743	0	0.66%	Parkinson disease(P)(0.9406694)
571	CPE	4q32.3	1	0	0	2	0	11	496	0.6743	0	0.99%	Insulin Synthesis and Secretion(R)(0.996663)-Plasma membrane estrogen receptor signaling(N)(0.992888)-Proteogylcan syndecan-mediated signaling events(N)(0.9979048)-Type I diabetes mellitus(K)(0.9975918)
572	FOS	14q24.3	1	0	0	0	0	11	1881	0.6743	0	0.33%	()
573	RBL2	16q12.2	2	0	0	0	0	11	314	0.6743	0	0.66%	Signaling by BMP(R)(0.9190802)-TGFBR(C)(0.9959706)
574	SMARCA4	19p13.2	3	0	0	0	0	11	503	0.6743	1	0.99%	Regulation of retinoblastoma protein(N)(0.9885756)-TNF alpha/NF-kB(C)(0.9987198)-Wnt signaling pathway(P)(0.9980916)-control of gene expression by vitamin d receptor(B)(0.9355742)
575	CCNT1	12q13.11	2	0	0	0	0	11	320	0.6743	0	0.66%	()
576	PRPF19	11q12.2	1	0	0	0	0	11	265	0.6743	0	0.33%	Spliceosome(K)(0.9890626)-Ubiquitin mediated proteolysis(K)(0.9954938)
577	CHRM3	1q43	3	0	0	0	0	11	914	0.6743	0	0.99%	()
578	EPHA2	1p36.13	2	0	0	0	0	11	151	0.6743	0	0.66%	Axon guidance(K)(0.997732)
579	PSMB4	1q21.3	1	0	0	0	0	11	392	0.6743	0	0.33%	()
580	GDA	9q21.13	1	0	0	0	0	11	1190	0.6743	0	0.33%	()
581	CYCS	7p15.2	0	1	0	0	0	11	1287	0.6743	0	0.33%	Alzheimer's disease(K)(0.9942436)-Glucose Regulation of Insulin Secretion(R)(0.8916992)-Huntington's disease(K)(0.9983678)
582	EIF4A1	17p13.1	1	0	0	1	0	11	833	0.6743	0	0.66%	Metabolism of proteins(R)(0.8456088)-TRAIL signaling pathway(N)(0.9572188)
583	DGKH	13q14.11	2	0	0	0	0	11	1164	0.6743	0	0.66%	()
584	NT5E	6q14.3	2	0	0	1	0	11	1263	0.6743	0	0.99%	Hypoxic and oxygen homeostasis regulation of HIF-1-alpha(N)(0.9965678)-Metabolic pathways(K)(0.9994522)
585	FAT1	4q35.2	8	0	0	1	0	11	334	0.6743	0	2.96%	Wnt signaling pathway(P)(0.998058)-mechanism of gene regulation by peroxisome proliferators via ppara(B)(0.9967618)
586	AP1B1	22q12.2	1	0	0	2	0	11	338	0.6743	0	0.99%	FOXA transcription factor networks(N)(0.9829152)-Host Interactions of HIV factors(R)(0.9984142)-Lysosome(K)(0.9974312)-Membrane Trafficking(R)(0.9962336)
587	ACE	17q23.3	2	0	0	0	0	11	198	0.6743	0	0.66%	Hypertrophic cardiomyopathy (HCM)(K)(0.9272764)
588	GLI2	2q14.2	7	0	0	1	0	11	385	0.6743	0	2.63%	Hedgehog signaling pathway(K)(0.9987246)-Hedgehog(C)(0.9930934)-Pathways in cancer(K)(0.999031)-Signaling events mediated by the Hedgehog family(N)(0.9971634)
589	GRIA3	23q25	2	0	0	1	0	11	335	0.6743	0	0.99%	Neuroactive ligand-receptor interaction(K)(0.9828288)
590	PAK2	3q29	1	0	0	0	0	11	1389	0.6743	0	0.33%	()
591	GYS2	12p12.1	0	2	0	0	0	11	395	0.6743	0	0.66%	Heterotrimeric G-protein signaling pathway-Gi alpha and Gs alpha mediated pathway(P)(0.9978616)-Insulin signaling pathway(K)(0.9983664)-Metabolism of carbohydrates(R)(0.9947324)-Starch and sucrose metabolism(K)(0.9756416)
592	UGGT1	NA	1	0	0	0	0	11	167	0.6743	0	0.33%	Protein processing in endoplasmic reticulum(K)(0.9758812)
593	TCF7L2	10q25.2	2	0	0	0	0	11	876	0.6743	1	0.66%	Adherens junction(K)(0.8032904)-Alzheimer disease-presenilin pathway(P)(0.9592436)-Pathways in cancer(K)(0.99895)-Wnt signaling pathway(K)(0.965128)-Wnt(C)(0.899892)
594	AGAP1	2q37.2	2	0	0	2	0	11	204	0.6743	0	1.32%	Endocytosis(K)(0.9951182)
595	TAF5	10q24.33	1	0	0	0	0	11	254	0.6743	0	0.33%	Basal transcription factors(K)(0.82936)-Formation and Maturation of mRNA Transcript(R)(0.9968694)-HIV Life Cycle(R)(0.9942358)-Transcription(R)(0.9983352)
596	NRIP1	21q21.1	0	0	0	3	0	11	272	0.6743	0	0.99%	Androgen-mediated signaling(N)(0.8734532)-RXR and RAR heterodimerization with other nuclear receptor(N)(0.86871)-mechanism of gene regulation by peroxisome proliferators via ppara(B)(0.9980404)
597	CCL28	5p12	1	0	0	0	0	11	570	0.6743	0	0.33%	()
598	UBQLN3	11p15.4	3	0	0	0	0	11	167	0.6743	0	0.99%	()
599	NUP98	11p15.4	1	0	0	0	0	11	512	0.6743	1	0.33%	()
600	PCSK2	20p12.1	3	0	0	1	0	11	207	0.6743	0	1.32%	Alzheimer disease-presenilin pathway(P)(0.9980378)-Insulin Synthesis and Secretion(R)(0.9970782)
601	CHERP	19p13.11	2	1	0	0	0	11	128	0.6743	0	0.99%	()
602	MTNR1A	4q35.2	1	0	0	1	0	11	366	0.6743	0	0.66%	()
603	PSD3	8p22	3	0	0	0	0	11	204	0.6743	0	0.99%	Endocytosis(K)(0.9948536)
604	BUD31	7q22.1	1	0	0	0	0	11	128	0.6743	0	0.33%	()
605	OR8H3	11q11	2	0	0	0	0	11	389	0.6743	0	0.66%	()
606	ARAP3	5q31.3	1	0	0	1	0	11	812	0.6743	0	0.66%	Endocytosis(K)(0.996185)-Signaling by Rho GTPases(R)(0.997184)-TRAIL signaling pathway(N)(0.884448)
607	UBE4A	11q23.3	2	0	0	0	0	11	138	0.6743	0	0.66%	Ubiquitin mediated proteolysis(K)(0.9956994)
608	MARCO	2q14.2	2	0	0	1	0	11	157	0.6743	0	0.99%	Phagosome(K)(0.998842)
609	OR5R1	11q11	2	0	0	0	0	11	389	0.6743	0	0.66%	()
610	CHMP4B	20q11.22	1	0	0	1	0	11	204	0.6743	0	0.66%	Endocytosis(K)(0.9957818)
611	GABBR2	9q22.33	2	0	0	0	0	11	272	0.6743	0	0.66%	Neuroactive ligand-receptor interaction(K)(0.9988042)
612	CUL7	6p21.1	3	0	0	1	0	10	138	0.6831	0	1.32%	Ubiquitin mediated proteolysis(K)(0.9968322)
613	NOD2	NA	2	0	0	0	0	10	911	0.6831	0	0.66%	NOD-like receptor signaling pathway(K)(0.9847204)-Shigellosis(K)(0.9397078)-Signaling by Aurora kinases(N)(0.8830932)-TCR signaling in naive CD4+ T cells(N)(0.9405708)
614	RASA1	5q14.3	1	0	0	1	0	10	1275	0.6831	0	0.66%	EGFR1(C)(0.9973934)-Signaling by PDGF(R)(0.9944134)
615	C2	6p21.32	1	0	0	0	0	10	274	0.6831	0	0.33%	Complement and coagulation cascades(K)(0.9963732)
616	COL4A3	2q36.3	1	0	0	1	0	10	308	0.6831	0	0.66%	Integrin cell surface interactions(R)(0.993695)-Integrins in angiogenesis(N)(0.91945)-Signaling by PDGF(R)(0.9959964)
617	PIAS2	18q21.1	1	0	0	1	0	10	642	0.6831	0	0.66%	Pathways in cancer(K)(0.9874096)-Ubiquitin mediated proteolysis(K)(0.9985832)
618	MYH9	22q12.3	2	0	0	1	0	10	404	0.6831	1	0.99%	Regulation of actin cytoskeleton(K)(0.9954728)
619	C8A	1p32.2	1	0	0	0	0	10	380	0.6831	0	0.33%	()
620	FSHR	2p16.3	4	0	0	0	0	10	386	0.6831	0	1.32%	Neuroactive ligand-receptor interaction(K)(0.9990328)
621	ERBB4	2q34	0	0	0	2	0	10	612	0.6831	0	0.66%	Alzheimer disease-presenilin pathway(P)(0.997851)-Calcium signaling pathway(K)(0.9975794)-EGF receptor signaling pathway(P)(0.9971332)-Endocytosis(K)(0.8827788)
622	CCL17	16q13	1	0	0	0	0	10	710	0.6831	0	0.33%	()
623	IL6R	1q21.3	1	0	0	0	0	10	426	0.6831	0	0.33%	()
624	RBL1	20q11.23	1	0	0	1	0	10	291	0.6831	0	0.66%	Cell cycle(K)(0.9972222)-TGF-beta signaling pathway(K)(0.9964092)-TGFBR(C)(0.9985444)-mets affect on macrophage differentiation(B)(0.91279)
625	RPS6KA2	6q27	1	0	0	1	0	10	646	0.6831	0	0.66%	EGFR1(C)(0.9870552)-Oocyte meiosis(K)(0.9944016)-Signalling by NGF(R)(0.8204332)
626	MAP3K5	6q23.3	2	0	0	1	0	10	1328	0.6831	0	0.99%	Amyotrophic lateral sclerosis (ALS)(K)(0.9691342)-BMP receptor signaling(N)(0.8239068)-IFN-gamma pathway(N)(0.9229734)-Integrin signalling pathway(P)(0.995345)-MAPK signaling pathway(K)(0.9933332)-Protein processing in endoplasmic reticulum(K)(0.9990158)-Proteogylcan syndecan-mediated signaling events(N)(0.9977404)-TNF receptor signaling pathway(N)(0.99847)
627	SDC1	2p24.1	4	0	0	0	0	10	752	0.6831	0	1.32%	Metabolism of lipids and lipoproteins(R)(0.997098)-Proteogylcan syndecan-mediated signaling events(N)(0.9357384)
628	UBQLN2	23p11.1	1	0	0	3	0	10	167	0.6831	0	1.32%	Protein processing in endoplasmic reticulum(K)(0.9959982)
629	MADD	11p11.2	5	0	0	0	0	10	465	0.6831	0	1.64%	Sphingosine 1-phosphate (S1P) pathway(N)(0.9821248)-TNF receptor signaling pathway(N)(0.9972216)-TRAIL signaling pathway(N)(0.8836244)
630	GRM1	6q24.3	2	0	0	1	0	10	742	0.6831	0	0.99%	Huntington's disease(K)(0.9990292)
631	UGT2A1	4q13.3	1	0	0	1	0	10	1192	0.6831	0	0.66%	Fructose and mannose metabolism(K)(0.8722118)-Metablism of nucleotides(R)(0.8697274)-N-Glycan biosynthesis(K)(0.9783186)
632	KALRN	3q21.1	3	0	0	0	0	10	654	0.6831	0	0.99%	Huntington disease(P)(0.9481518)-Proteogylcan syndecan-mediated signaling events(N)(0.8990402)-Signaling by Rho GTPases(R)(0.9977676)
633	ABCA1	9q31.1	3	0	0	0	0	10	189	0.6831	0	0.99%	ABC transporters(K)(0.9412584)-Metabolism of lipids and lipoproteins(R)(0.9974642)-Retinoic acid receptors-mediated signaling(N)(0.9913054)
634	ITGB6	2q24.2	1	0	0	1	0	10	527	0.6831	0	0.66%	Arrhythmogenic right ventricular cardiomyopathy (ARVC)(K)(0.9003002)-ECM-receptor interaction(K)(0.9900006)-Focal adhesion(K)(0.9975454)-Integrin cell surface interactions(R)(0.999044)-Integrin signalling pathway(P)(0.9943312)-Regulation of actin cytoskeleton(K)(0.9975952)
635	ATF6	1q23.3	2	0	0	0	0	10	1019	0.6831	0	0.66%	BMP receptor signaling(N)(0.9964096)-Caspase cascade in apoptosis(N)(0.9775306)-Protein processing in endoplasmic reticulum(K)(0.9963062)
636	UGT2B10	4q13.2	2	0	0	1	0	10	1192	0.6831	0	0.99%	Metabolic pathways(K)(0.9980172)-Porphyrin and chlorophyll metabolism(K)(0.9455276)-Retinol metabolism(K)(0.994499)-Starch and sucrose metabolism(K)(0.9921944)
637	NEDD4	15q21.3	1	0	0	2	0	10	385	0.6831	0	0.99%	Endocytosis(K)(0.9986956)-Signaling events mediated by VEGFR1 and VEGFR2(N)(0.9756798)-Ubiquitin mediated proteolysis(K)(0.9986632)
638	PFN4	2p23.3	1	0	0	0	0	10	245	0.6831	0	0.33%	Regulation of actin cytoskeleton(K)(0.9943336)
639	CDH3	16q22.1	2	0	0	1	0	10	498	0.6831	0	0.99%	Alzheimer disease-presenilin pathway(P)(0.998636)-Wnt signaling pathway(P)(0.9988076)
640	ECH1	19q13.2	1	2	0	1	0	10	78	0.6831	0	1.32%	Peroxisome(K)(0.9977422)
641	AVPR1B	1q32.1	2	0	0	0	0	10	559	0.6831	0	0.66%	Calcium signaling pathway(K)(0.9600814)-Neuroactive ligand-receptor interaction(K)(0.9990462)-Vascular smooth muscle contraction(K)(0.886456)
642	CACNA1E	1q25.3	1	0	0	0	0	10	689	0.6831	0	0.33%	Glucose Regulation of Insulin Secretion(R)(0.8125584)
643	FZD5	2q33.3	2	0	0	1	0	10	735	0.6831	0	0.99%	Alzheimer disease-presenilin pathway(P)(0.9974664)-Melanogenesis(K)(0.9079192)-Pathways in cancer(K)(0.9989696)-Wnt signaling pathway(K)(0.926926)-Wnt signaling pathway(P)(0.9993692)-Wnt(C)(0.9960126)
644	OR11G2	14q11.2	1	0	0	0	0	10	389	0.6831	0	0.33%	()
645	RRN3	16p13.11	1	1	0	1	0	10	136	0.6831	0	0.99%	Transcription(R)(0.9990312)
646	TTR	18q12.1	1	2	0	2	0	10	75	0.6831	0	1.64%	FOXA transcription factor networks(N)(0.9932734)
647	FZD7	2q33.1	1	0	0	1	0	10	908	0.6831	0	0.66%	Alzheimer disease-presenilin pathway(P)(0.997463)-Melanogenesis(K)(0.9891206)-Pathways in cancer(K)(0.9982972)-Proteogylcan syndecan-mediated signaling events(N)(0.9990142)-Wnt signaling pathway(K)(0.9961656)-Wnt signaling pathway(P)(0.9976766)
648	COL17A1	10q25.1	3	0	0	0	0	10	221	0.6831	0	0.99%	Integrin signalling pathway(P)(0.9910086)-a6b1 and a6b4 Integrin signaling(N)(0.9985692)
649	STAG1	3q22.3	2	0	0	0	0	10	212	0.6831	0	0.66%	Cell cycle(K)(0.983482)-M Phase(R)(0.9970754)
650	GABRB3	15q12	1	0	0	1	0	10	272	0.6831	0	0.66%	()
651	PIKFYVE	NA	5	0	0	0	0	10	427	0.6831	0	1.64%	Phagosome(K)(0.9973076)-Phosphatidylinositol signaling system(K)(0.9968758)-Regulation of actin cytoskeleton(K)(0.9979398)
652	HSPA1L	6p21.33	2	0	0	0	0	10	827	0.6831	0	0.66%	()
653	HIST1H3C	6p22.1	1	0	0	1	0	10	139	0.6831	0	0.66%	Systemic lupus erythematosus(K)(0.995382)
654	PARN	16p13.12	2	2	0	1	0	10	59	0.6831	0	1.64%	RNA degradation(K)(0.998685)
655	AP3B2	15q25.2	3	0	0	1	0	10	121	0.6831	0	1.32%	Lysosome(K)(0.997621)
656	CLCA4	1p22.3	1	0	0	0	0	10	486	0.6831	0	0.33%	()
657	ATP2B2	3p25.3	3	0	0	0	0	10	277	0.6831	0	0.99%	Calcium signaling pathway(K)(0.997326)-Pancreatic secretion(K)(0.945751)
658	PYGO1	15q21.3	1	0	0	1	0	10	299	0.6831	0	0.66%	Wnt signaling pathway(P)(0.994088)
659	ARHGAP15	2q22.2	1	0	0	1	0	10	125	0.6831	0	0.66%	Signaling by Rho GTPases(R)(0.9973444)
660	PACS1	11q13.1	5	0	0	0	0	10	120	0.6831	0	1.64%	Host Interactions of HIV factors(R)(0.9977358)
661	RASGRF2	5q14.1	2	0	0	1	0	10	384	0.6831	0	0.99%	MAPK signaling pathway(K)(0.9991204)-Signaling by Rho GTPases(R)(0.9989704)
662	H2BFM	23q22.2	1	0	0	1	0	10	139	0.6831	0	0.66%	Systemic lupus erythematosus(K)(0.9920824)
663	CNTFR	9p13.3	1	0	0	0	0	10	326	0.6831	0	0.33%	()
664	OR51B6	11p15.4	1	0	0	0	0	10	413	0.6831	0	0.33%	()
665	DCTN1	2p13.1	3	0	0	0	0	9	399	0.7042	0	0.99%	G2/M Transition(R)(0.996407)-Huntington disease(P)(0.9985958)-Huntington's disease(K)(0.9970334)
666	FLT1	13q12.3	2	0	0	0	0	9	1102	0.7042	0	0.66%	Cytokine-cytokine receptor interaction(K)(0.995916)
667	VEGFA	NA	1	0	0	0	0	9	1291	0.7042	0	0.33%	VEGF signaling pathway(K)(0.8769058)
668	RELA	11q13.1	1	0	0	0	0	9	1910	0.7042	0	0.33%	FGF signaling pathway(P)(0.9756912)-Renal cell carcinoma(K)(0.94767)-mechanism of gene regulation by peroxisome proliferators via ppara(B)(0.9985298)
669	F5	1q24.2	3	0	0	0	0	9	179	0.7042	0	0.99%	Formation of Fibrin Clot (Clotting Cascade)(R)(0.9948662)
670	TNR	1q25.1	2	0	0	0	0	9	219	0.7042	0	0.66%	ECM-receptor interaction(K)(0.9976646)
671	RYR3	15q13.3	3	0	0	1	0	9	357	0.7042	0	1.32%	Alzheimer's disease(K)(0.9972864)-Calcium signaling pathway(K)(0.9978986)-Salivary secretion(K)(0.995787)
672	PIK3CB	3q22.3	1	0	0	0	0	9	1726	0.7042	0	0.33%	Gastric acid secretion(K)(0.8623704)
673	NCOA1	2p23.3	1	0	0	0	0	9	804	0.7042	1	0.33%	Androgen-mediated signaling(N)(0.8530432)
674	AKAP9	7q21.2	4	0	0	0	0	9	92	0.7042	1	1.32%	G2/M Transition(R)(0.9982388)
675	SOS2	14q22.1	1	0	0	0	0	9	1506	0.7042	0	0.33%	ErbB signaling pathway(K)(0.910928)-FOXM1 transcription factor network(N)(0.8225792)
676	PRKAA2	1p32.2	2	0	0	0	0	9	329	0.7042	0	0.66%	Adipocytokine signaling pathway(K)(0.944173)-Insulin signaling pathway(K)(0.9990934)-Regulation of autophagy(K)(0.8729282)-mTOR signaling pathway(K)(0.9819106)
677	MAS1	6q25.3	1	0	0	1	0	9	285	0.7042	0	0.66%	Neuroactive ligand-receptor interaction(K)(0.9859214)
678	MCM2	3q21.3	2	0	0	0	0	9	227	0.7042	0	0.66%	APC/C-mediated degradation of cell cycle proteins(R)(0.9656054)
679	CNTF	NA	1	0	0	0	0	9	326	0.7042	0	0.33%	()
680	CLCA2	1p22.3	1	0	0	0	0	9	486	0.7042	0	0.33%	()
681	XRN1	3q23	3	0	0	0	0	9	59	0.7042	0	0.99%	RNA degradation(K)(0.9972288)
682	UBE3B	12q24.11	2	0	0	0	0	9	138	0.7042	0	0.66%	Ubiquitin mediated proteolysis(K)(0.9951436)
683	ARHGEF4	2q21.1	1	0	0	1	0	9	320	0.7042	0	0.66%	Regulation of actin cytoskeleton(K)(0.9983982)-Signaling by Rho GTPases(R)(0.997972)
684	SPRED1	15q14	1	0	0	1	0	9	189	0.7042	0	0.66%	Jak-STAT signaling pathway(K)(0.996899)
685	SETDB1	1q21.2	2	0	0	0	0	9	44	0.7042	0	0.66%	Lysine degradation(K)(0.9984824)
686	KIR3DL2	19q13.42	1	0	0	2	0	9	278	0.7042	0	0.99%	()
687	PTPRF	1p34.2	4	0	0	0	0	9	334	0.7042	0	1.32%	Adherens junction(K)(0.9947342)-Insulin signaling pathway(K)(0.9988552)
688	FGD2	6p21.2	0	1	0	1	0	9	125	0.7042	0	0.66%	Signaling by Rho GTPases(R)(0.9973576)
689	ITSN1	21q22.11	1	0	0	0	0	9	173	0.7042	0	0.33%	Signaling by Rho GTPases(R)(0.9962564)
690	SERPINC1	1q25.1	1	0	0	0	0	9	547	0.7042	0	0.33%	()
691	NUP85	17q25.1	1	0	0	0	0	9	512	0.7042	0	0.33%	()
692	BMX	23p22.2	2	0	0	1	0	9	171	0.7042	0	0.99%	Angiopoietin receptor Tie2-mediated signaling(N)(0.9964646)-Apoptosis(R)(0.9983528)
693	PDIA4	7q36.1	1	0	0	1	0	9	216	0.7042	0	0.66%	Protein processing in endoplasmic reticulum(K)(0.9962134)
694	ABCG1	21q22.3	1	0	0	0	0	9	44	0.7042	0	0.33%	ABC transporters(K)(0.996073)
695	TRAM1	8q13.3	1	1	0	0	0	9	200	0.7042	0	0.66%	()
696	PDIA3	15q15.3	1	0	0	1	0	9	233	0.7042	0	0.66%	Protein processing in endoplasmic reticulum(K)(0.9975156)
697	WNT9B	17q21.32	1	0	0	1	0	9	720	0.7042	0	0.66%	Alzheimer disease-presenilin pathway(P)(0.9982604)-Melanogenesis(K)(0.997738)-Pathways in cancer(K)(0.998886)-Wnt signaling pathway(K)(0.9958162)-Wnt signaling pathway(P)(0.997561)
698	OR10A7	12q13.2	3	0	0	0	0	9	413	0.7042	0	0.99%	Olfactory transduction(K)(0.9966418)
699	KNTC1	12q24.31	2	0	0	0	0	9	96	0.7042	0	0.66%	M Phase(R)(0.9961692)
700	NTNG1	1p13.3	3	0	0	0	0	9	129	0.7042	0	0.99%	Axon guidance(K)(0.9928474)
701	MC3R	20q13.2	1	0	0	0	0	9	351	0.7042	0	0.33%	()
702	PHKA1	23q13.1	3	0	0	1	0	9	491	0.7042	0	1.32%	Calcium signaling pathway(K)(0.9971496)-Heterotrimeric G-protein signaling pathway-Gi alpha and Gs alpha mediated pathway(P)(0.9972492)-Insulin signaling pathway(K)(0.999219)-Metabolism of carbohydrates(R)(0.9982648)
703	OBSCN	1q42.13	3	0	0	0	0	9	125	0.7042	0	0.99%	Signaling by Rho GTPases(R)(0.9928272)
704	OR3A2	17p13.3	1	0	0	1	0	9	413	0.7042	0	0.66%	()
705	CHMP4A	14q12	2	0	0	0	0	9	204	0.7042	0	0.66%	()
706	CD2BP2	16p11.2	1	0	0	1	0	9	274	0.7042	0	0.66%	Influenza Life Cycle(R)(0.9960008)
707	RELT	11q13.4	0	1	0	0	0	9	266	0.7042	0	0.33%	()
708	CHRNA5	15q25.1	1	0	0	1	0	9	272	0.7042	0	0.66%	()
709	PTPN11	12q24.13	1	0	0	0	0	8	1485	0.7062	1	0.33%	()
710	RXRB	6p21.32	2	0	0	0	0	8	551	0.7062	0	0.66%	Adipocytokine signaling pathway(K)(0.9892054)-Androgen-mediated signaling(N)(0.9760298)-PPAR signaling pathway(K)(0.9758094)-Pathways in cancer(K)(0.9988148)
711	MAPK14	6p21.31	1	0	0	1	0	8	2069	0.7062	0	0.66%	Alzheimer disease-amyloid secretase pathway(P)(0.9095196)-EGFR1(C)(0.9945346)-mcalpain and friends in cell motility(B)(0.9207436)
712	SEC61A1	3q21.3	1	0	0	0	0	8	382	0.7062	0	0.33%	()
713	BMP8B	1p34.2	0	2	0	0	0	8	180	0.7062	0	0.66%	Hedgehog signaling pathway(K)(0.9977842)
714	PKN1	19p13.12	2	1	0	0	0	8	771	0.7062	0	0.99%	Alzheimer disease-amyloid secretase pathway(P)(0.9972692)-BMP receptor signaling(N)(0.9646168)-pkc-catalyzed phosphorylation of inhibitory phosphoprotein of myosin phosphatase(B)(0.9730756)
715	NUP153	6p22.3	1	0	0	1	0	8	1040	0.7062	0	0.66%	Formation and Maturation of mRNA Transcript(R)(0.9851256)-Metabolism of carbohydrates(R)(0.9983048)-TGFBR(C)(0.8133896)
716	F8	23q28	4	0	0	0	0	8	179	0.7062	0	1.32%	Formation of Platelet plug(R)(0.9975524)-intrinsic prothrombin activation pathway(B)(0.937074)
717	TMLHE	23q28	1	0	0	2	0	8	44	0.7062	0	0.99%	Lysine degradation(K)(0.9838718)
718	ACTG1	17q25.3	1	0	0	0	0	8	1048	0.7062	0	0.33%	()
719	COL4A4	2q36.3	3	0	0	1	0	8	655	0.7062	0	1.32%	Amoebiasis(K)(0.9969572)-ECM-receptor interaction(K)(0.9770184)-Focal adhesion(K)(0.9948702)-Integrin cell surface interactions(R)(0.8798582)-Integrin signalling pathway(P)(0.9986996)-Pathways in cancer(K)(0.9982452)
720	COL4A6	23q22.3	3	0	0	1	0	8	625	0.7062	0	1.32%	Amoebiasis(K)(0.9978362)-Focal adhesion(K)(0.9967136)-Integrin signalling pathway(P)(0.8990706)-Pathways in cancer(K)(0.9980808)
721	CENPJ	13q12.12	1	0	0	0	0	8	83	0.7062	0	0.33%	G2/M Transition(R)(0.9216182)
722	FCGR1A	1q21.2	1	0	0	0	0	8	467	0.7062	0	0.33%	Fc gamma R-mediated phagocytosis(K)(0.996265)-Hematopoietic cell lineage(K)(0.9981132)
723	ITGA2B	17q21.31	2	0	0	0	0	8	1114	0.7062	0	0.66%	()
724	EGFR	7p11.2	1	0	0	0	0	8	1700	0.7062	1	0.33%	()
725	SGOL2	2q33.1	2	0	0	1	0	8	96	0.7062	0	0.99%	M Phase(R)(0.9979388)
726	NUP188	9q34.11	1	0	0	0	0	8	429	0.7062	0	0.33%	()
727	EIF4A2	3q27.3	2	0	0	1	0	8	204	0.7062	1	0.99%	Metabolism of proteins(R)(0.8413258)
728	SHC1	1q21.3	1	0	0	0	0	8	1723	0.7062	0	0.33%	Natural killer cell mediated cytotoxicity(K)(0.9941424)-Syndecan-3-mediated signaling events(N)(0.8488824)-bcr signaling pathway(B)(0.8567692)
729	NGEF	2q37.1	3	0	0	1	0	8	262	0.7062	0	1.32%	Axon guidance(K)(0.9962992)-Signaling by Rho GTPases(R)(0.9989348)
730	EPHB2	1p36.12	1	0	0	0	0	8	441	0.7062	0	0.33%	()
731	GPX6	6p22.1	3	0	0	1	0	8	97	0.7062	0	1.32%	Arachidonic acid metabolism(K)(0.9953746)-Glutathione metabolism(K)(0.9987494)
732	PTPRC	1q31.3	2	0	0	0	0	8	837	0.7062	0	0.66%	TCR signaling in naive CD8+ T cells(N)(0.8792566)-TRAIL signaling pathway(N)(0.961501)
733	ATG5	6q21	0	0	0	2	0	8	138	0.7062	0	0.66%	RIG-I-like receptor signaling pathway(K)(0.87898)-Regulation of autophagy(K)(0.9967756)-Shigellosis(K)(0.9778266)
734	ACAP2	3q29	1	0	0	0	0	8	567	0.7062	0	0.33%	()
735	EEA1	12q22	1	0	0	0	0	8	452	0.7062	0	0.33%	()
736	CHRD	3q27.1	1	0	0	0	0	8	286	0.7062	0	0.33%	()
737	SPRY1	4q28.1	1	0	0	0	0	8	272	0.7062	0	0.33%	()
738	ADAR	1q21.3	3	0	0	0	0	8	87	0.7062	0	0.99%	Cytosolic DNA-sensing pathway(K)(0.9988866)-mRNA Processing(R)(0.9954282)
739	BMPR2	2q33.1	3	0	0	1	0	8	548	0.7062	0	1.32%	BMP receptor signaling(N)(0.9905596)-Signaling by BMP(R)(0.9268248)-TGF-beta signaling pathway(K)(0.842254)
740	PSMC4	19q13.2	0	3	0	1	0	8	420	0.7062	0	1.32%	Apoptosis(R)(0.9982256)-Host Interactions of HIV factors(R)(0.9995678)-Metabolism of amino acids(R)(0.9902644)
741	TAF6	7q22.1	1	0	0	0	0	8	254	0.7062	0	0.33%	()
742	IFNA13	9p21.3	1	0	0	2	0	8	565	0.7062	0	0.99%	Cytokine-cytokine receptor interaction(K)(0.999236)-Natural killer cell mediated cytotoxicity(K)(0.9972262)-RIG-I-like receptor signaling pathway(K)(0.9964372)-Regulation of autophagy(K)(0.993166)
743	PKLR	1q22	1	0	0	0	0	8	1503	0.7062	0	0.33%	()
744	MYH13	17p13.1	3	0	0	1	0	8	489	0.7062	0	1.32%	Nicotinic acetylcholine receptor signaling pathway(P)(0.9736788)-Tight junction(K)(0.9974076)-Wnt signaling pathway(P)(0.9973024)
745	ARAP1	11q13.4	0	1	0	0	0	8	390	0.7062	0	0.33%	()
746	S1PR1	1p21.2	2	0	0	0	0	8	513	0.7062	0	0.66%	()
747	CXCL9	4q21.1	1	1	0	1	0	8	627	0.7062	0	0.99%	Cytokine-cytokine receptor interaction(K)(0.997048)-Toll-like receptor signaling pathway(K)(0.9894754)
748	TBP	6q27	1	0	0	1	0	8	659	0.7062	0	0.66%	Huntington disease(P)(0.906688)-Huntington's disease(K)(0.9894324)-Metabolism of non-coding RNA(R)(0.8645784)-Transcription(R)(0.9966736)-Wnt(C)(0.9979988)
749	SLIT3	5q35.1	2	0	0	0	0	8	129	0.7062	0	0.66%	Axon guidance(K)(0.9906294)
750	COL9A1	6q13	4	1	0	1	0	8	223	0.7062	0	1.97%	Integrin signalling pathway(P)(0.998647)-Signaling by PDGF(R)(0.9989296)
751	PCSK1	5q15	1	0	0	1	0	8	207	0.7062	0	0.66%	Alzheimer disease-amyloid secretase pathway(P)(0.9764878)-Alzheimer disease-presenilin pathway(P)(0.9954048)-Insulin Synthesis and Secretion(R)(0.995379)
752	OMG	17q11.2	1	0	0	13	0	8	268	0.7062	0	4.61%	Signalling by NGF(R)(0.9985344)-p75(NTR)-mediated signaling(N)(0.9973522)
753	TAF1C	16q24.1	1	0	0	0	0	8	136	0.7062	0	0.33%	()
754	PCNT	21q22.3	3	0	0	0	0	8	83	0.7062	0	0.99%	G2/M Transition(R)(0.997856)
755	INADL	1p31.3	2	0	0	0	0	8	133	0.7062	0	0.66%	Tight junction(K)(0.9976192)
756	MYO18B	22q12.1	5	0	0	2	0	8	46	0.7062	0	2.30%	Nicotinic acetylcholine receptor signaling pathway(P)(0.9983502)
757	ARHGAP18	6q22.33	1	0	0	2	0	8	125	0.7062	0	0.99%	Signaling by Rho GTPases(R)(0.9972686)
758	RPS6KA3	23p22.12	0	0	0	2	0	8	764	0.7062	0	0.66%	EGFR1(C)(0.9961084)-Interleukin signaling pathway(P)(0.960381)-MAPK signaling pathway(K)(0.998039)-Oocyte meiosis(K)(0.9870436)
759	MACF1	1p34.3	8	2	0	0	0	8	472	0.7062	0	3.29%	Glypican pathway(N)(0.9993456)
760	MDC1	6p21.33	2	0	0	0	0	8	85	0.7062	0	0.66%	DNA Repair(R)(0.997003)
761	CHN2	7p15.1	2	1	0	0	0	8	125	0.7062	0	0.99%	Signaling by Rho GTPases(R)(0.9955568)
762	CLDN18	3q22.3	2	0	0	0	0	8	298	0.7062	0	0.66%	Cell adhesion molecules (CAMs)(K)(0.9983438)
763	ODF2	9q34.11	1	0	0	0	0	8	83	0.7062	0	0.33%	G2/M Transition(R)(0.9970276)
764	PDE4D	5q12.1	0	0	0	4	0	8	223	0.7062	0	1.32%	Opioid Signalling(R)(0.998749)-Purine metabolism(K)(0.99902)
765	GPER	NA	1	0	0	0	0	8	214	0.7062	0	0.33%	()
766	OR4A15	11q11	1	0	0	0	0	8	413	0.7062	0	0.33%	()
767	DDX23	12q13.12	1	0	0	0	0	8	232	0.7062	0	0.33%	()
768	SF3B4	1q21.2	1	0	0	0	0	8	232	0.7062	0	0.33%	()
769	TRIP12	2q36.3	3	0	0	1	0	8	138	0.7062	0	1.32%	Ubiquitin mediated proteolysis(K)(0.9947566)
770	UNC5C	4q22.3	3	0	0	1	0	8	129	0.7062	0	1.32%	Axon guidance(K)(0.9977832)
771	IL21R	16p12.1	3	0	0	1	0	8	326	0.7062	1	1.32%	Cytokine-cytokine receptor interaction(K)(0.9896884)-Jak-STAT signaling pathway(K)(0.9850438)
772	UBR5	8q22.3	3	0	0	0	0	8	138	0.7062	0	0.99%	Ubiquitin mediated proteolysis(K)(0.9986998)
773	HNRNPA3	2q31.2	2	0	0	1	0	8	353	0.7062	0	0.99%	Formation and Maturation of mRNA Transcript(R)(0.996187)-Transport of Mature Transcript to Cytoplasm(R)(0.823309)
774	PPIE	1p34.2	0	2	0	0	0	8	128	0.7062	0	0.66%	()
775	PLXNA2	1q32.2	2	0	0	1	0	8	129	0.7062	0	0.99%	Axon guidance(K)(0.9995048)
776	OR8J1	11q11	2	0	0	0	0	8	389	0.7062	0	0.66%	()
777	CASP7	10q25.3	1	0	0	0	0	7	795	0.7129	0	0.33%	a6b1 and a6b4 Integrin signaling(N)(0.8757588)
778	NUDT5	10p14	1	0	0	0	0	7	161	0.7129	0	0.33%	()
779	GTF2E1	3q13.33	1	0	0	0	0	7	288	0.7129	0	0.33%	()
780	AP1M1	19p13.11	3	0	0	0	0	7	264	0.7129	0	0.99%	Host Interactions of HIV factors(R)(0.9774576)
781	MYH7	14q11.2	3	0	0	0	0	7	619	0.7129	0	0.99%	()
782	TRAF2	9q34.3	1	0	0	0	0	7	1385	0.7129	0	0.33%	Adipocytokine signaling pathway(K)(0.9885868)-Pathways in cancer(K)(0.9769858)
783	DNM2	19p13.2	1	0	0	0	0	7	767	0.7129	0	0.33%	()
784	GRK7	3q23	1	0	0	0	0	7	514	0.7129	0	0.33%	()
785	APEX1	14q11.2	2	1	0	0	0	7	110	0.7129	0	0.99%	DNA Repair(R)(0.956102)-granzyme a mediated apoptosis pathway(B)(0.993745)
786	WNT11	11q13.5	0	4	0	0	0	7	1161	0.7129	0	1.32%	Melanogenesis(K)(0.9981856)-Pathways in cancer(K)(0.931893)-Syndecan-4-mediated signaling events(N)(0.9775226)-Wnt signaling pathway(P)(0.9810096)
787	RPL15	3p24.2	1	0	0	0	0	7	313	0.7129	0	0.33%	()
788	GABRG2	5q34	2	0	0	1	0	7	272	0.7129	0	0.99%	Neuroactive ligand-receptor interaction(K)(0.9938878)
789	RET	10q11.21	1	0	0	1	0	7	704	0.7129	1	0.66%	Basal cell carcinoma(K)(0.8479876)-Endocytosis(K)(0.9956662)
790	ACAT1	11q22.3	1	0	0	0	0	7	1292	0.7129	0	0.33%	Metabolic pathways(K)(0.997007)
791	CHN1	2q31.1	2	0	0	1	0	7	202	0.7129	1	0.99%	Signaling by Rho GTPases(R)(0.9987966)-t cell receptor signaling pathway(B)(0.9831494)
792	VAV1	19p13.3	1	0	0	1	0	7	1373	0.7129	0	0.66%	ECM-receptor interaction(K)(0.8768716)-EGFR1(C)(0.9845298)-Signaling by Rho GTPases(R)(0.9515802)-Signaling mediated by p38-alpha and p38-beta(N)(0.977639)
793	MANBA	4q24	1	0	0	1	0	7	128	0.7129	0	0.66%	Lysosome(K)(0.9939688)
794	RIMS1	6q13	5	0	0	1	0	7	47	0.7129	0	1.97%	Synaptic Transmission(R)(0.9990474)
795	ALB	4q13.3	2	2	0	1	0	7	289	0.7129	0	1.64%	FOXA transcription factor networks(N)(0.9907416)-Formation of Platelet plug(R)(0.998819)-Metabolism of lipids and lipoproteins(R)(0.9967846)
796	ELK1	23p11.23	2	0	0	0	0	7	1404	0.7129	0	0.66%	ErbB signaling pathway(K)(0.8774124)-Insulin signaling pathway(K)(0.9968844)-Parkinson disease(P)(0.9733178)-Signaling by FGFR(R)(0.8022232)-Syndecan-3-mediated signaling events(N)(0.9366752)-TRAIL signaling pathway(N)(0.9140432)
797	CTSG	14q12	1	0	0	0	0	7	633	0.7129	0	0.33%	()
798	STX10	19p13.13	0	2	0	0	0	7	40	0.7129	0	0.66%	()
799	GRIN2D	19q13.32	2	0	0	1	0	7	698	0.7129	0	0.99%	Alzheimer's disease(K)(0.9981876)-Amyotrophic lateral sclerosis (ALS)(K)(0.9907654)-Calcium signaling pathway(K)(0.9926178)-Huntington disease(P)(0.9968526)-Long-term potentiation(K)(0.8899576)
800	FBXW11	5q35.1	1	0	0	0	0	7	1500	0.7129	0	0.33%	role of erk5 in neuronal survival pathway(B)(0.8248882)
801	SAE1	19q13.32	1	0	0	1	0	7	138	0.7129	0	0.66%	Ubiquitin mediated proteolysis(K)(0.9934562)
802	MMRN1	4q22.1	3	0	0	1	0	7	118	0.7129	0	1.32%	Formation of Platelet plug(R)(0.9989554)
803	NUP93	16q13	1	0	0	0	0	7	429	0.7129	0	0.33%	()
804	EIF3E	8q23.1	2	0	0	0	0	7	201	0.7129	0	0.66%	()
805	SMURF1	7q22.1	1	0	0	0	0	7	980	0.7129	0	0.33%	()
806	PTPRM	18p11.23	1	0	0	1	0	7	279	0.7129	0	0.66%	Nectin adhesion pathway(N)(0.9804552)
807	UBA3	3p14.1	1	0	0	0	0	7	255	0.7129	0	0.33%	()
808	RFC1	4p14	2	0	0	1	0	7	277	0.7129	0	0.99%	DNA Replication(R)(0.8890858)
809	DOCK1	10q26.2	2	0	0	0	0	7	713	0.7129	0	0.66%	p75(NTR)-mediated signaling(N)(0.9962472)
810	ATF1	12q13.13	2	0	0	0	0	7	863	0.7129	1	0.66%	EGFR1(C)(0.9979122)-Glypican pathway(N)(0.9781788)
811	CTNNA1	5q31.2	1	0	0	1	0	7	1160	0.7129	0	0.66%	Alzheimer disease-presenilin pathway(P)(0.9056936)
812	PPARD	6p21.31	1	0	0	1	0	7	719	0.7129	0	0.66%	PPAR signaling pathway(K)(0.8903158)
813	CD22	19q13.12	2	0	0	0	0	7	766	0.7129	0	0.66%	Hematopoietic cell lineage(K)(0.9991058)-TRAIL signaling pathway(N)(0.9929024)
814	BMP1	8p21.3	2	0	0	0	0	7	196	0.7129	0	0.66%	()
815	RAP1B	12q15	0	1	0	0	0	7	1461	0.7129	0	0.33%	()
816	IRF3	19q13.33	2	0	0	1	0	7	243	0.7129	0	0.99%	Toll-like receptor signaling pathway(K)(0.9985746)-the information processing pathway at the ifn beta enhancer(B)(0.9853572)
817	GRID2	4q22.1	2	0	0	2	0	7	335	0.7129	0	1.32%	()
818	PNLIP	10q25.3	1	0	0	0	0	7	1258	0.7129	0	0.33%	Metabolism of lipids and lipoproteins(R)(0.9784166)-Pentose phosphate pathway(K)(0.835924)
819	SCARB2	4q21.1	0	1	0	1	0	7	121	0.7129	0	0.66%	Lysosome(K)(0.9902796)
820	NDUFA4	7p21.3	0	0	0	1	0	7	1332	0.7129	0	0.33%	Alzheimer's disease(K)(0.9981568)-Glycosphingolipid biosynthesis - ganglio series(K)(0.9064484)-Parkinson's disease(K)(0.9919572)-Pentose phosphate pathway(K)(0.8767968)-Steroid hormone biosynthesis(K)(0.9126942)
821	MYO5C	15q21.2	4	0	0	1	0	7	46	0.7129	0	1.64%	Nicotinic acetylcholine receptor signaling pathway(P)(0.9972156)
822	GRIA1	5q33.2	1	0	0	0	0	7	413	0.7129	0	0.33%	()
823	PCDHGC4	NA	2	0	0	0	0	7	299	0.7129	0	0.66%	()
824	PRKCH	14q23.1	1	0	0	1	0	7	1346	0.7129	0	0.66%	()
825	PPP2R5A	1q32.3	1	0	0	0	0	7	624	0.7129	0	0.33%	()
826	SLC11A1	2q35	1	0	0	1	0	7	121	0.7129	0	0.66%	Lysosome(K)(0.9968154)
827	MGST1	12p12.3	0	1	0	0	0	7	113	0.7129	0	0.33%	()
828	CD84	1q23.3	2	0	0	0	0	7	95	0.7129	0	0.66%	Cell surface interactions at the vascular wall(R)(0.9965538)
829	DLC1	8p22	2	0	0	1	0	7	125	0.7129	0	0.99%	()
830	TAS2R1	5p15.2	3	0	0	0	0	7	52	0.7129	0	0.99%	()
831	LAMB4	7q31.1	4	0	0	0	0	7	621	0.7129	0	1.32%	Amoebiasis(K)(0.9973834)-ECM-receptor interaction(K)(0.9840452)-Focal adhesion(K)(0.9977698)-Integrin signalling pathway(P)(0.9971244)-Pathways in cancer(K)(0.9993432)
832	AP2B1	17q12	1	0	0	1	0	7	491	0.7129	0	0.66%	Host Interactions of HIV factors(R)(0.977738)
833	CLASP1	2q14.3	1	0	0	1	0	7	171	0.7129	0	0.66%	G2/M Transition(R)(0.9957324)-M Phase(R)(0.9978538)
834	TDP1	14q32.11	2	0	0	0	0	7	85	0.7129	0	0.66%	DNA Repair(R)(0.9971372)
835	CCT5	5p15.2	2	0	0	0	0	7	201	0.7129	0	0.66%	()
836	ZNF274	19q13.43	0	1	0	1	0	7	228	0.7129	0	0.66%	Neurotrophin signaling pathway(K)(0.9984544)-p75(NTR)-mediated signaling(N)(0.9987868)
837	FAM125A	19p13.11	0	2	0	0	0	7	204	0.7129	0	0.66%	Endocytosis(K)(0.991035)
838	H2BFWT	23q22.2	1	0	0	1	0	7	139	0.7129	0	0.66%	Systemic lupus erythematosus(K)(0.9973616)
839	OR4K15	14q11.2	1	0	0	0	0	7	413	0.7129	0	0.33%	()
840	ROBO2	3p12.3	1	0	0	0	0	7	129	0.7129	0	0.33%	Axon guidance(K)(0.9011292)
841	OPRD1	1p35.3	1	0	0	0	0	7	490	0.7129	0	0.33%	()
842	NDE1	16p13.11	1	1	0	1	0	7	171	0.7129	0	0.99%	G2/M Transition(R)(0.997065)-M Phase(R)(0.9982456)
843	CD34	1q32.2	1	0	0	0	0	7	291	0.7129	0	0.33%	()
844	OPHN1	23q12	2	0	0	1	0	7	125	0.7129	0	0.99%	Signaling by Rho GTPases(R)(0.9976316)
845	UNC5B	10q22.1	2	0	0	0	0	7	129	0.7129	0	0.66%	Axon guidance(K)(0.995189)
846	PPIL1	6p21.2	1	0	0	1	0	7	128	0.7129	0	0.66%	Spliceosome(K)(0.986567)
847	PRPF4	9q32	2	0	0	0	0	7	232	0.7129	0	0.66%	()
848	ARHGAP20	11q23.1	3	0	0	0	0	7	125	0.7129	0	0.99%	()
849	PRPF40B	12q13.12	1	0	0	0	0	7	128	0.7129	0	0.33%	()
850	CHMP2A	19q13.43	0	1	0	1	0	7	204	0.7129	0	0.66%	Endocytosis(K)(0.9953914)
851	PRPF8	17p13.3	1	0	0	0	0	7	232	0.7129	0	0.33%	()
852	UGT1A8	2q37.1	2	0	0	1	0	6	1192	0.7315	0	0.99%	Metabolic pathways(K)(0.998709)-Porphyrin and chlorophyll metabolism(K)(0.902197)-Starch and sucrose metabolism(K)(0.9130904)
853	PHYH	10p13	0	1	0	0	0	6	169	0.7315	0	0.33%	Metabolism of lipids and lipoproteins(R)(0.9922902)
854	EDNRA	4q31.23	1	0	0	1	0	6	685	0.7315	0	0.66%	()
855	LCP2	5q35.1	1	0	0	0	0	6	347	0.7315	0	0.33%	()
856	EIF5B	2q11.2	1	0	0	0	0	6	204	0.7315	0	0.33%	()
857	F9	23q27.1	1	0	0	1	0	6	278	0.7315	0	0.66%	()
858	DLL3	19q13.2	0	4	0	1	0	6	53	0.7315	0	1.64%	Notch signaling pathway(K)(0.9509916)
859	MED1	NA	1	0	0	0	0	6	241	0.7315	0	0.33%	()
860	MEF2A	15q26.3	1	0	0	1	0	6	902	0.7315	0	0.66%	TGFBR(C)(0.9990796)-TNF receptor signaling pathway(N)(0.9982288)
861	TFDP1	13q34	2	0	0	0	0	6	481	0.7315	0	0.66%	Regulation of retinoblastoma protein(N)(0.9923202)-TGF-beta signaling pathway(K)(0.9978952)-TGFBR(C)(0.9971336)
862	CACNA2D1	7q21.11	4	0	0	0	0	6	403	0.7315	0	1.32%	MAPK signaling pathway(K)(0.9988326)
863	MTOR	NA	3	0	0	0	0	6	526	0.7315	0	0.99%	Insulin signaling pathway(K)(0.9985966)-Pathways in cancer(K)(0.9992428)
864	ALDH3A2	17p11.2	2	0	0	1	0	6	1184	0.7315	0	0.99%	Lysine degradation(K)(0.8812184)-Metabolic pathways(K)(0.9991632)
865	XCL2	1q24.2	1	0	0	0	0	6	533	0.7315	0	0.33%	()
866	PCK2	14q12	1	0	0	0	0	6	1382	0.7315	0	0.33%	()
867	SLC6A3	5p15.33	2	0	0	0	0	6	240	0.7315	0	0.66%	Alpha-synuclein signaling(N)(0.954706)-Parkinson disease(P)(0.9959592)-Parkinson's disease(K)(0.9944312)-Synaptic Transmission(R)(0.9956666)
868	HGF	7q21.11	2	0	0	0	0	6	1064	0.7315	0	0.66%	()
869	NUF2	1q23.3	3	0	0	0	0	6	96	0.7315	0	0.99%	M Phase(R)(0.9541176)
870	VASP	19q13.32	0	1	0	1	0	6	470	0.7315	0	0.66%	Fc gamma R-mediated phagocytosis(K)(0.9963088)-Focal adhesion(K)(0.971658)-Integrin signalling pathway(P)(0.998875)-Nectin adhesion pathway(N)(0.9166858)
871	NT5C1A	1p34.2	1	2	0	0	0	6	1187	0.7315	0	0.99%	Metabolic pathways(K)(0.9977124)-Purine metabolism(K)(0.9987456)
872	HDAC2	6q22.1	0	0	0	2	0	6	1507	0.7315	0	0.66%	Arf1 pathway(N)(0.8244534)-Cell cycle(K)(0.993981)-IL4-mediated signaling events(N)(0.903917)-NOTCH(C)(0.949421)-Regulation of Telomerase(N)(0.8067188)-Signaling events mediated by HDAC Class I(N)(0.9903604)-Small cell lung cancer(K)(0.858223)-TNF alpha/NF-kB(C)(0.978644)
873	TACR3	4q24	1	0	0	1	0	6	466	0.7315	0	0.66%	Calcium signaling pathway(K)(0.986793)
874	HNF1B	17q12	3	0	0	1	0	6	34	0.7315	0	1.32%	Regulation of beta-cell development(R)(0.8023852)
875	IL1RAP	3q28	0	0	0	1	0	6	504	0.7315	0	0.33%	Jak-STAT signaling pathway(K)(0.992016)
876	NRXN1	2p16.3	5	0	0	0	0	6	135	0.7315	0	1.64%	Cell adhesion molecules (CAMs)(K)(0.9937392)
877	COPB2	3q23	2	0	0	0	0	6	41	0.7315	0	0.66%	Membrane Trafficking(R)(0.9985874)
878	ZAP70	2q11.2	1	1	0	0	0	6	726	0.7315	0	0.66%	()
879	POLR2I	19q13.12	0	1	0	0	0	6	1635	0.7315	0	0.33%	()
880	ACSL1	4q35.1	2	0	0	1	0	6	1263	0.7315	0	0.99%	Metabolic pathways(K)(0.998885)-PPAR signaling pathway(K)(0.9986126)-Peroxisome(K)(0.964118)
881	TAF12	1p35.3	1	0	0	0	0	6	254	0.7315	0	0.33%	()
882	HAO1	20p12.3	3	0	0	1	0	6	1167	0.7315	0	1.32%	Metabolic pathways(K)(0.9987068)-Peroxisome(K)(0.9980614)
883	ABCA13	7p12.3	5	0	0	0	0	6	44	0.7315	0	1.64%	ABC transporters(K)(0.9993564)
884	PSAP	10q22.1	1	0	0	0	0	6	138	0.7315	0	0.33%	()
885	TXNDC12	1p32.3	1	0	0	0	0	6	50	0.7315	0	0.33%	()
886	IL18RAP	2q12.1	2	0	0	0	0	6	356	0.7315	0	0.66%	Cytokine-cytokine receptor interaction(K)(0.993337)-IL12-mediated signaling events(N)(0.997519)
887	WNT4	1p36.12	1	0	0	0	0	6	1181	0.7315	0	0.33%	Pathways in cancer(K)(0.8332824)-Wnt signaling pathway(K)(0.9973964)-Wnt(C)(0.964956)
888	DKK1	10q21.1	1	0	0	1	0	6	621	0.7315	0	0.66%	Glypican pathway(N)(0.952074)-Wnt signaling pathway(K)(0.997865)
889	KCNJ1	11q24.3	3	0	0	0	0	6	104	0.7315	0	0.99%	Gastric acid secretion(K)(0.9977836)
890	FN1	2q35	1	0	0	1	0	6	990	0.7315	0	0.66%	Pathways in cancer(K)(0.9978846)-Proteogylcan syndecan-mediated signaling events(N)(0.801978)
891	ITGA10	1q21.1	2	0	0	0	0	6	527	0.7315	0	0.66%	ECM-receptor interaction(K)(0.870885)-Integrin signalling pathway(P)(0.997462)-Regulation of actin cytoskeleton(K)(0.9064354)
892	MED12	23q13.1	1	0	0	1	0	6	33	0.7315	1	0.66%	Generic Transcription Pathway(R)(0.9980066)
893	ERCC4	16p13.12	1	1	0	1	0	6	94	0.7315	1	0.99%	DNA Repair(R)(0.9966344)
894	DSG3	18q12.1	2	2	0	2	0	6	128	0.7315	0	1.97%	Apoptosis(R)(0.9967686)
895	LIG3	17q12	2	0	0	1	0	6	99	0.7315	0	0.99%	()
896	MED26	19p13.11	1	1	0	0	0	6	33	0.7315	0	0.66%	Generic Transcription Pathway(R)(0.9809142)
897	NCAM2	21q21.1	4	0	0	0	0	6	168	0.7315	0	1.32%	Cell adhesion molecules (CAMs)(K)(0.9972626)
898	DARC	1q23.2	1	0	0	0	0	6	232	0.7315	0	0.33%	()
899	RPS5	19q13.43	0	1	0	1	0	6	313	0.7315	0	0.66%	Influenza Life Cycle(R)(0.8444672)-Metabolism of proteins(R)(0.9972474)
900	WRN	8p12	2	0	0	0	0	6	67	0.7315	1	0.66%	Regulation of Telomerase(N)(0.9975628)
901	HIST1H4H	6p22.1	2	0	0	1	0	6	139	0.7315	0	0.99%	()
902	ICAM3	19p13.2	1	0	0	0	0	6	278	0.7315	0	0.33%	()
903	RPL5	1p22.1	0	1	0	0	0	6	313	0.7315	0	0.33%	()
904	GTF3C4	9q34.13	1	0	0	0	0	6	136	0.7315	0	0.33%	()
905	ABCC10	6p21.1	4	0	0	1	0	6	44	0.7315	0	1.64%	ABC transporters(K)(0.9855098)
906	TCEB3	1p36.11	1	0	0	0	0	6	240	0.7315	0	0.33%	()
907	PTPRJ	11p11.2	1	0	0	1	0	6	418	0.7315	0	0.66%	FGF signaling pathway(N)(0.849024)
908	UBE2Q2	15q24.2	2	0	0	1	0	6	138	0.7315	0	0.99%	Ubiquitin mediated proteolysis(K)(0.9949924)
909	F11R	1q23.3	2	0	0	0	0	6	542	0.7315	0	0.66%	()
910	GMPS	3q25.31	2	0	0	0	0	6	1192	0.7315	1	0.66%	Metabolic pathways(K)(0.9981786)
911	SRRM1	1p36.11	2	0	0	0	0	6	321	0.7315	0	0.66%	()
912	RASGRP3	2p22.3	1	0	0	0	0	6	457	0.7315	0	0.33%	()
913	PPP3R2	9q31.1	1	0	0	0	0	6	1217	0.7315	0	0.33%	()
914	OLR1	12p13.2	1	0	0	0	0	6	311	0.7315	0	0.33%	()
915	PSMD10	23q22.3	1	0	0	1	0	6	382	0.7315	0	0.66%	Apoptosis(R)(0.997354)-Host Interactions of HIV factors(R)(0.973181)-Metabolism of amino acids(R)(0.9911504)
916	DHPS	19p13.13	0	1	0	0	0	6	201	0.7315	0	0.33%	Translation(R)(0.996264)
917	CEP250	20q11.22	3	0	0	1	0	6	83	0.7315	0	1.32%	G2/M Transition(R)(0.9988012)
918	BUB1B	15q15.1	1	0	0	1	0	6	277	0.7315	1	0.66%	Cell Cycle Checkpoints(R)(0.9075706)-M Phase(R)(0.9982646)
919	PTPN12	7q11.23	1	1	0	1	0	6	309	0.7315	0	0.99%	EGFR1(C)(0.9989916)-Integrin signalling pathway(P)(0.9917146)
920	TRIM21	11p15.4	3	0	0	0	0	6	139	0.7315	0	0.99%	()
921	HTR6	1p36.13	1	0	0	0	0	6	557	0.7315	0	0.33%	()
922	ACAP3	1p36.33	0	2	0	0	0	6	204	0.7315	0	0.66%	()
923	PLXNC1	12q22	1	0	0	0	0	6	129	0.7315	0	0.33%	Axon guidance(K)(0.9921538)
924	HTR1A	5q12.2	2	0	0	1	0	6	461	0.7315	0	0.99%	Class A/1 (Rhodopsin-like receptors)(R)(0.9787064)-Heterotrimeric G-protein signaling pathway-Gi alpha and Gs alpha mediated pathway(P)(0.9986658)-Neuroactive ligand-receptor interaction(K)(0.9697326)
925	FGD1	23p11.22	3	0	0	1	0	6	320	0.7315	0	1.32%	Regulation of actin cytoskeleton(K)(0.9981454)-Signaling by Rho GTPases(R)(0.9955186)
926	OR5M1	11q11	1	0	0	0	0	6	389	0.7315	0	0.33%	()
927	P2RY13	3q25.1	2	0	0	0	0	6	272	0.7315	0	0.66%	()
928	OR5I1	11q11	1	0	0	0	0	6	389	0.7315	0	0.33%	()
929	IFNA5	9p21.3	1	0	0	1	0	5	615	0.7448	0	0.66%	()
930	CYP2A13	19q13.2	2	0	0	1	0	5	1168	0.7448	0	0.99%	Biological oxidations(R)(0.9181768)-Metabolic pathways(K)(0.9991468)
931	VCL	10q22.2	1	0	0	0	0	5	698	0.7448	0	0.33%	()
932	YWHAB	20q13.12	1	0	0	1	0	5	1410	0.7448	0	0.66%	EGFR1(C)(0.932212)-FoxO family signaling(N)(0.9555974)-Signaling by PDGF(R)(0.996118)-Signaling by Wnt(R)(0.92527)-a6b1 and a6b4 Integrin signaling(N)(0.8905748)
933	RGS9	17q24.1	2	0	0	1	0	5	223	0.7448	0	0.99%	Phototransduction(K)(0.9690018)
934	PRKAR2B	7q22.3	1	0	0	0	0	5	705	0.7448	0	0.33%	()
935	DNAH5	5p15.2	10	0	0	0	0	5	146	0.7448	0	3.29%	Huntington disease(P)(0.9982912)
936	EPHB3	3q27.1	1	0	0	0	0	5	229	0.7448	0	0.33%	()
937	FGA	4q32.1	2	0	0	1	0	5	231	0.7448	0	0.99%	Complement and coagulation cascades(K)(0.8647726)-Formation of Platelet plug(R)(0.9989992)-Integrin cell surface interactions(R)(0.997411)
938	BLVRB	19q13.2	0	2	0	1	0	5	55	0.7448	0	0.99%	Porphyrin and chlorophyll metabolism(K)(0.9972046)
939	ABCC9	12p12.1	2	3	0	0	0	5	44	0.7448	0	1.64%	()
940	FOXA2	20p11.21	2	0	0	1	0	5	158	0.7448	0	0.99%	()
941	PRKAR2A	3p21.31	1	0	0	0	0	5	731	0.7448	0	0.33%	activation of csk by camp-dependent protein kinase inhibits signaling through the t cell receptor(B)(0.8778338)-mcalpain and friends in cell motility(B)(0.8473016)
942	VARS2	NA	3	0	0	0	0	5	46	0.7448	0	0.99%	()
943	MASP2	1p36.22	2	0	0	0	0	5	151	0.7448	0	0.66%	classical complement pathway(B)(0.9247818)
944	NTRK1	1q23.1	2	0	0	0	0	5	876	0.7448	1	0.66%	MAPK signaling pathway(K)(0.9973168)-Pathways in cancer(K)(0.9048168)-p75(NTR)-mediated signaling(N)(0.9779096)
945	ABCC8	11p15.1	1	0	0	0	0	5	292	0.7448	0	0.33%	()
946	SIN3B	19p13.11	2	1	0	0	0	5	768	0.7448	0	0.99%	Huntington disease(P)(0.9983384)-IFN-gamma pathway(N)(0.9434622)-Signaling events mediated by HDAC Class I(N)(0.9965742)
947	ATP1A1	1p13.1	1	0	0	0	0	5	287	0.7448	0	0.33%	Cardiac muscle contraction(K)(0.9732454)
948	ATP6V0A2	12q24.31	1	0	0	0	0	5	1416	0.7448	0	0.33%	()
949	SEC11A	15q25.3	1	0	0	1	0	5	61	0.7448	0	0.66%	Insulin Synthesis and Secretion(R)(0.973476)
950	NUMA1	11q13.4	2	0	0	0	0	5	474	0.7448	1	0.66%	G2/M Transition(R)(0.998699)-TNF receptor signaling pathway(N)(0.9965918)-TRAIL signaling pathway(N)(0.989195)
951	EPHB1	3q22.2	2	0	0	0	0	5	159	0.7448	0	0.66%	()
952	IGHE	NA	1	0	0	0	0	5	410	0.7448	0	0.33%	()
953	OPRK1	8q11.23	1	0	0	0	0	5	496	0.7448	0	0.33%	()
954	CD80	3q13.33	1	0	0	0	0	5	613	0.7448	0	0.33%	()
955	TPM2	9p13.3	1	0	0	0	0	5	162	0.7448	0	0.33%	Dilated cardiomyopathy(K)(0.9966004)
956	EIF2AK3	2p11.2	3	0	0	0	0	5	337	0.7448	0	0.99%	()
957	NIT2	3q12.2	1	0	0	0	0	5	32	0.7448	0	0.33%	D-Glutamine and D-glutamate metabolism(K)(0.9614756)
958	NFATC2	20q13.2	1	0	0	0	0	5	1458	0.7448	0	0.33%	ras-independent pathway in nk cell-mediated cytotoxicity(B)(0.8999744)
959	CYP7B1	8q12.3	3	0	0	0	0	5	208	0.7448	0	0.99%	Metabolism of lipids and lipoproteins(R)(0.9557138)
960	MST1R	3p21.31	2	0	0	0	0	5	112	0.7448	0	0.66%	a6b1 and a6b4 Integrin signaling(N)(0.988125)
961	ERCC6	10q11.23	3	0	0	1	0	5	94	0.7448	0	1.32%	()
962	EGR1	5q31.2	1	0	0	1	0	5	964	0.7448	0	0.66%	Endothelins(N)(0.941743)-IFN-gamma pathway(N)(0.8270582)-Prion diseases(K)(0.9888196)-p75(NTR)-mediated signaling(N)(0.9991034)
963	ABCA9	17q24.2	4	0	0	0	0	5	44	0.7448	0	1.32%	()
964	ZFYVE9	1p32.3	2	0	0	0	0	5	824	0.7448	0	0.66%	()
965	CTTN	11q13.3	1	1	0	0	0	5	553	0.7448	0	0.66%	()
966	NAGA	22q13.2	0	0	0	1	0	5	131	0.7448	0	0.33%	()
967	DIAPH2	23q21.33	3	0	0	2	0	5	215	0.7448	0	1.64%	Regulation of actin cytoskeleton(K)(0.9984704)
968	APAF1	12q23.1	2	0	0	0	0	5	1033	0.7448	0	0.66%	Alzheimer's disease(K)(0.8569612)
969	GRIA2	4q32.1	1	0	0	1	0	5	413	0.7448	0	0.66%	()
970	CPT1C	19q13.33	1	0	0	1	0	5	212	0.7448	0	0.66%	Adipocytokine signaling pathway(K)(0.9930946)-FOXA transcription factor networks(N)(0.9902582)
971	KIR3DL1	19q13.42	2	0	0	2	0	5	278	0.7448	0	1.32%	Natural killer cell mediated cytotoxicity(K)(0.9979734)
972	MLLT4	6q27	2	0	0	2	0	5	413	0.7448	1	1.32%	Adherens junction(K)(0.9521642)-Alzheimer disease-presenilin pathway(P)(0.9984154)-Tight junction(K)(0.943026)
973	CCNH	5q14.3	1	0	0	1	0	5	668	0.7448	0	0.66%	Metabolism of non-coding RNA(R)(0.9041582)-Transcription(R)(0.9985686)
974	PPP2R5C	14q32.31	1	0	0	0	0	5	624	0.7448	0	0.33%	M Phase(R)(0.997792)-Wnt signaling pathway(K)(0.9981516)
975	PSMD1	2q37.1	1	0	0	1	0	5	501	0.7448	0	0.66%	G1/S Transition(R)(0.97698)-Host Interactions of HIV factors(R)(0.9940442)-Metabolism of polyamines(R)(0.9592514)-Signaling by Wnt(R)(0.9190732)-TNF alpha/NF-kB(C)(0.998182)
976	PARK2	6q26	0	0	0	3	0	5	468	0.7448	0	0.99%	Protein processing in endoplasmic reticulum(K)(0.9961682)-Ubiquitin mediated proteolysis(K)(0.9946718)
977	MYO1B	2q32.3	1	1	0	1	0	5	46	0.7448	0	0.99%	()
978	SSTR1	14q21.1	1	0	0	0	0	5	490	0.7448	0	0.33%	()
979	DHX15	4p15.2	1	0	0	1	0	5	128	0.7448	0	0.66%	Spliceosome(K)(0.9901736)
980	ASH1L	1q22	2	0	0	0	0	5	176	0.7448	0	0.66%	()
981	SCNN1G	16p12.1	2	0	0	1	0	5	91	0.7448	0	0.66%	()
982	DDIT3	12q13.3	1	0	0	0	0	5	1028	0.7448	1	0.33%	()
983	SALL1	16q12.1	3	0	0	1	0	5	85	0.7448	0	1.32%	Wnt(C)(0.9993628)
984	ACTA2	10q23.31	0	0	0	2	0	5	620	0.7448	0	0.66%	Vascular smooth muscle contraction(K)(0.9965512)-Wnt signaling pathway(P)(0.9979584)
985	TJP3	19p13.3	1	0	0	0	0	5	133	0.7448	0	0.33%	Tight junction(K)(0.8705808)
986	CSF3	17q21.1	1	0	0	1	0	5	413	0.7448	0	0.66%	Malaria(K)(0.9608286)
987	ABCC12	16q12.1	2	0	0	1	0	5	44	0.7448	0	0.99%	()
988	PRCP	11q14.1	0	1	0	0	0	5	32	0.7448	0	0.33%	Formation of Fibrin Clot (Clotting Cascade)(R)(0.9993054)
989	APBB2	4p13	1	0	0	1	0	5	120	0.7448	0	0.66%	Alzheimer disease-presenilin pathway(P)(0.9985092)
990	SEMA4F	2p13.1	2	0	0	0	0	5	129	0.7448	0	0.66%	()
991	TAPBP	6p21.32	1	0	0	0	0	5	78	0.7448	0	0.33%	Antigen processing and presentation(K)(0.998459)
992	AMPD3	11p15.4	1	0	0	0	0	5	1180	0.7448	0	0.33%	()
993	LRRC4C	11p12	2	0	0	0	0	5	129	0.7448	0	0.66%	Axon guidance(K)(0.9981392)
994	ADORA3	1p13.2	2	0	0	0	0	5	402	0.7448	0	0.66%	Glucagon signaling in metabolic regulation(R)(0.937547)
995	CGNL1	15q21.3	3	0	0	1	0	5	46	0.7448	0	1.32%	Nicotinic acetylcholine receptor signaling pathway(P)(0.9969488)
996	NDUFA6	22q13.2	0	0	0	1	0	5	1332	0.7448	0	0.33%	()
997	KIF2B	17q22	5	0	0	0	0	5	96	0.7448	0	1.64%	()
998	OR2AG2	11p15.4	1	0	0	0	0	5	413	0.7448	0	0.33%	()
999	SVIL	10p11.23	4	1	0	0	0	5	125	0.7448	0	1.64%	()
1000	WDR61	15q25.1	1	0	0	1	0	5	59	0.7448	0	0.66%	RNA degradation(K)(0.9968784)
1001	EIF3I	1p35.1	1	0	0	0	0	5	328	0.7448	0	0.33%	()
1002	CHD4	12p13.31	4	0	0	0	0	5	97	0.7448	0	1.32%	Signaling events mediated by HDAC Class I(N)(0.9195616)
1003	WNT16	7q31.31	2	0	0	0	0	5	720	0.7448	0	0.66%	()
1004	ROBO1	3p12.3	1	0	0	0	0	5	129	0.7448	0	0.33%	()
1005	RPL32	3p25.1	1	0	0	0	0	5	313	0.7448	0	0.33%	()
1006	SLC25A4	4q35.1	1	0	0	1	0	5	663	0.7448	0	0.66%	AndrogenReceptor(C)(0.8930628)-Glucose Regulation of Insulin Secretion(R)(0.9468486)-Host Interactions of HIV factors(R)(0.9648938)
1007	NCOA6	20q11.22	3	0	0	1	0	5	125	0.7448	0	1.32%	Androgen-mediated signaling(N)(0.996785)
1008	EDN2	1p34.2	0	1	0	0	0	5	372	0.7448	0	0.33%	()
1009	SYMPK	19q13.32	0	1	0	1	0	5	133	0.7448	0	0.66%	Tight junction(K)(0.9841868)
1010	HERC2	15q13.1	3	0	0	1	0	5	138	0.7448	0	1.32%	Ubiquitin mediated proteolysis(K)(0.9953434)
1011	ENTPD3	3p22.1	1	0	0	0	0	5	189	0.7448	0	0.33%	()
1012	OS9	12q14.1	2	0	0	0	0	5	244	0.7448	0	0.66%	()
1013	CD177	19q13.31	0	1	0	1	0	5	95	0.7448	0	0.66%	Cell surface interactions at the vascular wall(R)(0.9981676)
1014	SF3B2	11q13.1	1	0	0	0	0	5	232	0.7448	0	0.33%	()
1015	HRH1	3p25.3	1	0	0	0	0	5	557	0.7448	0	0.33%	()
1016	EEF1D	8q24.3	1	0	0	0	0	5	201	0.7448	0	0.33%	()
1017	CCR6	6q27	1	0	0	1	0	5	602	0.7448	0	0.66%	Class A/1 (Rhodopsin-like receptors)(R)(0.9979114)
1018	MMP16	8q21.3	2	0	0	0	0	5	120	0.7448	0	0.66%	()
1019	PSD2	5q31.3	1	0	0	1	0	5	204	0.7448	0	0.66%	Endocytosis(K)(0.9986522)
1020	SF3B3	16q22.1	1	0	0	0	0	5	232	0.7448	0	0.33%	()
1021	PRUNE	1q21.2	1	0	0	0	0	5	161	0.7448	0	0.33%	Purine metabolism(K)(0.9939292)
1022	NCKAP1L	12q13.2	3	0	0	0	0	5	215	0.7448	0	0.99%	Regulation of actin cytoskeleton(K)(0.9978974)
1023	ATP12A	13q12.12	2	0	0	0	0	5	134	0.7448	0	0.66%	()
1024	LDLR	19p13.2	2	1	0	0	0	5	307	0.7448	0	0.99%	Endocytosis(K)(0.995459)-Metabolism of lipids and lipoproteins(R)(0.9934612)
1025	OR4F6	15q26.3	1	0	0	1	0	5	413	0.7448	0	0.66%	()
1026	WBP11	12p12.3	1	0	0	0	0	5	128	0.7448	0	0.33%	()
1027	EDA	23q13.1	2	0	0	1	0	5	266	0.7448	0	0.99%	Cytokine-cytokine receptor interaction(K)(0.9634224)
1028	TBCA	5q14.1	1	0	0	1	0	5	201	0.7448	0	0.66%	()
1029	VPS4B	18q21.33	1	0	0	1	0	5	204	0.7448	0	0.66%	()
1030	AMPD2	1p13.3	2	0	0	0	0	5	1180	0.7448	0	0.66%	Metabolic pathways(K)(0.9983756)-Purine metabolism(K)(0.965029)
1031	OR4M2	15q11.2	1	0	0	1	0	5	413	0.7448	0	0.66%	()
1032	OR10W1	11q12.1	1	1	0	0	0	5	211	0.7448	0	0.66%	()
1033	CALCR	7q21.3	3	0	0	0	0	5	272	0.7448	0	0.99%	()
1034	OR14C36	1q44	1	0	0	0	0	5	389	0.7448	0	0.33%	()
1035	OR8H2	11q11	1	0	0	0	0	5	389	0.7448	0	0.33%	()
1036	SEC61A2	10p14	1	0	0	0	0	4	377	0.7764	0	0.33%	()
1037	TLR4	9q33.1	3	0	0	0	0	4	517	0.7764	0	0.99%	()
1038	CNTN1	12q12	3	0	0	0	0	4	200	0.7764	0	0.99%	()
1039	KDR	4q12	1	0	0	1	0	4	856	0.7764	1	0.66%	ECM-receptor interaction(K)(0.9824364)
1040	LIPA	10q23.31	0	0	0	1	0	4	137	0.7764	0	0.33%	()
1041	ATP1A2	1q23.2	2	0	0	0	0	4	287	0.7764	0	0.66%	Pancreatic secretion(K)(0.9973384)
1042	SARS2	19q13.2	1	2	0	1	0	4	41	0.7764	0	1.32%	Aminoacyl-tRNA biosynthesis(K)(0.859965)
1043	CYTH2	19q13.32	1	0	0	1	0	4	815	0.7764	0	0.66%	()
1044	FGF23	12p13.32	2	0	0	0	0	4	819	0.7764	0	0.66%	MAPK signaling pathway(K)(0.9980108)-Pathways in cancer(K)(0.9974666)-Proteogylcan syndecan-mediated signaling events(N)(0.9977084)-Regulation of actin cytoskeleton(K)(0.9953296)
1045	FIGF	23p22.2	1	0	0	1	0	4	793	0.7764	0	0.66%	Basal cell carcinoma(K)(0.997883)-ECM-receptor interaction(K)(0.9027226)-IL6-mediated signaling events(N)(0.9889814)
1046	TAS2R50	12p13.2	2	1	0	0	0	4	52	0.7764	0	0.99%	Taste transduction(K)(0.9978786)
1047	LAMC3	9q34.13	2	0	0	0	0	4	665	0.7764	0	0.66%	Amoebiasis(K)(0.9954164)-ECM-receptor interaction(K)(0.989176)-Integrin cell surface interactions(R)(0.9337714)-Pathways in cancer(K)(0.9979656)
1048	OR5M10	NA	2	0	0	0	0	4	389	0.7764	0	0.66%	()
1049	IL2RA	10p15.1	1	0	0	0	0	4	1302	0.7764	0	0.33%	()
1050	KIFC3	16q13	1	0	0	0	0	4	304	0.7764	0	0.33%	()
1051	MAP3K4	6q26	2	0	0	1	0	4	1023	0.7764	0	0.99%	EGFR1(C)(0.996371)-Glypican pathway(N)(0.824687)-Integrin signalling pathway(P)(0.9851578)-MAPK signaling pathway(K)(0.9977346)-Wnt(C)(0.9942332)
1052	ITGA1	5q11.2	1	0	0	1	0	4	720	0.7764	0	0.66%	mcalpain and friends in cell motility(B)(0.8765234)
1053	AP1M2	19p13.2	2	0	0	0	0	4	264	0.7764	0	0.66%	()
1054	SLC27A5	19q13.43	0	1	0	1	0	4	1168	0.7764	0	0.66%	Metabolic pathways(K)(0.9965462)-PPAR signaling pathway(K)(0.9836364)
1055	CASK	23p11.4	2	0	0	1	0	4	515	0.7764	0	0.99%	Syndecan-1-mediated signaling events(N)(0.8846016)
1056	SMARCB1	22q11.23	2	0	0	1	0	4	494	0.7764	1	0.99%	Cadherin signaling pathway(P)(0.9945064)-TNF alpha/NF-kB(C)(0.9901812)
1057	PIGH	14q24.1	1	0	0	0	0	4	1304	0.7764	0	0.33%	()
1058	DNAJB11	3q27.3	1	0	0	1	0	4	167	0.7764	0	0.66%	Protein processing in endoplasmic reticulum(K)(0.982695)
1059	UNC13B	9p13.3	3	0	0	0	0	4	47	0.7764	0	0.99%	Synaptic Transmission(R)(0.9877354)
1060	DNM1	9q34.11	1	0	0	0	0	4	692	0.7764	0	0.33%	()
1061	HMGCS2	1p12	1	0	0	0	0	4	1225	0.7764	0	0.33%	()
1062	ARFGEF1	8q13.2	2	1	0	0	0	4	49	0.7764	0	0.99%	thrombin signaling and protease-activated receptors(B)(0.9650076)
1063	ADCY10	1q24.2	1	0	0	0	0	4	392	0.7764	0	0.33%	()
1064	GLI3	7p14.1	2	0	0	0	0	4	391	0.7764	0	0.66%	Signaling events mediated by the Hedgehog family(N)(0.9511862)
1065	AKAP13	15q25.3	1	0	0	1	0	4	133	0.7764	0	0.66%	Signaling by Rho GTPases(R)(0.9965036)
1066	LDHB	12p12.1	1	2	0	0	0	4	1189	0.7764	0	0.99%	Metabolic pathways(K)(0.9976992)-Metabolism of carbohydrates(R)(0.9831254)
1067	ITGA5	12q13.13	1	0	0	0	0	4	988	0.7764	0	0.33%	()
1068	ATP6V1D	14q23.3	1	0	0	0	0	4	1330	0.7764	0	0.33%	Glycosphingolipid biosynthesis - lacto and neolacto series(K)(0.9077162)-RNA polymerase(K)(0.87773)
1069	HIST2H2BE	1q21.2	1	0	0	0	0	4	168	0.7764	0	0.33%	()
1070	SLC2A2	3q26.2	1	0	0	0	0	4	361	0.7764	0	0.33%	()
1071	DNAH3	16p12.2	9	0	0	1	0	4	301	0.7764	0	3.29%	Huntington disease(P)(0.9968016)-Huntington's disease(K)(0.9996676)-lissencephaly gene (lis1) in neuronal migration and development(B)(0.9965822)
1072	RXRA	9q34.2	1	0	0	0	0	4	586	0.7764	0	0.33%	Androgen-mediated signaling(N)(0.8909966)-Pathways in cancer(K)(0.9953352)
1073	DCK	4q13.3	1	0	0	1	0	4	211	0.7764	0	0.66%	Purine metabolism(K)(0.9964098)
1074	MYO9A	15q23	1	0	0	1	0	4	169	0.7764	0	0.66%	()
1075	VDAC2	10q22.2	1	0	0	0	0	4	375	0.7764	0	0.33%	Parkinson's disease(K)(0.9932844)
1076	SGSH	17q25.3	1	0	0	0	0	4	1211	0.7764	0	0.33%	Tyrosine metabolism(K)(0.902455)
1077	NUMB	14q24.2	2	0	0	0	0	4	92	0.7764	0	0.66%	()
1078	TBC1D4	13q22.2	3	0	0	0	0	4	715	0.7764	0	0.99%	Glypican pathway(N)(0.9881366)-Proteogylcan syndecan-mediated signaling events(N)(0.998344)-TRAIL signaling pathway(N)(0.995349)
1079	ERBB2IP	5q12.3	3	0	0	1	0	4	225	0.7764	0	1.32%	Alpha6Beta4Integrin(C)(0.8935096)-NOD-like receptor signaling pathway(K)(0.9810534)-TGFBR(C)(0.997728)
1080	SH3KBP1	23p22.12	0	0	0	2	0	4	542	0.7764	0	0.66%	EGFR1(C)(0.997375)-Endocytosis(K)(0.8002564)
1081	CHST2	3q23	2	0	0	0	0	4	15	0.7764	0	0.66%	Glycosaminoglycan biosynthesis - keratan sulfate(K)(0.9961338)
1082	GRM3	7q21.11	1	0	0	0	0	4	402	0.7764	0	0.33%	()
1083	MTTP	4q23	2	0	0	1	0	4	106	0.7764	0	0.99%	Metabolism of lipids and lipoproteins(R)(0.9949892)
1084	CD47	3q13.12	1	0	0	0	0	4	219	0.7764	0	0.33%	()
1085	PAX6	11p13	2	0	0	0	0	4	78	0.7764	0	0.66%	()
1086	HIST2H2AC	1q21.2	1	0	0	0	0	4	168	0.7764	0	0.33%	()
1087	GFPT2	5q35.3	1	0	0	0	0	4	1135	0.7764	0	0.33%	Metabolic pathways(K)(0.9985308)
1088	PDGFRA	4q12	2	0	0	1	0	4	1296	0.7764	1	0.99%	Calcium signaling pathway(K)(0.9907804)
1089	ATG3	3q13.2	3	0	0	0	0	4	35	0.7764	0	0.99%	Regulation of autophagy(K)(0.9971174)
1090	USE1	19p13.11	0	2	0	0	0	4	36	0.7764	0	0.66%	SNARE interactions in vesicular transport(K)(0.9697304)
1091	HERC1	15q22.31	2	0	0	1	0	4	138	0.7764	0	0.99%	Ubiquitin mediated proteolysis(K)(0.998027)
1092	ABCA3	16p13.3	3	0	0	0	0	4	44	0.7764	0	0.99%	()
1093	SEMA3G	3p21.1	2	0	0	0	0	4	129	0.7764	0	0.66%	()
1094	MBD4	3q21.3	1	0	0	0	0	4	99	0.7764	0	0.33%	()
1095	CADM3	1q23.2	2	0	0	0	0	4	135	0.7764	0	0.66%	()
1096	SEC62	3q26.2	1	0	0	0	0	4	184	0.7764	0	0.33%	()
1097	CACNA1B	9q34.3	1	0	0	0	0	4	597	0.7764	0	0.33%	()
1098	TTF1	9q34.13	2	0	0	0	0	4	136	0.7764	0	0.66%	Transcription(R)(0.9940558)
1099	MTSS1	8q24.13	1	0	0	0	0	4	63	0.7764	0	0.33%	()
1100	CSF3R	1p34.3	1	2	0	0	0	4	644	0.7764	0	0.99%	Jak-STAT signaling pathway(K)(0.9582292)-Pathways in cancer(K)(0.9988208)
1101	FARSB	NA	1	0	0	0	0	4	44	0.7764	0	0.33%	()
1102	KAT2B	3p24.3	1	0	0	0	0	4	47	0.7764	0	0.33%	()
1103	CD19	16p11.2	2	0	0	1	0	4	766	0.7764	0	0.99%	TRAIL signaling pathway(N)(0.991038)
1104	MSN	23q11.1	2	0	0	2	0	4	551	0.7764	1	1.32%	Leukocyte transendothelial migration(K)(0.9977384)-Plasma membrane estrogen receptor signaling(N)(0.9989962)-Regulation of actin cytoskeleton(K)(0.9986214)
1105	SCTR	2q14.2	1	0	0	1	0	4	367	0.7764	0	0.66%	()
1106	ABCC1	16p13.11	3	1	0	0	0	4	44	0.7764	0	1.32%	()
1107	SRD5A2	2p23.1	1	0	0	1	0	4	144	0.7764	0	0.66%	()
1108	DHX16	6p21.33	1	0	0	0	0	4	128	0.7764	0	0.33%	()
1109	ACVR1B	12q13.13	1	0	0	0	0	4	624	0.7764	0	0.33%	()
1110	ABCA4	1p22.1	4	0	0	0	0	4	44	0.7764	0	1.32%	()
1111	ADH6	4q23	1	0	0	2	0	4	1187	0.7764	0	0.99%	Metabolic pathways(K)(0.9986594)
1112	JUP	17q21.2	2	0	0	1	0	4	856	0.7764	0	0.99%	Alzheimer disease-presenilin pathway(P)(0.9993882)-Arrhythmogenic right ventricular cardiomyopathy (ARVC)(K)(0.9909638)-Wnt(C)(0.9982638)
1113	ERN1	17q23.3	1	0	0	0	0	4	438	0.7764	0	0.33%	()
1114	ACOT12	5q14.1	1	0	0	1	0	4	40	0.7764	0	0.66%	Pyruvate metabolism(K)(0.8976588)
1115	GUCY2C	12p13.1	3	0	0	0	0	4	191	0.7764	0	0.99%	Purine metabolism(K)(0.993632)
1116	ABCB4	7q21.12	3	0	0	0	0	4	44	0.7764	0	0.99%	()
1117	OR4C12	11p11.12	2	0	0	0	0	4	413	0.7764	0	0.66%	()
1118	JAM3	11q25	1	0	0	0	0	4	475	0.7764	0	0.33%	()
1119	SPRED2	2p14	1	0	0	0	0	4	189	0.7764	0	0.33%	()
1120	NCOA3	20q13.12	3	0	0	1	0	4	117	0.7764	0	1.32%	FOXA transcription factor networks(N)(0.9921322)-Retinoic acid receptors-mediated signaling(N)(0.875502)
1121	RBM25	14q24.2	1	0	0	0	0	4	128	0.7764	0	0.33%	()
1122	ADORA2B	17p12	2	0	0	1	0	4	549	0.7764	0	0.99%	Calcium signaling pathway(K)(0.967324)
1123	NSD1	5q35.2	2	0	0	0	0	4	115	0.7764	1	0.66%	AndrogenReceptor(C)(0.8534298)
1124	CTSL2	9q22.33	0	0	0	1	0	4	121	0.7764	0	0.33%	()
1125	PSMD13	11p15.5	1	0	0	0	0	4	501	0.7764	0	0.33%	()
1126	ADIPOQ	3q27.3	1	0	0	2	0	4	155	0.7764	0	0.99%	Adipocytokine signaling pathway(K)(0.9948028)
1127	MMP21	10q26.2	2	0	0	0	0	4	120	0.7764	0	0.66%	Alzheimer disease-presenilin pathway(P)(0.9915904)
1128	PSMA8	18q11.2	0	3	0	1	0	4	98	0.7764	0	1.32%	Parkinson disease(P)(0.9973204)
1129	ARHGEF7	13q34	2	0	0	0	0	4	902	0.7764	0	0.66%	Glypican pathway(N)(0.8850402)
1130	THOC2	23q25	3	0	0	1	0	4	128	0.7764	0	1.32%	Spliceosome(K)(0.9987448)
1131	PSD4	2q13	2	0	0	0	0	4	204	0.7764	0	0.66%	Endocytosis(K)(0.9985804)
1132	CSDA	12p13.2	1	1	0	0	0	4	133	0.7764	0	0.66%	Tight junction(K)(0.9949494)
1133	PCSK5	9q21.13	2	0	0	0	0	4	311	0.7764	0	0.66%	Alzheimer disease-presenilin pathway(P)(0.9683392)
1134	CNOT2	12q15	0	1	0	0	0	4	59	0.7764	0	0.33%	()
1135	NFAT5	16q22.1	1	0	0	0	0	4	469	0.7764	0	0.33%	()
1136	HIST4H4	12p12.3	2	0	0	0	0	4	139	0.7764	0	0.66%	classical complement pathway(B)(0.934726)
1137	LILRB1	19q13.42	1	0	0	1	0	4	111	0.7764	0	0.66%	()
1138	ARHGAP24	4q21.23	0	0	0	2	0	4	125	0.7764	0	0.66%	Signaling by Rho GTPases(R)(0.9348004)
1139	SSRP1	11q12.1	1	0	0	0	0	4	240	0.7764	0	0.33%	()
1140	SEMA6C	1q21.2	1	0	0	0	0	4	129	0.7764	0	0.33%	()
1141	MPDZ	9p23	4	0	0	0	0	4	133	0.7764	0	1.32%	Tight junction(K)(0.9976148)
1142	SMARCA2	9p24.3	2	0	0	0	0	4	413	0.7764	0	0.66%	Androgen-mediated signaling(N)(0.9789204)-Wnt signaling pathway(P)(0.9957688)
1143	OR8A1	11q24.2	1	0	0	0	0	4	389	0.7764	0	0.33%	()
1144	CUL5	11q22.3	1	0	0	0	0	4	252	0.7764	0	0.33%	()
1145	BIRC6	2p22.3	4	0	0	0	0	4	138	0.7764	0	1.32%	Ubiquitin mediated proteolysis(K)(0.999158)
1146	IKBKAP	9q31.3	1	0	0	0	0	4	136	0.7764	0	0.33%	TNF alpha/NF-kB(C)(0.9983776)
1147	YAP1	11q22.1	1	0	0	0	0	4	587	0.7764	0	0.33%	()
1148	MBTPS2	23p22.12	1	0	0	1	0	4	167	0.7764	0	0.66%	Protein processing in endoplasmic reticulum(K)(0.9952428)
1149	OR4A47	NA	1	0	0	0	0	4	413	0.7764	0	0.33%	()
1150	OR2AT4	11q13.4	1	2	0	0	0	4	413	0.7764	0	0.99%	()
1151	EIF2AK2	2p22.2	2	0	0	0	0	3	282	0.7927	0	0.66%	()
1152	ASAP1	8q24.21	1	1	0	0	0	3	937	0.7927	0	0.66%	()
1153	CSNK1E	22q13.1	1	0	0	1	0	3	569	0.7927	0	0.66%	Circadian clock system(P)(0.833559)-FoxO family signaling(N)(0.9272778)
1154	GNAI2	3p21.31	1	0	0	0	0	3	1377	0.7927	0	0.33%	()
1155	POLR2B	4q12	2	0	0	1	0	3	1635	0.7927	0	0.99%	DNA Repair(R)(0.8820866)-Huntington's disease(K)(0.996333)-Metabolic pathways(K)(0.99749)-Purine metabolism(K)(0.8457918)-Transcription(R)(0.9962396)
1156	SLC18A3	10q11.23	1	0	0	1	0	3	42	0.7927	0	0.66%	()
1157	STAT1	2q32.2	1	1	0	1	0	3	1477	0.7927	0	0.99%	Chemokine signaling pathway(K)(0.9923658)-EGFR1(C)(0.9962684)-Signaling by PDGF(R)(0.9981742)-Small cell lung cancer(K)(0.9879636)-TNF alpha/NF-kB(C)(0.953524)-TNF receptor signaling pathway(N)(0.997413)
1158	ENPP1	6q23.2	2	0	0	1	0	3	1216	0.7927	0	0.99%	Metabolic pathways(K)(0.9985402)-Purine metabolism(K)(0.9990482)-Starch and sucrose metabolism(K)(0.9148374)
1159	GLI1	12q13.3	3	0	0	0	0	3	385	0.7927	0	0.99%	()
1160	PIP4K2B	NA	1	0	0	0	0	3	285	0.7927	0	0.33%	()
1161	HLA-DRA	6p21.32	1	0	0	0	0	3	842	0.7927	0	0.33%	Pathogenic Escherichia coli infection(K)(0.9759656)
1162	PRKCE	2p21	1	0	0	0	0	3	1576	0.7927	0	0.33%	()
1163	RPS6KB2	11q13.1	1	0	0	0	0	3	504	0.7927	0	0.33%	()
1164	CADM1	11q23.2	2	0	0	0	0	3	135	0.7927	0	0.66%	Cell adhesion molecules (CAMs)(K)(0.9985698)
1165	XRCC6	22q13.2	1	0	0	0	0	3	421	0.7927	0	0.33%	()
1166	OR4C3	11p11.2	0	0	0	2	0	3	413	0.7927	0	0.66%	()
1167	TRPC1	3q23	2	0	0	0	0	3	247	0.7927	0	0.66%	()
1168	RIPK2	8q21.3	1	0	0	0	0	3	1059	0.7927	0	0.33%	()
1169	SLC2A1	1p34.2	1	0	0	0	0	3	543	0.7927	0	0.33%	()
1170	NCOR1	17p11.2	1	0	0	1	0	3	772	0.7927	0	0.66%	Glypican 1 network(N)(0.9547998)-Huntington disease(P)(0.9991522)-NOTCH(C)(0.9952556)-Signaling events mediated by HDAC Class I(N)(0.9966216)
1171	GNAT1	3p21.31	1	0	0	0	0	3	236	0.7927	0	0.33%	()
1172	ANGPT1	8q23.1	3	0	0	0	0	3	188	0.7927	0	0.99%	Angiogenesis(P)(0.9946128)
1173	COL11A1	1p21.1	4	0	0	0	0	3	374	0.7927	0	1.32%	Focal adhesion(K)(0.9981688)
1174	IARS2	1q41	2	0	0	0	0	3	49	0.7927	0	0.66%	()
1175	MITF	3p14.1	2	1	0	1	0	3	1007	0.7927	1	1.32%	Glypican pathway(N)(0.991951)-IFN-gamma pathway(N)(0.8362342)-IL6-mediated signaling events(N)(0.8912824)-Melanogenesis(K)(0.9969608)-Pathways in cancer(K)(0.9984432)-Plasma membrane estrogen receptor signaling(N)(0.9991818)-Regulation of retinoblastoma protein(N)(0.9965518)-Signaling events mediated by Stem cell factor receptor (c-Kit)(N)(0.9044418)-TNF receptor signaling pathway(N)(0.8952986)
1176	IRS1	2q36.3	1	0	0	1	0	3	1118	0.7927	0	0.66%	IL2-mediated signaling events(N)(0.895489)-Insulin signaling pathway(K)(0.9970916)-Plasma membrane estrogen receptor signaling(N)(0.8174644)-Signaling events mediated by PTP1B(N)(0.9856976)-Signalling by NGF(R)(0.9970608)-Syndecan-1-mediated signaling events(N)(0.8542394)-il-2 receptor beta chain in t cell activation(B)(0.9828318)-the igf-1 receptor and longevity(B)(0.9704376)
1177	GRK5	10q26.11	1	0	0	0	0	3	505	0.7927	0	0.33%	()
1178	ICAM1	19p13.2	1	0	0	0	0	3	560	0.7927	0	0.33%	()
1179	TRAF3	14q32.32	0	0	0	1	0	3	524	0.7927	0	0.33%	()
1180	STXBP1	9q34.11	1	0	0	0	0	3	230	0.7927	0	0.33%	()
1181	ETS2	21q22.2	1	0	0	0	0	3	79	0.7927	0	0.33%	Dorso-ventral axis formation(K)(0.9415852)
1182	RASGRF1	15q25.1	1	0	0	1	0	3	647	0.7927	0	0.66%	the 41bb-dependent immune response(B)(0.8682354)
1183	ATP6V1E2	2p21	1	0	0	0	0	3	1330	0.7927	0	0.33%	()
1184	GRB7	17q12	1	0	0	1	0	3	500	0.7927	0	0.66%	EGFR1(C)(0.9967574)-Signaling by PDGF(R)(0.9981836)
1185	PFKFB3	10p15.1	1	0	0	0	0	3	313	0.7927	0	0.33%	()
1186	BCAT2	19q13.33	1	0	0	1	0	3	1223	0.7927	0	0.66%	N-Glycan biosynthesis(K)(0.9746856)-One carbon pool by folate(K)(0.9657012)
1187	CHUK	10q24.2	1	0	0	0	0	3	1719	0.7927	0	0.33%	()
1188	MAN2A2	15q26.1	1	0	0	1	0	3	1129	0.7927	0	0.66%	Metabolic pathways(K)(0.9982938)-er associated degradation (erad) pathway(B)(0.9107636)
1189	CACNA1F	23p11.23	1	0	0	0	0	3	712	0.7927	0	0.33%	()
1190	DST	6p12.1	10	0	0	1	0	3	45	0.7927	0	3.62%	Alpha6Beta4Integrin(C)(0.9979968)
1191	COL11A2	6p21.32	2	0	0	0	0	3	374	0.7927	0	0.66%	Amoebiasis(K)(0.9937798)-Focal adhesion(K)(0.9942114)
1192	BTK	23q22.1	1	0	0	0	0	3	658	0.7927	0	0.33%	Caspase cascade in apoptosis(N)(0.8933834)
1193	CAP1	1p34.2	1	1	0	0	0	3	38	0.7927	0	0.66%	how progesterone initiates the oocyte maturation(B)(0.9969106)
1194	WHSC1	4p16.3	2	1	0	1	0	3	44	0.7927	1	1.32%	Lysine degradation(K)(0.9880296)
1195	NR2F6	19p13.11	0	2	0	0	0	3	30	0.7927	0	0.66%	()
1196	ZNFX1	20q13.13	2	0	0	1	0	3	67	0.7927	0	0.99%	Regulation of Telomerase(N)(0.9978746)
1197	EPS15L1	19p13.11	3	1	0	0	0	3	45	0.7927	0	1.32%	()
1198	SPCS2	11q13.4	0	2	0	0	0	3	61	0.7927	0	0.66%	()
1199	ABCB1	7q21.12	3	0	0	0	0	3	138	0.7927	0	0.99%	()
1200	TRPC3	4q27	2	0	0	0	0	3	215	0.7927	0	0.66%	ion channels and their functional role in vascular endothelium(B)(0.9836372)
1201	RPS6	9p22.1	1	0	0	0	0	3	1050	0.7927	0	0.33%	cadmium induces dna synthesis and proliferation in macrophages(B)(0.8953294)
1202	GNA12	7p22.2	1	0	0	0	0	3	816	0.7927	0	0.33%	()
1203	PLEC1	8q24.3	1	0	0	0	0	3	295	0.7927	0	0.33%	()
1204	IDE	10q23.33	2	0	0	0	0	3	168	0.7927	0	0.66%	()
1205	COPA	1q23.2	1	0	0	0	0	3	762	0.7927	0	0.33%	Class I PI3K signaling events(N)(0.9854154)
1206	FUT8	14q23.3	1	0	0	0	0	3	1128	0.7927	0	0.33%	"Glycosaminoglycan biosynthesis - keratan sulfate(K)(0.8699036)-Metablism of nucleotides(R)(0.9296168)-Propanoate metabolism(K)(0.9569296)-RNA polymerase(K)(0.8602896)-Valine, leucine and isoleucine degradation(K)(0.9188526)"
1207	FOXA3	19q13.32	0	1	0	1	0	3	99	0.7927	0	0.66%	()
1208	MAP2K6	17q24.3	1	0	0	0	0	3	1232	0.7927	0	0.33%	()
1209	ETV5	3q27.2	1	1	0	1	0	3	206	0.7927	1	0.99%	AndrogenReceptor(C)(0.915436)-IL12-mediated signaling events(N)(0.998223)
1210	E2F2	1p36.12	1	0	0	0	0	3	567	0.7927	0	0.33%	Cell cycle(K)(0.9267768)-DNA Replication(R)(0.9306802)-Pathways in cancer(K)(0.9894324)
1211	PGF	14q24.3	1	0	0	0	0	3	503	0.7927	0	0.33%	()
1212	FMN1	15q13.3	1	0	0	1	0	3	105	0.7927	0	0.66%	Nectin adhesion pathway(N)(0.9972946)
1213	CLIP1	12q24.31	1	0	0	0	0	3	133	0.7927	0	0.33%	Lissencephaly gene (LIS1) in neuronal migration and development(N)(0.999349)-lissencephaly gene (lis1) in neuronal migration and development(B)(0.9764932)
1214	BHLHE41	12p12.1	0	5	0	0	0	3	23	0.7927	0	1.64%	Circadian rhythm - mammal(K)(0.8279526)
1215	DTX1	12q24.13	1	0	0	0	0	3	114	0.7927	0	0.33%	NOTCH(C)(0.9133592)
1216	NCKAP1	2q32.1	1	0	0	1	0	3	298	0.7927	0	0.66%	Nectin adhesion pathway(N)(0.9960974)-role of pi3k subunit p85 in regulation of actin organization and cell migration(B)(0.9828264)
1217	NCOA2	8q13.3	1	1	0	0	0	3	715	0.7927	1	0.66%	()
1218	PPARA	22q13.31	1	0	0	0	0	3	236	0.7927	0	0.33%	()
1219	FLNC	7q32.1	2	0	0	0	0	3	511	0.7927	0	0.66%	()
1220	CCT4	2p15	1	0	0	0	0	3	213	0.7927	0	0.33%	()
1221	IRAK1	23q28	2	0	0	0	0	3	666	0.7927	0	0.66%	Signalling by NGF(R)(0.9855318)
1222	LAMB2	3p21.31	2	0	0	0	0	3	665	0.7927	0	0.66%	()
1223	DPYD	1p21.3	2	0	0	0	0	3	1138	0.7927	0	0.66%	Metabolic pathways(K)(0.9984866)
1224	GFRA1	10q25.3	2	0	0	0	0	3	69	0.7927	0	0.66%	()
1225	LAMB3	1q32.2	1	0	0	0	0	3	643	0.7927	0	0.33%	()
1226	TNFAIP3	6q23.3	1	0	0	1	0	3	948	0.7927	1	0.66%	TNF alpha/NF-kB(C)(0.9985828)-TNF receptor signaling pathway(N)(0.9973624)
1227	PELP1	17p13.2	1	0	0	1	0	3	402	0.7927	0	0.66%	()
1228	TRPV4	12q24.11	2	0	0	0	0	3	43	0.7927	0	0.66%	()
1229	APBA1	9q21.11	0	0	0	1	0	3	58	0.7927	0	0.33%	()
1230	EPHA1	7q35	4	0	0	1	0	3	151	0.7927	0	1.64%	Axon guidance(K)(0.998141)
1231	DTX2	7q11.23	1	0	0	0	0	3	47	0.7927	0	0.33%	()
1232	GINS1	20p11.21	1	0	0	1	0	3	111	0.7927	0	0.66%	DNA Replication(R)(0.9983036)
1233	HSPA4L	4q28.1	1	0	0	1	0	3	167	0.7927	0	0.66%	Protein processing in endoplasmic reticulum(K)(0.9958706)
1234	MAPKAP1	9q33.3	2	0	0	0	0	3	630	0.7927	0	0.66%	Signalling by NGF(R)(0.9697132)-TRAIL signaling pathway(N)(0.996642)
1235	MS4A1	11q12.2	2	0	0	0	0	3	89	0.7927	0	0.66%	()
1236	LPP	3q28	1	0	0	2	0	3	105	0.7927	1	0.99%	Nectin adhesion pathway(N)(0.9976454)
1237	FARSA	19p13.13	1	0	0	0	0	3	44	0.7927	0	0.33%	()
1238	RPA2	1p35.3	1	0	0	0	0	3	276	0.7927	0	0.33%	()
1239	MYST4	10q22.2	3	0	0	0	0	3	606	0.7927	1	0.99%	Huntington disease(P)(0.9574892)-Wnt signaling pathway(P)(0.9979752)-p53 pathway(P)(0.9084262)
1240	TCF12	15q21.3	1	0	0	2	0	3	25	0.7927	1	0.99%	()
1241	RPS6KA1	1p36.11	1	0	0	0	0	3	904	0.7927	0	0.33%	Oocyte meiosis(K)(0.982725)
1242	TNFRSF10A	8p21.3	1	0	0	0	0	3	732	0.7927	0	0.33%	()
1243	AARS	16q22.1	1	0	0	0	0	3	44	0.7927	0	0.33%	()
1244	SMAP2	1p34.2	0	1	0	0	0	3	204	0.7927	0	0.33%	()
1245	PNP	NA	1	0	0	0	0	3	1187	0.7927	0	0.33%	()
1246	ATP1A4	1q23.2	1	0	0	0	0	3	287	0.7927	0	0.33%	()
1247	BLK	8p23.1	1	0	0	1	0	3	864	0.7927	0	0.66%	Signaling events mediated by PTP1B(N)(0.9462444)
1248	MYH14	19q13.33	1	0	0	1	0	3	404	0.7927	0	0.66%	()
1249	PDE7B	6q23.3	1	0	0	1	0	3	161	0.7927	0	0.66%	Purine metabolism(K)(0.9957032)
1250	B2M	15q21.1	2	0	0	1	0	3	480	0.7927	0	0.99%	Host Interactions of HIV factors(R)(0.93385)
1251	HS3ST5	6q22.1	1	0	0	2	0	3	26	0.7927	0	0.99%	()
1252	LPL	8p21.3	1	0	0	0	0	3	385	0.7927	0	0.33%	()
1253	PIGO	9p13.3	1	0	0	0	0	3	1304	0.7927	0	0.33%	()
1254	IRAK4	12q12	1	1	0	0	0	3	529	0.7927	0	0.66%	IL1-mediated signaling events(N)(0.9213614)
1255	UGT2B7	4q13.2	1	0	0	1	0	3	1198	0.7927	0	0.66%	Metabolic pathways(K)(0.9989986)
1256	DGAT2	11q13.5	0	3	0	0	0	3	1132	0.7927	0	0.99%	Metabolic pathways(K)(0.9983294)-Retinol metabolism(K)(0.8440302)
1257	ABP1	7q36.1	2	0	0	1	0	3	106	0.7927	0	0.99%	Arginine and proline metabolism(K)(0.996742)-Histidine metabolism(K)(0.989922)
1258	NR1H4	12q23.1	1	0	0	0	0	3	71	0.7927	0	0.33%	()
1259	PTPN5	11p15.1	3	0	0	0	0	3	373	0.7927	0	0.99%	MAPK signaling pathway(K)(0.9958072)
1260	ADRA1A	8p21.2	1	0	0	0	0	3	662	0.7927	0	0.33%	()
1261	LPA	6q26	2	0	0	1	0	3	39	0.7927	0	0.99%	amb2 Integrin signaling(N)(0.9972594)
1262	NSMAF	8q12.1	1	0	0	0	0	3	523	0.7927	0	0.33%	()
1263	NTN4	12q22	1	0	0	0	0	3	308	0.7927	0	0.33%	()
1264	CDC2L2	1p36.33	0	0	0	3	0	3	83	0.7927	0	0.99%	()
1265	MYH10	17p13.1	2	0	0	1	0	3	404	0.7927	0	0.99%	Regulation of actin cytoskeleton(K)(0.9433744)
1266	RFXAP	13q13.3	1	0	0	0	0	3	104	0.7927	0	0.33%	()
1267	PRPF18	10p13	0	1	0	0	0	3	128	0.7927	0	0.33%	()
1268	NRG1	8p12	3	0	0	1	0	3	542	0.7927	0	1.32%	ErbB signaling pathway(K)(0.9985692)-Glypican pathway(N)(0.9972178)-agrin in postsynaptic differentiation(B)(0.9208972)
1269	AARS2	6p21.1	2	0	0	1	0	3	41	0.7927	0	0.99%	()
1270	ERC1	12p13.33	1	1	0	0	0	3	851	0.7927	0	0.66%	IL12-mediated signaling events(N)(0.9793248)-Signaling by Aurora kinases(N)(0.8835554)-TCR signaling in naive CD4+ T cells(N)(0.981083)
1271	DSCAM	21q22.2	6	0	0	0	0	3	75	0.7927	0	1.97%	FOXA transcription factor networks(N)(0.9950616)
1272	AZI1	17q25.3	1	0	0	0	0	3	83	0.7927	0	0.33%	()
1273	KIR2DL3	19q13.42	2	0	0	1	0	3	278	0.7927	0	0.99%	()
1274	CIITA	16p13.13	0	1	0	1	0	3	104	0.7927	1	0.66%	()
1275	CARD11	7p22.2	1	0	0	0	0	3	646	0.7927	1	0.33%	()
1276	GTF2H4	6p21.33	1	0	0	0	0	3	324	0.7927	0	0.33%	()
1277	GALR1	18q23	0	0	0	2	0	3	351	0.7927	0	0.66%	Class A/1 (Rhodopsin-like receptors)(R)(0.9937988)
1278	B9D2	19q13.2	1	0	0	1	0	3	96	0.7927	0	0.66%	M Phase(R)(0.9977902)
1279	RPL10A	6p21.31	1	0	0	1	0	3	313	0.7927	0	0.66%	Influenza Life Cycle(R)(0.9958188)
1280	VCAN	NA	4	0	0	0	0	3	135	0.7927	0	1.32%	Cell adhesion molecules (CAMs)(K)(0.995821)
1281	MYO7A	11q13.5	2	5	0	0	0	3	46	0.7927	0	2.30%	Nicotinic acetylcholine receptor signaling pathway(P)(0.9561636)
1282	MPV17L	16p13.11	0	1	0	1	0	3	78	0.7927	0	0.66%	Peroxisome(K)(0.9952528)
1283	DCP1B	12p13.33	0	1	0	0	0	3	59	0.7927	0	0.33%	()
1284	CYP4A22	1p33	1	0	0	0	0	3	1279	0.7927	0	0.33%	()
1285	PREB	2p23.3	1	0	0	0	0	3	198	0.7927	0	0.33%	()
1286	BMP15	23p11.22	2	0	0	1	0	3	91	0.7927	0	0.99%	TGF-beta signaling pathway(P)(0.9694496)
1287	UTRN	6q24.2	3	0	0	1	0	3	45	0.7927	0	1.32%	agrin in postsynaptic differentiation(B)(0.9989376)
1288	PRMT5	14q11.2	1	0	0	0	0	3	139	0.7927	0	0.33%	()
1289	ANGPTL4	19p13.2	1	0	0	1	0	3	69	0.7927	0	0.66%	()
1290	PNLIPRP1	10q25.3	1	0	0	0	0	3	1195	0.7927	0	0.33%	Metabolic pathways(K)(0.9989974)
1291	GMPR2	14q12	2	0	0	0	0	3	161	0.7927	0	0.66%	()
1292	MAPK6	15q21.2	1	0	0	1	0	3	300	0.7927	0	0.66%	Alzheimer disease-amyloid secretase pathway(P)(0.9970634)-Integrin signalling pathway(P)(0.9904206)
1293	ANAPC4	4p15.2	1	0	0	1	0	3	481	0.7927	0	0.66%	Cell Cycle Checkpoints(R)(0.9892456)-Cell cycle(K)(0.998909)-Oocyte meiosis(K)(0.888048)
1294	NRXN3	14q24.3	2	1	0	0	0	3	135	0.7927	0	0.99%	()
1295	PRPF40A	2q23.3	1	0	0	1	0	3	128	0.7927	0	0.66%	()
1296	INHBA	7p14.1	1	0	0	0	0	3	374	0.7927	0	0.33%	()
1297	SEMA3D	7q21.11	2	0	0	0	0	3	129	0.7927	0	0.66%	()
1298	DGKA	12q13.2	2	0	0	0	0	3	1891	0.7927	0	0.66%	Folate biosynthesis(K)(0.9952)-Glycerophospholipid metabolism(K)(0.9929358)-Glycosphingolipid biosynthesis - lacto and neolacto series(K)(0.9965492)-LPA4-mediated signaling events(N)(0.8366524)-Lysine biosynthesis(K)(0.8858226)-O-Glycan biosynthesis(K)(0.9236308)-One carbon pool by folate(K)(0.8964442)-Phenylalanine metabolism(K)(0.8845712)
1299	SERPINA5	14q32.13	2	0	0	0	0	3	69	0.7927	0	0.66%	()
1300	MCC	5q22.2	1	0	0	1	0	3	136	0.7927	0	0.66%	TNF alpha/NF-kB(C)(0.958215)
1301	SGCD	5q33.3	0	0	0	1	0	3	180	0.7927	0	0.33%	()
1302	DNM1L	12p11.21	1	0	0	0	0	3	316	0.7927	0	0.33%	()
1303	ERN2	16p12.1	4	0	0	1	0	3	120	0.7927	0	1.64%	Alzheimer disease-presenilin pathway(P)(0.9987696)
1304	OR51A7	11p15.4	1	0	0	0	0	3	413	0.7927	0	0.33%	()
1305	ECT2	3q26.31	1	0	0	0	0	3	125	0.7927	0	0.33%	()
1306	DDX6	11q23.3	1	0	0	0	0	3	59	0.7927	1	0.33%	()
1307	DLG1	3q29	2	0	0	1	0	3	189	0.7927	0	0.99%	T cell receptor signaling pathway(K)(0.9961818)-Wnt(C)(0.9971718)
1308	ERCC6L	23q13.1	3	0	0	1	0	3	96	0.7927	0	1.32%	M Phase(R)(0.9930628)
1309	CNOT3	19q13.42	1	0	0	1	0	3	59	0.7927	0	0.66%	()
1310	TP53BP1	15q15.3	2	0	0	1	0	3	85	0.7927	0	0.99%	()
1311	ADRA2B	2q11.2	2	0	0	0	0	3	461	0.7927	0	0.66%	()
1312	PLA2R1	2q24.2	1	0	0	1	0	3	157	0.7927	0	0.66%	()
1313	CLDN15	7q22.1	1	0	0	0	0	3	298	0.7927	0	0.33%	()
1314	RASGRP1	15q14	1	0	0	1	0	3	510	0.7927	0	0.66%	Oxidative stress response(P)(0.948178)
1315	SEMA5B	3q21.1	1	0	0	0	0	3	129	0.7927	0	0.33%	()
1316	SLC26A3	7q31.1	3	0	0	0	0	3	101	0.7927	0	0.99%	Pancreatic secretion(K)(0.997242)
1317	PRPF3	1q21.2	1	0	0	0	0	3	128	0.7927	0	0.33%	()
1318	DDX46	5q31.1	1	0	0	1	0	3	128	0.7927	0	0.66%	()
1319	MYL10	7q22.1	1	0	0	0	0	3	454	0.7927	0	0.33%	Focal adhesion(K)(0.9732248)-Tight junction(K)(0.9987974)
1320	OR1A1	17p13.3	1	0	0	1	0	3	413	0.7927	0	0.66%	()
1321	RRBP1	20p12.1	1	0	0	1	0	3	167	0.7927	0	0.66%	Protein processing in endoplasmic reticulum(K)(0.9962358)
1322	DNAJB1	19p13.12	0	1	0	0	0	3	167	0.7927	0	0.33%	()
1323	UNC5D	8p12	1	0	0	0	0	3	129	0.7927	0	0.33%	()
1324	LRRK2	12q12	8	0	0	0	0	3	132	0.7927	0	2.63%	Parkinson's disease(K)(0.9981966)
1325	MICB	6p21.33	1	0	0	0	0	3	219	0.7927	0	0.33%	Natural killer cell mediated cytotoxicity(K)(0.9970736)
1326	SEC23B	20p11.23	1	0	0	1	0	3	167	0.7927	0	0.66%	Protein processing in endoplasmic reticulum(K)(0.9941492)
1327	PLAA	9p21.2	0	0	0	1	0	3	167	0.7927	0	0.33%	()
1328	LAMP3	3q27.1	2	0	0	0	0	3	121	0.7927	0	0.66%	()
1329	NLGN3	23q13.1	1	0	0	1	0	3	135	0.7927	0	0.66%	()
1330	HIST1H3B	6p22.1	2	0	0	1	0	3	139	0.7927	0	0.99%	()
1331	OR7D4	19p13.2	2	0	0	0	0	3	413	0.7927	0	0.66%	()
1332	COL14A1	8q24.12	3	2	0	0	0	3	195	0.7927	0	1.64%	Integrin signalling pathway(P)(0.9991146)
1333	COL27A1	9q32	2	0	0	0	0	3	195	0.7927	0	0.66%	()
1334	RAB4A	1q42.13	1	0	0	0	0	3	204	0.7927	0	0.33%	()
1335	MCHR2	6q16.3	2	0	0	1	0	3	272	0.7927	0	0.99%	()
1336	ATP1A3	19q13.2	1	0	0	1	0	2	287	0.8077	0	0.66%	()
1337	IARS	9q22.31	1	0	0	0	0	2	49	0.8077	0	0.33%	()
1338	NPAS2	2q11.2	2	0	0	0	0	2	30	0.8077	0	0.66%	()
1339	FMN2	1q43	2	0	0	0	0	2	25	0.8077	0	0.66%	Dorso-ventral axis formation(K)(0.8054268)
1340	PLA2G10	16p13.12	0	1	0	1	0	2	1602	0.8077	0	0.66%	Metabolic pathways(K)(0.9988178)
1341	NUP214	9q34.13	1	0	0	0	0	2	1062	0.8077	1	0.33%	Influenza Life Cycle(R)(0.9904596)
1342	XDH	2p23.1	1	0	0	0	0	2	1239	0.8077	0	0.33%	()
1343	MAT2B	5q34	0	0	0	1	0	2	1209	0.8077	0	0.33%	Glycosaminoglycan biosynthesis - heparan sulfate(K)(0.9928122)-Terpenoid backbone biosynthesis(K)(0.8116336)
1344	CD38	4p15.32	1	0	0	1	0	2	1441	0.8077	0	0.66%	Amino sugar and nucleotide sugar metabolism(K)(0.863944)-Retinol metabolism(K)(0.9167324)
1345	NOS2	17q11.1	1	0	0	1	0	2	2370	0.8077	0	0.66%	Amino sugar and nucleotide sugar metabolism(K)(0.937638)-IGF1 pathway(N)(0.958881)-N-Glycan biosynthesis(K)(0.8466486)-One carbon pool by folate(K)(0.801636)
1346	PDK3	23p22.11	1	0	0	1	0	2	11	0.8077	0	0.66%	()
1347	HK1	10q21.3	1	0	0	0	0	2	1383	0.8077	0	0.33%	()
1348	ETFDH	4q32.1	1	0	0	1	0	2	148	0.8077	0	0.66%	()
1349	ELMO2	20q13.12	1	0	0	1	0	2	195	0.8077	0	0.66%	ECM-receptor interaction(K)(0.9810718)
1350	NEB	2q23.3	6	0	0	1	0	2	31	0.8077	0	2.30%	Muscle contraction(R)(0.9871436)
1351	CNGA1	4p12	3	0	0	1	0	2	48	0.8077	0	1.32%	Phototransduction(K)(0.998123)
1352	PRKCQ	10p15.1	2	0	0	0	0	2	1148	0.8077	0	0.66%	Adipocytokine signaling pathway(K)(0.9859002)-IFN-gamma pathway(N)(0.9906586)
1353	SLC5A1	22q12.3	0	0	0	2	0	2	125	0.8077	0	0.66%	Metabolism of carbohydrates(R)(0.9969244)
1354	ATP2A2	12q24.11	1	0	0	0	0	2	507	0.8077	0	0.33%	()
1355	CYP2A6	19q13.2	1	0	0	1	0	2	1168	0.8077	0	0.66%	Drug metabolism - cytochrome P450(K)(0.8432426)-N-Glycan biosynthesis(K)(0.972815)-O-Glycan biosynthesis(K)(0.9949106)
1356	TSC1	9q34.13	0	0	0	1	0	2	748	0.8077	1	0.33%	()
1357	RAP2C	23q26.2	1	0	0	1	0	2	195	0.8077	0	0.66%	()
1358	GORASP1	3p22.2	2	0	0	0	0	2	96	0.8077	0	0.66%	()
1359	DAB1	1p32.2	1	0	0	0	0	2	46	0.8077	0	0.33%	()
1360	DNAH2	17p13.1	5	0	0	1	0	2	199	0.8077	0	1.97%	Huntington's disease(K)(0.9987726)-lissencephaly gene (lis1) in neuronal migration and development(B)(0.9971448)
1361	PEBP1	12q24.23	1	0	0	0	0	2	426	0.8077	0	0.33%	()
1362	IGFBP6	12q13.13	1	0	0	0	0	2	17	0.8077	0	0.33%	()
1363	PIK3R4	3q22.1	2	0	0	0	0	2	135	0.8077	0	0.66%	()
1364	LNPEP	5q15	2	0	0	1	0	2	426	0.8077	0	0.99%	Renin-angiotensin system(K)(0.982089)
1365	MZF1	19q13.43	0	1	0	1	0	2	10	0.8077	0	0.66%	()
1366	MEF2D	1q22	1	0	0	0	0	2	842	0.8077	0	0.33%	()
1367	LPGAT1	1q32.3	1	0	0	0	0	2	79	0.8077	0	0.33%	()
1368	MYH8	17p13.1	2	0	0	1	0	2	513	0.8077	0	0.99%	Tight junction(K)(0.9966572)-Wnt signaling pathway(P)(0.9989132)
1369	ALDH3B2	11q13.2	0	1	0	0	0	2	1168	0.8077	0	0.33%	Collecting duct acid secretion(K)(0.8395778)-Galactose metabolism(K)(0.9252824)
1370	PARD6A	16q22.1	1	0	0	0	0	2	795	0.8077	0	0.33%	()
1371	PAX3	2q36.1	5	0	0	1	0	2	68	0.8077	1	1.97%	Regulation of retinoblastoma protein(N)(0.9987062)-regulation of transcriptional activity by pml(B)(0.9427496)
1372	STX3	11q12.1	2	0	0	0	0	2	75	0.8077	0	0.66%	()
1373	MED23	NA	2	0	0	0	0	2	33	0.8077	0	0.66%	()
1374	STAT2	12q13.2	1	0	0	0	0	2	493	0.8077	0	0.33%	EGFR1(C)(0.938055)
1375	SUV39H2	10p13	1	0	0	0	0	2	44	0.8077	0	0.33%	()
1376	NEU3	11q13.4	1	2	0	0	0	2	51	0.8077	0	0.99%	()
1377	FADS2	11q12.2	1	0	0	0	0	2	100	0.8077	0	0.33%	()
1378	SUPT16H	14q11.2	0	1	0	0	0	2	255	0.8077	0	0.33%	()
1379	PLAU	10q22.2	2	0	0	0	0	2	396	0.8077	0	0.66%	()
1380	DCTN2	12q13.3	1	0	0	0	0	2	307	0.8077	0	0.33%	()
1381	HES1	3q29	1	0	0	0	0	2	161	0.8077	0	0.33%	()
1382	PTPRB	12q15	1	1	0	0	0	2	155	0.8077	0	0.66%	Adherens junction(K)(0.8450104)-Angiogenesis(P)(0.9145962)
1383	SCNN1B	16p12.1	1	0	0	1	0	2	91	0.8077	0	0.66%	Aldosterone-regulated sodium reabsorption(K)(0.8535876)
1384	ACLY	17q21.2	2	0	0	1	0	2	1184	0.8077	0	0.99%	Metabolic pathways(K)(0.9994022)
1385	PSMB5	14q11.2	1	0	0	0	0	2	501	0.8077	0	0.33%	()
1386	TLL2	10q24.1	1	0	0	0	0	2	91	0.8077	0	0.33%	()
1387	C8B	1p32.2	1	0	0	0	0	2	380	0.8077	0	0.33%	()
1388	NFKBIB	19q13.2	0	2	0	1	0	2	1103	0.8077	0	0.99%	Glypican pathway(N)(0.968328)-TNF alpha/NF-kB(C)(0.998507)
1389	DDX58	9p21.1	2	0	0	0	0	2	97	0.8077	0	0.66%	Cytosolic DNA-sensing pathway(K)(0.9989416)-RIG-I-like receptor signaling pathway(K)(0.9989942)
1390	AMPH	7p14.1	2	0	0	0	0	2	95	0.8077	0	0.66%	Fc gamma R-mediated phagocytosis(K)(0.9969706)
1391	BCL6	3q27.3	1	0	0	1	0	2	452	0.8077	1	0.66%	IFN-gamma pathway(N)(0.9719606)
1392	LPAR4	23q21.1	3	0	0	1	0	2	364	0.8077	0	1.32%	LPA receptor mediated events(N)(0.997202)-Neuroactive ligand-receptor interaction(K)(0.9961914)
1393	ACTR1B	2q11.2	0	1	0	0	0	2	46	0.8077	0	0.33%	()
1394	SNAP47	1q42.13	1	0	0	0	0	2	36	0.8077	0	0.33%	()
1395	RBBP8	18q11.2	0	2	0	1	0	2	38	0.8077	0	0.99%	()
1396	CSNK2A1	20p13	1	0	0	1	0	2	1219	0.8077	0	0.66%	Glypican 1 network(N)(0.8268684)-TNF receptor signaling pathway(N)(0.9974744)
1397	SMARCC2	12q13.2	1	0	0	0	0	2	332	0.8077	0	0.33%	()
1398	GABRA3	23q28	1	0	0	0	0	2	283	0.8077	0	0.33%	()
1399	WASF1	6q21	0	1	0	1	0	2	389	0.8077	0	0.66%	Fc gamma R-mediated phagocytosis(K)(0.9966698)-Regulation of actin cytoskeleton(K)(0.9980306)
1400	TRPC6	11q22.1	1	0	0	0	0	2	206	0.8077	0	0.33%	()
1401	LEPR	1p31.3	1	0	0	0	0	2	675	0.8077	0	0.33%	Neuroactive ligand-receptor interaction(K)(0.995347)
1402	TLN2	15q22.2	2	0	0	1	0	2	200	0.8077	0	0.99%	Focal adhesion(K)(0.9992244)
1403	GSTA1	6p12.1	1	0	0	1	0	2	145	0.8077	0	0.66%	()
1404	NLRC4	2p22.3	3	0	0	0	0	2	62	0.8077	0	0.99%	()
1405	FABP2	4q26	1	0	0	1	0	2	69	0.8077	0	0.66%	()
1406	CHRNA1	2q31.1	1	0	0	1	0	2	348	0.8077	0	0.66%	()
1407	PLA2G6	22q13.1	1	0	0	1	0	2	1647	0.8077	0	0.66%	Fc gamma R-mediated phagocytosis(K)(0.9282256)-Metabolic pathways(K)(0.9985268)-Pancreatic secretion(K)(0.9413478)-VEGF signaling pathway(K)(0.9630842)
1408	MED17	11q21	1	0	0	0	0	2	33	0.8077	0	0.33%	()
1409	CHST15	NA	1	0	0	0	0	2	22	0.8077	0	0.33%	()
1410	GPI	19q13.11	1	0	0	0	0	2	1235	0.8077	0	0.33%	Fatty acid elongation in mitochondria(K)(0.9259878)-One carbon pool by folate(K)(0.9186474)-Ubiquinone and other terpenoid-quinone biosynthesis(K)(0.9512374)
1411	EPAS1	2p21	1	0	0	0	0	2	375	0.8077	0	0.33%	Pathways in cancer(K)(0.9961434)-Signaling events mediated by VEGFR1 and VEGFR2(N)(0.9857362)
1412	MCM4	8q11.21	2	0	0	0	0	2	227	0.8077	0	0.66%	Cell cycle(K)(0.9907134)
1413	MTA3	2p21	2	0	0	1	0	2	19	0.8077	0	0.99%	()
1414	MASP1	3q27.3	1	0	0	2	0	2	151	0.8077	0	0.99%	()
1415	DNAH10	12q24.31	4	0	0	0	0	2	134	0.8077	0	1.32%	Huntington disease(P)(0.99891)
1416	WNT6	2q35	2	0	0	1	0	2	1161	0.8077	0	0.99%	Alzheimer disease-presenilin pathway(P)(0.9948396)-Glypican 1 network(N)(0.8358388)-Proteogylcan syndecan-mediated signaling events(N)(0.8226274)-Small cell lung cancer(K)(0.929231)-Wnt signaling pathway(K)(0.9979804)-Wnt signaling pathway(P)(0.9957044)
1417	MAN2B2	4p16.1	2	0	0	1	0	2	16	0.8077	0	0.99%	()
1418	RHOB	2p24.1	1	0	0	0	0	2	471	0.8077	0	0.33%	()
1419	TRPC5	23q23	0	0	0	2	0	2	43	0.8077	0	0.66%	()
1420	PPARGC1A	4p15.2	2	0	0	1	0	2	1061	0.8077	0	0.99%	Huntington's disease(K)(0.9968242)-IGF1 pathway(N)(0.9616806)-Insulin signaling pathway(K)(0.9975294)-TNF receptor signaling pathway(N)(0.9984902)
1421	SH3GL1	19p13.3	1	0	0	0	0	2	204	0.8077	1	0.33%	()
1422	UCP2	11q13.4	0	1	0	0	0	2	75	0.8077	0	0.33%	()
1423	F13A1	6p25.1	2	0	0	1	0	2	172	0.8077	0	0.99%	Complement and coagulation cascades(K)(0.9973136)-Formation of Platelet plug(R)(0.9987518)
1424	NP	14q11.2	1	1	0	0	0	2	56	0.8077	0	0.66%	()
1425	ERLEC1	NA	1	0	0	0	0	2	167	0.8077	0	0.33%	()
1426	ACE2	23p22.2	2	0	0	1	0	2	17	0.8077	0	0.99%	Renin-angiotensin system(K)(0.8631956)
1427	BAZ1B	7q11.23	3	0	0	0	0	2	16	0.8077	0	0.99%	()
1428	KCNQ3	8q24.22	2	2	0	0	0	2	43	0.8077	0	1.32%	ion channels and their functional role in vascular endothelium(B)(0.9984936)
1429	DVL3	3q27.1	1	0	0	0	0	2	577	0.8077	0	0.33%	()
1430	NLRX1	11q23.3	1	0	0	0	0	2	71	0.8077	0	0.33%	()
1431	MAP3K2	2q14.3	2	0	0	1	0	2	910	0.8077	0	0.99%	EGFR1(C)(0.9971968)-FGF signaling pathway(P)(0.944705)-Gap junction(K)(0.997873)-Integrin signalling pathway(P)(0.9976974)-TNF alpha/NF-kB(C)(0.8870398)-p75(NTR)-mediated signaling(N)(0.985979)
1432	RICTOR	NA	1	0	0	0	0	2	655	0.8077	0	0.33%	TRAIL signaling pathway(N)(0.9105092)
1433	UGT1A10	NA	2	0	0	0	0	2	1192	0.8077	0	0.66%	Metabolic pathways(K)(0.9981452)-Metabolism of xenobiotics by cytochrome P450(K)(0.9737224)
1434	ETV6	12p13.2	1	1	0	0	0	2	25	0.8077	1	0.66%	()
1435	C4BPB	1q32.2	1	0	0	0	0	2	141	0.8077	0	0.33%	()
1436	DHX8	17q21.31	2	0	0	0	0	2	128	0.8077	0	0.66%	()
1437	LRP6	12p13.2	1	1	0	0	0	2	866	0.8077	0	0.66%	()
1438	ABCA10	17q24.3	2	0	0	0	0	2	44	0.8077	0	0.66%	()
1439	GNAT3	7q21.11	1	0	0	0	0	2	265	0.8077	0	0.33%	()
1440	S1PR3	9q22.1	2	0	0	0	0	2	397	0.8077	0	0.66%	()
1441	FGD4	12p11.21	2	0	0	0	0	2	125	0.8077	0	0.66%	()
1442	SYN3	22q12.3	0	1	0	1	0	2	42	0.8077	0	0.66%	()
1443	IL13	5q31.1	1	0	0	1	0	2	504	0.8077	0	0.66%	regulation of bad phosphorylation(B)(0.8741102)
1444	SVEP1	9q31.3	5	0	0	0	0	2	299	0.8077	0	1.64%	Wnt signaling pathway(P)(0.997715)
1445	NCK2	2q12.2	1	0	0	0	0	2	840	0.8077	0	0.33%	()
1446	MLH1	3p22.2	2	0	0	0	0	2	350	0.8077	1	0.66%	Mismatch repair(K)(0.9934416)-Pathways in cancer(K)(0.996122)
1447	EXOSC2	9q34.12	1	0	0	0	0	2	59	0.8077	0	0.33%	()
1448	CFTR	7q31.2	1	0	0	0	0	2	254	0.8077	0	0.33%	()
1449	PDE6A	5q33.1	1	0	0	0	0	2	204	0.8077	0	0.33%	()
1450	MAPKAPK5	12q24.12	1	0	0	0	0	2	922	0.8077	0	0.33%	()
1451	MYL4	17q21.32	2	0	0	1	0	2	31	0.8077	0	0.99%	()
1452	BMP10	2p14	2	0	0	0	0	2	101	0.8077	0	0.66%	()
1453	ABCC2	10q24.2	1	0	0	0	0	2	44	0.8077	0	0.33%	()
1454	NUP107	12q15	0	1	0	0	0	2	512	0.8077	0	0.33%	Influenza Life Cycle(R)(0.974354)
1455	GLO1	6p21.2	1	0	0	1	0	2	40	0.8077	0	0.66%	Pyruvate metabolism(K)(0.9981284)
1456	NCF2	1q25.3	4	0	0	0	0	2	375	0.8077	0	1.32%	()
1457	YARS	1p35.1	0	1	0	0	0	2	44	0.8077	0	0.33%	()
1458	PREX1	20q13.13	2	0	0	1	0	2	838	0.8077	0	0.99%	Chemokine signaling pathway(K)(0.996743)-Glypican pathway(N)(0.8593948)-TRAIL signaling pathway(N)(0.8141)
1459	SFRS11	1p31.1	1	0	0	0	0	2	226	0.8077	0	0.33%	()
1460	RIT2	18q12.3	1	0	0	1	0	2	268	0.8077	0	0.66%	()
1461	TAF6L	11q12.3	3	0	0	0	0	2	36	0.8077	0	0.99%	()
1462	CHP	NA	1	0	0	0	0	2	1480	0.8077	0	0.33%	Amyotrophic lateral sclerosis (ALS)(K)(0.9328664)-Caspase cascade in apoptosis(N)(0.9977152)-Oocyte meiosis(K)(0.9901964)
1463	CENPO	2p23.3	1	0	0	0	0	2	96	0.8077	0	0.33%	()
1464	ATG4C	1p31.3	1	0	0	0	0	2	35	0.8077	0	0.33%	()
1465	PDGFRB	5q33.1	1	0	0	0	0	2	1235	0.8077	1	0.33%	()
1466	ABCB5	7p15.3	1	0	0	0	0	2	44	0.8077	0	0.33%	()
1467	CTSB	8p23.1	0	0	0	1	0	2	195	0.8077	0	0.33%	()
1468	CD55	1q32.2	1	0	0	0	0	2	221	0.8077	0	0.33%	()
1469	MYLK2	20q11.21	1	0	0	0	0	2	625	0.8077	0	0.33%	()
1470	MYBPC3	11p11.2	2	0	0	0	0	2	117	0.8077	0	0.66%	()
1471	PIWIL1	12q24.33	1	0	0	0	0	2	25	0.8077	0	0.33%	()
1472	LYN	8q12.1	1	0	0	0	0	2	1182	0.8077	0	0.33%	()
1473	HAGH	16p13.3	1	0	0	0	0	2	40	0.8077	0	0.33%	()
1474	MAP3K8	10p11.23	0	1	0	0	0	2	1075	0.8077	0	0.33%	TNF alpha/NF-kB(C)(0.998501)
1475	FGF6	12p13.32	1	0	0	0	0	2	684	0.8077	0	0.33%	()
1476	LRP5	11q13.2	0	1	0	0	0	2	426	0.8077	0	0.33%	()
1477	CDC40	6q21	0	1	0	1	0	2	306	0.8077	0	0.66%	Spliceosome(K)(0.9990846)-Transcription(R)(0.9993218)-Transport of Mature Transcript to Cytoplasm(R)(0.8416346)
1478	PLOD2	3q24	1	0	0	0	0	2	44	0.8077	0	0.33%	()
1479	AQP4	18q11.2	0	2	0	1	0	2	44	0.8077	0	0.99%	Vasopressin-regulated water reabsorption(K)(0.9957218)
1480	MED13	17q23.2	1	0	0	0	0	2	33	0.8077	0	0.33%	()
1481	NUP133	1q42.13	1	0	0	0	0	2	512	0.8077	0	0.33%	()
1482	NLRP3	1q44	4	0	0	0	0	2	62	0.8077	0	1.32%	NOD-like receptor signaling pathway(K)(0.9973652)
1483	POLA1	23p22.11	1	0	0	2	0	2	1321	0.8077	0	0.99%	G1/S Transition(R)(0.9786904)-Metabolic pathways(K)(0.9979224)
1484	CARS	11p15.4	2	0	0	0	0	2	41	0.8077	1	0.66%	()
1485	NR2C2AP	19p13.11	1	0	0	0	0	2	30	0.8077	0	0.33%	()
1486	HHAT	1q32.2	2	0	0	0	0	2	63	0.8077	0	0.66%	Signaling events mediated by the Hedgehog family(N)(0.9919948)
1487	GUCY1A3	4q32.1	1	0	0	1	0	2	430	0.8077	0	0.66%	Gap junction(K)(0.9951722)-Purine metabolism(K)(0.9850682)
1488	PF4	4q13.3	0	2	0	1	0	2	695	0.8077	0	0.99%	Cell surface interactions at the vascular wall(R)(0.8755776)-Chemokine signaling pathway(K)(0.9501666)-Formation of Platelet plug(R)(0.9966504)
1489	GEMIN5	5q33.2	1	0	0	0	0	2	49	0.8077	0	0.33%	()
1490	DLG2	11q14.1	3	1	0	0	0	2	85	0.8077	0	0.99%	Wnt(C)(0.9879988)
1491	SLC10A1	14q24.2	1	0	0	0	0	2	106	0.8077	0	0.33%	()
1492	CCL7	17q12	1	0	0	1	0	2	430	0.8077	0	0.66%	()
1493	KCNQ1	11p15.5	1	0	0	0	0	2	315	0.8077	0	0.33%	()
1494	KIR3DL3	19q13.42	1	0	0	1	0	2	78	0.8077	0	0.66%	()
1495	PLCB4	20p12.3	1	1	0	1	0	2	2335	0.8077	0	0.99%	Huntington's disease(K)(0.9443594)-Metabolic pathways(K)(0.9647438)-Wnt signaling pathway(P)(0.8891848)
1496	FAR1	11p15.2	1	0	0	0	0	2	169	0.8077	0	0.33%	()
1497	CREB3L1	11p11.2	1	0	0	0	0	2	364	0.8077	1	0.33%	Huntington's disease(K)(0.998362)-Melanogenesis(K)(0.9977402)-Vasopressin-regulated water reabsorption(K)(0.9986802)
1498	GIPC1	19p13.12	0	1	0	0	0	2	492	0.8077	0	0.33%	Syndecan-2-mediated signaling events(N)(0.8764346)
1499	TAS2R8	12p13.2	2	1	0	0	0	2	52	0.8077	0	0.99%	Taste transduction(K)(0.9983532)
1500	ABCC11	16q12.1	1	0	0	1	0	2	44	0.8077	0	0.66%	()
1501	CR1	1q32.2	2	0	0	0	0	2	247	0.8077	0	0.66%	()
1502	MYST2	17q21.33	1	0	0	0	0	2	241	0.8077	0	0.33%	()
1503	AIM2	1q23.2	2	0	0	0	0	2	56	0.8077	0	0.66%	()
1504	ADH5	4q23	1	0	0	1	0	2	1178	0.8077	0	0.66%	Metabolic pathways(K)(0.9985914)
1505	STAG2	23q25	3	0	0	1	0	2	212	0.8077	0	1.32%	Cell cycle(K)(0.9988326)-M Phase(R)(0.9979334)
1506	TARS2	1q21.2	1	0	0	0	0	2	41	0.8077	0	0.33%	()
1507	CD1B	1q23.1	2	0	0	0	0	2	89	0.8077	0	0.66%	()
1508	ATP5G3	2q31.1	1	0	0	1	0	2	1295	0.8077	0	0.66%	Glycolysis / Gluconeogenesis(K)(0.9861786)-Huntington's disease(K)(0.9978006)
1509	PARS2	1p32.3	1	0	0	0	0	2	41	0.8077	0	0.33%	()
1510	HSP90B1	12q23.3	1	0	0	0	0	2	564	0.8077	0	0.33%	()
1511	MYO5A	15q21.2	2	0	0	1	0	2	94	0.8077	0	0.99%	Insulin Synthesis and Secretion(R)(0.9762902)
1512	TAS1R1	1p36.31	1	0	0	0	0	2	52	0.8077	0	0.33%	()
1513	TTC37	5q15	1	0	0	1	0	2	59	0.8077	0	0.66%	()
1514	SPC24	19p13.2	0	1	0	0	0	2	96	0.8077	0	0.33%	()
1515	ABCA8	17q24.2	2	0	0	0	0	2	44	0.8077	0	0.66%	()
1516	TAC3	12q13.3	1	0	0	0	0	2	183	0.8077	0	0.33%	()
1517	SNRPA	19q13.2	1	0	0	1	0	2	353	0.8077	0	0.66%	()
1518	SLC25A5	23q24	1	0	0	1	0	2	599	0.8077	0	0.66%	Metablism of nucleotides(R)(0.8698644)
1519	STARD8	23q13.1	2	0	0	1	0	2	125	0.8077	0	0.99%	Signaling by Rho GTPases(R)(0.9943874)
1520	EDC3	15q24.1	1	0	0	1	0	2	59	0.8077	0	0.66%	()
1521	CENPP	9q22.31	1	0	0	0	0	2	96	0.8077	0	0.33%	()
1522	WAS	23p11.23	1	0	0	0	0	2	634	0.8077	1	0.33%	()
1523	NPR2	9p13.3	2	0	0	0	0	2	263	0.8077	0	0.66%	()
1524	HMMR	5q34	0	0	0	1	0	2	84	0.8077	0	0.33%	()
1525	GEMIN4	17p13.3	1	0	0	0	0	2	49	0.8077	0	0.33%	()
1526	SLC27A1	19p13.11	0	2	0	0	0	2	69	0.8077	0	0.66%	()
1527	SKIV2L2	5q11.2	1	0	0	1	0	2	59	0.8077	0	0.66%	()
1528	UQCR	19p13.3	1	0	0	0	0	2	148	0.8077	0	0.33%	()
1529	SLC10A2	13q33.1	2	0	0	0	0	2	106	0.8077	0	0.66%	()
1530	RTN4	2p16.1	2	0	0	0	0	2	268	0.8077	0	0.66%	()
1531	BACE2	21q22.3	2	0	0	0	0	2	313	0.8077	0	0.66%	()
1532	RASAL2	1q25.2	2	0	0	0	0	2	207	0.8077	0	0.66%	()
1533	CARD18	11q22.3	1	0	0	0	0	2	62	0.8077	0	0.33%	()
1534	KCNMB2	3q26.32	1	0	0	0	0	2	116	0.8077	0	0.33%	()
1535	PDE1B	12q13.2	1	0	0	0	0	2	511	0.8077	0	0.33%	()
1536	ARF5	7q32.1	1	0	0	0	0	2	646	0.8077	0	0.33%	()
1537	OR4K2	14q11.2	2	0	0	0	0	2	413	0.8077	0	0.66%	()
1538	CYP26A1	10q23.33	1	0	0	0	0	2	65	0.8077	0	0.33%	()
1539	SEMA6A	5q23.1	1	0	0	1	0	2	129	0.8077	0	0.66%	()
1540	ROBO3	11q24.2	1	0	0	0	0	2	129	0.8077	0	0.33%	()
1541	PSD	10q24.32	1	0	0	0	0	2	204	0.8077	0	0.33%	()
1542	CENPE	4q24	2	0	0	1	0	2	96	0.8077	0	0.99%	M Phase(R)(0.993887)
1543	ATP2B1	12q21.33	1	0	0	0	0	2	277	0.8077	0	0.33%	()
1544	ABL2	1q25.2	1	0	0	0	0	2	312	0.8077	1	0.33%	()
1545	ANAPC5	12q24.31	1	0	0	0	0	2	481	0.8077	0	0.33%	()
1546	OR6V1	NA	1	0	0	0	0	2	389	0.8077	0	0.33%	()
1547	PDE4C	19p13.11	1	0	0	0	0	2	223	0.8077	0	0.33%	()
1548	OR4N5	14q11.2	1	0	0	0	0	2	413	0.8077	0	0.33%	()
1549	UBA7	3p21.31	1	0	0	0	0	2	261	0.8077	0	0.33%	Parkinson's disease(K)(0.984363)
1550	PLA2G4F	15q15.1	3	0	0	1	0	2	95	0.8077	0	1.32%	Fc gamma R-mediated phagocytosis(K)(0.9984968)
1551	VANGL2	1q23.2	1	0	0	0	0	2	185	0.8077	0	0.33%	()
1552	NCR1	19q13.42	1	0	0	1	0	2	137	0.8077	0	0.66%	()
1553	OR10J5	1q23.2	1	0	0	0	0	2	413	0.8077	0	0.33%	()
1554	HIST1H4L	6p22.1	1	0	0	1	0	2	139	0.8077	0	0.66%	()
1555	TLL1	4q32.3	1	0	0	2	0	2	91	0.8077	0	0.99%	TGF-beta signaling pathway(P)(0.9979604)
1556	NCR2	6p21.1	1	0	0	1	0	2	137	0.8077	0	0.66%	()
1557	CELSR2	1p13.3	3	0	0	0	0	2	299	0.8077	0	0.99%	Wnt signaling pathway(P)(0.9988732)
1558	GHRHR	7p15.1	1	0	0	0	0	2	272	0.8077	0	0.33%	()
1559	DRD3	3q13.31	1	0	0	0	0	2	490	0.8077	0	0.33%	()
1560	MCF2L	13q34	1	0	0	0	0	2	288	0.8077	0	0.33%	()
1561	SYVN1	11q13.1	1	0	0	0	0	2	285	0.8077	0	0.33%	()
1562	USP2	11q23.3	1	0	0	0	0	2	136	0.8077	0	0.33%	()
1563	RAB3B	1p32.3	1	0	0	0	0	2	133	0.8077	0	0.33%	()
1564	TAGAP	6q25.3	1	0	0	1	0	2	125	0.8077	0	0.66%	()
1565	TIAM2	6q25.2	1	0	0	2	0	2	469	0.8077	0	0.99%	Chemokine signaling pathway(K)(0.9986602)-Regulation of actin cytoskeleton(K)(0.9987276)-Signaling by Rho GTPases(R)(0.996252)
1566	PDE2A	11q13.4	2	0	0	0	0	2	161	0.8077	0	0.66%	Purine metabolism(K)(0.8450022)
1567	CAPN5	11q13.5	0	5	0	0	0	2	134	0.8077	0	1.64%	Huntington disease(P)(0.8858926)
1568	AK7	14q32.2	1	0	0	0	0	2	1180	0.8077	0	0.33%	()
1569	OR2L8	1q44	1	0	0	0	0	2	413	0.8077	0	0.33%	()
1570	TRIM37	17q22	1	0	0	0	0	2	138	0.8077	0	0.33%	()
1571	OR7G1	19p13.2	1	0	0	0	0	2	389	0.8077	0	0.33%	()
1572	IPO5	13q32.2	1	0	0	0	0	2	187	0.8077	0	0.33%	()
1573	COL8A2	1p34.3	0	1	0	0	0	2	195	0.8077	0	0.33%	()
1574	GAL	11q13.2	0	1	0	0	0	2	183	0.8077	0	0.33%	()
1575	VWA2	10q25.3	2	0	0	0	0	2	195	0.8077	0	0.66%	Integrin signalling pathway(P)(0.9960616)
1576	OR51G1	11p15.4	1	0	0	0	0	2	413	0.8077	0	0.33%	()
1577	OR52N4	11p15.4	1	0	0	0	0	2	389	0.8077	0	0.33%	()
1578	MAN1A1	6q22.31	1	0	0	1	0	1	1281	0.8077	0	0.66%	Metabolic pathways(K)(0.9990688)-Protein processing in endoplasmic reticulum(K)(0.9975528)
1579	ACOX3	4p16.1	0	0	0	1	0	1	1269	0.8077	0	0.33%	()
1580	PSMD3	17q12	1	0	0	1	0	1	394	0.8077	0	0.66%	APC/C-mediated degradation of cell cycle proteins(R)(0.802629)-Apoptosis(R)(0.9701556)-DNA Replication(R)(0.8503846)-Host Interactions of HIV factors(R)(0.997735)-Metabolism of amino acids(R)(0.8098872)-Signaling by Wnt(R)(0.9903902)
1581	ANGPT2	8p23.1	0	0	0	2	0	1	188	0.8077	0	0.66%	()
1582	ADCY3	2p23.3	1	0	0	0	0	1	1621	0.8077	0	0.33%	()
1583	CDS1	4q21.23	1	0	0	1	0	1	1162	0.8077	0	0.66%	Metabolic pathways(K)(0.9986924)
1584	GSK3A	19q13.2	1	0	0	1	0	1	994	0.8077	0	0.66%	()
1585	AP4B1	1p13.2	2	0	0	0	0	1	121	0.8077	0	0.66%	()
1586	SMS	23p22.11	0	0	0	1	0	1	1210	0.8077	0	0.33%	()
1587	EXO1	1q43	2	0	0	0	0	1	23	0.8077	0	0.66%	()
1588	SORBS1	10q23.33	1	0	0	0	0	1	608	0.8077	0	0.33%	()
1589	AK3	9p24.1	2	0	0	0	0	1	99	0.8077	0	0.66%	Pyrimidine metabolism(K)(0.9761956)
1590	LRPAP1	4p16.2	1	0	0	1	0	1	132	0.8077	0	0.66%	Hedgehog signaling events mediated by Gli proteins(N)(0.966211)
1591	PREPL	2p21	1	0	0	0	0	1	9	0.8077	0	0.33%	()
1592	STAT4	2q32.3	1	1	0	1	0	1	413	0.8077	0	0.99%	()
1593	MUSK	9q31.3	2	0	0	0	0	1	56	0.8077	0	0.66%	()
1594	TNKS	8p23.1	1	0	0	2	0	1	75	0.8077	0	0.99%	()
1595	ALDH1A1	9q21.13	1	0	0	0	0	1	1151	0.8077	0	0.33%	()
1596	HK2	2p13.1	1	0	0	0	0	1	1383	0.8077	0	0.33%	Glycosphingolipid biosynthesis - lacto and neolacto series(K)(0.909329)-Linoleic acid metabolism(K)(0.8135486)-N-Glycan biosynthesis(K)(0.8182988)
1597	CLDN10	13q32.1	1	0	0	0	0	1	298	0.8077	0	0.33%	()
1598	ANAPC2	9q34.3	1	0	0	0	0	1	481	0.8077	0	0.33%	()
1599	ARNTL	11p15.2	0	0	0	1	0	1	30	0.8077	0	0.33%	()
1600	HADHA	2p23.3	1	0	0	0	0	1	1238	0.8077	0	0.33%	Starch and sucrose metabolism(K)(0.91723)
1601	IGKV4-1	NA	1	0	0	0	0	1	178	0.8077	0	0.33%	()
1602	SELE	1q24.2	2	0	0	0	0	1	224	0.8077	0	0.66%	()
1603	NEU1	6p21.32	1	0	0	0	0	1	158	0.8077	0	0.33%	()
1604	CYP27A1	2q35	1	0	0	1	0	1	1251	0.8077	0	0.66%	()
1605	PAPPA	9q33.1	3	0	0	0	0	1	17	0.8077	0	0.99%	()
1606	HIST1H1E	6p22.1	1	0	0	1	0	1	220	0.8077	0	0.66%	Apoptosis(R)(0.9953812)-Signaling events mediated by HDAC Class I(N)(0.9989384)
1607	ARID1A	1p36.11	2	0	0	0	0	1	332	0.8077	1	0.66%	Wnt signaling pathway(P)(0.9983672)
1608	CSF1	1p13.3	1	0	0	0	0	1	427	0.8077	0	0.33%	()
1609	ABCA6	17q24.3	2	0	0	0	0	1	44	0.8077	0	0.66%	()
1610	PTGS2	1q31.1	1	0	0	0	0	1	1169	0.8077	0	0.33%	()
1611	DSG2	18q12.1	1	2	0	2	0	1	199	0.8077	0	1.64%	Apoptosis(R)(0.9986584)-Arrhythmogenic right ventricular cardiomyopathy (ARVC)(K)(0.9977828)
1612	CYP1A2	15q24.1	1	0	0	1	0	1	1176	0.8077	0	0.66%	Biological oxidations(R)(0.9977038)
1613	DGKG	3q27.3	0	1	0	1	0	1	1164	0.8077	0	0.66%	Metabolic pathways(K)(0.9990274)
1614	HEXB	5q13.3	1	0	0	1	0	1	1228	0.8077	0	0.66%	Biological oxidations(R)(0.9265698)-Glycolysis / Gluconeogenesis(K)(0.9400406)-N-Glycan biosynthesis(K)(0.9841296)-O-Glycan biosynthesis(K)(0.9963394)-Sphingolipid metabolism(K)(0.879633)
1615	PTCH1	9q22.32	3	0	0	0	0	1	744	0.8077	0	0.99%	()
1616	NOV	8q24.12	2	0	0	0	0	1	66	0.8077	0	0.66%	()
1617	DTX3L	3q21.1	2	0	0	0	0	1	47	0.8077	0	0.66%	()
1618	PEX6	6p21.1	1	0	0	1	0	1	78	0.8077	0	0.66%	Peroxisome(K)(0.9629124)
1619	ATP1B4	23q24	1	0	0	1	0	1	287	0.8077	0	0.66%	Pancreatic secretion(K)(0.9882446)
1620	SPCS3	4q34.2	1	0	0	1	0	1	61	0.8077	0	0.66%	()
1621	RORB	9q21.13	2	0	0	0	0	1	23	0.8077	0	0.66%	()
1622	GLS	2q32.2	1	1	0	1	0	1	1153	0.8077	0	0.99%	Metabolic pathways(K)(0.9981224)
1623	CDA	1p36.12	1	0	0	0	0	1	1136	0.8077	0	0.33%	Collecting duct acid secretion(K)(0.8417142)-Galactose metabolism(K)(0.9093956)
1624	GSTO2	10q25.1	1	0	0	0	0	1	113	0.8077	0	0.33%	()
1625	PGK1	23q21.1	1	0	0	1	0	1	1284	0.8077	0	0.66%	Metabolic pathways(K)(0.99759)-Metabolism of carbohydrates(R)(0.9994838)
1626	HLX	1q41	1	0	0	0	0	1	112	0.8077	0	0.33%	()
1627	TAT	16q22.3	2	0	0	0	0	1	1129	0.8077	0	0.66%	Metabolic pathways(K)(0.9992208)
1628	THOP1	19p13.3	2	0	0	0	0	1	17	0.8077	0	0.66%	()
1629	SULT1E1	4q13.3	1	0	0	1	0	1	115	0.8077	0	0.66%	Biological oxidations(R)(0.9963096)
1630	BAAT	9q31.1	1	0	0	0	0	1	1185	0.8077	0	0.33%	()
1631	PREP	6q21	2	0	0	1	0	1	9	0.8077	0	0.99%	()
1632	TSC2	16p13.3	2	0	0	0	0	1	970	0.8077	1	0.66%	influence of ras and rho proteins on g1 to s transition(B)(0.8282156)
1633	PICALM	11q14.2	1	0	0	0	0	1	13	0.8077	1	0.33%	()
1634	ELMO1	7p14.2	1	0	0	0	0	1	629	0.8077	0	0.33%	()
1635	CLOCK	4q12	1	0	0	1	0	1	30	0.8077	0	0.66%	()
1636	SHMT2	12q13.3	1	0	0	0	0	1	1130	0.8077	0	0.33%	()
1637	DNMT1	19p13.2	2	0	0	0	0	1	1180	0.8077	0	0.66%	()
1638	EPHB4	7q22.1	1	0	0	0	0	1	159	0.8077	0	0.33%	()
1639	CLASP2	3p22.3	2	0	0	0	0	1	96	0.8077	0	0.66%	()
1640	ODC1	2p25.1	1	0	0	0	0	1	1209	0.8077	0	0.33%	()
1641	MGAT4C	12q21.31	2	0	0	0	0	1	48	0.8077	0	0.66%	()
1642	CDH5	16q21	2	0	0	0	0	1	635	0.8077	0	0.66%	Signaling events mediated by VEGFR1 and VEGFR2(N)(0.8982776)
1643	OXCT2	1p34.2	0	2	0	0	0	1	61	0.8077	0	0.66%	()
1644	XIAP	23q25	1	0	0	1	0	1	1232	0.8077	0	0.66%	TNF receptor signaling pathway(N)(0.9513684)-Ubiquitin mediated proteolysis(K)(0.9249616)-p75(NTR)-mediated signaling(N)(0.942601)
1645	SERPINE1	7q22.1	1	0	0	0	0	1	834	0.8077	0	0.33%	()
1646	NRG2	5q31.3	1	0	0	1	0	1	121	0.8077	0	0.66%	()
1647	DUSP1	5q35.1	1	0	0	0	0	1	1052	0.8077	0	0.33%	()
1648	CPT1B	22q13.33	1	0	0	1	0	1	290	0.8077	0	0.66%	()
1649	MPG	16p13.3	1	0	0	0	0	1	99	0.8077	0	0.33%	DNA Repair(R)(0.9981486)
1650	MED4	13q14.2	1	0	0	0	0	1	33	0.8077	0	0.33%	()
1651	PTCH2	1p34.1	1	0	0	0	0	1	385	0.8077	0	0.33%	()
1652	EGLN2	19q13.2	2	0	0	1	0	1	405	0.8077	0	0.99%	Pathways in cancer(K)(0.9992826)
1653	ACPP	3q22.1	1	0	0	0	0	1	16	0.8077	0	0.33%	()
1654	RARA	17q21.2	1	0	0	1	0	1	370	0.8077	1	0.66%	Basal cell carcinoma(K)(0.9547662)
1655	ACTL6A	3q26.33	1	0	0	0	0	1	150	0.8077	0	0.33%	()
1656	CDKN2A	9p21.3	0	0	0	2	0	1	1031	0.8077	1	0.66%	Cell cycle(K)(0.9981264)-Ceramide signaling pathway(N)(0.8142806)-Class I PI3K signaling events mediated by Akt(N)(0.8215626)
1657	MARCKS	6q22.1	0	0	0	2	0	1	103	0.8077	0	0.66%	()
1658	CDK8	13q12.13	1	0	0	0	0	1	45	0.8077	0	0.33%	()
1659	ATP2A3	17p13.2	1	1	0	1	0	1	414	0.8077	0	0.99%	Alzheimer's disease(K)(0.9973862)-Calcium signaling pathway(K)(0.9982966)-Pancreatic secretion(K)(0.8322184)
1660	HDAC1	1p35.1	1	0	0	0	0	1	1704	0.8077	0	0.33%	()
1661	TRIO	5p15.2	1	0	0	0	0	1	168	0.8077	0	0.33%	()
1662	HNF1A	12q24.31	0	0	0	1	0	1	578	0.8077	0	0.33%	()
1663	GGT5	NA	2	0	0	0	0	1	1162	0.8077	0	0.66%	Metabolic pathways(K)(0.997524)
1664	ST3GAL2	16q22.1	1	0	0	0	0	1	1128	0.8077	0	0.33%	Folate biosynthesis(K)(0.9229144)-Glycerolipid metabolism(K)(0.9928338)-Glycerophospholipid metabolism(K)(0.9820116)-O-Glycan biosynthesis(K)(0.9339506)
1665	HNMT	2q22.1	1	0	0	1	0	1	29	0.8077	0	0.66%	()
1666	TLR5	1q41	1	0	0	0	0	1	226	0.8077	0	0.33%	()
1667	HEYL	1p34.2	0	2	0	0	0	1	20	0.8077	0	0.66%	()
1668	PANK1	10q23.31	0	0	0	1	0	1	1122	0.8077	0	0.33%	()
1669	DDC	7p12.2	1	0	0	0	0	1	1173	0.8077	0	0.33%	()
1670	PAPPA2	1q25.2	7	0	0	0	0	1	17	0.8077	0	2.30%	Regulation of IGF Activity by IGFBP(R)(0.8439378)
1671	RNASEN	5p13.3	1	0	0	0	0	1	18	0.8077	0	0.33%	()
1672	ACP6	1q21.1	2	0	0	0	0	1	16	0.8077	0	0.66%	()
1673	GNA13	17q24.1	0	0	0	1	0	1	776	0.8077	0	0.33%	()
1674	PIK3C2G	12p12.3	0	1	0	0	0	1	1474	0.8077	0	0.33%	EGF receptor signaling pathway(P)(0.9894456)-Hypoxia response via HIF activation(P)(0.8119208)-Integrin signalling pathway(P)(0.997558)-Metabolic pathways(K)(0.9987744)
1675	EPOR	19p13.2	1	0	0	0	0	1	468	0.8077	0	0.33%	()
1676	DLG4	17p13.1	1	0	0	1	0	1	380	0.8077	0	0.66%	Huntington disease(P)(0.9974096)-Huntington's disease(K)(0.997572)-Wnt(C)(0.9967554)
1677	ARHGAP5	14q12	2	0	0	0	0	1	445	0.8077	0	0.66%	()
1678	BCL3	19q13.31	1	0	0	1	0	1	922	0.8077	1	0.66%	TNF receptor signaling pathway(N)(0.9054412)
1679	INSRR	1q23.1	4	0	0	0	0	1	286	0.8077	0	1.32%	Prostate cancer(K)(0.9972864)-Regulation of actin cytoskeleton(K)(0.9981468)
1680	PSME1	14q12	1	0	0	0	0	1	461	0.8077	0	0.33%	()
1681	PLAUR	19q13.31	1	0	0	1	0	1	695	0.8077	0	0.66%	Complement and coagulation cascades(K)(0.9969892)-Signaling events activated by Hepatocyte Growth Factor Receptor (c-Met)(N)(0.8479654)-Signaling mediated by p38-alpha and p38-beta(N)(0.9978808)-eukaryotic protein translation(B)(0.833798)
1682	RFXANK	19p13.11	1	0	0	0	0	1	338	0.8077	0	0.33%	()
1683	ME1	6q14.2	1	0	0	1	0	1	1198	0.8077	0	0.66%	N-Glycan biosynthesis(K)(0.9796146)-O-Glycan biosynthesis(K)(0.8727276)
1684	AKAP8	19p13.12	1	0	0	0	0	1	147	0.8077	0	0.33%	()
1685	GNAQ	9q21.2	1	0	0	0	0	1	1632	0.8077	1	0.33%	()
1686	EDEM1	3p26.2	1	0	0	0	0	1	172	0.8077	0	0.33%	()
1687	RPS6KA5	14q32.12	1	0	0	0	0	1	1026	0.8077	0	0.33%	()
1688	ZFHX3	NA	2	0	0	0	0	1	33	0.8077	0	0.66%	()
1689	GZMA	5q11.2	2	0	0	1	0	1	392	0.8077	0	0.99%	()
1690	A1CF	10q11.23	1	0	0	1	0	1	32	0.8077	0	0.66%	()
1691	PPP1R12B	1q32.1	3	0	0	0	0	1	200	0.8077	0	0.99%	()
1692	TUBB1	20q13.32	1	0	0	0	0	1	572	0.8077	0	0.33%	()
1693	KIF2C	1p34.1	1	0	0	0	0	1	174	0.8077	0	0.33%	()
1694	ACSM2B	NA	1	0	0	0	0	1	1124	0.8077	0	0.33%	()
1695	ANTXR1	2p14	2	0	0	0	0	1	17	0.8077	0	0.66%	()
1696	CPT1A	11q13.2	0	1	0	0	0	1	232	0.8077	0	0.33%	mechanism of gene regulation by peroxisome proliferators via ppara(B)(0.9286602)
1697	SOCS4	14q22.3	1	0	0	0	0	1	376	0.8077	0	0.33%	()
1698	NR1I2	3q13.33	1	0	0	0	0	1	117	0.8077	0	0.33%	()
1699	DNAJA3	16p13.3	2	0	0	0	0	1	174	0.8077	0	0.66%	()
1700	EPB41L3	18p11.31	5	0	0	1	0	1	145	0.8077	0	1.97%	()
1701	AOC2	17q21.31	2	0	0	1	0	1	1133	0.8077	0	0.99%	Metabolic pathways(K)(0.9984226)
1702	CALM3	19q13.32	1	0	0	1	0	1	1205	0.8077	0	0.66%	Alzheimer's disease(K)(0.9981462)-Calcium signaling pathway(K)(0.8999192)-Gastric acid secretion(K)(0.9042614)-Insulin signaling pathway(K)(0.9989794)-Olfactory transduction(K)(0.998364)-Oocyte meiosis(K)(0.9698464)-Phosphatidylinositol signaling system(K)(0.9344812)
1703	SLC16A7	12q14.1	1	0	0	0	0	1	213	0.8077	0	0.33%	()
1704	KCNQ5	6q13	4	0	0	1	0	1	43	0.8077	0	1.64%	ion channels and their functional role in vascular endothelium(B)(0.9989734)
1705	PFKP	10p15.2	1	0	0	0	0	1	1236	0.8077	0	0.33%	()
1706	SPRY3	23q28	0	0	0	2	0	1	216	0.8077	0	0.66%	()
1707	CBLB	3q13.11	1	0	0	0	0	1	1454	0.8077	1	0.33%	()
1708	CYP3A43	7q22.1	1	0	0	0	0	1	1178	0.8077	0	0.33%	()
1709	UBC	12q24.31	2	0	0	0	0	1	69	0.8077	0	0.66%	()
1710	CPB2	13q14.12	1	0	0	0	0	1	175	0.8077	0	0.33%	()
1711	DHCR7	11q13.4	1	1	0	0	0	1	1123	0.8077	0	0.66%	Metabolic pathways(K)(0.9975452)
1712	PDSS2	6q21	1	1	0	1	0	1	15	0.8077	0	0.99%	()
1713	ACADM	1p31.1	1	0	0	0	0	1	1279	0.8077	0	0.33%	()
1714	MCM5	22q12.3	1	0	0	1	0	1	345	0.8077	0	0.66%	Cell cycle(K)(0.9970608)-DNA Replication(R)(0.8749016)
1715	CDC25B	20p13	2	0	0	1	0	1	1207	0.8077	0	0.99%	Cell cycle(K)(0.9530274)-G2/M Transition(R)(0.9984908)-MAPK signaling pathway(K)(0.9972612)-TNF receptor signaling pathway(N)(0.9966062)
1716	PLCE1	10q23.33	1	0	0	1	0	1	1392	0.8077	0	0.66%	Metabolic pathways(K)(0.998626)
1717	TF	3q22.1	1	0	0	0	0	1	149	0.8077	0	0.33%	()
1718	HS3ST3A1	17p12	1	0	0	1	0	1	26	0.8077	0	0.66%	()
1719	SRP68	17q25.1	1	0	0	0	0	1	56	0.8077	0	0.33%	()
1720	APH1A	1q21.2	1	0	0	0	0	1	798	0.8077	0	0.33%	()
1721	PLD1	3q26.31	1	0	0	0	0	1	2094	0.8077	0	0.33%	Allograft rejection(K)(0.9789826)
1722	PARP2	14q11.2	1	1	0	0	0	1	127	0.8077	0	0.66%	Base excision repair(K)(0.954898)-Regulation of Telomerase(N)(0.9969918)
1723	AASDHPPT	11q22.3	1	0	0	0	0	1	13	0.8077	0	0.33%	()
1724	NT5C1B	NA	1	0	0	0	0	1	1187	0.8077	0	0.33%	()
1725	CYP7A1	8q12.1	1	0	0	0	0	1	1248	0.8077	0	0.33%	Metabolic pathways(K)(0.9963388)-Metabolism of lipids and lipoproteins(R)(0.9949744)
1726	DPYS	8q22.3	1	0	0	0	0	1	1147	0.8077	0	0.33%	Cysteine and methionine metabolism(K)(0.8934824)-Glycosphingolipid biosynthesis - ganglio series(K)(0.808816)
1727	MKNK1	1p33	1	0	0	0	0	1	1025	0.8077	0	0.33%	()
1728	CAMKK1	17p13.2	0	1	0	1	0	1	130	0.8077	0	0.66%	()
1729	BTRC	10q24.32	1	0	0	0	0	1	975	0.8077	0	0.33%	()
1730	ABCG4	11q23.3	2	0	0	0	0	1	44	0.8077	0	0.66%	()
1731	STRADA	17q23.3	1	0	0	0	0	1	62	0.8077	0	0.33%	()
1732	KIF5B	10p11.22	1	0	0	0	0	1	49	0.8077	0	0.33%	()
1733	CA12	15q22.2	1	0	0	1	0	1	23	0.8077	0	0.66%	()
1734	POLM	7p13	1	0	0	0	0	1	14	0.8077	0	0.33%	()
1735	RAPGEF1	9q34.13	2	0	0	0	0	1	1090	0.8077	0	0.66%	()
1736	MAOA	23p11.3	1	0	0	1	0	1	1213	0.8077	0	0.66%	Metabolic pathways(K)(0.9136104)
1737	PNPLA4	23p22.31	0	0	0	2	0	1	65	0.8077	0	0.66%	()
1738	PEX3	6q24.2	1	0	0	1	0	1	93	0.8077	0	0.66%	Peroxisome(K)(0.9830414)
1739	KITLG	12q21.32	1	0	0	0	0	1	727	0.8077	0	0.33%	()
1740	LAMA4	6q21	2	0	0	1	0	1	662	0.8077	0	0.99%	ECM-receptor interaction(K)(0.9953614)-Pathways in cancer(K)(0.9984324)
1741	TARS	5p13.3	2	0	0	0	0	1	44	0.8077	0	0.66%	()
1742	PRPH2	6p21.1	4	0	0	1	0	1	53	0.8077	0	1.64%	Amyotrophic lateral sclerosis (ALS)(K)(0.8770732)
1743	PFKFB2	1q32.1	1	0	0	0	0	1	245	0.8077	0	0.33%	()
1744	NR0B1	23p21.2	0	0	0	2	0	1	151	0.8077	0	0.66%	Androgen-mediated signaling(N)(0.9778614)
1745	TYMS	18p11.32	0	2	0	1	0	1	1237	0.8077	0	0.99%	G1/S Transition(R)(0.9328172)-Metablism of nucleotides(R)(0.8673938)-Metabolic pathways(K)(0.9958384)
1746	FUCA2	6q24.2	1	0	0	1	0	1	16	0.8077	0	0.66%	()
1747	ACP2	11p11.2	1	0	0	0	0	1	135	0.8077	0	0.33%	()
1748	HMGCR	5q13.3	1	0	0	1	0	1	1187	0.8077	0	0.66%	Metabolic pathways(K)(0.997861)
1749	SELP	1q24.2	2	0	0	0	0	1	697	0.8077	0	0.66%	()
1750	SNAI2	8q11.21	1	0	0	0	0	1	137	0.8077	0	0.33%	()
1751	ZBTB16	11q23.2	1	0	0	0	0	1	341	0.8077	0	0.33%	()
1752	HCK	20q11.21	1	0	0	0	0	1	1291	0.8077	0	0.33%	()
1753	ARHGEF15	17p13.1	2	0	0	1	0	1	41	0.8077	0	0.99%	()
1754	B3GAT2	6q13	1	0	0	1	0	1	1139	0.8077	0	0.66%	Metabolic pathways(K)(0.998432)
1755	GPLD1	6p22.2	1	0	0	1	0	1	52	0.8077	0	0.66%	()
1756	TRIP10	19p13.3	1	0	0	1	0	1	611	0.8077	0	0.66%	Insulin signaling pathway(K)(0.992063)-Proteogylcan syndecan-mediated signaling events(N)(0.99086)
1757	H2AFB2	23q28	0	0	0	1	0	1	139	0.8077	0	0.33%	()
1758	PDE6C	10q23.33	2	0	0	0	0	1	176	0.8077	0	0.66%	()
1759	GATA4	8p23.1	0	0	0	1	0	1	59	0.8077	0	0.33%	()
1760	WIF1	12q14.3	2	0	0	0	0	1	595	0.8077	1	0.66%	()
1761	CYTH1	17q25.3	1	0	0	0	0	1	569	0.8077	0	0.33%	tnfr1 signaling pathway(B)(0.8654954)
1762	CDCA8	1p34.3	0	2	0	0	0	1	174	0.8077	0	0.66%	()
1763	AACS	12q24.31	2	0	0	0	0	1	30	0.8077	0	0.66%	Butanoate metabolism(K)(0.9893784)
1764	RAD51L1	14q24.1	0	0	0	1	0	1	28	0.8077	1	0.33%	()
1765	CA6	1p36.23	1	0	0	0	0	1	23	0.8077	0	0.33%	()
1766	FRK	6q22.1	2	0	0	1	0	1	62	0.8077	0	0.99%	Parkinson disease(P)(0.9979774)
1767	KLK3	19q13.33	1	0	0	1	0	1	495	0.8077	0	0.66%	Androgen-mediated signaling(N)(0.9844716)-FOXA transcription factor networks(N)(0.9562282)-Pathways in cancer(K)(0.9985426)
1768	ICAM2	17q23.3	1	0	0	0	0	1	409	0.8077	0	0.33%	()
1769	SMAD1	4q31.22	1	0	0	1	0	1	649	0.8077	0	0.66%	()
1770	RALGDS	9q34.2	1	0	0	0	0	1	553	0.8077	1	0.33%	EGFR1(C)(0.9958294)-Pathways in cancer(K)(0.9876854)-Signalling by NGF(R)(0.9966234)
1771	GGA3	17q25.1	1	0	0	0	0	1	829	0.8077	0	0.33%	()
1772	UST	6q25.1	2	0	0	1	0	1	22	0.8077	0	0.99%	()
1773	SPOP	17q21.33	1	0	0	0	0	1	63	0.8077	0	0.33%	()
1774	NUMBL	19q13.2	1	0	0	1	0	1	88	0.8077	0	0.66%	NOTCH(C)(0.9951858)
1775	PDC	1q31.1	0	1	0	0	0	1	389	0.8077	0	0.33%	()
1776	MAOB	23p11.3	1	0	0	1	0	1	1178	0.8077	0	0.66%	Metabolic pathways(K)(0.9968304)
1777	PSME4	2p16.2	2	0	0	0	0	1	48	0.8077	0	0.66%	()
1778	ACVR2B	3p22.2	1	0	0	0	0	1	380	0.8077	0	0.33%	()
1779	MAP4K1	19q13.2	0	2	0	1	0	1	888	0.8077	0	0.99%	Glypican pathway(N)(0.9731514)-Proteogylcan syndecan-mediated signaling events(N)(0.9890438)
1780	ROR2	9q22.31	3	0	0	0	0	1	85	0.8077	0	0.99%	Wnt(C)(0.9972794)
1781	PARP1	1q42.12	1	0	0	0	0	1	441	0.8077	0	0.33%	()
1782	CDC6	17q21.2	1	0	0	1	0	1	219	0.8077	0	0.66%	()
1783	PVRL1	11q23.3	1	0	0	0	0	1	383	0.8077	0	0.33%	()
1784	PARP4	13q12.12	3	0	0	0	0	1	63	0.8077	0	0.99%	Base excision repair(K)(0.9980828)
1785	G6PC	17q21.31	1	0	0	1	0	1	1424	0.8077	0	0.66%	FOXA transcription factor networks(N)(0.9740666)-FoxO family signaling(N)(0.9971396)-Metabolism of carbohydrates(R)(0.9982606)
1786	GJA8	1q21.1	2	0	0	0	0	1	20	0.8077	0	0.66%	()
1787	ADA	20q13.12	1	0	0	1	0	1	1224	0.8077	0	0.66%	Metabolic pathways(K)(0.996873)
1788	VTI1A	10q25.2	1	0	0	0	0	1	36	0.8077	1	0.33%	()
1789	AHCYL1	1p13.3	1	0	0	0	0	1	1130	0.8077	0	0.33%	()
1790	FRS2	12q15	0	1	0	0	0	1	622	0.8077	0	0.33%	Signaling events regulated by Ret tyrosine kinase(N)(0.895699)
1791	GTF3C3	2q33.1	2	0	0	1	0	1	136	0.8077	0	0.99%	Transcription(R)(0.9908132)
1792	DNAH1	3p21.1	3	0	0	0	0	1	301	0.8077	0	0.99%	()
1793	YWHAE	17p13.3	1	0	0	0	0	1	1333	0.8077	0	0.33%	()
1794	DKK2	4q25	2	0	0	1	0	1	595	0.8077	0	0.99%	Wnt signaling pathway(K)(0.9977182)-inactivation of gsk3 by akt causes accumulation of b-catenin in alveolar macrophages(B)(0.9789838)-segmentation clock(B)(0.9575328)
1795	TARSL2	15q26.3	2	0	0	1	0	1	41	0.8077	0	0.99%	()
1796	GSR	8p12	2	0	0	0	0	1	102	0.8077	0	0.66%	()
1797	ETNK1	12p12.1	0	2	0	0	0	1	1136	0.8077	0	0.66%	Metabolic pathways(K)(0.9976794)
1798	DERA	12p12.3	0	1	0	0	0	1	27	0.8077	0	0.33%	Pentose phosphate pathway(K)(0.9068102)
1799	RDH5	12q13.2	1	0	0	0	0	1	65	0.8077	0	0.33%	()
1800	SLC6A6	3p25.1	1	0	0	0	0	1	106	0.8077	0	0.33%	()
1801	DBH	9q34.2	1	0	0	0	0	1	1163	0.8077	0	0.33%	()
1802	SKIL	3q26.2	1	0	0	0	0	1	646	0.8077	0	0.33%	()
1803	IQGAP1	15q26.1	2	0	0	1	0	1	378	0.8077	0	0.99%	Nectin adhesion pathway(N)(0.9982052)
1804	ALAS1	3p21.1	1	0	0	0	0	1	1199	0.8077	0	0.33%	Glycosphingolipid biosynthesis - ganglio series(K)(0.8815056)-Inositol phosphate metabolism(K)(0.9191434)-Pentose phosphate pathway(K)(0.986673)-Steroid hormone biosynthesis(K)(0.9402384)
1805	NR2F1	5q15	1	0	0	1	0	1	65	0.8077	0	0.66%	()
1806	TRMT11	6q22.32	1	0	0	1	0	1	75	0.8077	0	0.66%	Tyrosine metabolism(K)(0.9027022)
1807	HIST1H2BG	6p22.1	1	0	0	1	0	1	139	0.8077	0	0.66%	()
1808	KCNQ2	20q13.33	1	0	0	0	0	1	43	0.8077	0	0.33%	()
1809	TLR7	23p22.2	1	0	0	1	0	1	175	0.8077	0	0.66%	()
1810	RARS2	6q15	2	0	0	1	0	1	41	0.8077	0	0.99%	()
1811	RORA	15q22.2	1	0	0	1	0	1	101	0.8077	0	0.66%	Circadian rhythm - mammal(K)(0.9329258)-Hypoxic and oxygen homeostasis regulation of HIF-1-alpha(N)(0.9708008)
1812	ECE2	3q27.1	2	0	0	0	0	1	57	0.8077	0	0.66%	()
1813	GAA	17q25.3	1	0	0	0	0	1	1220	0.8077	0	0.33%	()
1814	MAML3	4q31.1	1	0	0	1	0	1	70	0.8077	0	0.66%	()
1815	TYROBP	19q13.12	0	1	0	0	0	1	219	0.8077	0	0.33%	()
1816	NR5A2	1q32.1	1	0	0	0	0	1	63	0.8077	0	0.33%	()
1817	VIM	10p12.33	1	0	0	0	0	1	526	0.8077	0	0.33%	()
1818	ALG10B	12q12	2	0	0	0	0	1	1123	0.8077	0	0.66%	Glycolysis / Gluconeogenesis(K)(0.9655062)-Porphyrin and chlorophyll metabolism(K)(0.9522982)
1819	EHD4	15q15.1	1	0	0	1	0	1	365	0.8077	0	0.66%	p75(NTR)-mediated signaling(N)(0.993733)
1820	GCNT4	5q13.3	2	0	0	1	0	1	1121	0.8077	0	0.99%	Metabolic pathways(K)(0.997773)
1821	RFX5	1q21.2	1	0	0	0	0	1	104	0.8077	0	0.33%	()
1822	TRRAP	7q22.1	3	0	0	0	0	1	26	0.8077	0	0.99%	()
1823	NEIL2	8p23.1	0	0	0	1	0	1	34	0.8077	0	0.33%	()
1824	RUNX2	6p12.3	1	0	0	1	0	1	841	0.8077	0	0.66%	Glypican 1 network(N)(0.81678)-Wnt(C)(0.993534)
1825	BMP6	6p24.3	1	0	0	1	0	1	356	0.8077	0	0.66%	Hedgehog signaling pathway(K)(0.9799894)-TGF-beta signaling pathway(K)(0.8153714)
1826	UCP1	4q31.21	1	0	0	1	0	1	252	0.8077	0	0.66%	()
1827	SCLY	2q37.3	2	0	0	1	0	1	1129	0.8077	0	0.99%	Metabolic pathways(K)(0.998354)
1828	PTPRN2	7q36.3	2	0	0	1	0	1	45	0.8077	0	0.99%	Type I diabetes mellitus(K)(0.9949524)
1829	AGXT2	5p13.2	2	0	0	0	0	1	62	0.8077	0	0.66%	"Glycine, serine and threonine metabolism(K)(0.9921032)"
1830	GTF2IRD1	7q11.23	2	0	0	0	0	1	36	0.8077	0	0.66%	()
1831	DSN1	NA	1	0	0	0	0	1	96	0.8077	0	0.33%	()
1832	GNRH1	8p21.2	0	0	0	1	0	1	211	0.8077	0	0.33%	()
1833	FABP3	1p35.2	1	0	0	0	0	1	69	0.8077	0	0.33%	()
1834	ALLC	2p25.3	1	0	0	0	0	1	1180	0.8077	0	0.33%	()
1835	TRA2A	7p15.3	1	0	0	0	0	1	128	0.8077	0	0.33%	()
1836	CREB3L4	1q21.3	1	0	0	0	0	1	364	0.8077	0	0.33%	()
1837	ALOX15B	17p13.1	1	0	0	1	0	1	1168	0.8077	0	0.66%	Metabolic pathways(K)(0.9972868)
1838	ETNK2	1q32.1	2	0	0	0	0	1	1136	0.8077	0	0.66%	Metabolic pathways(K)(0.999164)
1839	GLMN	1p22.1	0	1	0	0	0	1	267	0.8077	0	0.33%	()
1840	SH2B3	12q24.12	1	0	0	0	0	1	163	0.8077	0	0.33%	Neurotrophin signaling pathway(K)(0.9973486)-Signaling events mediated by Stem cell factor receptor (c-Kit)(N)(0.9983788)
1841	RBBP4	1p35.1	1	1	0	0	0	1	680	0.8077	0	0.66%	Signaling events mediated by HDAC Class I(N)(0.9977118)
1842	TKTL1	23q28	3	0	0	0	0	1	1122	0.8077	0	0.99%	Metabolic pathways(K)(0.9981608)
1843	DEPDC7	11p13	1	0	0	0	0	1	125	0.8077	0	0.33%	()
1844	PCDHGA5	NA	3	0	0	0	0	1	299	0.8077	0	0.99%	Cadherin signaling pathway(P)(0.9975842)
1845	TLR8	23p22.2	2	0	0	1	0	1	172	0.8077	0	0.99%	Toll-like receptor signaling pathway(K)(0.9921346)
1846	SPEN	1p36.21	4	0	0	0	0	1	66	0.8077	0	1.32%	()
1847	MAPK8IP1	11p11.2	1	0	0	0	0	1	360	0.8077	0	0.33%	()
1848	SPTLC2	14q24.3	0	1	0	0	0	1	1130	0.8077	0	0.33%	()
1849	SERPINB1	6p25.2	1	0	0	1	0	1	105	0.8077	0	0.66%	()
1850	MPI	15q24.1	1	0	0	1	0	1	1134	0.8077	0	0.66%	Metabolic pathways(K)(0.9984412)
1851	SST	3q27.3	0	0	0	1	0	1	278	0.8077	0	0.33%	()
1852	LYPLA2	1p36.11	1	0	0	0	0	1	79	0.8077	0	0.33%	()
1853	HHIP	4q31.22	2	0	0	1	0	1	381	0.8077	0	0.99%	Pathways in cancer(K)(0.999108)
1854	MAN2A1	5q21.3	1	0	0	1	0	1	1123	0.8077	0	0.66%	Amino sugar and nucleotide sugar metabolism(K)(0.9272894)-N-Glycan biosynthesis(K)(0.959839)
1855	NR4A2	2q24.1	1	0	0	1	0	1	30	0.8077	0	0.66%	()
1856	FBXW8	12q24.22	1	0	0	0	0	1	138	0.8077	0	0.33%	()
1857	PARD3	10p11.21	1	0	0	0	0	1	896	0.8077	0	0.33%	()
1858	TAF2	8q24.12	2	0	0	0	0	1	36	0.8077	0	0.66%	()
1859	SCIN	7p21.3	2	0	0	1	0	1	296	0.8077	0	0.99%	Fc gamma R-mediated phagocytosis(K)(0.995377)-Regulation of actin cytoskeleton(K)(0.9993824)
1860	SETDB2	13q14.3	1	0	0	0	0	1	44	0.8077	0	0.33%	()
1861	PDE4A	19p13.2	1	0	0	0	0	1	223	0.8077	0	0.33%	()
1862	STAM2	2q23.3	1	0	0	1	0	1	441	0.8077	0	0.66%	Endocytosis(K)(0.979632)-IL2 signaling events mediated by PI3K(N)(0.936406)
1863	TDG	12q23.3	2	0	0	0	0	1	99	0.8077	0	0.66%	()
1864	SUV420H1	11q13.2	2	0	0	0	0	1	44	0.8077	0	0.66%	()
1865	ALG2	9q22.33	2	0	0	0	0	1	1123	0.8077	0	0.66%	Metabolic pathways(K)(0.9986952)
1866	BOC	3q13.2	2	0	0	0	0	1	63	0.8077	0	0.66%	()
1867	STS	23p22.31	0	0	0	2	0	1	56	0.8077	0	0.66%	()
1868	MLST8	NA	1	0	0	0	0	1	52	0.8077	0	0.33%	()
1869	HIP1	7q11.23	1	0	0	0	0	1	523	0.8077	1	0.33%	()
1870	GDF2	10q11.22	1	0	0	1	0	1	91	0.8077	0	0.66%	()
1871	NR2F2	15q26.2	1	0	0	1	0	1	134	0.8077	0	0.66%	FOXA transcription factor networks(N)(0.851509)-Regulation of Telomerase(N)(0.9971112)
1872	CDK5RAP2	9q33.2	1	0	0	0	0	1	83	0.8077	0	0.33%	()
1873	CHKA	11q13.2	1	1	0	0	0	1	1136	0.8077	0	0.66%	Metabolic pathways(K)(0.998653)
1874	CACNG6	19q13.42	2	0	0	1	0	1	403	0.8077	0	0.99%	Arrhythmogenic right ventricular cardiomyopathy (ARVC)(K)(0.9796628)-Cardiac muscle contraction(K)(0.9972716)-MAPK signaling pathway(K)(0.9977326)
1875	ERBB2	17q12	1	0	0	1	0	1	739	0.8077	1	0.66%	a6b1 and a6b4 Integrin signaling(N)(0.8546248)
1876	CCR9	3p21.31	1	0	0	0	0	1	570	0.8077	0	0.33%	()
1877	GEMIN7	19q13.32	1	0	0	1	0	1	49	0.8077	0	0.66%	Metabolism of non-coding RNA(R)(0.9976284)
1878	RASSF5	1q32.1	1	0	0	0	0	1	541	0.8077	0	0.33%	()
1879	ENTPD1	10q23.33	2	0	0	0	0	1	189	0.8077	0	0.66%	Purine metabolism(K)(0.9844654)
1880	PDE1A	2q32.1	1	0	0	1	0	1	545	0.8077	0	0.66%	Signalling by NGF(R)(0.9985194)
1881	EREG	4q13.3	0	2	0	2	0	1	87	0.8077	0	1.32%	ErbB signaling pathway(K)(0.9972276)
1882	PI4KB	1q21.2	2	0	0	0	0	1	1208	0.8077	0	0.66%	Integrins in angiogenesis(N)(0.9980182)-Metabolic pathways(K)(0.998255)-Phosphatidylinositol signaling system(K)(0.9898318)
1883	MYO15A	17p11.2	1	0	0	1	0	1	46	0.8077	0	0.66%	()
1884	SKIV2L	6p21.32	1	0	0	0	0	1	59	0.8077	0	0.33%	()
1885	MUC7	4q13.3	1	0	0	1	0	1	89	0.8077	0	0.66%	()
1886	ENPP7	17q25.3	1	0	0	0	0	1	1130	0.8077	0	0.33%	()
1887	ATP2A1	16p11.2	1	0	0	1	0	1	414	0.8077	0	0.66%	()
1888	NFATC4	14q12	1	0	0	0	0	1	885	0.8077	0	0.33%	()
1889	USP11	23p11.3	1	0	0	0	0	1	332	0.8077	0	0.33%	()
1890	LRIG1	3p14.1	1	0	0	0	0	1	45	0.8077	0	0.33%	()
1891	SLC1A1	9p24.2	0	0	0	1	0	1	42	0.8077	0	0.33%	()
1892	ETF1	5q31.2	1	0	0	1	0	1	201	0.8077	0	0.66%	()
1893	CYP2B6	19q13.2	1	0	0	1	0	1	1179	0.8077	0	0.66%	Retinol metabolism(K)(0.9492392)
1894	MARCKSL1	1p35.1	1	0	0	0	0	1	159	0.8077	0	0.33%	()
1895	GLT25D1	19p13.11	0	1	0	0	0	1	44	0.8077	0	0.33%	()
1896	HBD	11p15.4	1	0	0	0	0	1	51	0.8077	0	0.33%	()
1897	PINK1	1p36.12	1	0	0	0	0	1	132	0.8077	0	0.33%	()
1898	WNT8A	5q31.2	1	0	0	1	0	1	720	0.8077	0	0.66%	Cadherin signaling pathway(P)(0.9967616)
1899	PTPRR	12q15	1	1	0	0	0	1	373	0.8077	0	0.66%	MAPK signaling pathway(K)(0.9928212)
1900	NUPL1	13q12.13	1	0	0	0	0	1	429	0.8077	0	0.33%	()
1901	AMOTL1	11q21	1	0	0	0	0	1	133	0.8077	0	0.33%	()
1902	WNT7A	3p25.1	2	0	0	0	0	1	785	0.8077	0	0.66%	()
1903	CFH	1q31.3	0	0	0	1	0	1	69	0.8077	0	0.33%	()
1904	HIST1H2BC	6p22.1	1	0	0	1	0	1	168	0.8077	0	0.66%	()
1905	PRSS2	7q34	1	0	0	0	0	1	367	0.8077	0	0.33%	()
1906	CUL2	10p11.21	2	0	0	0	0	1	513	0.8077	0	0.66%	()
1907	UBA2	19q13.11	1	0	0	0	0	1	138	0.8077	0	0.33%	()
1908	CLSPN	1p34.3	2	0	0	0	0	1	195	0.8077	0	0.66%	()
1909	ZMIZ2	7p13	2	0	0	0	0	1	125	0.8077	0	0.66%	()
1910	DHRS4	14q11.2	1	0	0	0	0	1	1177	0.8077	0	0.33%	()
1911	TNXB	6p21.32	3	0	0	0	0	1	219	0.8077	0	0.99%	Focal adhesion(K)(0.998509)
1912	IGLV3-12	NA	1	0	0	0	0	1	178	0.8077	0	0.33%	()
1913	NOD1	7p15.1	1	0	0	0	0	1	153	0.8077	0	0.33%	()
1914	SIRPG	20p13	1	0	0	1	0	1	95	0.8077	0	0.66%	()
1915	PTHLH	12p11.22	0	2	0	0	0	1	63	0.8077	0	0.66%	()
1916	OTC	23p11.4	1	0	0	2	0	1	1121	0.8077	0	0.99%	Metabolic pathways(K)(0.9986886)
1917	LPO	17q22	1	0	0	0	0	1	89	0.8077	0	0.33%	()
1918	HIST1H3I	6p22.1	1	0	0	1	0	1	139	0.8077	0	0.66%	()
1919	UBE2G2	21q22.3	0	1	0	0	0	1	408	0.8077	0	0.33%	()
1920	MFGE8	15q26.1	1	0	0	1	0	1	65	0.8077	0	0.66%	()
1921	BAG1	9p13.3	1	0	0	0	0	1	237	0.8077	0	0.33%	Protein processing in endoplasmic reticulum(K)(0.9954836)
1922	GRPR	23p22.2	2	0	0	1	0	1	491	0.8077	0	0.99%	()
1923	RHOF	12q24.31	1	0	0	0	0	1	125	0.8077	0	0.33%	()
1924	ARHGEF18	19p13.2	1	0	0	1	0	1	125	0.8077	0	0.66%	()
1925	ENTPD5	14q24.3	1	0	0	0	0	1	189	0.8077	0	0.33%	()
1926	SNCB	5q35.2	1	0	0	0	0	1	62	0.8077	0	0.33%	()
1927	LILRA1	19q13.42	1	0	0	1	0	1	111	0.8077	0	0.66%	()
1928	GDF3	12p13.31	1	0	0	0	0	1	91	0.8077	0	0.33%	()
1929	PPP1R3B	8p23.1	1	0	0	2	0	1	137	0.8077	0	0.99%	Insulin signaling pathway(K)(0.988761)
1930	SEMA4B	15q26.1	1	0	0	1	0	1	129	0.8077	0	0.66%	()
1931	GPD2	2q24.1	1	0	0	1	0	1	180	0.8077	0	0.66%	()
1932	MOS	8q12.1	1	1	0	0	0	1	527	0.8077	0	0.66%	MAPK signaling pathway(K)(0.995304)-Regulation of actin cytoskeleton(K)(0.9835794)
1933	TRIM24	7q34	1	0	0	1	0	1	125	0.8077	0	0.66%	Androgen-mediated signaling(N)(0.9948818)
1934	IGLV10-54	NA	1	0	0	0	0	1	178	0.8077	0	0.33%	()
1935	SLC27A2	15q21.2	1	0	0	1	0	1	135	0.8077	0	0.66%	()
1936	LTBP1	2p22.3	3	0	0	0	0	1	85	0.8077	0	0.99%	()
1937	NDUFS5	1p34.3	0	2	0	0	0	1	1332	0.8077	0	0.66%	Metabolic pathways(K)(0.9976826)
1938	NCF4	22q12.3	1	0	0	1	0	1	297	0.8077	0	0.66%	Leishmaniasis(K)(0.9525654)-Phagosome(K)(0.9986966)
1939	GCKR	2p23.3	1	0	0	0	0	1	108	0.8077	0	0.33%	()
1940	KIF18A	11p14.1	2	0	0	0	0	1	96	0.8077	0	0.66%	()
1941	CLDN19	1p34.2	0	1	0	0	0	1	298	0.8077	0	0.33%	()
1942	MGRN1	16p13.3	1	0	0	0	0	1	138	0.8077	0	0.33%	()
1943	SLCO1A2	12p12.1	1	2	0	0	0	1	106	0.8077	0	0.99%	Metabolism of lipids and lipoproteins(R)(0.997508)
1944	MUC5B	11p15.5	2	0	0	0	0	1	89	0.8077	0	0.66%	()
1945	UBE2K	4p14	1	0	0	1	0	1	138	0.8077	0	0.66%	()
1946	KCNMA1	10q22.3	1	0	0	0	0	1	209	0.8077	0	0.33%	()
1947	MAGEH1	23p11.21	1	0	0	2	0	1	174	0.8077	0	0.99%	p75(NTR)-mediated signaling(N)(0.9987858)
1948	ABLIM1	10q25.3	1	0	0	0	0	1	129	0.8077	0	0.33%	()
1949	MAGI3	1p13.2	1	0	0	0	0	1	133	0.8077	0	0.33%	()
1950	OR1I1	19p13.12	2	0	0	0	0	1	413	0.8077	0	0.66%	()
1951	H2AFJ	12p12.3	1	0	0	0	0	1	139	0.8077	0	0.33%	()
1952	CALCRL	2q32.1	1	0	0	1	0	1	377	0.8077	0	0.66%	()
1953	NOX3	6q25.3	1	0	0	1	0	1	260	0.8077	0	0.66%	()
1954	LAMP2	23q24	1	0	0	1	0	1	263	0.8077	0	0.66%	()
1955	LRP4	11p11.2	1	0	0	0	0	1	120	0.8077	0	0.33%	()
1956	CLDN16	3q28	1	0	0	1	0	1	298	0.8077	0	0.66%	()
1957	OR52E4	11p15.4	1	0	0	0	0	1	389	0.8077	0	0.33%	()
1958	LILRB4	19q13.42	2	0	0	1	0	1	111	0.8077	0	0.99%	()
1959	SORCS3	10q25.1	2	0	0	0	0	1	173	0.8077	0	0.66%	Signalling by NGF(R)(0.9964826)
1960	PRPF6	20q13.33	1	0	0	0	0	1	232	0.8077	0	0.33%	()
1961	POLR3E	16p12.1	1	0	0	1	0	1	136	0.8077	0	0.66%	Transcription(R)(0.9976072)
1962	SNX13	7p21.1	0	0	0	1	0	1	152	0.8077	0	0.33%	()
1963	SSH3	11q13.1	1	0	0	0	0	1	215	0.8077	0	0.33%	()
1964	SH2B1	16p11.2	2	0	0	1	0	1	126	0.8077	0	0.99%	Neurotrophin signaling pathway(K)(0.9975628)
1965	CDC5L	6p21.1	1	0	0	1	0	1	128	0.8077	0	0.66%	()
1966	SLC18A1	8p21.3	2	0	0	0	0	1	132	0.8077	0	0.66%	()
1967	MRAS	3q22.3	1	0	0	0	0	1	524	0.8077	0	0.33%	()
1968	FYB	5p13.1	3	0	0	0	0	1	133	0.8077	0	0.99%	()
1969	FBXW2	9q33.2	1	0	0	0	0	1	201	0.8077	0	0.33%	()
1970	AMPD1	1p13.2	2	0	0	0	0	1	1180	0.8077	0	0.66%	Metabolic pathways(K)(0.9980884)-Purine metabolism(K)(0.997789)
1971	ARFGAP2	11p11.2	1	0	0	0	0	1	204	0.8077	0	0.33%	()
1972	COL7A1	3p21.31	2	0	0	0	0	1	195	0.8077	0	0.66%	()
1973	MRC2	17q23.2	1	0	0	0	0	1	157	0.8077	0	0.33%	()
1974	GGCX	2p11.2	1	0	0	0	0	1	201	0.8077	0	0.33%	()
1975	OR2J1	6p22.1	1	0	0	1	0	1	211	0.8077	0	0.66%	()
