# Supplementary material for: DriverNet: uncovering the impact of somatic driver mutations on transcriptional networks in cancer
Source: Genome Biol. 2012 Dec 22;13(12):R124. doi: 10.1186/gb-2012-13-12-r124 (PMC4056374; doi:10.1186/gb-2012-13-12-r124)
Supplement: Additional file 13 — Ranked list of candidate driver genes for the TN dataset. rank: rank of the gene according to DriverNet, gene: gene symbol, gband: gene chromosome location and gene band, SNV.Indel: number of cases with SNV or indel in that specific gene, HLAMP: number of cases with copy number high-level amplifications, AMP: number of cases with copy number amplifications, HOMD: number of cases with copy number homozygous deletions, HETD: number of cases with copy number hemizygous deletions, covered events: the number of events (edges) connected to the gene on the left of the bipartite graph, node degree: the number of genes connected to the gene of interest in the influence graph, p.value: P value corrected for the multiple test using the Benjamini-Hochberg approach, CGC.status: Cancer Gene Census (CGC) membership status (1 = found in CGC, 0 = not in CGC), percentage.event: percentage of cases with genomic aberrations in the gene of interest, p.way: top pathways associated with outlying genes (posterior probability > 0.8); numbers in parentheses show the posterior probability. [file gb-2012-13-12-r124-S13.TXT]

rank	gene	gband	SNV.Indel	HLAMP	AMP	HOMD	HETD	covered_events	node_degree	p.value	CGC.status	percentage.event	as.character(p.way)
1	TP53	17p13.1	35	0	0	1	0	2433	1976	0	1	54.55%	Amyotrophic lateral sclerosis (ALS)(K)(0.9925056)-Apoptosis signaling pathway(P)(0.9863044)-Apoptosis(K)(0.9921178)-BARD1 signaling events(N)(0.994425)-BMP receptor signaling(N)(0.9928042)-Cell Cycle Checkpoints(R)(0.998355)-Cell cycle(K)(0.9961194)-Glypican pathway(N)(0.9971058)-Huntington disease(P)(0.997941)-Huntington's disease(K)(0.997304)-Hypoxic and oxygen homeostasis regulation of HIF-1-alpha(N)(0.996726)-IFN-gamma pathway(N)(0.9980678)-IL1-mediated signaling events(N)(0.9891)-MAPK signaling pathway(K)(0.9979934)-Neurotrophin signaling pathway(K)(0.9957928)-Pathways in cancer(K)(0.9997152)-Plasma membrane estrogen receptor signaling(N)(0.994726)-Prostate cancer(K)(0.9917016)-Signaling by Aurora kinases(N)(0.9619886)-Signaling events mediated by HDAC Class I(N)(0.9986276)-TGFBR(C)(0.9984702)-TNF receptor signaling pathway(N)(0.9537886)-Wnt signaling pathway(K)(0.9972146)-Wnt signaling pathway(P)(0.9985984)-double stranded rna induced gene expression(B)(0.920048)-overview of telomerase protein component gene htert transcriptional regulation(B)(0.9736212)-p53 signaling pathway(K)(0.994613)-p75(NTR)-mediated signaling(N)(0.9987374)-regulation of transcriptional activity by pml(B)(0.9607306)-telomeres telomerase cellular aging and immortality(B)(0.9885224)-tumor suppressor arf inhibits ribosomal biogenesis(B)(0.9573452)
2	PRPS2	23p22.2	0	0	0	9	0	519	1241	0	0	13.64%	Metabolic pathways(K)(0.998207)-Metabolism of carbohydrates(R)(0.997168)-Pentose phosphate pathway(K)(0.8765836)-Purine metabolism(K)(0.9984114)
3	PIK3CA	3q26.32	7	0	0	0	0	441	2397	0	1	10.61%	Aldosterone-regulated sodium reabsorption(K)(0.9781526)-Amoebiasis(K)(0.9952014)-Angiopoietin receptor Tie2-mediated signaling(N)(0.8283242)-Cell surface interactions at the vascular wall(R)(0.9942062)-E-cadherin signaling in the nascent adherens junction(N)(0.82568)-ErbB signaling pathway(K)(0.9536192)-FGF signaling pathway(P)(0.8559536)-Fc gamma R-mediated phagocytosis(K)(0.9827458)-IL6-mediated signaling events(N)(0.9764674)-Insulin signaling pathway(K)(0.990142)-Integrin signalling pathway(P)(0.990977)-Jak-STAT signaling pathway(K)(0.8627104)-Natural killer cell mediated cytotoxicity(K)(0.9951652)-Pathways in cancer(K)(0.9979236)-Phosphatidylinositol signaling system(K)(0.983925)-Proteogylcan syndecan-mediated signaling events(N)(0.9918494)-Reelin signaling pathway(N)(0.9932022)-Regulation of actin cytoskeleton(K)(0.9970362)-Signaling by Aurora kinases(N)(0.9427374)-Signaling events mediated by the Hedgehog family(N)(0.9787962)-Signaling events regulated by Ret tyrosine kinase(N)(0.978718)-TRAIL signaling pathway(N)(0.8098442)-Toll-like receptor signaling pathway(K)(0.9939304)-Type II diabetes mellitus(K)(0.9934816)-actions of nitric oxide in the heart(B)(0.9946258)-nfat and hypertrophy of the heart (B)(0.9944646)-p75(NTR)-mediated signaling(N)(0.99861)
4	PRKX	23p22.33	0	0	0	8	0	429	1639	0	0	12.12%	Amoebiasis(K)(0.9941974)-Apoptosis(K)(0.9971154)-Calcium signaling pathway(K)(0.9989044)-Chemokine signaling pathway(K)(0.998847)-Gap junction(K)(0.9939122)-Gastric acid secretion(K)(0.9960906)-GnRH signaling pathway(K)(0.9544664)-Hedgehog signaling pathway(K)(0.9859718)-Insulin signaling pathway(K)(0.9995412)-Long-term potentiation(K)(0.9888502)-MAPK signaling pathway(K)(0.998998)-Melanogenesis(K)(0.9757428)-Olfactory transduction(K)(0.9986466)-Oocyte meiosis(K)(0.9951542)-Prion diseases(K)(0.9946394)-Progesterone-mediated oocyte maturation(K)(0.9841086)-Salivary secretion(K)(0.9927676)-Taste transduction(K)(0.9967038)-Vascular smooth muscle contraction(K)(0.99)-Vasopressin-regulated water reabsorption(K)(0.9957016)-Vibrio cholerae infection(K)(0.9926516)-Wnt signaling pathway(K)(0.9974104)
5	PIK3R1	5q13.1	2	0	0	4	0	236	2377	0	1	9.09%	Aldosterone-regulated sodium reabsorption(K)(0.9914572)-Amoebiasis(K)(0.820114)-Cell surface interactions at the vascular wall(R)(0.995342)-Chemokine signaling pathway(K)(0.9880204)-EGFR1(C)(0.9970518)-Focal adhesion(K)(0.9920646)-IL12-mediated signaling events(N)(0.864463)-Insulin signaling pathway(K)(0.9304428)-Jak-STAT signaling pathway(K)(0.9876352)-NOTCH(C)(0.9972808)-Natural killer cell mediated cytotoxicity(K)(0.8897688)-Pathways in cancer(K)(0.9989548)-Phosphatidylinositol signaling system(K)(0.9985268)-Prostate cancer(K)(0.8515354)-Reelin signaling pathway(N)(0.9325686)-Signalling by NGF(R)(0.9917514)-TGFBR(C)(0.9889664)-TNF receptor signaling pathway(N)(0.9559764)-Type II diabetes mellitus(K)(0.9346536)-b cell survival pathway(B)(0.9914976)-role of nicotinic acetylcholine receptors in the regulation of apoptosis(B)(0.9765576)
6	MAP3K1	5q11.2	0	0	0	6	0	167	1308	0	0	9.09%	BMP receptor signaling(N)(0.9958782)-FAS signaling pathway (CD95)(N)(0.8521556)-GnRH signaling pathway(K)(0.980583)-IFN-gamma pathway(N)(0.997034)-Innate Immunity Signaling(R)(0.9821844)-MAPK signaling pathway(K)(0.990571)-PDGFR-beta signaling pathway(N)(0.8133764)-RIG-I-like receptor signaling pathway(K)(0.9958986)-TCR signaling in naive CD4+ T cells(N)(0.9688588)-TRAIL signaling pathway(N)(0.9913572)-Ubiquitin mediated proteolysis(K)(0.9994984)-p38 mapk signaling pathway(B)(0.9425688)-role of mal in rho-mediated activation of srf(B)(0.915504)
7	RB1	13q14.2	5	0	0	5	0	155	1060	0	1	13.64%	AndrogenReceptor(C)(0.9979792)-Cell cycle(K)(0.9957452)-Class I PI3K signaling events(N)(0.9304508)-FAS signaling pathway (CD95)(N)(0.950421)-ID(C)(0.9934056)-Pathways in cancer(K)(0.9984886)-Prostate cancer(K)(0.9447862)-Regulation of retinoblastoma protein(N)(0.9985152)-Sphingosine 1-phosphate (S1P) pathway(N)(0.9902268)-TGFBR(C)(0.998648)-TNF receptor signaling pathway(N)(0.9976258)-il-2 receptor beta chain in t cell activation(B)(0.9972274)-mechanism of gene regulation by peroxisome proliferators via ppara(B)(0.9953368)
8	NR3C1	5q31.3	3	0	0	1	0	135	1056	0	0	6.06%	AndrogenReceptor(C)(0.9986308)-FOXA2 and FOXA3 transcription factor networks(N)(0.965952)-NR transcription pathway(R)(0.9976414)-Neuroactive ligand-receptor interaction(K)(0.9991324)-Signaling events mediated by HDAC Class I(N)(0.9691674)-corticosteroids and cardioprotection(B)(0.8207552)-the information processing pathway at the ifn beta enhancer(B)(0.9890836)
9	EGFR	7p11.2	1	4	0	0	0	122	1700	0	1	7.58%	Calcium signaling pathway(K)(0.9973126)-Cytokine-cytokine receptor interaction(K)(0.999252)-Dorso-ventral axis formation(K)(0.9132646)-EGF receptor signaling pathway(P)(0.995091)-EGFR1(C)(0.9863688)-Endocytosis(K)(0.9978056)-Epithelial cell signaling in Helicobacter pylori infection(K)(0.996117)-Focal adhesion(K)(0.8147318)-Gap junction(K)(0.9559098)-MAPK signaling pathway(K)(0.99612)-Pathways in cancer(K)(0.99808)-Proteogylcan syndecan-mediated signaling events(N)(0.9867028)-Regulation of Telomerase(N)(0.9644382)-Regulation of actin cytoskeleton(K)(0.9987728)-Thromboxane A2 receptor signaling(N)(0.9755056)
10	PRKG1	10q11.23	2	0	0	2	0	120	1348	0	0	6.06%	Olfactory transduction(K)(0.9978714)-Salivary secretion(K)(0.9906996)
11	PGM2	4p14	1	0	0	1	0	113	1203	0	0	3.03%	Metabolic pathways(K)(0.9976518)-Purine metabolism(K)(0.979499)
12	NRAS	1p13.2	2	0	0	0	0	111	1923	0	1	3.03%	Acute myeloid leukemia(K)(0.8118422)-Axon guidance(K)(0.9988976)-Cell surface interactions at the vascular wall(R)(0.9402588)-EGFR1(C)(0.9858052)-FGF signaling pathway(P)(0.9715058)-Gap junction(K)(0.856186)-Insulin signaling pathway(K)(0.981723)-Integrin signalling pathway(P)(0.9979948)-Long-term potentiation(K)(0.9154224)-TRAIL signaling pathway(N)(0.9869118)-Tight junction(K)(0.9991036)-p75(NTR)-mediated signaling(N)(0.831359)
13	GOT2	16q21	1	0	0	1	0	110	1252	0	0	3.03%	Metabolic pathways(K)(0.9991786)-Metabolism of amino acids(R)(0.9692154)-Metabolism of carbohydrates(R)(0.9834756)
14	CS	12q13.2	1	0	0	0	0	108	1169	0	0	1.52%	Metabolic pathways(K)(0.9988788)
15	PTEN	10q23.31	5	0	0	4	0	102	1456	0	1	13.64%	Focal adhesion(K)(0.9983598)-IFN-gamma pathway(N)(0.9883752)-Nectin adhesion pathway(N)(0.9944472)-Pathways in cancer(K)(0.9988034)-Phosphatidylinositol signaling system(K)(0.9951334)-Prostate cancer(K)(0.97097)-Proteogylcan syndecan-mediated signaling events(N)(0.995013)-Signalling by NGF(R)(0.9980992)-TCR signaling in naive CD4+ T cells(N)(0.9911322)-TRAIL signaling pathway(N)(0.9389052)-Tight junction(K)(0.9959038)-p53 signaling pathway(K)(0.993468)
16	PIGA	23p22.2	0	0	0	8	0	101	1304	0	0	12.12%	Metabolic pathways(K)(0.9989302)-Metabolism of proteins(R)(0.997299)
17	DGKI	7q33	2	0	0	0	0	88	1164	1.00E-04	0	3.03%	()
18	IQSEC2	23p11.22	1	0	0	6	0	87	567	1.00E-04	0	10.61%	Endocytosis(K)(0.9983516)-Plasma membrane estrogen receptor signaling(N)(0.9924168)-Proteogylcan syndecan-mediated signaling events(N)(0.9997568)
19	LCLAT1	2p23.1	0	0	0	1	0	85	1138	1.00E-04	0	1.52%	Metabolic pathways(K)(0.9978132)
20	TAF1	23q13.1	2	0	0	6	0	82	330	4.00E-04	0	12.12%	Basal transcription factors(K)(0.994204)-Formation and Maturation of mRNA Transcript(R)(0.997622)-HIV Life Cycle(R)(0.9958962)-Regulation of retinoblastoma protein(N)(0.9961182)-Transcription(R)(0.9990348)-hypoxia and p53 in the cardiovascular system(B)(0.9759166)
21	POLR1A	2p11.2	2	0	0	0	0	78	1428	8.00E-04	0	3.03%	Steroid biosynthesis(K)(0.9966954)-Terpenoid backbone biosynthesis(K)(0.9922946)-Tryptophan metabolism(K)(0.9795794)
22	CD40LG	23q26.3	0	0	0	5	0	75	1409	0.0011	0	7.58%	BMP receptor signaling(N)(0.9973088)-Cell adhesion molecules (CAMs)(K)(0.9968976)-Cytokine-cytokine receptor interaction(K)(0.9974926)-Endothelins(N)(0.9704282)-IFN-gamma pathway(N)(0.9687698)-IGF1 pathway(N)(0.9003456)-Malaria(K)(0.9986906)-Systemic lupus erythematosus(K)(0.998064)-T cell receptor signaling pathway(K)(0.9924242)-TCR signaling in naive CD4+ T cells(N)(0.990027)-TRAIL signaling pathway(N)(0.8831884)-Viral myocarditis(K)(0.9948264)
23	PLD1	3q26.31	1	0	0	0	0	69	2094	0.003	0	1.52%	()
24	SUCLA2	13q14.2	0	0	0	4	0	68	1169	0.003	0	6.06%	Metabolic pathways(K)(0.998215)
25	ADCY9	16p13.3	2	1	0	0	0	67	1253	0.0031	0	4.55%	Calcium signaling pathway(K)(0.994646)-Endothelins(N)(0.9781548)-Gap junction(K)(0.8855866)-Heterotrimeric G-protein signaling pathway-Gi alpha and Gs alpha mediated pathway(P)(0.9985792)-Melanogenesis(K)(0.8101838)-Purine metabolism(K)(0.9980022)-Signalling by NGF(R)(0.9990708)
26	TPH2	12q21.1	1	0	0	0	0	65	1126	0.0031	0	1.52%	Cysteine and methionine metabolism(K)(0.8815542)-Ether lipid metabolism(K)(0.9969882)
27	ATXN3L	23p22.2	0	0	0	9	0	65	167	0.0031	0	13.64%	Protein processing in endoplasmic reticulum(K)(0.9976788)
28	HTR2C	23q23	0	0	0	6	0	61	650	0.004	0	9.09%	Calcium signaling pathway(K)(0.9989554)-Class A/1 (Rhodopsin-like receptors)(R)(0.9981534)-Gap junction(K)(0.997357)-Heterotrimeric G-protein signaling pathway-Gi alpha and Gs alpha mediated pathway(P)(0.9963158)-Neuroactive ligand-receptor interaction(K)(0.9989758)-Receptor-ligand complexes bind G proteins(R)(0.8259826)-ion channels and their functional role in vascular endothelium(B)(0.9938728)
29	TUSC3	8p22	0	0	0	2	0	60	1277	0.004	0	3.03%	Arginine and proline metabolism(K)(0.9041204)-Glycerophospholipid metabolism(K)(0.9894726)
30	RRM2	2p25.1	1	0	0	0	0	57	1374	0.0051	0	1.52%	Steroid hormone biosynthesis(K)(0.9975886)
31	CLCA1	1p22.3	2	0	0	0	0	54	486	0.007	0	3.03%	Olfactory transduction(K)(0.9981656)-Pancreatic secretion(K)(0.9971094)
32	PRKCZ	1p36.33	1	0	0	0	0	54	1772	0.007	0	1.52%	Syndecan-2-mediated signaling events(N)(0.8454582)
33	HMGCS2	1p12	1	2	0	0	0	53	1225	0.0076	0	4.55%	Metabolic pathways(K)(0.997231)
34	JAK1	1p31.3	1	0	0	0	0	51	1129	0.0103	1	1.52%	Chronic myeloid leukemia(K)(0.958468)-EGFR1(C)(0.9916618)-Small cell lung cancer(K)(0.9527052)
35	PSPH	7p11.2	0	2	0	0	0	50	1125	0.0114	0	3.03%	O-Glycan biosynthesis(K)(0.9827412)-Pentose phosphate pathway(K)(0.8531218)
36	AP1S2	23p22.2	0	0	0	8	0	50	264	0.0114	0	12.12%	Host Interactions of HIV factors(R)(0.9987644)-Lysosome(K)(0.998765)-Membrane Trafficking(R)(0.997727)
37	ARHGAP6	23p22.2	0	0	0	9	0	48	202	0.0131	0	13.64%	Signaling by Rho GTPases(R)(0.9988182)-adp-ribosylation factor(B)(0.9980108)-t cell receptor signaling pathway(B)(0.9988632)
38	GK	23p21.2	1	0	0	7	0	48	1219	0.0131	0	12.12%	Metabolic pathways(K)(0.9990044)-Metabolism of lipids and lipoproteins(R)(0.9981072)-PPAR signaling pathway(K)(0.9970218)
39	THBS1	15q14	0	0	0	4	0	46	841	0.0159	0	6.06%	Bladder cancer(K)(0.9858948)-Focal adhesion(K)(0.9983058)-Formation of Platelet plug(R)(0.9987892)-Integrin cell surface interactions(R)(0.993055)-Malaria(K)(0.992643)-Phagosome(K)(0.9975398)-Proteogylcan syndecan-mediated signaling events(N)(0.9985418)-TGF-beta signaling pathway(K)(0.8773824)
40	PIK3CB	3q22.3	0	1	0	0	0	44	1726	0.0196	0	1.52%	()
41	SIAH1	16q12.1	1	0	0	2	0	44	576	0.0196	0	4.55%	Ubiquitin mediated proteolysis(K)(0.998774)-Wnt signaling pathway(K)(0.9966238)-Wnt signaling pathway(P)(0.998277)-p53 signaling pathway(K)(0.9956948)
42	HMGCS1	5p12	1	0	0	2	0	43	1251	0.0218	0	4.55%	FOXA transcription factor networks(N)(0.8652538)-Metabolic pathways(K)(0.9991562)
43	DCT	13q32.1	1	0	0	1	0	41	1223	0.0268	0	3.03%	"Fructose and mannose metabolism(K)(0.9636046)-Selenoamino acid metabolism(K)(0.824612)-Valine, leucine and isoleucine degradation(K)(0.990909)"
44	PLA2G2E	1p36.13	1	0	0	0	0	41	1602	0.0268	0	1.52%	beta-Alanine metabolism(K)(0.8642792)
45	COX4I1	16q24.1	0	0	0	2	0	39	1371	0.0329	0	3.03%	Metabolic pathways(K)(0.9983068)
46	NCBP2	3q29	1	0	0	0	0	38	432	0.0361	0	1.52%	Formation and Maturation of mRNA Transcript(R)(0.9839622)-HIV Life Cycle(R)(0.9635644)-Transcription(R)(0.9818774)
47	DPYD	1p21.3	1	0	0	0	0	37	1138	0.0411	0	1.52%	()
48	GRIA2	4q32.1	1	0	0	1	0	36	413	0.0443	0	3.03%	Amyotrophic lateral sclerosis (ALS)(K)(0.9982764)-Long-term depression(K)(0.9968176)-Long-term potentiation(K)(0.993087)-Neuroactive ligand-receptor interaction(K)(0.9986534)
49	CDH1	16q22.1	2	0	0	1	0	36	1411	0.0443	1	4.55%	Alzheimer disease-presenilin pathway(P)(0.9604838)-Apoptosis(R)(0.99917)-Cell adhesion molecules (CAMs)(K)(0.9655262)-Nectin adhesion pathway(N)(0.9552866)-Pathogenic Escherichia coli infection(K)(0.8720788)-Pathways in cancer(K)(0.998373)-Plasma membrane estrogen receptor signaling(N)(0.9743552)-Wnt signaling pathway(P)(0.9973842)-Wnt(C)(0.996682)
50	RRM1	11p15.4	1	0	0	2	0	36	1222	0.0443	0	4.55%	Metabolic pathways(K)(0.9990672)-Purine metabolism(K)(0.9992336)
51	HSPA8	11q24.1	1	0	0	0	0	34	1264	0.0555	0	1.52%	Endocytosis(K)(0.9883128)-IFN-gamma pathway(N)(0.9639562)-MAPK signaling pathway(K)(0.9978322)-Parkinson disease(P)(0.81935)
52	TDO2	4q32.1	3	0	0	1	0	33	1126	0.0615	0	6.06%	Metabolic pathways(K)(0.9987104)
53	NDUFC2	11q14.1	0	1	0	0	0	33	1332	0.0615	0	1.52%	()
54	CYSLTR2	13q14.2	0	0	0	4	0	31	538	0.0781	0	6.06%	Calcium signaling pathway(K)(0.9988428)-Endothelins(N)(0.99894)-Neuroactive ligand-receptor interaction(K)(0.9983262)-eicosanoid metabolism(B)(0.989206)
55	PQBP1	23p11.23	0	0	0	7	0	31	128	0.0781	0	10.61%	Spliceosome(K)(0.9985796)
56	LIPC	15q22.1	1	0	0	3	0	30	1185	0.0896	0	6.06%	Metabolic pathways(K)(0.9988764)-Metabolism of lipids and lipoproteins(R)(0.9968328)
57	FIGF	23p22.2	0	0	0	8	0	28	793	0.1143	0	12.12%	Cytokine-cytokine receptor interaction(K)(0.9978994)-Focal adhesion(K)(0.9984206)-Formation of Platelet plug(R)(0.9976092)-Pathways in cancer(K)(0.9983164)-mTOR signaling pathway(K)(0.9963194)
58	GPI	19q13.11	1	0	0	0	0	28	1235	0.1143	0	1.52%	()
59	PNLIPRP3	10q25.3	1	0	0	0	0	28	1122	0.1143	0	1.52%	()
60	ALDH1A1	9q21.13	1	0	0	0	0	27	1151	0.1253	0	1.52%	()
61	MAPK8	10q11.22	0	0	0	1	0	27	2330	0.1253	0	1.52%	NR transcription pathway(R)(0.864533)-ras signaling pathway(B)(0.9300602)
62	FYN	6q21	0	0	0	1	0	27	1620	0.1253	0	1.52%	()
63	CDK7	5q13.2	0	0	0	3	0	26	596	0.1353	0	4.55%	Cell cycle(K)(0.995514)-DNA Repair(R)(0.9456874)-Formation and Maturation of mRNA Transcript(R)(0.9977528)-G2/M Transition(R)(0.9681304)-HIV Life Cycle(R)(0.8064186)
64	MAOA	23p11.3	0	0	0	6	0	26	1213	0.1353	0	9.09%	Biological oxidations(R)(0.9863796)-Histidine metabolism(K)(0.9927202)-Metabolic pathways(K)(0.99908)-Synaptic Transmission(R)(0.9985538)
65	ITGA2	5q11.2	1	0	0	4	0	26	1117	0.1353	0	7.58%	Dilated cardiomyopathy(K)(0.9859564)-ECM-receptor interaction(K)(0.8404822)-Formation of Platelet plug(R)(0.9886248)-Integrin signalling pathway(P)(0.9970816)-Pathways in cancer(K)(0.9980122)-Phagosome(K)(0.9988842)-Proteogylcan syndecan-mediated signaling events(N)(0.998669)-Regulation of actin cytoskeleton(K)(0.9986302)
66	PLCE1	10q23.33	2	0	0	0	0	24	1392	0.1671	0	3.03%	Glycosaminoglycan biosynthesis - chondroitin sulfate(K)(0.9332294)-Linoleic acid metabolism(K)(0.815432)-Oxidative phosphorylation(K)(0.9942946)-RNA polymerase(K)(0.9873528)
67	PARK2	6q26	0	0	0	2	0	24	468	0.1671	0	3.03%	Parkinson disease(P)(0.9825054)-Parkinson's disease(K)(0.96673)-Protein processing in endoplasmic reticulum(K)(0.9981382)-Ubiquitin mediated proteolysis(K)(0.9961702)
68	PCSK1	5q15	0	0	0	4	0	24	207	0.1671	0	6.06%	Alzheimer disease-presenilin pathway(P)(0.997477)-Insulin Synthesis and Secretion(R)(0.9985144)
69	NDUFS2	1q23.3	1	0	0	0	0	24	1332	0.1671	0	1.52%	()
70	NUP43	6q25.1	1	0	0	0	0	23	512	0.1811	0	1.52%	M Phase(R)(0.980327)-Metabolism of carbohydrates(R)(0.8730454)
71	NUP160	11p11.2	2	0	0	0	0	23	512	0.1811	0	3.03%	Influenza Life Cycle(R)(0.9627492)
72	UQCRC2	16p12.1	1	0	0	1	0	23	1371	0.1811	0	3.03%	Glycerolipid metabolism(K)(0.8004522)
73	MMP2	16q12.2	1	0	0	1	0	22	933	0.1913	0	3.03%	Proteogylcan syndecan-mediated signaling events(N)(0.8051184)
74	XIAP	23q25	0	0	0	6	0	22	1232	0.1913	0	9.09%	Apoptosis(K)(0.9467244)-Apoptosis(R)(0.9955868)-BMP receptor signaling(N)(0.995693)-Focal adhesion(K)(0.9959622)-IFN-gamma pathway(N)(0.9975172)-NOD-like receptor signaling pathway(K)(0.9967406)-Pathways in cancer(K)(0.9986212)-TNF receptor signaling pathway(N)(0.9780634)-Ubiquitin mediated proteolysis(K)(0.9990816)-p75(NTR)-mediated signaling(N)(0.9964488)
75	PTK2B	8p21.2	0	0	0	2	0	22	1219	0.1913	0	3.03%	Syndecan-3-mediated signaling events(N)(0.9850466)
76	CLDN2	23q22.3	0	0	0	6	0	22	298	0.1913	0	9.09%	Cell adhesion molecules (CAMs)(K)(0.998337)-Leukocyte transendothelial migration(K)(0.9977534)-Tight junction(K)(0.9985502)
77	RDH10	8q21.11	1	0	0	0	0	22	1130	0.1913	0	1.52%	()
78	ADCY1	7p13	2	0	0	0	0	20	1274	0.2322	0	3.03%	Amoebiasis(K)(0.8424058)-Calcium signaling pathway(K)(0.9263658)-Gap junction(K)(0.9513624)-LPA receptor mediated events(N)(0.9271946)-Melanogenesis(K)(0.9528858)-Pancreatic secretion(K)(0.9673236)-Role of Calcineurin-dependent NFAT signaling in lymphocytes(N)(0.8716972)-Signalling by NGF(R)(0.9919496)
79	TJP1	15q13.1	1	0	0	2	0	20	529	0.2322	0	4.55%	Apoptosis(R)(0.9986246)-E-cadherin signaling in the nascent adherens junction(N)(0.9294666)-Epithelial cell signaling in Helicobacter pylori infection(K)(0.979076)-Gap junction trafficking and regulation(R)(0.8554072)-Gap junction(K)(0.9980864)-Tight junction(K)(0.9991912)
80	RBM5	3p21.31	1	0	0	0	0	20	274	0.2322	0	1.52%	Ribosome(K)(0.8730778)
81	CX3CL1	16q13	1	0	0	1	0	20	593	0.2322	0	3.03%	()
82	OR14I1	1q44	1	0	0	1	0	20	389	0.2322	0	3.03%	()
83	COL4A6	23q22.3	1	0	0	6	0	19	625	0.2531	0	10.61%	Amoebiasis(K)(0.9983732)-ECM-receptor interaction(K)(0.9964318)-Focal adhesion(K)(0.998792)-Integrin signalling pathway(P)(0.999204)-Pathways in cancer(K)(0.9983942)-intrinsic prothrombin activation pathway(B)(0.9961868)
84	NOTCH2	1p12	0	3	0	0	0	19	236	0.2531	1	4.55%	Basal cell carcinoma(K)(0.9704326)-Dorso-ventral axis formation(K)(0.9641762)-NOTCH(C)(0.9989272)-Notch signaling pathway(K)(0.9542162)
85	STAG2	23q25	1	0	0	6	0	19	212	0.2531	0	10.61%	Cell cycle(K)(0.998936)-M Phase(R)(0.9977226)
86	SLC25A5	23q24	0	0	0	6	0	19	599	0.2531	0	9.09%	Calcium signaling pathway(K)(0.9987138)-Glucose Regulation of Insulin Secretion(R)(0.996106)-Host Interactions of HIV factors(R)(0.9975262)-Huntington's disease(K)(0.9972156)-Metablism of nucleotides(R)(0.9971684)-Parkinson's disease(K)(0.9921714)
87	AQR	15q14	1	0	0	3	0	18	128	0.2866	0	6.06%	Spliceosome(K)(0.9978592)
88	DMD	23p21.1	0	0	0	8	0	17	232	0.308	0	12.12%	Arrhythmogenic right ventricular cardiomyopathy (ARVC)(K)(0.9961414)-Dilated cardiomyopathy(K)(0.9954262)-Muscle contraction(R)(0.9954126)-Viral myocarditis(K)(0.9976078)-agrin in postsynaptic differentiation(B)(0.9978326)
89	CBL	11q23.3	1	0	0	0	0	17	1480	0.308	0	1.52%	()
90	EIF2AK4	15q15.1	1	0	0	3	0	17	175	0.308	0	6.06%	Protein processing in endoplasmic reticulum(K)(0.9981)
91	CHRM3	1q43	1	0	0	0	0	17	914	0.308	0	1.52%	()
92	B2M	15q21.1	1	0	0	2	0	17	480	0.308	0	4.55%	Antigen processing and presentation(K)(0.997298)-Host Interactions of HIV factors(R)(0.997951)-IL27-mediated signaling events(N)(0.9307734)-Immunoregulatory interactions between a Lymphoid and a non-Lymphoid cell(R)(0.8291274)
93	MYH10	17p13.1	1	0	0	1	0	17	404	0.308	0	3.03%	Nicotinic acetylcholine receptor signaling pathway(P)(0.9782328)-Regulation of actin cytoskeleton(K)(0.9971902)-Tight junction(K)(0.9980246)-Viral myocarditis(K)(0.996099)
94	RBBP7	23p22.2	0	0	0	8	0	17	726	0.308	0	12.12%	EGFR1(C)(0.9990356)-Glypican pathway(N)(0.8800586)-IFN-gamma pathway(N)(0.9969258)-Regulation of Telomerase(N)(0.9972604)-Signaling events mediated by HDAC Class I(N)(0.997403)-Signaling events mediated by the Hedgehog family(N)(0.997861)
95	CCND1	11q13.2	0	1	0	0	0	16	1735	0.3354	1	1.52%	()
96	TRAF6	11p12	1	0	0	1	0	16	1741	0.3354	0	3.03%	BMP receptor signaling(N)(0.8358356)-Endocytosis(K)(0.9974772)-LPA receptor mediated events(N)(0.887191)-Leishmaniasis(K)(0.8436266)-MAPK signaling pathway(K)(0.9972204)-Neurotrophin signaling pathway(K)(0.9941878)-Pathways in cancer(K)(0.9981404)-Signaling by Aurora kinases(N)(0.982942)-Signaling events regulated by Ret tyrosine kinase(N)(0.9947766)-Signalling by NGF(R)(0.9939478)-TNF alpha/NF-kB(C)(0.9920776)-TNF receptor signaling pathway(N)(0.8360516)-TRAIL signaling pathway(N)(0.9559514)-Toll-like receptor signaling pathway(K)(0.8081334)-Ubiquitin mediated proteolysis(K)(0.995144)-bone remodeling(B)(0.8727206)-p75(NTR)-mediated signaling(N)(0.9978124)
97	POLR2C	16q13	0	0	0	1	0	16	1635	0.3354	0	1.52%	()
98	RANBP2	2q13	1	0	0	0	0	16	608	0.3354	0	1.52%	()
99	LAMA4	6q21	2	0	0	1	0	16	662	0.3354	0	4.55%	Amoebiasis(K)(0.9291608)-Focal adhesion(K)(0.9990538)-Pathways in cancer(K)(0.9982156)
100	NUP98	11p15.4	0	0	0	3	0	16	512	0.3354	1	4.55%	HIV Life Cycle(R)(0.9164004)-Host Interactions of HIV factors(R)(0.9773152)-Influenza Life Cycle(R)(0.9974746)-Metabolism of carbohydrates(R)(0.9979418)-Metabolism of non-coding RNA(R)(0.991934)-Transport of Mature Transcript to Cytoplasm(R)(0.9933612)
101	GRIN2A	16p13.2	1	1	0	1	0	15	853	0.3707	0	4.55%	Alzheimer's disease(K)(0.922499)-Calcium signaling pathway(K)(0.9992636)
102	ACTN1	14q24.1	0	0	0	1	0	15	1034	0.3707	0	1.52%	Systemic lupus erythematosus(K)(0.9962206)
103	GTF2F2	13q14.12	0	0	0	2	0	15	414	0.3707	0	3.03%	Formation and Maturation of mRNA Transcript(R)(0.8211298)
104	TAF5	10q24.33	1	0	0	0	0	15	254	0.3707	0	1.52%	()
105	ITK	5q33.3	1	0	0	1	0	15	830	0.3707	1	3.03%	Chemokine signaling pathway(K)(0.9813476)
106	NDE1	16p13.11	1	1	0	1	0	15	171	0.3707	0	4.55%	G2/M Transition(R)(0.9981492)
107	ELMO1	7p14.2	2	0	0	0	0	14	629	0.4068	0	3.03%	()
108	ITGAV	2q32.1	1	0	0	0	0	14	1069	0.4068	0	1.52%	()
109	OFD1	23p22.2	0	0	0	9	0	14	83	0.4068	0	13.64%	G2/M Transition(R)(0.998983)
110	ELK1	23p11.23	0	0	0	6	0	14	1404	0.4068	0	9.09%	Angiopoietin receptor Tie2-mediated signaling(N)(0.9609002)-EGFR1(C)(0.9972514)-ErbB signaling pathway(K)(0.9506848)-Focal adhesion(K)(0.998044)-ID(C)(0.9876528)-Insulin signaling pathway(K)(0.995802)-MAPK signaling pathway(K)(0.998912)-Parkinson disease(P)(0.9981796)-Prion diseases(K)(0.9133186)-Proteogylcan syndecan-mediated signaling events(N)(0.9988408)-Signalling by NGF(R)(0.9980648)-Sphingosine 1-phosphate (S1P) pathway(N)(0.9914986)-TCR signaling in naive CD4+ T cells(N)(0.878366)-TRAIL signaling pathway(N)(0.9945274)-p38 mapk signaling pathway(B)(0.9511184)-p75(NTR)-mediated signaling(N)(0.9962166)-toll-like receptor pathway(B)(0.9537594)
111	SEC61G	7p11.2	0	3	0	0	0	14	377	0.4068	0	4.55%	Protein processing in endoplasmic reticulum(K)(0.9873288)
112	PAK3	23q22.3	0	0	0	6	0	14	1145	0.4068	0	9.09%	Axon guidance(K)(0.9986336)-BMP receptor signaling(N)(0.9970244)-Focal adhesion(K)(0.9960662)-Glypican pathway(N)(0.948266)-IFN-gamma pathway(N)(0.9971976)-IGF1 pathway(N)(0.912852)-IL1-mediated signaling events(N)(0.9985276)-Regulation of actin cytoskeleton(K)(0.999145)-Renal cell carcinoma(K)(0.9964856)-T cell activation(P)(0.9732516)-T cell receptor signaling pathway(K)(0.9854996)-TNF receptor signaling pathway(N)(0.9926066)-agrin in postsynaptic differentiation(B)(0.9947792)
113	SMARCA1	23q25	0	0	0	6	0	14	299	0.4068	0	9.09%	Wnt signaling pathway(P)(0.9981712)
114	MAN2A2	15q26.1	2	0	0	1	0	13	1129	0.4345	0	4.55%	Metabolic pathways(K)(0.9967538)-er associated degradation (erad) pathway(B)(0.9339588)
115	ABCB7	23q13.3	1	0	0	4	0	13	44	0.4345	0	7.58%	ABC transporters(K)(0.997231)
116	CALM3	19q13.32	1	0	0	0	0	13	1205	0.4345	0	1.52%	Insulin-mediated glucose transport(N)(0.9976498)
117	TTN	2q31.2	6	0	0	0	0	13	134	0.4345	0	9.09%	Dilated cardiomyopathy(K)(0.9911678)
118	P4HA2	5q31.1	1	0	0	2	0	13	1121	0.4345	0	4.55%	Metabolic pathways(K)(0.9994316)
119	EDNRB	13q22.3	0	0	0	3	0	13	685	0.4345	0	4.55%	Calcium signaling pathway(K)(0.992311)
120	TAF9	5q13.2	1	0	0	3	0	13	254	0.4345	0	6.06%	Formation and Maturation of mRNA Transcript(R)(0.9991472)-HIV Life Cycle(R)(0.9479628)-Transcription(R)(0.9977806)
121	PGM1	1p31.3	2	0	0	0	0	13	1322	0.4345	0	3.03%	()
122	RPL39	23q24	0	0	0	6	0	13	313	0.4345	0	9.09%	Influenza Life Cycle(R)(0.9980792)-Metabolism of proteins(R)(0.9975102)-Ribosome(K)(0.9488746)
123	PCDH18	4q28.3	2	0	0	0	0	13	299	0.4345	0	3.03%	()
124	RHOBTB2	8p21.3	1	0	0	2	0	12	261	0.5011	0	4.55%	Ubiquitin mediated proteolysis(K)(0.9973372)
125	UGT1A8	2q37.1	3	0	0	0	0	11	1192	0.5433	0	4.55%	()
126	PDHA1	23p22.12	0	0	0	8	0	11	1243	0.5433	0	12.12%	Glucose Regulation of Insulin Secretion(R)(0.9988296)-Metabolic pathways(K)(0.9982476)-Metabolism of carbohydrates(R)(0.9987548)-Pyruvate metabolism(K)(0.9975086)
127	SOS1	2p22.1	1	0	0	0	0	11	2152	0.5433	0	1.52%	()
128	NFKBIA	14q13.2	1	0	0	0	0	11	1751	0.5433	0	1.52%	Signaling events mediated by VEGFR1 and VEGFR2(N)(0.8198008)
129	NR0B1	23p21.2	0	0	0	7	0	11	151	0.5433	0	10.61%	NR transcription pathway(R)(0.9966296)
130	FLT3	13q12.2	2	0	0	0	0	11	620	0.5433	1	3.03%	Cytokine-cytokine receptor interaction(K)(0.995682)-Pathways in cancer(K)(0.9892668)
131	VPS36	13q14.3	0	0	0	3	0	11	204	0.5433	0	4.55%	Endocytosis(K)(0.9970658)
132	IKBKG	23q28	0	0	0	2	0	10	1642	0.5678	0	3.03%	Epithelial cell signaling in Helicobacter pylori infection(K)(0.9948598)-Glypican pathway(N)(0.8727252)-LPA receptor mediated events(N)(0.9110294)-MAPK signaling pathway(K)(0.997983)-Pathways in cancer(K)(0.9978912)-Signaling events mediated by PTP1B(N)(0.9697898)-Signaling events regulated by Ret tyrosine kinase(N)(0.9968836)-TNF receptor signaling pathway(N)(0.9472238)-role of egf receptor transactivation by gpcrs in cardiac hypertrophy(B)(0.9886106)
133	PRKCE	2p21	0	0	0	2	0	10	1576	0.5678	0	3.03%	Alzheimer disease-amyloid secretase pathway(P)(0.974401)-Downstream signaling in naive CD8+ T cells(N)(0.8497568)-FGF signaling pathway(P)(0.9726518)-IL1-mediated signaling events(N)(0.9959376)-Signalling by NGF(R)(0.9432734)-TNF receptor signaling pathway(N)(0.9342556)-Tight junction(K)(0.9979344)
134	ATP1B4	23q24	1	0	0	5	0	10	287	0.5678	0	9.09%	Aldosterone-regulated sodium reabsorption(K)(0.997408)-Cardiac muscle contraction(K)(0.9982082)-Gastric acid secretion(K)(0.998152)-Pancreatic secretion(K)(0.9974452)-Salivary secretion(K)(0.9976404)
135	NCOA1	2p23.3	2	0	0	0	0	10	804	0.5678	1	3.03%	()
136	GABRA3	23q28	1	0	0	2	0	10	283	0.5678	0	4.55%	Neuroactive ligand-receptor interaction(K)(0.9977602)
137	DNAJC3	13q32.1	0	0	0	1	0	10	359	0.5678	0	1.52%	()
138	FXYD2	11q23.3	1	0	0	0	0	10	274	0.5678	0	1.52%	Cardiac muscle contraction(K)(0.9968052)
139	KALRN	3q21.1	2	0	0	0	0	10	654	0.5678	0	3.03%	Signaling events activated by Hepatocyte Growth Factor Receptor (c-Met)(N)(0.8427796)
140	CDC40	6q21	0	0	0	1	0	10	306	0.5678	0	1.52%	()
141	ITGB4	17q25.1	1	0	0	0	0	10	561	0.5678	0	1.52%	()
142	AMY2B	1p21.1	1	0	0	0	0	10	1202	0.5678	0	1.52%	()
143	NUPL2	7p15.3	1	0	0	0	0	10	429	0.5678	0	1.52%	Host Interactions of HIV factors(R)(0.9964324)-Metabolism of carbohydrates(R)(0.9006508)
144	JUN	1p32.1	1	0	0	0	0	9	2127	0.586	1	1.52%	()
145	HEXB	5q13.3	0	0	0	4	0	9	1228	0.586	0	6.06%	Amino sugar and nucleotide sugar metabolism(K)(0.9942)-Lysosome(K)(0.9988866)-Metabolic pathways(K)(0.998482)-Other glycan degradation(K)(0.8878198)
146	HEXA	15q24.1	2	0	0	0	0	9	1228	0.586	0	3.03%	()
147	ERBB3	12q13.2	2	0	0	0	0	9	815	0.586	0	3.03%	Endocytosis(K)(0.9977114)-ErbB signaling pathway(K)(0.9984222)-cardiac protection against ros(B)(0.8169058)-lissencephaly gene (lis1) in neuronal migration and development(B)(0.8753158)-thrombin signaling and protease-activated receptors(B)(0.8930032)
148	SH3KBP1	23p22.12	1	0	0	7	0	9	542	0.586	0	12.12%	EGFR1(C)(0.9994526)-Endocytosis(K)(0.9978932)-KitReceptor(C)(0.996415)-Proteogylcan syndecan-mediated signaling events(N)(0.9991424)-Signaling by EGFR(R)(0.995544)
149	RPA4	23q21.33	0	0	0	5	0	9	172	0.586	0	7.58%	Homologous recombination(K)(0.9936892)-Nucleotide excision repair(K)(0.998332)
150	SUV39H1	23p11.23	0	0	0	7	0	9	104	0.586	0	10.61%	Lysine degradation(K)(0.9987552)-Regulation of retinoblastoma protein(N)(0.9984574)
151	RBM25	14q24.2	1	0	0	0	0	9	128	0.586	0	1.52%	Spliceosome(K)(0.9331762)
152	MYO5A	15q21.2	2	0	0	1	0	9	94	0.586	0	4.55%	Insulin Synthesis and Secretion(R)(0.9979036)
153	SEMA5A	5p15.2	2	0	0	1	0	9	129	0.586	0	4.55%	()
154	HNRNPH1	5q35.3	1	0	0	1	0	9	274	0.586	0	3.03%	Formation and Maturation of mRNA Transcript(R)(0.9963908)-Influenza Life Cycle(R)(0.996841)
155	DHFR	18q11.2	1	0	0	0	0	8	1238	0.586	0	1.52%	()
156	BRAF	7q34	2	0	0	0	0	8	1398	0.586	1	3.03%	()
157	LRPPRC	2p21	1	0	0	0	0	8	165	0.586	0	1.52%	TNF alpha/NF-kB(C)(0.998808)
158	FLT1	13q12.3	1	0	0	0	0	8	1102	0.586	0	1.52%	()
159	PRKCQ	10p15.1	3	0	0	0	0	8	1148	0.586	0	4.55%	IL4-mediated signaling events(N)(0.922576)-LPA receptor mediated events(N)(0.8920022)
160	SNAP23	15q15.1	0	0	0	2	0	8	106	0.586	0	3.03%	SNARE interactions in vesicular transport(K)(0.9930574)
161	ITGA8	10p13	1	0	0	0	0	8	636	0.586	0	1.52%	()
162	XPO1	2p15	1	0	0	0	0	8	1339	0.586	1	1.52%	()
163	DVL2	17p13.1	0	0	0	1	0	8	577	0.586	0	1.52%	Pathways in cancer(K)(0.9991956)-Wnt(C)(0.998033)
164	NF1	17q11.2	0	0	0	2	0	8	571	0.586	1	3.03%	Proteogylcan syndecan-mediated signaling events(N)(0.8018976)
165	RBBP4	1p35.1	1	0	0	0	0	8	680	0.586	0	1.52%	Regulation of Telomerase(N)(0.9790546)
166	GUCY2C	12p13.1	1	1	0	0	0	8	191	0.586	0	3.03%	Purine metabolism(K)(0.9982372)
167	CCL28	5p12	0	1	0	2	0	8	570	0.586	0	4.55%	Receptor-ligand complexes bind G proteins(R)(0.9335856)
168	INHBB	2q14.2	1	0	0	0	0	8	374	0.586	0	1.52%	()
169	DSP	6p24.3	1	0	0	0	0	8	233	0.586	0	1.52%	Apoptosis(R)(0.9968152)
170	BMP15	23p11.22	1	0	0	7	0	8	91	0.586	0	12.12%	TGF-beta signaling pathway(P)(0.997462)
171	TTC37	5q15	1	0	0	3	0	8	59	0.586	0	6.06%	RNA degradation(K)(0.998244)
172	PPP3CC	8p21.3	0	0	0	2	0	8	1612	0.586	0	3.03%	Calcium signaling pathway(K)(0.9949038)-MAPK signaling pathway(K)(0.9876286)-Natural killer cell mediated cytotoxicity(K)(0.9924166)
173	CLN5	13q22.3	0	0	0	2	0	8	121	0.586	0	3.03%	()
174	VPS37C	11q12.2	1	0	0	0	0	8	204	0.586	0	1.52%	()
175	SH2D1A	23q25	0	0	0	6	0	8	137	0.586	0	9.09%	Natural killer cell mediated cytotoxicity(K)(0.9986706)
176	P2RY14	3q25.1	0	1	0	0	0	8	272	0.586	0	1.52%	()
177	MXD1	2p14	1	0	0	0	0	7	149	0.5939	0	1.52%	Regulation of Telomerase(N)(0.8515072)-Signaling events mediated by HDAC Class I(N)(0.9973516)
178	FHIT	3p14.2	0	0	0	3	0	7	273	0.5939	1	4.55%	Purine metabolism(K)(0.9974732)-Small cell lung cancer(K)(0.9966092)
179	CASP3	4q35.1	0	0	0	3	0	7	1908	0.5939	0	4.55%	Alzheimer's disease(K)(0.9953212)-Amyotrophic lateral sclerosis (ALS)(K)(0.901334)-BMP receptor signaling(N)(0.819371)-Epithelial cell signaling in Helicobacter pylori infection(K)(0.9832302)-Huntington disease(P)(0.9913006)-IL1-mediated signaling events(N)(0.8783438)-MAPK signaling pathway(K)(0.986703)-Natural killer cell mediated cytotoxicity(K)(0.8578846)-Parkinson's disease(K)(0.9985486)-Pathways in cancer(K)(0.9989452)-Signalling by NGF(R)(0.985578)-TNF alpha/NF-kB(C)(0.9961326)-TNF receptor signaling pathway(N)(0.9940954)-p53 signaling pathway(K)(0.9700176)
180	RAD51	15q15.1	0	0	0	3	0	7	450	0.5939	0	4.55%	DNA Repair(R)(0.9991308)-Pathways in cancer(K)(0.9982492)-role of brca1 brca2 and atr in cancer susceptibility(B)(0.9111958)
181	IL3RA	23p22.33	0	0	0	9	0	7	453	0.5939	0	13.64%	Apoptosis(K)(0.9983014)-Cytokine-cytokine receptor interaction(K)(0.9986926)-Hematopoietic cell lineage(K)(0.9991942)-Jak-STAT signaling pathway(K)(0.9975744)-regulation of bad phosphorylation(B)(0.9704048)
182	STAT3	17q21.2	1	0	0	0	0	7	1408	0.5939	0	1.52%	()
183	APH1B	15q22.2	0	0	0	1	0	7	646	0.5939	0	1.52%	FGF signaling pathway(N)(0.8619312)-NOTCH(C)(0.8488828)-p75(NTR)-mediated signaling(N)(0.9348002)
184	PAK6	15q15.1	1	0	0	2	0	7	600	0.5939	0	4.55%	AndrogenReceptor(C)(0.9699072)-Axon guidance(K)(0.9847326)-Focal adhesion(K)(0.9988876)-Renal cell carcinoma(K)(0.9951184)
185	TLR3	4q35.1	0	0	0	5	0	7	175	0.5939	0	7.58%	Toll-like receptor signaling pathway(K)(0.998928)-toll-like receptor pathway(B)(0.9341902)
186	MET	7q31.2	1	0	0	0	0	7	1344	0.5939	1	1.52%	()
187	PHKG1	7p11.2	0	2	0	0	0	7	491	0.5939	0	3.03%	()
188	PSMA2	7p14.1	1	0	0	0	0	7	437	0.5939	0	1.52%	()
189	JAM3	11q25	0	0	0	3	0	7	475	0.5939	0	4.55%	Integrin cell surface interactions(R)(0.9882814)-Leukocyte transendothelial migration(K)(0.9849258)
190	DNAJC10	2q32.1	1	0	0	0	0	7	167	0.5939	0	1.52%	()
191	WAS	23p11.23	0	0	0	7	0	7	634	0.5939	1	10.61%	Adherens junction(K)(0.9972072)-Bacterial invasion of epithelial cells(K)(0.996475)-Chemokine signaling pathway(K)(0.9985566)-Fc gamma R-mediated phagocytosis(K)(0.9964528)-Pathogenic Escherichia coli infection(K)(0.9977988)-Regulation of actin cytoskeleton(K)(0.9981942)-Shigellosis(K)(0.9404226)-T cell activation(P)(0.9954318)-TCR signaling in naive CD4+ T cells(N)(0.9994254)
192	EEF1D	8q24.3	1	0	0	0	0	7	201	0.5939	0	1.52%	()
193	EDNRA	4q31.23	1	0	0	1	0	6	685	0.5939	0	3.03%	Calcium signaling pathway(K)(0.9799506)-Role of Calcineurin-dependent NFAT signaling in lymphocytes(N)(0.8876644)-Vascular smooth muscle contraction(K)(0.856235)
194	SP3	2q31.1	1	0	0	0	0	6	208	0.5939	0	1.52%	()
195	HDAC2	6q22.1	0	0	0	1	0	6	1507	0.5939	0	1.52%	()
196	ARHGDIB	12p12.3	1	1	0	0	0	6	614	0.5939	0	3.03%	Class I PI3K signaling events mediated by Akt(N)(0.8441978)
197	APEX2	23p11.21	0	0	0	5	0	6	34	0.5939	0	7.58%	Base excision repair(K)(0.9988032)
198	NUDT12	5q21.2	0	0	0	4	0	6	101	0.5939	0	6.06%	Peroxisome(K)(0.9968412)
199	GRM1	6q24.3	2	0	0	0	0	6	742	0.5939	0	3.03%	()
200	GAB2	11q14.1	1	1	0	0	0	6	536	0.5939	0	3.03%	G1 Phase(R)(0.8594284)
201	FBXL3	13q22.3	0	0	0	2	0	6	223	0.5939	0	3.03%	()
202	HS6ST2	23q26.2	0	0	0	6	0	6	26	0.5939	0	9.09%	Glycosaminoglycan biosynthesis - heparan sulfate(K)(0.9988396)
203	HIST1H4A	6p22.1	3	0	0	0	0	6	263	0.5939	0	4.55%	()
204	DAB2	5p13.1	0	0	0	1	0	6	804	0.5939	0	1.52%	()
205	CASC5	15q15.1	1	0	0	3	0	6	96	0.5939	0	6.06%	M Phase(R)(0.9931466)
206	ITGA6	2q31.1	1	0	0	0	0	6	1026	0.5939	0	1.52%	()
207	RARS2	6q15	0	0	0	1	0	6	41	0.5939	0	1.52%	()
208	BMP1	8p21.3	0	0	0	1	0	6	196	0.5939	0	1.52%	()
209	LPL	8p21.3	1	0	0	1	0	6	385	0.5939	0	3.03%	()
210	MMP9	20q13.12	1	0	0	0	0	6	860	0.5939	0	1.52%	Basal cell carcinoma(K)(0.8802088)-Syndecan-2-mediated signaling events(N)(0.9135826)-Syndecan-3-mediated signaling events(N)(0.8320796)
211	PARD3	10p11.21	1	0	0	0	0	6	896	0.5939	0	1.52%	()
212	MAP3K12	12q13.13	1	0	0	0	0	6	880	0.5939	0	1.52%	IFN-gamma pathway(N)(0.8602584)
213	INADL	1p31.3	0	0	0	2	0	6	133	0.5939	0	3.03%	Tight junction(K)(0.9925532)
214	DDX3X	23p11.4	1	0	0	7	0	6	189	0.5939	0	12.12%	RIG-I-like receptor signaling pathway(K)(0.9980864)-TNF alpha/NF-kB(C)(0.9990614)
215	CCT6A	7p11.2	0	2	0	0	0	6	201	0.5939	0	3.03%	()
216	CXCR7	2q37.3	1	0	0	0	0	6	440	0.5939	0	1.52%	()
217	OR6K3	1q23.1	1	0	0	0	0	6	389	0.5939	0	1.52%	()
218	PPAP2A	5q11.2	0	0	0	4	0	5	1228	0.5939	0	6.06%	Glycerophospholipid metabolism(K)(0.9823176)-Metabolic pathways(K)(0.9986292)-Sphingolipid metabolism(K)(0.8794726)
219	AR	23q12	0	0	0	5	0	5	1028	0.5939	0	7.58%	Alpha6Beta4Integrin(C)(0.9983114)-AndrogenReceptor(C)(0.9915768)-FOXA transcription factor networks(N)(0.9592364)-Glypican pathway(N)(0.847905)-IFN-gamma pathway(N)(0.9980502)-Oocyte meiosis(K)(0.997208)-Pathways in cancer(K)(0.9981788)-Regulation of Androgen receptor activity(N)(0.8394764)-TGFBR(C)(0.9952742)
220	GH1	17q23.3	3	0	0	0	0	5	653	0.5939	0	4.55%	()
221	NCOR1	17p11.2	1	0	0	1	0	5	772	0.5939	0	3.03%	Glypican pathway(N)(0.8907432)-Huntington disease(P)(0.9972482)-IFN-gamma pathway(N)(0.9447782)-NOTCH(C)(0.979112)-mechanism of gene regulation by peroxisome proliferators via ppara(B)(0.9899228)
222	CA5B	23p22.2	0	0	0	8	0	5	23	0.5939	0	12.12%	Nitrogen metabolism(K)(0.9990368)
223	BNIP1	5q35.2	0	0	0	2	0	5	36	0.5939	0	3.03%	SNARE interactions in vesicular transport(K)(0.997672)
224	ASAH1	8p22	0	0	0	1	0	5	1650	0.5939	0	1.52%	()
225	MYH8	17p13.1	1	0	0	1	0	5	513	0.5939	0	3.03%	Muscle contraction(R)(0.9954674)-Nicotinic acetylcholine receptor signaling pathway(P)(0.9956064)-Tight junction(K)(0.9992904)-Viral myocarditis(K)(0.955351)-Wnt signaling pathway(P)(0.9974194)
226	DCPS	11q24.2	0	0	0	2	0	5	59	0.5939	0	3.03%	()
227	LSM1	8p12	0	1	0	1	0	5	59	0.5939	0	3.03%	()
228	DNM1	9q34.11	1	0	0	0	0	5	692	0.5939	0	1.52%	()
229	FGF10	5p12	0	0	0	2	0	5	709	0.5939	0	3.03%	Pathways in cancer(K)(0.9955442)
230	RFC5	12q24.23	1	0	0	0	0	5	257	0.5939	0	1.52%	()
231	CCNT1	12q13.11	1	0	0	0	0	5	320	0.5939	0	1.52%	()
232	FBXW11	5q35.1	0	0	0	2	0	5	1500	0.5939	0	3.03%	Downstream signaling in naive CD8+ T cells(N)(0.8381638)-IL1-mediated signaling events(N)(0.998807)-Neurotrophic factor-mediated Trk receptor signaling(N)(0.8722776)-Oocyte meiosis(K)(0.998402)-Parkinson disease(P)(0.985824)-Shigellosis(K)(0.8646908)-Signaling events mediated by HDAC Class I(N)(0.9968522)-Signaling events regulated by Ret tyrosine kinase(N)(0.949667)-TNF alpha/NF-kB(C)(0.996379)-TNF receptor signaling pathway(N)(0.9725538)
233	GSTA2	6p12.1	1	0	0	1	0	5	145	0.5939	0	3.03%	()
234	PNPLA4	23p22.31	0	0	0	8	0	5	65	0.5939	0	12.12%	Retinol metabolism(K)(0.9985224)
235	OR10G4	11q24.1	0	0	0	1	0	5	413	0.5939	0	1.52%	()
236	CAMK2G	10q22.2	0	0	0	1	0	5	1485	0.5939	0	1.52%	()
237	IL1B	2q13	1	0	0	0	0	5	1272	0.5939	0	1.52%	()
238	PVRL1	11q23.3	0	0	0	1	0	5	383	0.5939	0	1.52%	()
239	ARHGAP17	16p12.1	1	0	0	1	0	5	125	0.5939	0	3.03%	()
240	ARFGAP3	22q13.2	1	0	0	0	0	5	280	0.5939	0	1.52%	()
241	PGAP1	2q33.1	1	0	0	0	0	5	1304	0.5939	0	1.52%	()
242	TAF1L	9p21.1	1	0	0	0	0	5	36	0.5939	0	1.52%	()
243	SUV420H1	11q13.2	2	0	0	0	0	5	44	0.5939	0	3.03%	()
244	RHOG	11p15.4	0	0	0	3	0	5	343	0.5939	0	4.55%	Huntington disease(P)(0.997819)-Shigellosis(K)(0.9960018)-Signaling by Rho GTPases(R)(0.992076)
245	SKIV2L2	5q11.2	0	0	0	4	0	5	59	0.5939	0	6.06%	RNA degradation(K)(0.9961876)
246	TP53BP1	15q15.3	1	0	0	2	0	5	85	0.5939	0	4.55%	DNA Repair(R)(0.9971482)
247	IFNK	9p21.2	0	0	0	1	0	5	375	0.5939	0	1.52%	()
248	H2BFWT	23q22.2	0	0	0	5	0	5	139	0.5939	0	7.58%	Systemic lupus erythematosus(K)(0.9977928)
249	PCDH17	13q21.1	1	0	0	3	0	5	299	0.5939	0	6.06%	Wnt signaling pathway(P)(0.9981742)
250	CYBB	23p11.4	0	0	0	7	0	5	260	0.5939	0	10.61%	Leukocyte transendothelial migration(K)(0.9984148)-Phagosome(K)(0.9996974)
251	HUWE1	23p11.22	2	0	0	6	0	5	138	0.5939	0	12.12%	Ubiquitin mediated proteolysis(K)(0.9982532)
252	MAP3K7	6q15	0	0	0	1	0	4	1587	0.5939	0	1.52%	()
253	SMS	23p22.11	0	0	0	7	0	4	1210	0.5939	0	10.61%	Glutathione metabolism(K)(0.994171)-Metabolic pathways(K)(0.9991384)-Metabolism of amino acids(R)(0.9977316)
254	AIRE	21q22.3	1	0	0	0	0	4	172	0.5939	0	1.52%	()
255	SMAD7	18q21.1	1	0	0	1	0	4	887	0.5939	0	3.03%	()
256	GNB3	12p13.31	0	1	0	0	0	4	832	0.5939	0	1.52%	()
257	RASA1	5q14.3	0	0	0	3	0	4	1275	0.5939	0	4.55%	Aurora B signaling(N)(0.8972996)-EGFR1(C)(0.9965932)-Nectin adhesion pathway(N)(0.9272954)-Signaling events mediated by VEGFR1 and VEGFR2(N)(0.851579)-TRAIL signaling pathway(N)(0.855929)
258	VAMP2	17p13.1	0	0	0	1	0	4	817	0.5939	0	1.52%	Proteogylcan syndecan-mediated signaling events(N)(0.9970328)-Salivary secretion(K)(0.9951714)
259	FGA	4q32.1	1	0	0	1	0	4	231	0.5939	0	3.03%	Complement and coagulation cascades(K)(0.9968868)-Formation of Platelet plug(R)(0.998818)-Integrin cell surface interactions(R)(0.9969896)
260	BRCA2	13q13.1	3	0	0	0	0	4	457	0.5939	1	4.55%	Basal cell carcinoma(K)(0.9640386)-Homologous recombination(K)(0.9981288)
261	COL4A5	23q22.3	1	0	0	6	0	4	266	0.5939	0	10.61%	Integrin cell surface interactions(R)(0.9971038)-Integrin signalling pathway(P)(0.9996222)-Signaling by PDGF(R)(0.9978494)-intrinsic prothrombin activation pathway(B)(0.989435)
262	ITGA1	5q11.2	0	0	0	4	0	4	720	0.5939	0	6.06%	Dilated cardiomyopathy(K)(0.9868754)-Focal adhesion(K)(0.9765626)-Integrin signalling pathway(P)(0.998474)-Regulation of actin cytoskeleton(K)(0.998649)-agrin in postsynaptic differentiation(B)(0.9973274)-mcalpain and friends in cell motility(B)(0.951087)
263	ARRB2	17p13.2	0	0	0	1	0	4	2176	0.5939	0	1.52%	Endocytosis(K)(0.9961746)-LPA receptor mediated events(N)(0.958796)-Neurotrophin signaling pathway(K)(0.9280832)-Proteogylcan syndecan-mediated signaling events(N)(0.9932424)-Signaling events mediated by the Hedgehog family(N)(0.9643898)-Signaling events regulated by Ret tyrosine kinase(N)(0.990377)-Wnt signaling pathway(P)(0.9970072)-Wnt(C)(0.9965034)
264	MED4	13q14.2	0	0	0	4	0	4	33	0.5939	0	6.06%	()
265	ARHGAP5	14q12	3	0	0	0	0	4	445	0.5939	0	4.55%	()
266	UBE3A	15q11.2	0	0	0	2	0	4	349	0.5939	0	3.03%	Ubiquitin mediated proteolysis(K)(0.9917434)
267	SYNJ1	21q22.11	1	0	0	0	0	4	1208	0.5939	0	1.52%	()
268	IL2RG	23q13.1	0	0	0	6	0	4	914	0.5939	0	9.09%	Cytokine-cytokine receptor interaction(K)(0.9978036)-Endocytosis(K)(0.9989038)-IFN-gamma pathway(N)(0.9972022)-IL12-mediated signaling events(N)(0.9989578)-IL2-mediated signaling events(N)(0.9290648)-Jak-STAT signaling pathway(K)(0.9919596)-Primary immunodeficiency(K)(0.9970874)-TCR signaling in naive CD8+ T cells(N)(0.9761948)-il-2 receptor beta chain in t cell activation(B)(0.9032754)
269	CASP8	2q33.1	2	0	0	0	0	4	1467	0.5939	0	3.03%	()
270	MYC	8q24.21	0	1	0	0	0	4	1649	0.5939	1	1.52%	()
271	AGXT	2q37.3	0	0	0	1	0	4	1175	0.5939	0	1.52%	"Amino sugar and nucleotide sugar metabolism(K)(0.9938282)-Glucose Regulation of Insulin Secretion(R)(0.8585408)-Valine, leucine and isoleucine degradation(K)(0.92503)"
272	CTSG	14q12	1	0	0	0	0	4	633	0.5939	0	1.52%	()
273	SMAD5	5q31.2	0	0	0	3	0	4	332	0.5939	0	4.55%	BMP receptor signaling(N)(0.9716542)-TGF-beta signaling pathway(K)(0.9849918)
274	FOXO3	6q21	0	0	0	1	0	4	1199	0.5939	0	1.52%	()
275	EPHA2	1p36.13	1	0	0	0	0	4	151	0.5939	0	1.52%	()
276	MAML1	5q35.3	0	0	0	1	0	4	70	0.5939	0	1.52%	()
277	ACE2	23p22.2	0	0	0	8	0	4	17	0.5939	0	12.12%	Renin-angiotensin system(K)(0.9983218)
278	MTFMT	15q22.31	0	0	0	1	0	4	58	0.5939	0	1.52%	()
279	HSPH1	13q12.3	1	0	0	0	0	4	167	0.5939	0	1.52%	()
280	TLR7	23p22.2	1	0	0	9	0	4	175	0.5939	0	15.15%	Innate Immunity Signaling(R)(0.9654116)-Toll-like receptor signaling pathway(K)(0.9981608)
281	XBP1	22q12.1	1	0	0	0	0	4	241	0.5939	0	1.52%	()
282	GRM5	11q14.3	1	0	0	0	0	4	736	0.5939	0	1.52%	()
283	MYH3	17p13.1	2	0	0	1	0	4	513	0.5939	0	4.55%	Muscle contraction(R)(0.9977532)-Nicotinic acetylcholine receptor signaling pathway(P)(0.9927586)-Tight junction(K)(0.9988664)-Viral myocarditis(K)(0.9910926)-Wnt signaling pathway(P)(0.9972628)
284	ABCC12	16q12.1	0	0	0	2	0	4	44	0.5939	0	3.03%	()
285	ABCB4	7q21.12	1	0	0	0	0	4	44	0.5939	0	1.52%	()
286	ITCH	20q11.22	2	0	0	1	0	4	1103	0.5939	0	4.55%	EGFR1(C)(0.9980342)-Endocytosis(K)(0.9983964)-IL1-mediated signaling events(N)(0.9900786)-NOTCH(C)(0.9686586)-TNF receptor signaling pathway(N)(0.9804992)-Ubiquitin mediated proteolysis(K)(0.9978794)
287	ATG4A	23q22.3	0	0	0	6	0	4	35	0.5939	0	9.09%	Regulation of autophagy(K)(0.9988808)
288	NFIA	1p31.3	0	0	0	1	0	4	207	0.5939	0	1.52%	FOXA transcription factor networks(N)(0.993406)
289	ACIN1	14q11.2	1	0	0	0	0	4	255	0.5939	0	1.52%	Apoptosis(R)(0.9127414)
290	UPF3B	23q24	0	0	0	6	0	4	226	0.5939	0	9.09%	Formation and Maturation of mRNA Transcript(R)(0.997808)-Transcription(R)(0.9988708)-Transport of Mature Transcript to Cytoplasm(R)(0.9962894)
291	PSMC3	11p11.2	1	0	0	0	0	4	501	0.5939	0	1.52%	()
292	VPS37A	8p22	0	0	0	1	0	4	204	0.5939	0	1.52%	()
293	AP2B1	17q12	0	0	0	1	0	4	491	0.5939	0	1.52%	Endocytosis(K)(0.9955662)-Host Interactions of HIV factors(R)(0.986511)-Huntington's disease(K)(0.9925296)
294	AP3B1	5q14.1	1	0	0	3	0	4	121	0.5939	0	6.06%	Lysosome(K)(0.9987108)
295	HIST1H4K	6p22.1	1	0	0	0	0	4	139	0.5939	0	1.52%	()
296	UBR5	8q22.3	4	0	0	0	0	4	138	0.5939	0	6.06%	Ubiquitin mediated proteolysis(K)(0.994355)
297	GRIK3	1p34.3	1	0	0	0	0	4	395	0.5939	0	1.52%	()
298	CCT7	2p13.2	1	0	0	0	0	4	201	0.5939	0	1.52%	()
299	PAK1	11q14.1	0	1	0	0	0	3	1656	0.5955	0	1.52%	()
300	PIR	23p22.2	0	0	0	8	0	3	15	0.5955	0	12.12%	y branching of actin filaments(B)(0.8148522)
301	F9	23q27.1	0	0	0	5	0	3	278	0.5955	0	7.58%	Complement and coagulation cascades(K)(0.9975498)-Metabolism of proteins(R)(0.9988166)
302	ADCY2	5p15.31	1	0	0	1	0	3	1202	0.5955	0	3.03%	Gap junction(K)(0.9524044)-Melanogenesis(K)(0.9751088)-Purine metabolism(K)(0.9184842)-Salivary secretion(K)(0.8874454)
303	ABCA6	17q24.3	2	0	0	0	0	3	44	0.5955	0	3.03%	()
304	ATM	11q22.3	1	0	0	0	0	3	1226	0.5955	1	1.52%	()
305	IL18R1	2q12.1	1	0	0	0	0	3	358	0.5955	0	1.52%	()
306	PGK1	23q21.1	0	0	0	5	0	3	1284	0.5955	0	7.58%	Glucose Regulation of Insulin Secretion(R)(0.9978902)-Hypoxic and oxygen homeostasis regulation of HIF-1-alpha(N)(0.9920828)-Metabolic pathways(K)(0.9985872)-Metabolism of carbohydrates(R)(0.9988796)
307	CLOCK	4q12	0	1	0	0	0	3	30	0.5955	0	1.52%	()
308	POLR3D	8p21.3	0	0	0	1	0	3	1344	0.5955	0	1.52%	()
309	SFRS7	2p22.1	1	0	0	0	0	3	321	0.5955	0	1.52%	()
310	CCNB2	15q22.2	0	0	0	2	0	3	499	0.5955	0	3.03%	Cell Cycle Checkpoints(R)(0.8064028)-Cell cycle(K)(0.9953474)-Oocyte meiosis(K)(0.9671118)-TGFBR(C)(0.9883998)
311	TRAF3	14q32.32	0	0	0	1	0	3	524	0.5955	0	1.52%	()
312	HDAC1	1p35.1	1	0	0	0	0	3	1704	0.5955	0	1.52%	()
313	LAMC2	1q25.3	1	0	0	0	0	3	643	0.5955	0	1.52%	()
314	SSR4	23q28	0	0	0	1	0	3	200	0.5955	0	1.52%	()
315	ALAS2	23p11.21	0	0	0	5	0	3	1139	0.5955	0	7.58%	Metabolic pathways(K)(0.9976898)-Porphyrin and chlorophyll metabolism(K)(0.8766116)
316	NT5C1A	1p34.2	1	0	0	0	0	3	1187	0.5955	0	1.52%	()
317	GARS	7p15.1	2	0	0	0	0	3	44	0.5955	0	3.03%	()
318	F2R	5q13.3	0	0	0	3	0	3	995	0.5955	0	4.55%	Calcium signaling pathway(K)(0.9989342)-Complement and coagulation cascades(K)(0.9459196)-Endocytosis(K)(0.9986012)-Formation of Fibrin Clot (Clotting Cascade)(R)(0.898933)-Neuroactive ligand-receptor interaction(K)(0.9973452)-Regulation of actin cytoskeleton(K)(0.9941624)
319	HARS2	NA	0	0	0	2	0	3	44	0.5955	0	3.03%	()
320	PRPF19	11q12.2	0	0	0	1	0	3	265	0.5955	0	1.52%	()
321	TARS	5p13.3	0	0	0	1	0	3	44	0.5955	0	1.52%	()
322	CD48	1q23.3	2	0	0	0	0	3	212	0.5955	0	3.03%	()
323	ETV6	12p13.2	0	1	0	0	0	3	25	0.5955	1	1.52%	()
324	TUBGCP5	15q11.2	1	0	0	1	0	3	83	0.5955	0	3.03%	()
325	DMGDH	5q14.1	1	0	0	3	0	3	1125	0.5955	0	6.06%	Metabolic pathways(K)(0.9987774)
326	OGDH	7p13	1	0	0	0	0	3	1259	0.5955	0	1.52%	()
327	EBP	23p11.23	0	0	0	7	0	3	1123	0.5955	0	10.61%	Metabolic pathways(K)(0.9982648)
328	CDC6	17q21.2	1	0	0	0	0	3	219	0.5955	0	1.52%	Cell Cycle Checkpoints(R)(0.9939606)
329	TNFRSF1A	12p13.31	0	1	0	0	0	3	1594	0.5955	0	1.52%	Fc epsilon RI signaling pathway(K)(0.8096534)-Long-term potentiation(K)(0.9137022)
330	GPX7	1p32.3	1	0	0	0	0	3	97	0.5955	0	1.52%	()
331	STX2	12q24.33	2	0	0	0	0	3	40	0.5955	0	3.03%	()
332	B4GALT7	5q35.3	0	0	0	1	0	3	1139	0.5955	0	1.52%	Galactose metabolism(K)(0.9016022)-Glyoxylate and dicarboxylate metabolism(K)(0.859783)-Inositol phosphate metabolism(K)(0.9186362)-O-Glycan biosynthesis(K)(0.8700952)
333	TCF12	15q21.3	1	0	0	2	0	3	25	0.5955	1	4.55%	()
334	XRN1	3q23	3	0	0	0	0	3	59	0.5955	0	4.55%	()
335	NCF2	1q25.3	1	0	0	0	0	3	375	0.5955	0	1.52%	()
336	LPCAT4	15q14	0	0	0	3	0	3	1138	0.5955	0	4.55%	Glycerophospholipid metabolism(K)(0.9703722)-Metabolic pathways(K)(0.9982462)
337	EHD4	15q15.1	0	0	0	1	0	3	365	0.5955	0	1.52%	()
338	MYH11	16p13.11	1	1	0	1	0	3	324	0.5955	1	4.55%	Tight junction(K)(0.9959602)-Vascular smooth muscle contraction(K)(0.9946182)
339	CENPF	1q41	1	0	0	0	0	3	129	0.5955	0	1.52%	()
340	MMP27	11q22.2	1	0	0	0	0	3	120	0.5955	0	1.52%	()
341	ATG4B	2q37.3	0	0	0	1	0	3	35	0.5955	0	1.52%	()
342	SETDB2	13q14.3	1	0	0	4	0	3	44	0.5955	0	7.58%	Lysine degradation(K)(0.990165)
343	ACSL4	23q22.3	1	0	0	6	0	3	1259	0.5955	0	10.61%	Adipocytokine signaling pathway(K)(0.9972262)-Metabolic pathways(K)(0.996847)-PPAR signaling pathway(K)(0.9962048)-Peroxisome(K)(0.9964408)
344	PSMD7	16q22.3	1	0	0	0	0	3	501	0.5955	0	1.52%	()
345	AP1G1	16q22.3	1	0	0	0	0	3	264	0.5955	0	1.52%	()
346	LHCGR	2p16.3	1	0	0	0	0	3	859	0.5955	0	1.52%	()
347	NSD1	5q35.2	1	0	0	1	0	3	115	0.5955	1	3.03%	AndrogenReceptor(C)(0.9947404)
348	HRH2	5q35.2	1	0	0	2	0	3	521	0.5955	0	4.55%	Calcium signaling pathway(K)(0.999268)-Gastric acid secretion(K)(0.9969256)-Neuroactive ligand-receptor interaction(K)(0.9966178)
349	OR4F15	15q26.3	0	0	0	1	0	3	413	0.5955	0	1.52%	()
350	ATP6V0B	1p34.1	1	0	0	0	0	3	1412	0.5955	0	1.52%	()
351	WNT16	7q31.31	1	0	0	0	0	3	720	0.5955	0	1.52%	()
352	GDNF	5p13.2	0	0	0	1	0	3	154	0.5955	0	1.52%	()
353	KCNJ5	11q24.3	1	0	0	2	0	3	190	0.5955	0	4.55%	()
354	PSMD10	23q22.3	0	0	0	6	0	3	382	0.5955	0	9.09%	Apoptosis(R)(0.9994358)-DNA Replication(R)(0.9232652)-Host Interactions of HIV factors(R)(0.996911)-Metabolism of amino acids(R)(0.9980076)
355	RASGRP2	11q13.1	2	0	0	1	0	3	732	0.5955	0	4.55%	Chemokine signaling pathway(K)(0.9021546)-Integrin cell surface interactions(R)(0.8387986)-MAPK signaling pathway(K)(0.998273)
356	EIF2B4	2p23.3	1	0	0	0	0	3	201	0.5955	0	1.52%	()
357	ANAPC5	12q24.31	1	0	0	0	0	3	481	0.5955	0	1.52%	()
358	ROBO2	3p12.3	2	0	0	1	0	3	129	0.5955	0	4.55%	Axon guidance(K)(0.874565)
359	MICA	6p21.33	0	0	0	1	0	3	219	0.5955	0	1.52%	()
360	GM2A	5q33.1	0	0	0	2	0	3	121	0.5955	0	3.03%	Lysosome(K)(0.9979978)
361	HYOU1	11q23.3	1	0	0	0	0	3	167	0.5955	0	1.52%	()
362	FMN2	1q43	3	0	0	0	0	2	25	0.5955	0	4.55%	()
363	GTF2E1	3q13.33	1	0	0	0	0	2	288	0.5955	0	1.52%	()
364	MAP2K4	17p12	0	0	0	1	0	2	1407	0.5955	1	1.52%	BMP receptor signaling(N)(0.9944344)-Cellular roles of Anthrax toxin(N)(0.8119464)-Coregulation of Androgen receptor activity(N)(0.8269168)-Epithelial cell signaling in Helicobacter pylori infection(K)(0.9039562)-ErbB signaling pathway(K)(0.8542188)-Integrin signalling pathway(P)(0.9988352)-MAPK signaling pathway(K)(0.9104854)-Proteogylcan syndecan-mediated signaling events(N)(0.974142)-Sphingosine 1-phosphate (S1P) pathway(N)(0.9667284)-TRAIL signaling pathway(N)(0.8774912)
365	MYH7	14q11.2	1	0	0	0	0	2	619	0.5955	0	1.52%	()
366	ABCC9	12p12.1	1	0	0	0	0	2	44	0.5955	0	1.52%	()
367	TMLHE	23q28	1	0	0	2	0	2	44	0.5955	0	4.55%	Lysine degradation(K)(0.8187468)
368	CRK	17p13.3	0	0	0	1	0	2	1575	0.5955	0	1.52%	Insulin signaling pathway(K)(0.968108)-Integrin signalling pathway(P)(0.9952876)-Nectin adhesion pathway(N)(0.995193)-Pathways in cancer(K)(0.9716626)-Proteogylcan syndecan-mediated signaling events(N)(0.954178)-Signaling events mediated by PTP1B(N)(0.846974)-Signaling events regulated by Ret tyrosine kinase(N)(0.9696532)-p38 MAPK signaling pathway(N)(0.900403)
369	APBB1	11p15.4	2	0	0	1	0	2	313	0.5955	0	4.55%	Alzheimer disease-presenilin pathway(P)(0.9949982)-Alzheimer's disease(K)(0.9974616)
370	GTF2E2	8p12	0	0	0	2	0	2	254	0.5955	0	3.03%	Formation and Maturation of mRNA Transcript(R)(0.995608)
371	CFL1	11q13.1	1	0	0	1	0	2	419	0.5955	0	3.03%	Regulation of actin cytoskeleton(K)(0.9987382)
372	OTUD5	23p11.23	0	0	0	7	0	2	71	0.5955	0	10.61%	RIG-I-like receptor signaling pathway(K)(0.9981068)
373	JAG1	20p12.2	0	0	0	1	0	2	170	0.5955	0	1.52%	()
374	NTRK1	1q23.1	1	0	0	0	0	2	876	0.5955	1	1.52%	()
375	F5	1q24.2	1	0	0	0	0	2	179	0.5955	0	1.52%	()
376	RRM2B	8q22.3	1	0	0	0	0	2	1289	0.5955	0	1.52%	()
377	MPG	16p13.3	0	0	0	1	0	2	99	0.5955	0	1.52%	()
378	STX3	11q12.1	0	0	0	1	0	2	75	0.5955	0	1.52%	()
379	PECI	6p25.2	0	0	0	2	0	2	110	0.5955	0	3.03%	()
380	GLA	23q22.1	0	0	0	4	0	2	231	0.5955	0	6.06%	Galactose metabolism(K)(0.9906936)-Glycerolipid metabolism(K)(0.998088)-Lysosome(K)(0.9983714)-Sphingolipid metabolism(K)(0.9698378)
381	MYH7B	20q11.22	0	0	0	1	0	2	489	0.5955	0	1.52%	()
382	DNAJB11	3q27.3	1	0	0	0	0	2	167	0.5955	0	1.52%	()
383	RHEB	7q36.1	2	0	0	0	0	2	741	0.5955	0	3.03%	Endothelins(N)(0.9321172)-TRAIL signaling pathway(N)(0.9960588)
384	ABCB1	7q21.12	1	0	0	0	0	2	138	0.5955	0	1.52%	()
385	HDAC6	23p11.23	0	0	0	7	0	2	223	0.5955	0	10.61%	Signaling events mediated by HDAC Class I(N)(0.9989734)-TNF alpha/NF-kB(C)(0.9986188)
386	PRKAA1	5p13.1	0	0	0	1	0	2	329	0.5955	0	1.52%	Regulation of autophagy(K)(0.9712256)
387	NONO	23q13.1	0	0	0	6	0	2	14	0.5955	1	9.09%	()
388	PIGG	4p16.3	0	0	0	1	0	2	209	0.5955	0	1.52%	()
389	IMMP2L	7q31.1	0	0	0	1	0	2	24	0.5955	0	1.52%	()
390	KPNA3	13q14.3	0	0	0	4	0	2	136	0.5955	0	6.06%	TNF alpha/NF-kB(C)(0.9981468)
391	GALT	9p13.3	1	0	0	0	0	2	1131	0.5955	0	1.52%	()
392	CPB2	13q14.12	0	0	0	2	0	2	175	0.5955	0	3.03%	()
393	MASP1	3q27.3	2	0	0	0	0	2	151	0.5955	0	3.03%	()
394	DLL4	15q15.1	0	0	0	2	0	2	167	0.5955	0	3.03%	Angiogenesis(P)(0.8932226)
395	ATP4A	19q13.12	1	0	0	0	0	2	209	0.5955	0	1.52%	()
396	F13A1	6p25.1	2	0	0	0	0	2	172	0.5955	0	3.03%	()
397	NUP93	16q13	0	0	0	1	0	2	429	0.5955	0	1.52%	()
398	TRIP10	19p13.3	1	0	0	0	0	2	611	0.5955	0	1.52%	()
399	PEX5	12p13.31	1	1	0	0	0	2	78	0.5955	0	3.03%	()
400	FOXO4	23q13.1	0	0	0	6	0	2	805	0.5955	0	9.09%	FoxO family signaling(N)(0.9961256)-Glypican pathway(N)(0.9739218)-IFN-gamma pathway(N)(0.998104)-Signaling events mediated by HDAC Class I(N)(0.9954826)-Signalling by NGF(R)(0.9987608)-TGFBR(C)(0.998125)-TRAIL signaling pathway(N)(0.998583)
401	LRP6	12p13.2	2	1	0	0	0	2	866	0.5955	0	4.55%	Class I PI3K signaling events mediated by Akt(N)(0.982284)-Wnt signaling pathway(K)(0.9706782)-Wnt signaling pathway(P)(0.9985016)-Wnt(C)(0.9461032)
402	SEMA4G	10q24.31	1	0	0	0	0	2	129	0.5955	0	1.52%	()
403	ACE	17q23.3	2	0	0	0	0	2	198	0.5955	0	3.03%	()
404	NCOA4	10q11.23	1	0	0	0	0	2	448	0.5955	1	1.52%	()
405	ARFGEF2	20q13.13	1	0	0	0	0	2	248	0.5955	0	1.52%	()
406	FAF1	1p33	2	0	0	3	0	2	181	0.5955	0	7.58%	FAS signaling pathway (CD95)(N)(0.9963336)-TNF alpha/NF-kB(C)(0.9986412)
407	CD86	3q13.33	1	0	0	0	0	2	613	0.5955	0	1.52%	()
408	TARSL2	15q26.3	0	0	0	1	0	2	41	0.5955	0	1.52%	()
409	CCNC	6q16.3	1	0	0	1	0	2	33	0.5955	0	3.03%	()
410	GSR	8p12	1	0	0	2	0	2	102	0.5955	0	4.55%	Glutathione metabolism(K)(0.9663772)-Metablism of nucleotides(R)(0.9985336)
411	TAF6	7q22.1	1	0	0	0	0	2	254	0.5955	0	1.52%	()
412	RORA	15q22.2	0	0	0	2	0	2	101	0.5955	0	3.03%	()
413	MYO1E	15q22.2	0	0	0	2	0	2	46	0.5955	0	3.03%	()
414	UBE3B	12q24.11	1	0	0	0	0	2	138	0.5955	0	1.52%	()
415	CDH15	16q24.3	0	0	0	1	0	2	428	0.5955	0	1.52%	()
416	MNX1	7q36.3	0	0	0	1	0	2	25	0.5955	0	1.52%	()
417	AP3D1	19p13.3	1	0	0	2	0	2	121	0.5955	0	4.55%	Lysosome(K)(0.9961354)
418	IRF3	19q13.33	1	0	0	0	0	2	243	0.5955	0	1.52%	()
419	NSUN2	5p15.31	1	0	0	1	0	2	94	0.5955	0	3.03%	Signaling by Aurora kinases(N)(0.8836376)
420	NTHL1	16p13.3	1	0	0	0	0	2	99	0.5955	0	1.52%	()
421	LRP2	2q31.1	4	0	0	0	0	2	194	0.5955	0	6.06%	Basal cell carcinoma(K)(0.8929268)
422	COMP	19p13.11	1	0	0	0	0	2	466	0.5955	0	1.52%	()
423	HOXB13	17q21.32	0	0	0	1	0	2	125	0.5955	0	1.52%	()
424	RAB27A	15q21.3	0	0	0	2	0	2	49	0.5955	0	3.03%	()
425	EPHX2	8p21.1	0	0	0	2	0	2	1176	0.5955	0	3.03%	()
426	ADORA2B	17p12	0	0	0	1	0	2	549	0.5955	0	1.52%	Calcium signaling pathway(K)(0.9948294)-Neuroactive ligand-receptor interaction(K)(0.9968702)
427	MYH2	17p13.1	3	0	0	1	0	2	489	0.5955	0	6.06%	Nicotinic acetylcholine receptor signaling pathway(P)(0.9756984)-Tight junction(K)(0.998654)-Viral myocarditis(K)(0.9261286)-Wnt signaling pathway(P)(0.9977682)
428	CTNNA3	10q21.3	0	0	0	1	0	2	886	0.5955	0	1.52%	()
429	DDX42	17q23.3	2	0	0	0	0	2	128	0.5955	0	3.03%	()
430	GTF3C4	9q34.13	1	0	0	0	0	2	136	0.5955	0	1.52%	()
431	CD164	6q21	0	0	0	1	0	2	121	0.5955	0	1.52%	()
432	LAMB4	7q31.1	1	0	0	0	0	2	621	0.5955	0	1.52%	()
433	ABCA8	17q24.2	1	0	0	0	0	2	44	0.5955	0	1.52%	()
434	COL6A3	2q37.3	4	0	0	0	0	2	330	0.5955	0	6.06%	inhibition of cellular proliferation by gleevec(B)(0.9127088)
435	ACCN1	17q12	1	0	0	1	0	2	52	0.5955	0	3.03%	()
436	TSHR	14q31.1	1	0	0	0	0	2	810	0.5955	1	1.52%	()
437	MDC1	6p21.33	1	0	0	0	0	2	85	0.5955	0	1.52%	()
438	CARD6	5p13.1	2	0	0	1	0	2	62	0.5955	0	4.55%	()
439	GPR50	23q28	1	0	0	2	0	2	366	0.5955	0	4.55%	Heterotrimeric G-protein signaling pathway-Gi alpha and Gs alpha mediated pathway(P)(0.9260524)-Neuroactive ligand-receptor interaction(K)(0.9978356)
440	DNAH11	7p15.3	2	0	0	1	0	2	134	0.5955	0	4.55%	()
441	NDUFA10	2q37.3	0	0	0	1	0	2	1332	0.5955	0	1.52%	"Amino sugar and nucleotide sugar metabolism(K)(0.992797)-Glucose Regulation of Insulin Secretion(R)(0.9986562)-Valine, leucine and isoleucine degradation(K)(0.9389102)"
442	NLGN1	3q26.31	1	0	0	0	0	2	135	0.5955	0	1.52%	()
443	TXNRD2	22q11.21	1	0	0	0	0	2	99	0.5955	0	1.52%	()
444	REV1	2q11.2	1	0	0	0	0	2	85	0.5955	0	1.52%	()
445	PDE4B	1p31.3	1	0	0	1	0	2	223	0.5955	0	3.03%	Purine metabolism(K)(0.9988444)
446	ALMS1	2p13.2	1	0	0	0	0	2	83	0.5955	0	1.52%	()
447	CCDC99	5q35.1	1	0	0	2	0	2	96	0.5955	0	4.55%	M Phase(R)(0.996981)
448	CLDN16	3q28	1	0	0	0	0	2	298	0.5955	0	1.52%	()
449	RNF25	2q35	1	0	0	0	0	2	136	0.5955	0	1.52%	()
450	SUMF1	3p26.2	0	0	0	1	0	2	121	0.5955	0	1.52%	()
451	SEC23B	20p11.23	1	0	0	2	0	2	167	0.5955	0	4.55%	Protein processing in endoplasmic reticulum(K)(0.998149)
452	ATP1A3	19q13.2	1	0	0	0	0	1	287	0.7374	0	1.52%	()
453	TCF4	18q21.2	1	0	0	1	0	1	599	0.7374	0	3.03%	Wnt(C)(0.9958372)
454	ASAP1	8q24.21	1	0	0	0	0	1	937	0.7374	0	1.52%	()
455	ACOX3	4p16.1	0	0	0	1	0	1	1269	0.7374	0	1.52%	()
456	PPP2CB	8p12	0	0	0	2	0	1	1342	0.7374	0	3.03%	Signalling by NGF(R)(0.990131)-Tight junction(K)(0.9981028)
457	VCL	10q22.2	0	0	0	1	0	1	698	0.7374	0	1.52%	()
458	DCTN1	2p13.1	1	0	0	0	0	1	399	0.7374	0	1.52%	()
459	MTMR1	23q28	0	0	0	2	0	1	1131	0.7374	0	3.03%	Metabolic pathways(K)(0.998204)
460	LAMB1	7q31.1	1	0	0	0	0	1	665	0.7374	0	1.52%	()
461	SLC18A3	10q11.23	0	0	0	1	0	1	42	0.7374	0	1.52%	()
462	PRKCB	16p12.1	0	0	0	1	0	1	2397	0.7374	0	1.52%	()
463	AIFM1	23q25	0	0	0	6	0	1	497	0.7374	0	9.09%	Apoptosis(K)(0.9981744)-Sphingosine 1-phosphate (S1P) pathway(N)(0.9973242)-TNF receptor signaling pathway(N)(0.9973106)-TRAIL signaling pathway(N)(0.9719034)
464	IL5	5q31.1	0	0	0	2	0	1	1126	0.7374	0	3.03%	BMP receptor signaling(N)(0.8647964)-Cytokine-cytokine receptor interaction(K)(0.99542)-Hematopoietic cell lineage(K)(0.9760504)-IL1-mediated signaling events(N)(0.9785798)-TNF receptor signaling pathway(N)(0.9948066)
465	XRCC1	19q13.31	1	0	0	0	0	1	135	0.7374	0	1.52%	()
466	ALDOC	17q11.2	1	0	0	0	0	1	1221	0.7374	0	1.52%	()
467	SRP19	5q22.2	0	0	0	3	0	1	56	0.7374	0	4.55%	Insulin Synthesis and Secretion(R)(0.9993178)
468	DTYMK	2q37.3	0	0	0	1	0	1	1134	0.7374	0	1.52%	"Amino sugar and nucleotide sugar metabolism(K)(0.9915886)-Glucose Regulation of Insulin Secretion(R)(0.8869418)-Pyrimidine metabolism(K)(0.993579)-Valine, leucine and isoleucine degradation(K)(0.9281352)"
469	MME	3q25.2	0	1	0	0	0	1	269	0.7374	0	1.52%	()
470	ELA2	19p13.3	0	0	0	2	0	1	39	0.7374	0	3.03%	()
471	C1S	12p13.31	0	1	0	0	0	1	274	0.7374	0	1.52%	()
472	DNAH5	5p15.2	3	0	0	1	0	1	146	0.7374	0	6.06%	Huntington disease(P)(0.9987344)-lissencephaly gene (lis1) in neuronal migration and development(B)(0.9979048)
473	CAB39L	13q14.3	0	0	0	4	0	1	62	0.7374	0	6.06%	mTOR signaling pathway(K)(0.9965322)
474	UCHL1	4p13	0	0	0	1	0	1	201	0.7374	0	1.52%	Parkinson disease(P)(0.8964672)
475	POMGNT1	1p34.1	1	0	0	0	0	1	3	0.7374	0	1.52%	()
