# Supplementary material for: DriverNet: uncovering the impact of somatic driver mutations on transcriptional networks in cancer
Source: Genome Biol. 2012 Dec 22;13(12):R124. doi: 10.1186/gb-2012-13-12-r124 (PMC4056374; doi:10.1186/gb-2012-13-12-r124)
Supplement: Additional file 15 — Ranked list of candidate driver genes for the GBM dataset. rank: rank of the gene according to DriverNet, gene: gene symbol, gband: gene chromosome location and gene band, SNV.Indel: number of cases with SNV or indel in that specific gene, HLAMP: number of cases with copy number high-level amplifications, AMP: number of cases with copy number amplifications, HOMD: number of cases with copy number homozygous deletions, HETD: number of cases with copy number hemizygous deletions, covered events: the number of events (edges) connected to the gene on the left of the bipartite graph, node degree: the number of genes connected to the gene of interest in the influence graph, p.value: P value corrected for the multiple test using the Benjamini-Hochberg approach, CGC.status: Cancer Gene Census (CGC) membership status (1 = found in CGC, 0 = not in CGC), percentage.event: percentage of cases with genomic aberrations in the gene of interest, p.way: top pathways associated with outlying genes (posterior probability > 0.8); numbers in parentheses show the posterior probability. [file gb-2012-13-12-r124-S15.TXT]

rank	gene	gband	SNV.Indel	HLAMP	AMP	HOMD	HETD	covered_events	node_degree	p.value	CGC.status	percentage.event	as.character(p.way)
1	TP53	17p13.1	38	0	0	0	0	2716	1976	0	1	31.67%	Amyotrophic lateral sclerosis (ALS)(K)(0.9945956)-Apoptosis signaling pathway(P)(0.9868626)-BARD1 signaling events(N)(0.9944294)-BMP receptor signaling(N)(0.991954)-Cell Cycle Checkpoints(R)(0.9993436)-Cell cycle(K)(0.9963118)-Glypican pathway(N)(0.9935104)-Huntington disease(P)(0.9967392)-Huntington's disease(K)(0.9975574)-Hypoxic and oxygen homeostasis regulation of HIF-1-alpha(N)(0.9890912)-IFN-gamma pathway(N)(0.9969518)-MAPK signaling pathway(K)(0.99656)-Neurotrophin signaling pathway(K)(0.9920914)-Pathways in cancer(K)(0.9987326)-Plasma membrane estrogen receptor signaling(N)(0.9958854)-Prostate cancer(K)(0.98192)-Signaling by Aurora kinases(N)(0.96546)-Signaling events mediated by HDAC Class I(N)(0.996371)-TGFBR(C)(0.9978934)-TNF receptor signaling pathway(N)(0.9984048)-Wnt signaling pathway(K)(0.9968546)-Wnt signaling pathway(P)(0.9978382)-cell cycle: g1/s check point(B)(0.8502462)-hypoxia and p53 in the cardiovascular system(B)(0.980572)-p53 signaling pathway(K)(0.9962578)-p75(NTR)-mediated signaling(N)(0.995315)-regulation of transcriptional activity by pml(B)(0.9487842)-telomeres telomerase cellular aging and immortality(B)(0.9908872)-tumor suppressor arf inhibits ribosomal biogenesis(B)(0.9867432)
2	EGFR	7p11.2	20	43	0	3	0	1875	1700	0	1	41.67%	Adherens junction(K)(0.9958758)-Alpha6Beta4Integrin(C)(0.9936396)-Calcium signaling pathway(K)(0.9989538)-Canonical NF-kappaB pathway(N)(0.9384892)-Cytokine-cytokine receptor interaction(K)(0.9988068)-Dorso-ventral axis formation(K)(0.9912996)-EGF receptor signaling pathway(P)(0.9907252)-EGFR1(C)(0.9979372)-Endocytosis(K)(0.9986076)-Endothelins(N)(0.9811454)-Epithelial cell signaling in Helicobacter pylori infection(K)(0.9939208)-ErbB signaling pathway(K)(0.982319)-Focal adhesion(K)(0.9957358)-Gap junction(K)(0.9964656)-GnRH signaling pathway(K)(0.9942328)-MAPK signaling pathway(K)(0.9983422)-Pathways in cancer(K)(0.999118)-Plasma membrane estrogen receptor signaling(N)(0.9813144)-Prostate cancer(K)(0.983418)-Proteogylcan syndecan-mediated signaling events(N)(0.9979074)-Regulation of Telomerase(N)(0.997128)-Regulation of actin cytoskeleton(K)(0.9972294)-Signaling by EGFR(R)(0.9145968)-Signaling events mediated by PTP1B(N)(0.9885292)-Thromboxane A2 receptor signaling(N)(0.9844658)
3	MTAP	9p21.3	0	0	0	53	0	1395	1121	0	0	44.17%	Metabolic pathways(K)(0.9989558)
4	CDKN2A	9p21.3	2	0	0	53	0	820	1031	0	1	45.83%	Androgen-mediated signaling(N)(0.9760448)-Cell cycle(K)(0.9987272)-FOXM1 transcription factor network(N)(0.997161)-Glioma(K)(0.9950546)-Glypican pathway(N)(0.9985126)-Hypoxic and oxygen homeostasis regulation of HIF-1-alpha(N)(0.9975054)-Melanoma(K)(0.9876162)-Pathways in cancer(K)(0.9988964)-Regulation of retinoblastoma protein(N)(0.9959402)-TRAIL signaling pathway(N)(0.9967734)-cell cycle: g1/s check point(B)(0.9813002)-ctcf: first multivalent nuclear factor(B)(0.9896454)-p53 pathway(P)(0.9427466)-p53 signaling pathway(K)(0.9952836)-tumor suppressor arf inhibits ribosomal biogenesis(B)(0.995248)
5	PIK3R1	5q13.1	11	0	0	0	0	595	2377	0	1	9.17%	Aldosterone-regulated sodium reabsorption(K)(0.9900176)-Angiopoietin receptor Tie2-mediated signaling(N)(0.9817654)-Apoptosis(K)(0.890543)-B cell receptor signaling pathway(K)(0.9413496)-Cell surface interactions at the vascular wall(R)(0.9958416)-Chemokine signaling pathway(K)(0.9916246)-EGFR1(C)(0.9983444)-Ephrin B reverse signaling(N)(0.8750478)-Fc gamma R-mediated phagocytosis(K)(0.9945422)-IFN-gamma pathway(N)(0.9878192)-IL6-mediated signaling events(N)(0.979272)-Insulin signaling pathway(K)(0.9916684)-Integrin signalling pathway(P)(0.9965978)-Jak-STAT signaling pathway(K)(0.9748584)-Leukocyte transendothelial migration(K)(0.9949422)-NOTCH(C)(0.9946426)-Natural killer cell mediated cytotoxicity(K)(0.9949874)-Nectin adhesion pathway(N)(0.9857754)-Neurotrophic factor-mediated Trk receptor signaling(N)(0.896541)-Pathways in cancer(K)(0.998284)-Phosphatidylinositol signaling system(K)(0.9902028)-Progesterone-mediated oocyte maturation(K)(0.9438518)-Prostate cancer(K)(0.9044924)-Proteogylcan syndecan-mediated signaling events(N)(0.9972144)-Reelin signaling pathway(N)(0.9534214)-Regulation of actin cytoskeleton(K)(0.995442)-Signaling events mediated by VEGFR1 and VEGFR2(N)(0.8042258)-Signaling events mediated by the Hedgehog family(N)(0.9932178)-Signalling by NGF(R)(0.9918226)-TCR signaling in naive CD4+ T cells(N)(0.9878088)-TGFBR(C)(0.997815)-Toll-like receptor signaling pathway(K)(0.9637978)-a6b1 and a6b4 Integrin signaling(N)(0.8803936)-mTOR signaling pathway(K)(0.9503668)-role of erbb2 in signal transduction and oncology(B)(0.9148276)-the igf-1 receptor and longevity(B)(0.972999)
6	PTEN	10q23.31	33	0	0	7	0	539	1456	0	1	33.33%	Endothelins(N)(0.9919466)-Focal adhesion(K)(0.9983922)-Glypican pathway(N)(0.9143934)-Hypoxia response via HIF activation(P)(0.9539224)-IFN-gamma pathway(N)(0.9961606)-Inflammation mediated by chemokine and cytokine signaling pathway(P)(0.9950788)-Inositol phosphate metabolism(K)(0.9910558)-Nectin adhesion pathway(N)(0.9796454)-Pathways in cancer(K)(0.9986514)-Phosphatidylinositol signaling system(K)(0.9980796)-Prostate cancer(K)(0.995313)-Proteogylcan syndecan-mediated signaling events(N)(0.9976128)-Signaling events mediated by Stem cell factor receptor (c-Kit)(N)(0.9912544)-Signalling by NGF(R)(0.9984788)-TCR signaling in naive CD4+ T cells(N)(0.9969918)-TRAIL signaling pathway(N)(0.9961566)-Tight junction(K)(0.9981808)-ctcf: first multivalent nuclear factor(B)(0.960916)-p53 pathway(P)(0.9889666)-p53 signaling pathway(K)(0.9974692)-skeletal muscle hypertrophy is regulated via akt-mtor pathway(B)(0.9347092)
7	CYP27B1	12q14.1	3	16	0	1	0	527	1154	0	0	16.67%	Metabolic pathways(K)(0.9991708)
8	PIK3CA	3q26.32	6	3	0	0	0	454	2397	0	1	7.50%	Aldosterone-regulated sodium reabsorption(K)(0.9747882)-Alpha6Beta4Integrin(C)(0.9894222)-Amoebiasis(K)(0.992137)-Apoptosis(K)(0.9366454)-B cell receptor signaling pathway(K)(0.9779566)-Bacterial invasion of epithelial cells(K)(0.9480538)-Cell surface interactions at the vascular wall(R)(0.9983048)-EGFR1(C)(0.9963082)-Endothelin signaling pathway(P)(0.8806678)-Fc gamma R-mediated phagocytosis(K)(0.997604)-Focal adhesion(K)(0.974787)-Glypican pathway(N)(0.9543646)-IL6-mediated signaling events(N)(0.9951052)-Inositol phosphate metabolism(K)(0.8250944)-Insulin signaling pathway(K)(0.9949206)-Leukocyte transendothelial migration(K)(0.9874036)-Pathways in cancer(K)(0.9988072)-Phosphatidylinositol signaling system(K)(0.968864)-Progesterone-mediated oocyte maturation(K)(0.9887404)-Reelin signaling pathway(N)(0.9764776)-Regulation of actin cytoskeleton(K)(0.991783)-Signaling by EGFR(R)(0.9892966)-Signaling events mediated by Stem cell factor receptor (c-Kit)(N)(0.8233764)-Signaling events mediated by the Hedgehog family(N)(0.966395)-Signaling events regulated by Ret tyrosine kinase(N)(0.989253)-Signalling by NGF(R)(0.906202)-TNF receptor signaling pathway(N)(0.9829362)-Toll-like receptor signaling pathway(K)(0.9864878)-a6b1 and a6b4 Integrin signaling(N)(0.9143008)-b cell survival pathway(B)(0.9277446)-mTOR signaling pathway(K)(0.9895518)-nfat and hypertrophy of the heart (B)(0.914906)-p53 pathway(P)(0.9469074)-p75(NTR)-mediated signaling(N)(0.9596418)-skeletal muscle hypertrophy is regulated via akt-mtor pathway(B)(0.9785848)
9	IDH1	2q33.3	8	0	0	0	0	291	1254	0	1	6.67%	Glutathione metabolism(K)(0.9982246)-Metabolic pathways(K)(0.9988502)-Metabolism of lipids and lipoproteins(R)(0.9975098)-Peroxisome(K)(0.9967278)
10	PDGFRA	4q12	3	10	0	0	0	251	1296	0	1	8.33%	Angiogenesis(P)(0.9949926)-Calcium signaling pathway(K)(0.9974974)-Cytokine-cytokine receptor interaction(K)(0.9992636)-Endocytosis(K)(0.9988084)-Focal adhesion(K)(0.9977504)-Gap junction(K)(0.9978178)-MAPK signaling pathway(K)(0.997347)-Pathways in cancer(K)(0.997003)-Regulation of actin cytoskeleton(K)(0.9971004)-Signaling by PDGF(R)(0.993782)
11	SEC61G	7p11.2	0	31	0	3	0	239	377	0	0	28.33%	Insulin Synthesis and Secretion(R)(0.997528)-Phagosome(K)(0.9984966)-Protein export(K)(0.9907254)-Protein processing in endoplasmic reticulum(K)(0.9988178)-Vibrio cholerae infection(K)(0.9966084)
12	CDK4	12q14.1	0	17	0	1	0	175	1322	0	1	15.00%	BMP receptor signaling(N)(0.9963052)-Cell Cycle Checkpoints(R)(0.9800026)-Cell cycle(K)(0.988993)-Endothelins(N)(0.9177534)-FOXM1 transcription factor network(N)(0.9912238)-IFN-gamma pathway(N)(0.9976704)-IL1-mediated signaling events(N)(0.9853714)-Pathways in cancer(K)(0.998667)-Plasma membrane estrogen receptor signaling(N)(0.9966598)-Regulation of retinoblastoma protein(N)(0.9966778)-T cell receptor signaling pathway(K)(0.9964842)-TGFBR(C)(0.9969758)-TNF receptor signaling pathway(N)(0.984951)-TRAIL signaling pathway(N)(0.9932222)-Tight junction(K)(0.9982708)-p53 signaling pathway(K)(0.9981922)
13	POLR2B	4q12	0	2	0	0	0	172	1635	0	0	1.67%	HIV Life Cycle(R)(0.9907528)-Huntington's disease(K)(0.9964682)-Metabolic pathways(K)(0.997276)-Purine metabolism(K)(0.8436258)-Transcription(R)(0.9980612)
14	PIK3C2G	12p12.3	2	0	0	1	0	166	1474	0	0	2.50%	EGF receptor signaling pathway(P)(0.9964424)-Integrin signalling pathway(P)(0.9977264)-Metabolic pathways(K)(0.9975518)-T cell activation(P)(0.9982202)-fmlp induced chemokine gene expression in hmc-1 cells(B)(0.9260178)
15	RB1	13q14.2	9	0	0	3	0	139	1060	0	1	10.00%	AndrogenReceptor(C)(0.998207)-Cell cycle(K)(0.9986334)-DNA Replication(R)(0.9628924)-FAS signaling pathway (CD95)(N)(0.9166248)-FOXM1 transcription factor network(N)(0.99288)-G1/S Transition(R)(0.9902896)-Glioma(K)(0.9597332)-ID(C)(0.9979346)-Pathways in cancer(K)(0.9991658)-Prostate cancer(K)(0.99438)-Regulation of retinoblastoma protein(N)(0.983724)-TGFBR(C)(0.996831)-TNF receptor signaling pathway(N)(0.9977546)-TRAIL signaling pathway(N)(0.9974494)-mechanism of gene regulation by peroxisome proliferators via ppara(B)(0.991086)-regulation of transcriptional activity by pml(B)(0.9624454)-tumor suppressor arf inhibits ribosomal biogenesis(B)(0.9606688)
16	PRKCZ	1p36.33	2	0	0	2	0	127	1772	0	0	3.33%	BMP receptor signaling(N)(0.8887488)-Endocytosis(K)(0.9991782)-Glypican pathway(N)(0.9664518)-Heterotrimeric G-protein signaling pathway-Gq alpha and Go alpha mediated pathway(P)(0.9944712)-Inflammation mediated by chemokine and cytokine signaling pathway(P)(0.996318)-Insulin signaling pathway(K)(0.9923492)-Proteogylcan syndecan-mediated signaling events(N)(0.9739164)-TNF alpha/NF-kB(C)(0.9983276)-TNF receptor signaling pathway(N)(0.9056168)-Wnt signaling pathway(P)(0.9909602)
17	IFNA1	9p21.3	0	0	0	29	0	115	629	0	0	24.17%	Cytokine-cytokine receptor interaction(K)(0.9980736)-Cytosolic DNA-sensing pathway(K)(0.9986822)-Jak-STAT signaling pathway(K)(0.9992288)-Natural killer cell mediated cytotoxicity(K)(0.998728)-RIG-I-like receptor signaling pathway(K)(0.9973744)-Regulation of autophagy(K)(0.9968082)-TCR signaling in naive CD8+ T cells(N)(0.9980032)-Toll-like receptor signaling pathway(K)(0.9976216)-double stranded rna induced gene expression(B)(0.9819014)-signal transduction through il1r(B)(0.8621532)
18	NOS3	7q36.1	2	0	0	0	0	107	1743	0	0	1.67%	Angiopoietin receptor Tie2-mediated signaling(N)(0.9110368)-Metabolic pathways(K)(0.9990308)-VEGF signaling pathway(K)(0.9571592)
19	NUP107	12q15	0	8	0	1	0	102	512	0	0	7.50%	HIV Life Cycle(R)(0.9796196)-Host Interactions of HIV factors(R)(0.998699)-Influenza Life Cycle(R)(0.9960018)-M Phase(R)(0.9949884)-Metabolism of carbohydrates(R)(0.9949068)
20	PPP2R5D	6p21.1	1	0	0	0	0	86	1339	0	0	0.83%	IFN-gamma pathway(N)(0.9980282)-M Phase(R)(0.9970386)-Wnt signaling pathway(K)(0.9956794)-keratinocyte differentiation(B)(0.9300822)
21	KLHL9	9p21.3	0	0	0	26	0	82	223	0	0	21.67%	Signaling by Aurora kinases(N)(0.9906018)-Ubiquitin mediated proteolysis(K)(0.9979556)
22	ITGB3	17q21.32	3	0	0	0	0	79	1344	0	0	2.50%	Arrhythmogenic right ventricular cardiomyopathy (ARVC)(K)(0.998978)-Cell surface interactions at the vascular wall(R)(0.9987996)-Integrin cell surface interactions(R)(0.8323266)-Integrins in angiogenesis(N)(0.8129414)-Phagosome(K)(0.996959)-Regulation of actin cytoskeleton(K)(0.9966504)-Signaling by TGF beta(R)(0.8847826)-control of skeletal myogenesis by hdac and calcium/calmodulin-dependent kinase (camk)(B)(0.8042272)
23	NF1	17q11.2	16	0	0	2	0	77	571	0	1	15.00%	FOXA transcription factor networks(N)(0.9885082)-MAPK signaling pathway(K)(0.997624)-Proteogylcan syndecan-mediated signaling events(N)(0.9978044)-chromatin remodeling by hswi/snf atp-dependent complexes(B)(0.990647)
24	PAPSS1	4q25	0	1	0	1	0	73	1199	0	0	1.67%	Metabolic pathways(K)(0.9986424)-Purine metabolism(K)(0.980073)
25	AHCYL1	1p13.3	0	1	0	0	0	68	1130	2.00E-04	0	0.83%	Fructose and mannose metabolism(K)(0.957429)-Glycosaminoglycan biosynthesis - heparan sulfate(K)(0.8528134)-Oxidative phosphorylation(K)(0.9953502)-Phosphatidylinositol signaling system(K)(0.8010394)
26	ERBB2	17q12	7	0	0	3	0	67	739	2.00E-04	1	8.33%	Adherens junction(K)(0.9985088)-Alpha6Beta4Integrin(C)(0.9961546)-Calcium signaling pathway(K)(0.999217)-EGF receptor signaling pathway(P)(0.998298)-Focal adhesion(K)(0.9990222)-Non-small cell lung cancer(K)(0.8922822)-Pathways in cancer(K)(0.998847)-Prostate cancer(K)(0.9945744)-a6b1 and a6b4 Integrin signaling(N)(0.9945526)
27	MDM2	12q15	1	11	0	1	0	66	1407	2.00E-04	1	10.83%	Androgen-mediated signaling(N)(0.8861016)-AndrogenReceptor(C)(0.9975684)-Aurora B signaling(N)(0.8307062)-Cell Cycle Checkpoints(R)(0.9992068)-Cell cycle(K)(0.992472)-Endocytosis(K)(0.9982508)-Pathways in cancer(K)(0.9988908)-Signalling by NGF(R)(0.9963906)-TRAIL signaling pathway(N)(0.9919212)-Ubiquitin mediated proteolysis(K)(0.9984394)-hypoxia and p53 in the cardiovascular system(B)(0.8709528)-p53 signaling pathway(K)(0.9727916)
28	PIK3C2B	1q32.1	1	4	0	0	0	65	1495	2.00E-04	0	4.17%	EGF receptor signaling pathway(P)(0.9970056)-EGFR1(C)(0.9962508)-Integrin signalling pathway(P)(0.9948916)-Metabolic pathways(K)(0.9987212)-Signaling events mediated by Stem cell factor receptor (c-Kit)(N)(0.9899982)
29	MAPK9	5q35.3	2	0	0	0	0	62	2023	3.00E-04	0	1.67%	Alzheimer disease-amyloid secretase pathway(P)(0.9595274)-EGF receptor signaling pathway(P)(0.8825176)-Huntington disease(P)(0.994153)-IFN-gamma pathway(N)(0.9791102)-Insulin signaling pathway(K)(0.9962246)-NOD-like receptor signaling pathway(K)(0.9971484)-Oxidative stress response(P)(0.9712154)-Pathways in cancer(K)(0.821817)-Plasma membrane estrogen receptor signaling(N)(0.9297538)-Protein processing in endoplasmic reticulum(K)(0.9982592)-RIG-I-like receptor signaling pathway(K)(0.975063)-Regulation of retinoblastoma protein(N)(0.998196)-TRAIL signaling pathway(N)(0.953609)-Toll-like receptor signaling pathway(K)(0.9777166)-Wnt signaling pathway(K)(0.990181)
30	PIGA	23p22.2	0	0	0	7	0	59	1304	3.00E-04	0	5.83%	Metabolic pathways(K)(0.9990498)-Metabolism of proteins(R)(0.9987254)
31	CCT6A	7p11.2	0	6	0	0	0	53	201	0.0013	0	5.00%	Metabolism of proteins(R)(0.9990022)
32	ITPR3	6p21.31	4	0	0	0	0	49	1177	0.0022	0	3.33%	Alzheimer's disease(K)(0.9979332)-B cell activation(P)(0.981748)-Calcium signaling pathway(K)(0.9946836)-Gap junction(K)(0.9971954)-GnRH signaling pathway(K)(0.960305)-Heterotrimeric G-protein signaling pathway-Gq alpha and Go alpha mediated pathway(P)(0.9986296)-Opioid Signalling(R)(0.986246)-Phosphatidylinositol signaling system(K)(0.9945646)-Salivary secretion(K)(0.9976874)-Signalling by NGF(R)(0.9980276)-Taste transduction(K)(0.9963886)-Vascular smooth muscle contraction(K)(0.8794758)-Wnt signaling pathway(P)(0.999046)
33	ATP6AP1	23q28	0	0	0	5	0	48	1412	0.0024	0	4.17%	Lysosome(K)(0.9979308)-Metabolic pathways(K)(0.9977258)-Phagosome(K)(0.9982232)
34	RET	10q11.21	1	0	0	3	0	46	704	0.0031	1	3.33%	Endocytosis(K)(0.9969448)-Endothelin signaling pathway(P)(0.9888516)-Heterotrimeric G-protein signaling pathway-Gi alpha and Gs alpha mediated pathway(P)(0.9988444)-Pathways in cancer(K)(0.9991452)-Signaling events regulated by Ret tyrosine kinase(N)(0.9982726)
35	AKT3	1q44	0	2	0	0	0	46	1811	0.0031	0	1.67%	Adipocytokine signaling pathway(K)(0.9397284)-Fc gamma R-mediated phagocytosis(K)(0.8801048)-Focal adhesion(K)(0.9915838)-Glypican pathway(N)(0.9073552)-Huntington disease(P)(0.9990056)-Insulin signaling pathway(K)(0.993613)-MAPK signaling pathway(K)(0.9993052)-Pathways in cancer(K)(0.996138)-Progesterone-mediated oocyte maturation(K)(0.9761124)-Signalling by NGF(R)(0.9992566)-Tight junction(K)(0.9995778)
36	OS9	12q14.1	0	14	0	1	0	46	244	0.0031	0	12.50%	Hypoxic and oxygen homeostasis regulation of HIF-1-alpha(N)(0.9968272)-Protein processing in endoplasmic reticulum(K)(0.997975)
37	PANK1	10q23.31	0	0	0	2	0	45	1122	0.0036	0	1.67%	Steroid biosynthesis(K)(0.9986688)-Terpenoid backbone biosynthesis(K)(0.9837976)
38	PSPH	7p11.2	0	8	0	0	0	45	1125	0.0036	0	6.67%	Metabolic pathways(K)(0.9984398)
39	CDKN2B	9p21.3	0	0	0	52	0	43	877	0.0046	0	43.33%	Cell cycle(K)(0.998068)-Glypican pathway(N)(0.996083)-IFN-gamma pathway(N)(0.9972084)-Pathways in cancer(K)(0.9991348)-Small cell lung cancer(K)(0.9637136)-TGF-beta signaling pathway(K)(0.9977794)-cell cycle: g1/s check point(B)(0.9927684)
40	RPL10	23q28	0	0	0	5	0	40	313	0.0068	0	4.17%	Influenza Life Cycle(R)(0.9984012)-Metabolism of proteins(R)(0.9959262)-Ribosome(K)(0.932824)
41	PRKDC	8q11.21	4	0	0	0	0	37	802	0.0102	0	3.33%	Cell cycle(K)(0.9973378)-DNA Repair(R)(0.9976464)-FAS signaling pathway (CD95)(N)(0.8708124)-Glypican pathway(N)(0.957836)-TRAIL signaling pathway(N)(0.9962586)
42	KRAS	12p12.1	1	0	0	1	0	34	1948	0.0141	1	1.67%	MAPK signaling pathway(K)(0.9979496)-Progesterone-mediated oocyte maturation(K)(0.9761698)-Signaling by PDGF(R)(0.991831)-Small cell lung cancer(K)(0.8530276)-Tight junction(K)(0.997323)
43	AKT1	14q32.33	0	1	0	0	0	33	2455	0.0164	1	0.83%	Adipocytokine signaling pathway(K)(0.992936)-FoxO family signaling(N)(0.9939556)-HIF-1-alpha transcription factor network(N)(0.867947)
44	RAP1B	12q15	0	5	0	0	0	33	1461	0.0164	0	4.17%	Chemokine signaling pathway(K)(0.9980004)-Formation of Platelet plug(R)(0.9972626)-IFN-gamma pathway(N)(0.9828062)-Leukocyte transendothelial migration(K)(0.933675)
45	PRKX	23p22.33	0	0	0	1	0	30	1639	0.0297	0	0.83%	prion pathway(B)(0.9229358)
46	SNRPE	1q32.1	0	3	0	0	0	30	366	0.0297	0	2.50%	Formation and Maturation of mRNA Transcript(R)(0.857369)
47	POLR2H	3q27.1	0	1	0	0	0	30	1755	0.0297	0	0.83%	DNA Repair(R)(0.9893408)-HIV Life Cycle(R)(0.9796772)-Huntington's disease(K)(0.9961742)-Influenza Life Cycle(R)(0.9969828)-Metabolic pathways(K)(0.9969218)-TNF alpha/NF-kB(C)(0.9964172)
48	GNRHR	4q13.2	0	0	0	1	0	28	565	0.0426	0	0.83%	GnRH signaling pathway(K)(0.9980818)-Heterotrimeric G-protein signaling pathway-Gq alpha and Go alpha mediated pathway(P)(0.9960692)-Neuroactive ligand-receptor interaction(K)(0.994063)-Receptor-ligand complexes bind G proteins(R)(0.983744)
49	CENPC1	4q13.2	0	0	0	1	0	27	96	0.0482	0	0.83%	M Phase(R)(0.998289)
50	PIK3CD	1p36.22	0	0	0	1	0	26	1596	0.0572	0	0.83%	Alpha6Beta4Integrin(C)(0.8602256)-Basal cell carcinoma(K)(0.995842)-Chagas disease(K)(0.9538628)-Fc gamma R-mediated phagocytosis(K)(0.992783)
51	ITGB2	21q22.3	2	0	0	0	0	26	1078	0.0572	0	1.67%	HIF-1-alpha transcription factor network(N)(0.939277)-Inflammation mediated by chemokine and cytokine signaling pathway(P)(0.892235)-Integrin cell surface interactions(R)(0.8919932)-Natural killer cell mediated cytotoxicity(K)(0.8908334)-Phagosome(K)(0.9987996)-Regulation of actin cytoskeleton(K)(0.9986544)
52	ACSL4	23q22.3	0	0	0	7	0	25	1259	0.0659	0	5.83%	Metabolic pathways(K)(0.9983892)-Peroxisome(K)(0.9980438)
53	FLT3	13q12.2	1	3	0	0	0	25	620	0.0659	1	3.33%	Cytokine-cytokine receptor interaction(K)(0.9985818)-Hematopoietic cell lineage(K)(0.9972792)-Pathways in cancer(K)(0.987407)
54	IFNG	12q15	0	3	0	0	0	23	1546	0.0892	0	2.50%	Proteasome(K)(0.9566902)-TGF-beta signaling pathway(K)(0.9961786)
55	EP300	22q13.2	2	0	0	1	0	23	2220	0.0892	1	2.50%	Adherens junction(K)(0.9943812)-FOXM1 transcription factor network(N)(0.9510644)-Huntington disease(P)(0.993472)-Huntington's disease(K)(0.9960102)-IFN-gamma pathway(N)(0.9812762)-NOTCH(C)(0.967626)-Pathways in cancer(K)(0.9983446)-TGF-beta signaling pathway(K)(0.8904752)-TGFBR(C)(0.9982436)-Wnt signaling pathway(P)(0.998805)-Wnt(C)(0.9110028)-the information processing pathway at the ifn beta enhancer(B)(0.9650284)
56	CSF1R	5q33.1	1	0	0	0	0	23	836	0.0892	0	0.83%	()
57	COL9A3	20q13.33	0	0	0	3	0	22	223	0.1063	0	2.50%	Integrin signalling pathway(P)(0.9991286)
58	SSR4	23q28	0	0	0	5	0	21	200	0.1214	0	4.17%	Protein processing in endoplasmic reticulum(K)(0.9972416)
59	GNB1	1p36.33	0	0	0	1	0	21	1721	0.1214	0	0.83%	BCR signaling pathway(N)(0.9943358)-Formation of Platelet plug(R)(0.9978434)
60	MAPK8IP3	16p13.3	1	0	0	0	0	21	267	0.1214	0	0.83%	MAPK signaling pathway(K)(0.853774)
61	GRB7	17q12	0	0	0	3	0	20	500	0.1378	0	2.50%	Angiogenesis(P)(0.9986854)-Cell surface interactions at the vascular wall(R)(0.997972)-EGFR1(C)(0.9988006)-Ephrin B reverse signaling(N)(0.805117)-Signaling by PDGF(R)(0.9956046)-Signaling events regulated by Ret tyrosine kinase(N)(0.9963706)
62	AP1S2	23p22.2	0	0	0	7	0	20	264	0.1378	0	5.83%	Host Interactions of HIV factors(R)(0.9950754)-Lysosome(K)(0.997121)-Membrane Trafficking(R)(0.9978012)
63	MARS	12q13.3	0	8	0	0	0	20	68	0.1378	0	6.67%	Aminoacyl-tRNA biosynthesis(K)(0.998846)
64	CCK	3p22.1	1	0	0	0	0	20	183	0.1378	0	0.83%	Class A/1 (Rhodopsin-like receptors)(R)(0.9974044)
65	DCTN2	12q13.3	0	8	0	0	0	19	307	0.154	0	6.67%	G2/M Transition(R)(0.99375)-Huntington's disease(K)(0.9988336)-Vasopressin-regulated water reabsorption(K)(0.9764156)
66	MET	7q31.2	2	3	0	0	0	19	1344	0.154	1	4.17%	Adherens junction(K)(0.9986382)-Axon guidance(K)(0.9957718)-Cytokine-cytokine receptor interaction(K)(0.9979544)-Endocytosis(K)(0.9985474)-Focal adhesion(K)(0.9958538)-Malaria(K)(0.9178068)-Pathways in cancer(K)(0.9983702)-Plasma membrane estrogen receptor signaling(N)(0.8589924)-Proteogylcan syndecan-mediated signaling events(N)(0.9409522)-Regulation of retinoblastoma protein(N)(0.9953646)
67	FBXW7	4q31.3	1	0	0	0	0	19	398	0.154	1	0.83%	Metabolism of proteins(R)(0.8965482)-NOTCH(C)(0.9930792)
68	EIF3F	11p15.4	0	1	0	0	0	19	201	0.154	0	0.83%	Metabolism of proteins(R)(0.997429)
69	A2M	12p13.31	2	0	0	1	0	19	438	0.154	0	2.50%	Formation of Platelet plug(R)(0.9946394)-IL6-mediated signaling events(N)(0.9069406)-Metabolism of lipids and lipoproteins(R)(0.995005)-Signaling by Rho GTPases(R)(0.99645)
70	SFRS3	6p21.31	0	1	0	0	0	19	321	0.154	1	0.83%	Transcription(R)(0.9935128)
71	GRPR	23p22.2	0	0	0	6	0	18	491	0.1852	0	5.00%	Class A/1 (Rhodopsin-like receptors)(R)(0.984183)
72	MAPK14	6p21.31	0	1	0	0	0	17	2069	0.211	0	0.83%	Coregulation of Androgen receptor activity(N)(0.8417082)-Oxidative stress response(P)(0.9943368)-Signaling by BMP(R)(0.9195348)-TGFBR(C)(0.9983278)-bone remodeling(B)(0.9805532)-role of brca1 brca2 and atr in cancer susceptibility(B)(0.9018808)
73	TPK1	7q35	0	1	0	0	0	17	1121	0.211	0	0.83%	()
74	HSP90AA1	NA	1	0	0	0	0	17	1669	0.211	0	0.83%	()
75	LEF1	4q25	0	1	0	0	0	17	1233	0.211	0	0.83%	()
76	HSPA8	11q24.1	2	1	0	0	0	17	1264	0.211	0	2.50%	Membrane Trafficking(R)(0.8835984)
77	CCT2	12q15	1	6	0	0	0	17	201	0.211	0	5.00%	Metabolism of proteins(R)(0.9988174)
78	PSMD13	11p15.5	3	0	0	0	0	16	501	0.253	0	2.50%	Host Interactions of HIV factors(R)(0.9969462)-TNF alpha/NF-kB(C)(0.99621)
79	RRM2	2p25.1	0	1	0	0	0	16	1374	0.253	0	0.83%	G1/S Transition(R)(0.947619)-Metabolic pathways(K)(0.9984486)-p53 signaling pathway(K)(0.9978186)
80	CLOCK	4q12	2	4	0	0	0	15	30	0.2854	0	5.00%	Circadian rhythm - mammal(K)(0.8599092)-Circadian rhythm pathway(N)(0.9996866)
81	CHEK2	22q12.1	5	0	0	0	0	15	276	0.2854	1	4.17%	Cell Cycle Checkpoints(R)(0.9977386)-Cell cycle(K)(0.999361)-p53 signaling pathway(K)(0.997537)
82	RHOB	2p24.1	0	1	0	0	0	15	471	0.2854	0	0.83%	Signaling by Rho GTPases(R)(0.9989856)-p75(NTR)-mediated signaling(N)(0.996189)
83	H2AFB2	23q28	0	0	0	4	0	15	139	0.2854	0	3.33%	Systemic lupus erythematosus(K)(0.9942924)
84	CACNA1B	9q34.3	0	0	0	1	0	15	597	0.2854	0	0.83%	Calcium signaling pathway(K)(0.9983616)-MAPK signaling pathway(K)(0.9979172)-Synaptic Transmission(R)(0.986127)
85	SMG5	1q22	0	1	0	0	0	15	148	0.2854	0	0.83%	Regulation of Telomerase(N)(0.9954518)-Signaling events mediated by HDAC Class I(N)(0.9991978)
86	GRSF1	4q13.3	0	0	0	1	0	15	187	0.2854	0	0.83%	Influenza Life Cycle(R)(0.9932094)
87	CLN5	13q22.3	0	0	0	1	0	15	121	0.2854	0	0.83%	Lysosome(K)(0.9984908)
88	MAN1A1	6q22.31	1	0	0	1	0	14	1281	0.3254	0	1.67%	Metabolic pathways(K)(0.9979054)-Protein processing in endoplasmic reticulum(K)(0.9978836)
89	AVPR2	23q28	0	0	0	5	0	14	800	0.3254	0	4.17%	Proteogylcan syndecan-mediated signaling events(N)(0.984089)-Regulation of p38-alpha and p38-beta(N)(0.8654942)-Vasopressin-regulated water reabsorption(K)(0.9962836)
90	BRCA2	13q13.1	2	1	0	0	0	14	457	0.3254	1	2.50%	DNA Repair(R)(0.998749)-FOXM1 transcription factor network(N)(0.9986158)-Pathways in cancer(K)(0.9838022)
91	FGFR3	4p16.3	3	0	0	0	0	14	975	0.3254	1	2.50%	Regulation of actin cytoskeleton(K)(0.9986672)
92	POU2F1	1q24.1	1	0	0	0	0	14	1053	0.3254	0	0.83%	()
93	EBP	23p11.23	0	0	0	1	0	14	1123	0.3254	0	0.83%	()
94	TEK	9p21.2	4	0	0	7	0	14	188	0.3254	0	9.17%	Angiogenesis(P)(0.9992244)-Angiopoietin receptor Tie2-mediated signaling(N)(0.9985948)-Cell surface interactions at the vascular wall(R)(0.9986934)
95	GLP1R	6p21.2	0	1	0	0	0	14	272	0.3254	0	0.83%	()
96	GRLF1	19q13.32	1	0	0	1	0	13	489	0.3774	0	1.67%	Regulation of actin cytoskeleton(K)(0.9402736)-Signaling by Rho GTPases(R)(0.998329)
97	EDNRB	13q22.3	0	0	0	1	0	13	685	0.3774	0	0.83%	Endothelins(N)(0.9992172)
98	EPHA5	4q13.1	0	0	0	1	0	13	151	0.3774	0	0.83%	Axon guidance(K)(0.998406)
99	TRA2B	3q27.2	0	2	0	0	0	13	128	0.3774	0	1.67%	Spliceosome(K)(0.9965312)
100	KIT	4q12	1	9	0	0	0	13	870	0.3774	1	8.33%	Acute myeloid leukemia(K)(0.8045382)-Cytokine-cytokine receptor interaction(K)(0.9983402)-Endocytosis(K)(0.9991204)-Hematopoietic cell lineage(K)(0.9978672)-Melanogenesis(K)(0.8828422)-Pathways in cancer(K)(0.998391)-Signaling events mediated by Stem cell factor receptor (c-Kit)(N)(0.9282362)
101	CCT3	1q22	0	1	0	0	0	13	201	0.3774	0	0.83%	Metabolism of proteins(R)(0.9757104)
102	UBE2D3	4q24	0	0	0	1	0	12	1131	0.4384	0	0.83%	Class I PI3K signaling events mediated by Akt(N)(0.9934642)
103	C1QA	1p36.12	0	1	0	0	0	12	371	0.4384	0	0.83%	Chagas disease(K)(0.9393728)-Systemic lupus erythematosus(K)(0.9980872)
104	FGFR2	10q26.13	1	1	0	0	0	12	982	0.4384	1	1.67%	Endocytosis(K)(0.9986482)-FGF signaling pathway(P)(0.9742294)-MAPK signaling pathway(K)(0.998312)-Pancreatic cancer(K)(0.9114706)-Proteogylcan syndecan-mediated signaling events(N)(0.9973792)-Regulation of actin cytoskeleton(K)(0.9978276)
105	RPS6KA3	23p22.12	1	0	0	7	0	12	764	0.4384	0	6.67%	EGFR1(C)(0.9916188)-Melanoma(K)(0.956956)-Oocyte meiosis(K)(0.9837784)-Regulation of Androgen receptor activity(N)(0.8584072)-Signalling by NGF(R)(0.9955244)
106	CAPN3	15q15.1	1	0	0	0	0	12	264	0.4384	0	0.83%	Huntington disease(P)(0.999189)
107	TAF1B	2p25.1	0	1	0	0	0	12	136	0.4384	0	0.83%	Transcription(R)(0.9977078)
108	LAMP1	13q34	2	1	0	0	0	12	263	0.4384	0	2.50%	Lysosome(K)(0.9954858)-Phagosome(K)(0.9950618)
109	GNAI2	3p21.31	0	0	0	2	0	11	1377	0.4912	0	1.67%	()
110	PTCH1	9q22.32	2	1	0	0	0	11	744	0.4912	0	2.50%	Glypican pathway(N)(0.9942054)-Hedgehog signaling pathway(K)(0.99879)-Pathways in cancer(K)(0.9981386)-Signaling events mediated by the Hedgehog family(N)(0.9959372)
111	KPNA2	17q24.2	1	0	0	0	0	11	842	0.4912	0	0.83%	IL2 signaling events mediated by PI3K(N)(0.8308948)
112	WNT2	7q31.2	1	1	0	0	0	11	745	0.4912	0	1.67%	Pathways in cancer(K)(0.996198)
113	DIS3	13q22.1	0	0	0	1	0	11	59	0.4912	0	0.83%	RNA degradation(K)(0.9979858)
114	AGAP2	12q14.1	0	17	0	1	0	11	365	0.4912	0	15.00%	Endocytosis(K)(0.9982938)-p75(NTR)-mediated signaling(N)(0.9989338)
115	PHKG1	7p11.2	0	5	0	0	0	11	491	0.4912	0	4.17%	Calcium signaling pathway(K)(0.9982062)-Insulin signaling pathway(K)(0.9963704)-Metabolism of carbohydrates(R)(0.9985382)
116	MYST4	10q22.2	3	0	0	0	0	11	606	0.4912	1	2.50%	Wnt signaling pathway(P)(0.9984498)-p53 pathway(P)(0.93062)
117	TUBGCP2	10q26.3	0	0	0	2	0	11	83	0.4912	0	1.67%	G2/M Transition(R)(0.9979352)
118	PMF1	1q22	0	1	0	0	0	11	96	0.4912	0	0.83%	M Phase(R)(0.9987656)
119	BMPR1A	10q23.2	0	1	0	0	0	10	816	0.5468	1	0.83%	Cytokine-cytokine receptor interaction(K)(0.9956856)
120	INSR	19p13.2	1	0	0	0	0	10	957	0.5468	0	0.83%	()
121	ARHGAP6	23p22.2	0	0	0	7	0	10	202	0.5468	0	5.83%	Signaling by Rho GTPases(R)(0.9964606)
122	VAV2	9q34.2	1	0	0	2	0	10	1352	0.5468	0	2.50%	Caspase cascade in apoptosis(N)(0.872943)-Integrin cell surface interactions(R)(0.9950704)-Signaling by Rho GTPases(R)(0.9991562)
123	CACNA1C	12p13.33	0	1	0	1	0	10	812	0.5468	0	1.67%	()
124	GRM1	6q24.3	1	0	0	0	0	10	742	0.5468	0	0.83%	()
125	TXNL4A	18q23	0	1	0	0	0	10	232	0.5468	0	0.83%	Formation and Maturation of mRNA Transcript(R)(0.9843476)-Spliceosome(K)(0.9972622)
126	PLAA	9p21.2	0	0	0	6	0	10	167	0.5468	0	5.00%	Protein processing in endoplasmic reticulum(K)(0.9990718)
127	OR13H1	23q26.2	0	0	0	4	0	10	389	0.5468	0	3.33%	()
128	GNAI1	7q21.11	1	0	0	0	0	9	1355	0.5903	0	0.83%	Chagas disease(K)(0.8449266)-Chemokine signaling pathway(K)(0.9966098)-Receptor-ligand complexes bind G proteins(R)(0.9698122)
129	CDKN1B	12p13.1	0	0	0	2	0	9	1217	0.5903	0	1.67%	ErbB signaling pathway(K)(0.99843)-Integrins in angiogenesis(N)(0.9148464)-Pathways in cancer(K)(0.9988758)
130	CASP9	1p36.21	0	0	0	1	0	9	1435	0.5903	0	0.83%	Basal cell carcinoma(K)(0.9957692)-Huntington's disease(K)(0.9689166)-Parkinson's disease(K)(0.9098348)
131	CDH13	16q23.3	0	0	0	1	0	9	299	0.5903	0	0.83%	Wnt signaling pathway(P)(0.9956202)
132	LDHA	11p15.1	2	0	0	0	0	9	1257	0.5903	0	1.67%	Metabolic pathways(K)(0.9985286)-Metabolism of carbohydrates(R)(0.99686)
133	DMD	23p21.1	0	0	0	12	0	9	232	0.5903	0	10.00%	Hypertrophic cardiomyopathy (HCM)(K)(0.8141956)-Viral myocarditis(K)(0.9985466)-agrin in postsynaptic differentiation(B)(0.9196878)
134	PSMB3	17q12	0	0	0	1	0	9	437	0.5903	0	0.83%	Cell Cycle Checkpoints(R)(0.8634496)
135	DTX3	12q13.3	1	8	0	0	0	9	47	0.5903	0	7.50%	Notch signaling pathway(K)(0.994254)
136	EHHADH	3q27.2	0	2	0	0	0	9	1306	0.5903	0	1.67%	Metabolic pathways(K)(0.9981756)-Peroxisome(K)(0.9976962)
137	POLA1	23p22.11	0	0	0	5	0	9	1321	0.5903	0	4.17%	Metabolic pathways(K)(0.996493)-Purine metabolism(K)(0.9701198)-Telomere Maintenance(R)(0.9959018)
138	SRGAP1	12q14.2	0	3	0	0	0	9	243	0.5903	0	2.50%	()
139	OR4N4	15q11.2	0	1	0	1	0	9	413	0.5903	0	1.67%	()
140	FAS	10q23.31	0	0	0	3	0	8	1232	0.6132	0	2.50%	()
141	IRS1	2q36.3	1	0	0	0	0	8	1118	0.6132	0	0.83%	()
142	NFKB1	4q24	0	0	0	1	0	8	1846	0.6132	0	0.83%	Signaling by Insulin receptor(R)(0.8264238)-internal ribosome entry pathway(B)(0.9665842)
143	AMD1	6q21	0	1	0	0	0	8	1122	0.6132	0	0.83%	()
144	SHH	7q36.3	2	0	0	0	0	8	798	0.6132	0	1.67%	()
145	KNG1	3q27.3	0	1	0	0	0	8	658	0.6132	0	0.83%	Formation of Platelet plug(R)(0.9887426)
146	AVPR1A	12q14.2	0	1	0	0	0	8	559	0.6132	0	0.83%	()
147	GRM5	11q14.3	1	1	0	1	0	8	736	0.6132	0	2.50%	Gap junction(K)(0.9942622)-Heterotrimeric G-protein signaling pathway-Gq alpha and Go alpha mediated pathway(P)(0.9961446)-Huntington's disease(K)(0.9971428)
148	TCEB3	1p36.11	0	0	0	2	0	8	240	0.6132	0	1.67%	()
149	THOC2	23q25	0	0	0	4	0	8	128	0.6132	0	3.33%	()
150	PRSS1	7q34	1	3	0	0	0	8	367	0.6132	0	3.33%	()
151	TBK1	12q14.2	1	1	0	0	0	8	221	0.6132	0	1.67%	()
152	LAPTM4A	2p24.1	0	1	0	0	0	8	121	0.6132	0	0.83%	Lysosome(K)(0.9927642)
153	MID1	23p22.2	0	0	0	6	0	8	138	0.6132	0	5.00%	Ubiquitin mediated proteolysis(K)(0.9950208)
154	UBA6	4q13.2	0	0	0	1	0	8	138	0.6132	0	0.83%	Ubiquitin mediated proteolysis(K)(0.996312)
155	LAMP3	3q27.1	0	2	0	0	0	8	121	0.6132	0	1.67%	Lysosome(K)(0.9916518)
156	NTSR1	20q13.33	0	0	0	3	0	8	466	0.6132	0	2.50%	Calcium signaling pathway(K)(0.996214)
157	FIGF	23p22.2	0	0	0	7	0	7	793	0.6562	0	5.83%	Cytokine-cytokine receptor interaction(K)(0.989423)-Formation of Platelet plug(R)(0.9872964)-Pathways in cancer(K)(0.9983322)
158	DLL3	19q13.2	1	0	0	1	0	7	53	0.6562	0	1.67%	Notch signaling pathway(K)(0.9989176)
159	THBS1	15q14	2	0	0	0	0	7	841	0.6562	0	1.67%	Non-small cell lung cancer(K)(0.8993768)
160	SLC16A7	12q14.1	0	2	0	0	0	7	213	0.6562	0	1.67%	Metabolism of carbohydrates(R)(0.9967772)
161	DCK	4q13.3	0	0	0	1	0	7	211	0.6562	0	0.83%	Purine metabolism(K)(0.9970404)
162	HLA-E	6p21.33	2	0	0	0	0	7	720	0.6562	0	1.67%	()
163	ADORA1	1q32.1	0	1	0	0	0	7	402	0.6562	0	0.83%	()
164	ACTA2	10q23.31	0	0	0	4	0	7	620	0.6562	0	3.33%	()
165	CNOT2	12q15	0	3	0	0	0	7	59	0.6562	0	2.50%	()
166	APITD1	1p36.22	0	0	0	1	0	6	96	0.6562	0	0.83%	()
167	PAPSS2	10q23.2	1	0	0	4	0	6	1199	0.6562	0	4.17%	Inositol phosphate metabolism(K)(0.9846938)-Oxidative phosphorylation(K)(0.8127066)-Selenoamino acid metabolism(K)(0.8043992)
168	IFNB1	9p21.3	0	0	0	17	0	6	993	0.6562	0	14.17%	Chagas disease(K)(0.9974948)-Cytokine-cytokine receptor interaction(K)(0.9984826)-Cytosolic DNA-sensing pathway(K)(0.9945964)-Glypican pathway(N)(0.9976368)-IFN-gamma pathway(N)(0.9976602)-Jak-STAT signaling pathway(K)(0.997078)-Natural killer cell mediated cytotoxicity(K)(0.9989492)-RIG-I-like receptor signaling pathway(K)(0.9913492)-Toll-like receptor signaling pathway(K)(0.9954942)-double stranded rna induced gene expression(B)(0.9664362)
169	CASK	23p11.4	0	0	0	5	0	6	515	0.6562	0	4.17%	()
170	EPHB2	1p36.12	0	1	0	1	0	6	441	0.6562	0	1.67%	Axon guidance(K)(0.9937734)-Proteogylcan syndecan-mediated signaling events(N)(0.9973058)
171	NOTCH1	9q34.3	1	0	0	1	0	6	376	0.6562	1	1.67%	()
172	CEP135	4q12	0	2	0	0	0	6	83	0.6562	0	1.67%	G2/M Transition(R)(0.9980146)
173	ADCY6	12q13.12	0	1	0	1	0	6	1195	0.6562	0	1.67%	()
174	STK36	2q35	1	0	0	0	0	6	381	0.6562	0	0.83%	Signaling events mediated by the Hedgehog family(N)(0.9966852)
175	FLNA	23q28	0	0	0	5	0	6	771	0.6562	0	4.17%	AndrogenReceptor(C)(0.992062)-Integrin signalling pathway(P)(0.9872636)-MAPK signaling pathway(K)(0.9985344)-PNAT(P)(0.9857124)-TCR signaling in naive CD4+ T cells(N)(0.960609)-TNF alpha/NF-kB(C)(0.9986816)
176	FBXL3	13q22.3	0	0	0	1	0	6	223	0.6562	0	0.83%	()
177	FGD2	6p21.2	0	1	0	0	0	6	125	0.6562	0	0.83%	()
178	SGCB	4q12	0	5	0	0	0	6	180	0.6562	0	4.17%	Arrhythmogenic right ventricular cardiomyopathy (ARVC)(K)(0.9980352)-Viral myocarditis(K)(0.9986608)
179	PAK3	23q22.3	0	0	0	4	0	6	1145	0.6562	0	3.33%	()
180	SOCS1	16p13.13	1	0	0	0	0	5	872	0.6562	1	0.83%	()
181	CTDSP2	12q14.1	1	15	0	0	0	5	627	0.6562	0	13.33%	Androgen-mediated signaling(N)(0.9793518)-BMP receptor signaling(N)(0.9972046)-Glypican pathway(N)(0.9966946)-IFN-gamma pathway(N)(0.996965)
182	COL11A1	1p21.1	1	0	0	0	0	5	374	0.6562	0	0.83%	()
183	TUBA1A	12q13.12	0	0	0	1	0	5	546	0.6562	0	0.83%	()
184	RFC4	3q27.3	0	1	0	0	0	5	257	0.6562	0	0.83%	Cell Cycle Checkpoints(R)(0.9978746)-DNA Repair(R)(0.9989908)-Nucleotide excision repair(K)(0.9072952)
185	FLT3LG	19q13.33	0	0	0	1	0	5	615	0.6562	0	0.83%	Basal cell carcinoma(K)(0.9829278)
186	TNFRSF10A	8p21.3	3	0	0	0	0	5	732	0.6562	0	2.50%	Cytokine-cytokine receptor interaction(K)(0.9982742)-KitReceptor(C)(0.9641208)-Natural killer cell mediated cytotoxicity(K)(0.9973696)-TRAIL signaling pathway(N)(0.999239)-p53 pathway(P)(0.9935074)
187	SLC4A4	4q13.3	0	0	0	1	0	5	113	0.6562	0	0.83%	Pancreatic secretion(K)(0.9976788)
188	RPA4	23q21.33	0	0	0	8	0	5	172	0.6562	0	6.67%	Nucleotide excision repair(K)(0.993782)
189	ADSSL1	14q32.33	1	1	0	0	0	5	1185	0.6562	0	1.67%	Metabolic pathways(K)(0.9987858)-Purine metabolism(K)(0.996325)
190	MAPK7	17p11.2	1	0	0	0	0	5	730	0.6562	0	0.83%	EGFR1(C)(0.9972462)-MAPK signaling pathway(K)(0.9977562)-Signalling by NGF(R)(0.9876096)-p75(NTR)-mediated signaling(N)(0.950882)
191	KCNMB3	3q26.32	0	3	0	0	0	5	116	0.6562	0	2.50%	()
192	CTNNA3	10q21.3	0	0	0	1	0	5	886	0.6562	0	0.83%	()
193	PHKB	16q12.1	0	0	0	1	0	5	491	0.6562	0	0.83%	()
194	GSTM5	1p13.3	3	0	0	0	0	5	145	0.6562	0	2.50%	()
195	P2RY10	23q21.1	0	0	0	7	0	5	272	0.6562	0	5.83%	()
196	DDX3X	23p11.4	0	0	0	5	0	5	189	0.6562	0	4.17%	TNF alpha/NF-kB(C)(0.9907856)
197	PPIL1	6p21.2	0	1	0	0	0	5	128	0.6562	0	0.83%	()
198	NFATC1	18q23	0	1	0	0	0	4	1323	0.6562	0	0.83%	IFN-gamma pathway(N)(0.9987096)-Wnt signaling pathway(K)(0.9963152)
199	EPHA7	6q16.1	2	0	0	0	0	4	151	0.6562	0	1.67%	()
200	PPYR1	10q11.22	0	0	0	2	0	4	371	0.6562	0	1.67%	()
201	STAT1	2q32.2	1	0	0	0	0	4	1477	0.6562	0	0.83%	()
202	GLI1	12q13.3	0	4	0	0	0	4	385	0.6562	0	3.33%	()
203	ATP1B4	23q24	0	0	0	4	0	4	287	0.6562	0	3.33%	()
204	CA5B	23p22.2	0	0	0	7	0	4	23	0.6562	0	5.83%	()
205	ACTL6A	3q26.33	0	2	0	0	0	4	150	0.6562	0	1.67%	TNF alpha/NF-kB(C)(0.9977378)
206	COL4A6	23q22.3	0	0	0	6	0	4	625	0.6562	0	5.00%	Pathways in cancer(K)(0.9976446)
207	GUCA1A	6p21.1	0	1	0	0	0	4	418	0.6562	0	0.83%	()
208	FGFR4	5q35.2	2	0	0	0	0	4	792	0.6562	0	1.67%	Endocytosis(K)(0.9981782)-MAPK signaling pathway(K)(0.998702)-Proteogylcan syndecan-mediated signaling events(N)(0.997766)-Regulation of actin cytoskeleton(K)(0.971267)
209	BCAT2	19q13.33	0	0	0	1	0	4	1223	0.6562	0	0.83%	Arachidonic acid metabolism(K)(0.9970176)-Pantothenate and CoA biosynthesis(K)(0.9961238)-Steroid biosynthesis(K)(0.9872504)-Terpenoid backbone biosynthesis(K)(0.9591152)
210	GNS	12q14.3	0	2	0	0	0	4	1211	0.6562	0	1.67%	Glycosphingolipid biosynthesis - lacto and neolacto series(K)(0.8561848)
211	NFKBIB	19q13.2	0	0	0	1	0	4	1103	0.6562	0	0.83%	BCR signaling pathway(N)(0.9847316)-Caspase cascade in apoptosis(N)(0.9006966)-Leishmaniasis(K)(0.9969646)-NOD-like receptor signaling pathway(K)(0.9869458)-TNF alpha/NF-kB(C)(0.8963432)-classical complement pathway(B)(0.9241918)
212	PLOD1	1p36.22	0	0	0	1	0	4	44	0.6562	0	0.83%	()
213	SLC2A2	3q26.2	1	0	0	0	0	4	361	0.6562	0	0.83%	Metabolism of carbohydrates(R)(0.9817718)
214	CHRNA1	2q31.1	1	0	0	0	0	4	348	0.6562	0	0.83%	()
215	NRXN1	2p16.3	0	0	0	1	0	4	135	0.6562	0	0.83%	()
216	PRKCG	19q13.41	0	0	0	1	0	4	2188	0.6562	0	0.83%	Basal cell carcinoma(K)(0.9959712)-Caspase cascade in apoptosis(N)(0.8460446)-TGFBR(C)(0.8312486)-inactivation of gsk3 by akt causes accumulation of b-catenin in alveolar macrophages(B)(0.9169098)
217	FANCF	11p14.3	0	0	0	1	0	4	36	0.6562	1	0.83%	BARD1 signaling events(N)(0.9919256)
218	EXOSC10	1p36.22	0	0	0	1	0	4	59	0.6562	0	0.83%	()
219	ABCD1	23q28	0	0	0	5	0	4	216	0.6562	0	4.17%	Metabolism of lipids and lipoproteins(R)(0.9980776)-Peroxisome(K)(0.9976964)
220	FRS2	12q15	0	5	0	1	0	4	622	0.6562	0	5.00%	Neurotrophin signaling pathway(K)(0.9866278)-Signalling by NGF(R)(0.9987698)
221	FAF1	1p33	0	0	0	2	0	4	181	0.6562	0	1.67%	()
222	PAPOLB	7p22.1	0	1	0	0	0	4	59	0.6562	0	0.83%	()
223	ROCK2	2p25.1	0	1	0	0	0	4	1119	0.6562	0	0.83%	Integrin cell surface interactions(R)(0.9901854)-Pathogenic Escherichia coli infection(K)(0.9980112)-Plasma membrane estrogen receptor signaling(N)(0.9886914)-Regulation of actin cytoskeleton(K)(0.998054)-Wnt signaling pathway(K)(0.945601)
224	ETNK2	1q32.1	1	4	0	0	0	4	1136	0.6562	0	4.17%	Metabolic pathways(K)(0.9982076)
225	HTR2A	13q14.2	1	0	0	0	0	4	607	0.6562	0	0.83%	()
226	DSP	6p24.3	2	0	0	0	0	4	233	0.6562	0	1.67%	Alpha6Beta4Integrin(C)(0.9943566)-Apoptosis(R)(0.9990598)-Arrhythmogenic right ventricular cardiomyopathy (ARVC)(K)(0.9971458)
227	TNFRSF1B	1p36.22	1	0	0	0	0	4	702	0.6562	0	0.83%	()
228	SEMA3C	7q21.11	0	1	0	0	0	4	129	0.6562	0	0.83%	()
229	CDH17	8q22.1	0	1	0	0	0	4	299	0.6562	0	0.83%	()
230	CHRNA3	15q25.1	2	0	0	0	0	4	272	0.6562	0	1.67%	()
231	NTSR2	2p25.1	0	1	0	0	0	4	351	0.6562	0	0.83%	()
232	MYCL2	23q22.3	0	0	0	5	0	4	299	0.6562	0	4.17%	()
233	EXO1	1q43	0	1	0	0	0	3	23	0.6562	0	0.83%	Mismatch repair(K)(0.996886)
234	LIPA	10q23.31	0	0	0	2	0	3	137	0.6562	0	1.67%	Steroid biosynthesis(K)(0.9974592)
235	PPP3CA	4q23	0	0	0	1	0	3	1540	0.6562	0	0.83%	Class I PI3K signaling events mediated by Akt(N)(0.9285708)-chromatin remodeling by hswi/snf atp-dependent complexes(B)(0.9149156)-ras-independent pathway in nk cell-mediated cytotoxicity(B)(0.998241)
236	ATP6V1C2	2p25.1	0	1	0	0	0	3	1330	0.6562	0	0.83%	Metabolic pathways(K)(0.9990164)-Phagosome(K)(0.9985346)
237	CDKN1A	6p21.31	0	1	0	0	0	3	1245	0.6562	0	0.83%	Oxidative stress response(P)(0.9730014)-TGFBR(C)(0.9949412)-Wnt(C)(0.991793)
238	NOTCH4	6p21.32	1	0	0	0	0	3	299	0.6562	0	0.83%	()
239	XRCC6	22q13.2	0	0	0	2	0	3	421	0.6562	0	1.67%	()
240	PGK1	23q21.1	0	0	0	5	0	3	1284	0.6562	0	4.17%	Metabolism of carbohydrates(R)(0.9983678)-Metabolism of polyamines(R)(0.9484934)
241	SDCCAG8	1q43	0	2	0	0	0	3	83	0.6562	0	1.67%	G2/M Transition(R)(0.9983434)
242	PMS2	7p22.1	1	0	0	0	0	3	23	0.6562	1	0.83%	()
243	TRAF6	11p12	0	1	0	0	0	3	1741	0.6562	0	0.83%	()
244	EIF4G1	3q27.1	0	1	0	0	0	3	895	0.6562	0	0.83%	Metabolism of proteins(R)(0.9980114)
245	PIGX	3q29	0	1	0	0	0	3	1304	0.6562	0	0.83%	()
246	MANBA	4q24	0	0	0	1	0	3	128	0.6562	0	0.83%	()
247	UGT2B17	4q13.2	0	0	0	1	0	3	1198	0.6562	0	0.83%	()
248	CCNT1	12q13.11	0	1	0	1	0	3	320	0.6562	0	1.67%	()
249	PIK3CG	7q22.3	4	0	0	0	0	3	1599	0.6562	0	3.33%	Aldosterone-regulated sodium reabsorption(K)(0.823251)-Apoptosis(K)(0.9934714)-B cell receptor signaling pathway(K)(0.9925164)-Chemokine signaling pathway(K)(0.9693126)-EGF receptor signaling pathway(P)(0.9811978)-Fc gamma R-mediated phagocytosis(K)(0.8070596)-Insulin signaling pathway(K)(0.9855866)-Jak-STAT signaling pathway(K)(0.9412052)-Pathways in cancer(K)(0.9987938)-Signaling events mediated by VEGFR1 and VEGFR2(N)(0.939672)-Toll-like receptor signaling pathway(K)(0.8443946)
250	RFC2	7q11.23	0	1	0	0	0	3	257	0.6562	0	0.83%	()
251	GPI	19q13.11	0	0	0	1	0	3	1235	0.6562	0	0.83%	Arachidonic acid metabolism(K)(0.9983998)-Pantothenate and CoA biosynthesis(K)(0.9920162)-Steroid biosynthesis(K)(0.9906458)-Terpenoid backbone biosynthesis(K)(0.9635636)
252	MAOA	23p11.3	0	0	0	4	0	3	1213	0.6562	0	3.33%	()
253	SAE1	19q13.32	0	0	0	1	0	3	138	0.6562	0	0.83%	()
254	NR0B1	23p21.2	0	0	0	7	0	3	151	0.6562	0	5.83%	()
255	ABCA13	7p12.3	3	1	0	0	0	3	44	0.6562	0	3.33%	()
256	RAD54B	8q22.1	0	1	0	0	0	3	28	0.6562	0	0.83%	()
257	PSMD2	3q27.1	0	1	0	0	0	3	392	0.6562	0	0.83%	Apoptosis(R)(0.9296526)-Cell Cycle Checkpoints(R)(0.9986724)-Host Interactions of HIV factors(R)(0.99783)-Signaling by Wnt(R)(0.9963428)
258	MED14	23p11.4	0	0	0	4	0	3	33	0.6562	0	3.33%	Generic Transcription Pathway(R)(0.9741264)
259	NMBR	6q24.1	1	0	0	0	0	3	381	0.6562	0	0.83%	()
260	SCYE1	4q24	0	0	0	1	0	3	26	0.6562	0	0.83%	()
261	UGT2B28	4q13.2	0	0	0	2	0	3	1192	0.6562	0	1.67%	()
262	SNRPD2	19q13.32	0	0	0	1	0	3	366	0.6562	0	0.83%	Ribosome(K)(0.9953272)
263	CDC40	6q21	0	1	0	0	0	3	306	0.6562	0	0.83%	()
264	TAF9B	23q21.1	0	0	0	5	0	3	36	0.6562	0	4.17%	()
265	FTL	19q13.33	0	0	0	1	0	3	43	0.6562	0	0.83%	()
266	CLDN2	23q22.3	0	0	0	6	0	3	298	0.6562	0	5.00%	()
267	CD36	7q21.11	0	1	0	0	0	3	536	0.6562	0	0.83%	()
268	KCNMB4	12q15	0	3	0	0	0	3	116	0.6562	0	2.50%	()
269	KISS1	1q32.1	0	4	0	0	0	3	183	0.6562	0	3.33%	()
270	NDUFB5	3q26.33	0	2	0	0	0	3	1332	0.6562	0	1.67%	Huntington's disease(K)(0.99837)-Metabolic pathways(K)(0.998378)
271	CEP290	12q21.32	0	1	0	0	0	3	83	0.6562	0	0.83%	()
272	DNAJC1	10p12.31	0	0	0	1	0	3	167	0.6562	0	0.83%	()
273	PQBP1	23p11.23	0	0	0	1	0	3	128	0.6562	0	0.83%	()
274	NDUFA4L2	12q13.3	0	1	0	0	0	3	1295	0.6562	0	0.83%	()
275	CDH4	20q13.33	0	0	0	2	0	3	428	0.6562	0	1.67%	()
276	TBCC	6p21.1	0	1	0	0	0	3	201	0.6562	0	0.83%	()
277	OR51A4	11p15.4	0	0	0	3	0	3	413	0.6562	0	2.50%	()
278	HADH	4q25	0	1	0	0	0	2	1162	0.6562	0	0.83%	Glucose Regulation of Insulin Secretion(R)(0.9496468)-Glycosylphosphatidylinositol(GPI)-anchor biosynthesis(K)(0.945485)-RNA polymerase(K)(0.9933398)-Terpenoid backbone biosynthesis(K)(0.8946996)-Tryptophan metabolism(K)(0.8765022)
279	ABL1	9q34.12	0	0	0	1	0	2	1128	0.6562	1	0.83%	()
280	AOC3	17q21.31	2	0	0	0	0	2	1133	0.6562	0	1.67%	Metabolic pathways(K)(0.9990202)
281	IL4I1	19q13.33	0	0	0	1	0	2	1142	0.6562	0	0.83%	Arachidonic acid metabolism(K)(0.9989774)-Pantothenate and CoA biosynthesis(K)(0.9926078)-Steroid biosynthesis(K)(0.9867156)-Terpenoid backbone biosynthesis(K)(0.9600838)
282	NOX4	11q14.3	0	1	0	0	0	2	51	0.6562	0	0.83%	()
283	COMT	22q11.21	0	0	0	1	0	2	1140	0.6562	0	0.83%	()
284	NGF	1p13.2	0	1	0	0	0	2	525	0.6562	0	0.83%	()
285	GNB4	3q26.33	0	2	0	0	0	2	739	0.6562	0	1.67%	()
286	BCAR1	16q23.1	1	0	0	0	0	2	1128	0.6562	0	0.83%	()
287	ALDH1A3	15q26.3	2	0	0	0	0	2	1169	0.6562	0	1.67%	Metabolic pathways(K)(0.9977636)
288	ARHGAP9	12q13.3	0	6	0	0	0	2	125	0.6562	0	5.00%	Signaling by Rho GTPases(R)(0.993209)
289	BAX	19q13.33	0	0	0	1	0	2	1665	0.6562	0	0.83%	BCR signaling pathway(N)(0.8805708)-Basal cell carcinoma(K)(0.9925858)-Caspase cascade in apoptosis(N)(0.9137718)-Huntington's disease(K)(0.9975778)
290	ATM	11q22.3	1	0	0	0	0	2	1226	0.6562	1	0.83%	APC/C-mediated degradation of cell cycle proteins(R)(0.8018262)-Apoptosis(K)(0.9668778)-DNA Repair(R)(0.9738822)
291	EPHB3	3q27.1	0	1	0	0	0	2	229	0.6562	0	0.83%	()
292	DDO	6q21	0	1	0	0	0	2	108	0.6562	0	0.83%	()
293	CCND3	6p21.1	0	1	0	0	0	2	803	0.6562	1	0.83%	Focal adhesion(K)(0.9388944)-Jak-STAT signaling pathway(K)(0.9985292)-Wnt(C)(0.9962862)
294	TMLHE	23q28	0	0	0	4	0	2	44	0.6562	0	3.33%	()
295	CETN2	23q28	0	0	0	1	0	2	123	0.6562	0	0.83%	()
296	SULT1E1	4q13.3	0	0	0	1	0	2	115	0.6562	0	0.83%	()
297	INHBE	12q13.3	1	3	0	0	0	2	374	0.6562	0	3.33%	Cytokine-cytokine receptor interaction(K)(0.9970584)-TGF-beta signaling pathway(K)(0.998184)
298	PVRL2	19q13.32	0	0	0	1	0	2	364	0.6562	0	0.83%	Immunoregulatory interactions between a Lymphoid and a non-Lymphoid cell(R)(0.9106062)
299	AP2M1	3q27.1	0	1	0	0	0	2	1138	0.6562	0	0.83%	Endocytosis(K)(0.9950108)-Host Interactions of HIV factors(R)(0.9976704)-Huntington's disease(K)(0.9977624)
300	FRAP1	1p36.22	3	0	0	1	0	2	883	0.6562	0	3.33%	Alpha6Beta4Integrin(C)(0.9759626)-Glypican pathway(N)(0.991854)-IL12-mediated signaling events(N)(0.8324436)-ctcf: first multivalent nuclear factor(B)(0.9743012)
301	AURKAIP1	1p36.33	0	0	0	1	0	2	94	0.6562	0	0.83%	()
302	HGF	7q21.11	1	0	0	0	0	2	1064	0.6562	0	0.83%	()
303	JAK2	9p24.1	0	0	0	1	0	2	1036	0.6562	1	0.83%	()
304	HES1	3q29	0	1	0	0	0	2	161	0.6562	0	0.83%	()
305	CTSH	15q25.1	1	0	0	0	0	2	121	0.6562	0	0.83%	()
306	RYR3	15q13.3	1	0	0	0	0	2	357	0.6562	0	0.83%	()
307	HDAC6	23p11.23	0	0	0	1	0	2	223	0.6562	0	0.83%	()
308	B3GALT6	1p36.33	0	0	0	1	0	2	1139	0.6562	0	0.83%	Arachidonic acid metabolism(K)(0.9978464)-Pantothenate and CoA biosynthesis(K)(0.9963538)-Steroid biosynthesis(K)(0.9912988)-Terpenoid backbone biosynthesis(K)(0.9554072)
309	GRIN2B	12p13.1	0	0	0	1	0	2	831	0.6562	0	0.83%	()
310	LDHB	12p12.1	0	0	0	1	0	2	1189	0.6562	0	0.83%	()
311	ITGA5	12q13.13	0	1	0	0	0	2	988	0.6562	0	0.83%	()
312	CBL	11q23.3	1	1	0	0	0	2	1480	0.6562	0	1.67%	()
313	PLA2G6	22q13.1	0	0	0	1	0	2	1647	0.6562	0	0.83%	()
314	RXRA	9q34.2	0	0	0	1	0	2	586	0.6562	0	0.83%	()
315	TGFB1	19q13.2	0	0	0	1	0	2	1571	0.6562	0	0.83%	()
316	CHEK1	11q24.2	1	0	0	0	0	2	247	0.6562	0	0.83%	()
317	CPT1C	19q13.33	0	0	0	1	0	2	212	0.6562	0	0.83%	()
318	MSH6	2p16.3	3	0	0	0	0	2	346	0.6562	1	2.50%	Mismatch repair(K)(0.949035)-Pathways in cancer(K)(0.99867)
319	FUCA1	1p36.11	0	0	0	1	0	2	128	0.6562	0	0.83%	()
320	CH25H	10q23.31	0	0	0	1	0	2	16	0.6562	0	0.83%	()
321	UBQLN2	23p11.1	0	0	0	4	0	2	167	0.6562	0	3.33%	()
322	ARHGAP4	23q28	0	0	0	5	0	2	202	0.6562	0	4.17%	Signaling by Rho GTPases(R)(0.9929182)-adp-ribosylation factor(B)(0.8725894)
323	WIF1	12q14.3	0	1	0	0	0	2	595	0.6562	1	0.83%	()
324	ARD1A	23q28	0	0	0	5	0	2	80	0.6562	0	4.17%	()
325	CLDN1	3q28	0	0	0	1	0	2	405	0.6562	0	0.83%	Pathogenic Escherichia coli infection(K)(0.9993084)-Viral myocarditis(K)(0.8443976)
326	BCOR	23p11.4	0	0	0	2	0	2	97	0.6562	0	1.67%	Signaling events mediated by HDAC Class I(N)(0.9314328)
327	CDH1	16q22.1	1	0	0	0	0	2	1411	0.6562	1	0.83%	()
328	ATP2B4	1q32.1	0	3	0	0	0	2	277	0.6562	0	2.50%	()
329	ROR2	9q22.31	2	0	0	0	0	2	85	0.6562	0	1.67%	()
330	TNFRSF1A	12p13.31	0	0	0	1	0	2	1594	0.6562	0	0.83%	()
331	PARP4	13q12.12	0	0	0	1	0	2	63	0.6562	0	0.83%	()
332	CFTR	7q31.2	0	1	0	0	0	2	254	0.6562	0	0.83%	()
333	LIMA1	12q13.13	0	1	0	0	0	2	105	0.6562	0	0.83%	()
334	PRLR	5p13.2	0	0	0	1	0	2	621	0.6562	0	0.83%	()
335	SLC16A1	1p13.2	1	0	0	0	0	2	213	0.6562	0	0.83%	()
336	FGFR1	8p12	3	0	0	0	0	2	1123	0.6562	1	2.50%	()
337	ETV7	6p21.31	0	1	0	0	0	2	25	0.6562	0	0.83%	()
338	PTPRN2	7q36.3	0	0	0	1	0	2	45	0.6562	0	0.83%	()
339	LYZ	12q15	0	5	0	1	0	2	89	0.6562	0	5.00%	Salivary secretion(K)(0.9979192)
340	FN1	2q35	2	0	0	0	0	2	990	0.6562	0	1.67%	Cell surface interactions at the vascular wall(R)(0.8734722)-Integrin cell surface interactions(R)(0.9357534)-Integrins in angiogenesis(N)(0.8736106)-Proteogylcan syndecan-mediated signaling events(N)(0.9329496)
341	CACNA1S	1q32.1	0	1	0	0	0	2	712	0.6562	0	0.83%	()
342	FH	1q43	0	1	0	0	0	2	1502	0.6562	1	0.83%	Glucose Regulation of Insulin Secretion(R)(0.9964258)-Metabolic pathways(K)(0.9989162)-Pathways in cancer(K)(0.9982044)
343	EPHA3	3p11.2	2	1	0	0	0	2	151	0.6562	0	2.50%	()
344	TLR8	23p22.2	0	0	0	5	0	2	172	0.6562	0	4.17%	()
345	NTRK3	15q25.3	2	0	0	0	0	2	228	0.6562	1	1.67%	()
346	NDUFA4	7p21.3	0	1	0	0	0	2	1332	0.6562	0	0.83%	Huntington's disease(K)(0.9751676)
347	STS	23p22.31	0	0	0	5	0	2	56	0.6562	0	4.17%	()
348	BMX	23p22.2	0	0	0	8	0	2	171	0.6562	0	6.67%	Angiopoietin receptor Tie2-mediated signaling(N)(0.9859126)
349	LRRC4C	11p12	1	0	0	0	0	2	129	0.6562	0	0.83%	()
350	DSG1	18q12.1	1	0	0	0	0	2	128	0.6562	0	0.83%	()
351	CSTF2	23q22.1	0	0	0	1	0	2	196	0.6562	0	0.83%	()
352	WAS	23p11.23	0	0	0	1	0	2	634	0.6562	1	0.83%	()
353	PDE1B	12q13.2	0	1	0	0	0	2	511	0.6562	0	0.83%	()
354	NAGPA	16p13.3	0	0	0	5	0	2	121	0.6562	0	4.17%	Lysosome(K)(0.9972612)
355	SFRP4	7p14.1	0	1	0	0	0	2	359	0.6562	0	0.83%	()
356	C8G	9q34.3	0	0	0	1	0	1	380	0.7959	0	0.83%	()
357	KDR	4q12	1	3	0	0	0	1	856	0.7959	1	3.33%	Angiogenesis(P)(0.9812726)-Cytokine-cytokine receptor interaction(K)(0.9955104)-Endocytosis(K)(0.998871)-Focal adhesion(K)(0.998877)
358	MAPK12	22q13.33	0	1	0	0	0	1	1352	0.7959	0	0.83%	()
359	SARS2	19q13.2	0	0	0	1	0	1	41	0.7959	0	0.83%	()
360	PPAP2A	5q11.2	0	0	0	1	0	1	1228	0.7959	0	0.83%	()
361	CDH2	18q12.1	0	0	0	1	0	1	739	0.7959	0	0.83%	()
362	SPR	2p13.2	0	0	0	1	0	1	1121	0.7959	0	0.83%	Metabolic pathways(K)(0.9977206)
