# Supplementary material for: DriverNet: uncovering the impact of somatic driver mutations on transcriptional networks in cancer
Source: Genome Biol. 2012 Dec 22;13(12):R124. doi: 10.1186/gb-2012-13-12-r124 (PMC4056374; doi:10.1186/gb-2012-13-12-r124)
Supplement: Additional file 21 — Ranked list of candidate driver genes for the METABRIC dataset when copy number amplifications and hemizygous deletions were included in addition to the mutations, high-level amplifications, and homozygous deletions. rank: rank of the gene according to DriverNet, gene: gene symbol, gband: gene chromosome location and gene band, SNV.Indel: number of cases with SNV or indel in that specific gene, HLAMP: number of cases with copy number high-level amplifications, AMP: number of cases with copy number amplifications, HOMD: number of cases with copy number homozygous deletions, HETD: number of cases with copy number hemizygous deletions, covered events: the number of events (edges) connected to the gene on the left of the bipartite graph, node degree: the number of genes connected to the gene of interest in the influence graph, p.value: P value corrected for the multiple test using the Benjamini-Hochberg approach, CGC.status: Cancer Gene Census (CGC) membership status (1 = found in CGC, 0 = not in CGC), percentage.event: percentage of cases with genomic aberrations in the gene of interest, p.way: top pathways associated with outlying genes (posterior probability > 0.8); numbers in parentheses show the posterior probability. [file gb-2012-13-12-r124-S21.TXT]

rank	gene	gband	SNV.Indel	HLAMP	AMP	HOMD	HETD	covered_events	node_degree	p.value	CGC.status	percentage.event	as.character(p.way)
1	PLCG2	16q23.2	0	0	1	12	520	45446	2455	0	0	0.535678391959799	B cell receptor signaling pathway(K)(0.9941778)-Calcium signaling pathway(K)(0.9987394)-EGF receptor signaling pathway(P)(0.9927392)-EGFR1(C)(0.9992476)-EPO signaling pathway(N)(0.9888032)-Epithelial cell signaling in Helicobacter pylori infection(K)(0.9937572)-ErbB signaling pathway(K)(0.9964746)-FGF signaling pathway(P)(0.9933178)-Fc epsilon RI signaling pathway(K)(0.9853508)-Fc gamma R-mediate…
2	ARRB2	17p13.2	0	0	1	5	407	27755	2176	0	0	0.415075376884422	Chemokine signaling pathway(K)(0.9973044)-Endocytosis(K)(0.9989852)-Glypican pathway(N)(0.991399)-Heterotrimeric G-protein signaling pathway-Gi alpha and Gs alpha mediated pathway(P)(0.9975316)-IFN-gamma pathway(N)(0.9966282)-IL1-mediated signaling events(N)(0.9898302)-IL12-mediated signaling events(N)(0.9958796)-IL2-mediated signaling events(N)(0.9892804)-IL23-mediated signaling events(N)(0.9759…
3	POLR2A	17p13.1	0	0	0	6	409	16504	1654	0	0	0.417085427135678	DNA Repair(R)(0.9979398)-Formation and Maturation of mRNA Transcript(R)(0.9968528)-HIV Life Cycle(R)(0.9943234)-Huntington's disease(K)(0.9994318)-Influenza Life Cycle(R)(0.997504)-Metabolic pathways(K)(0.9993666)-Purine metabolism(K)(0.9949088)-Pyrimidine metabolism(K)(0.9880374)-Regulatory RNA pathways(R)(0.9894544)-Transcription(R)(0.9970592)-mRNA Processing(R)(0.99157)-repression of pain sens…
4	MAPK1	22q11.22	0	0	4	1	276	12792	2676	0	0	0.282412060301508	Adherens junction(K)(0.990368)-Aldosterone-regulated sodium reabsorption(K)(0.9952032)-Alzheimer disease-amyloid secretase pathway(P)(0.9924664)-Alzheimer's disease(K)(0.997926)-AndrogenReceptor(C)(0.9954544)-Angiogenesis(P)(0.8593094)-Angiopoietin receptor Tie2-mediated signaling(N)(0.9890588)-Apoptosis signaling pathway(P)(0.9514604)-Axon guidance(K)(0.9992612)-B cell receptor signaling pathway…
5	PPP3CC	8p21.3	0	0	1	35	373	8487	1612	0	0	0.41105527638191	Alzheimer's disease(K)(0.9975386)-Amyotrophic lateral sclerosis (ALS)(K)(0.9954096)-Apoptosis(K)(0.9912952)-Apoptosis(R)(0.9959744)-Axon guidance(K)(0.999173)-B cell receptor signaling pathway(K)(0.9921726)-Calcium signaling pathway(K)(0.997052)-Glypican pathway(N)(0.9969508)-Long-term potentiation(K)(0.950342)-MAPK signaling pathway(K)(0.9995258)-Natural killer cell mediated cytotoxicity(K)(0.99…
6	HSPA8	11q24.1	0	0	1	15	375	6213	1264	0	0	0.392964824120603	Antigen processing and presentation(K)(0.9963)-Endocytosis(K)(0.9971962)-Glypican pathway(N)(0.998081)-IFN-gamma pathway(N)(0.9980426)-MAPK signaling pathway(K)(0.9994098)-Membrane Trafficking(R)(0.9944866)-Parkinson disease(P)(0.9950058)-Protein processing in endoplasmic reticulum(K)(0.9976768)-Spliceosome(K)(0.9973212)-TGFBR(C)(0.9969814)
7	EP300	22q13.2	0	0	0	4	323	5734	2220	0	1	0.328643216080402	Adherens junction(K)(0.9969694)-Androgen-mediated signaling(N)(0.9304016)-AndrogenReceptor(C)(0.9938088)-BMP receptor signaling(N)(0.9891484)-Cell cycle(K)(0.9985796)-Endothelins(N)(0.9879058)-FOXA transcription factor networks(N)(0.9855734)-FOXM1 transcription factor network(N)(0.9919486)-FoxO family signaling(N)(0.9747876)-Glypican pathway(N)(0.996392)-Heterotrimeric G-protein signaling pathway…
8	ASAH1	8p22	0	2	3	31	347	5394	1650	0	0	0.384924623115578	Lysosome(K)(0.998375)-Metabolic pathways(K)(0.9989978)-Sphingolipid metabolism(K)(0.9982836)-Sphingosine 1-phosphate (S1P) pathway(N)(0.998406)-TNF receptor signaling pathway(N)(0.9965388)-TRAIL signaling pathway(N)(0.9986508)-phospholipids as signalling intermediaries(B)(0.9973596)
9	PIK3R1	5q13.1	0	0	0	2	129	4331	2377	0	1	0.131658291457286	Aldosterone-regulated sodium reabsorption(K)(0.9954958)-Alpha6Beta4Integrin(C)(0.9843938)-Amoebiasis(K)(0.9969912)-Androgen-mediated signaling(N)(0.965761)-Angiopoietin receptor Tie2-mediated signaling(N)(0.9670606)-Apoptosis(K)(0.9829252)-B cell receptor signaling pathway(K)(0.990215)-Bacterial invasion of epithelial cells(K)(0.873816)-Cell surface interactions at the vascular wall(R)(0.9976786)…
10	CDH1	16q22.1	0	0	1	16	498	3930	1411	0	1	0.517587939698492	Adherens junction(K)(0.9973796)-Alzheimer disease-presenilin pathway(P)(0.997487)-Apoptosis(R)(0.9988512)-Bacterial invasion of epithelial cells(K)(0.9933744)-Cell adhesion molecules (CAMs)(K)(0.998923)-Immunoregulatory interactions between a Lymphoid and a non-Lymphoid cell(R)(0.9932994)-Integrin cell surface interactions(R)(0.9984092)-Melanoma(K)(0.9800914)-Nectin adhesion pathway(N)(0.9624102)…
11	ADRA1A	8p21.2	0	0	0	29	371	3800	662	0	0	0.402010050251256	Calcium signaling pathway(K)(0.9981202)-Class A/1 (Rhodopsin-like receptors)(R)(0.9988126)-Heterotrimeric G-protein signaling pathway-Gi alpha and Gs alpha mediated pathway(P)(0.9984312)-Neuroactive ligand-receptor interaction(K)(0.9995572)-Receptor-ligand complexes bind G proteins(R)(0.9918248)-Salivary secretion(K)(0.9979866)-Vascular smooth muscle contraction(K)(0.9967532)
12	CNGB1	16q13	0	0	1	11	472	3663	421	0	0	0.48643216080402	Heterotrimeric G-protein signaling pathway-rod outer segment phototransduction(P)(0.9980624)-Olfactory transduction(K)(0.999333)-Phototransduction(K)(0.9976946)-Visual signal transduction: Rods(N)(0.981607)
13	ACAT1	11q22.3	0	0	0	14	373	3424	1292	0	0	0.38894472361809	Butanoate metabolism(K)(0.806623)-Fatty acid metabolism(K)(0.995218)-Lysine degradation(K)(0.9979304)-Metabolic pathways(K)(0.999761)-Metabolism of amino acids(R)(0.9990072)-Metabolism of lipids and lipoproteins(R)(0.998426)-Pyruvate metabolism(K)(0.9973944)-Terpenoid backbone biosynthesis(K)(0.992716)-Tryptophan metabolism(K)(0.9961594)
14	TP53	17p13.1	0	0	0	7	411	3120	1976	0	1	0.420100502512563	()
15	POLR2C	16q13	0	0	2	10	480	2718	1635	0	0	0.494472361809045	DNA Repair(R)(0.9971662)-Formation and Maturation of mRNA Transcript(R)(0.99731)-HIV Life Cycle(R)(0.9977408)-Huntington's disease(K)(0.9990048)-Influenza Life Cycle(R)(0.997468)-Metabolic pathways(K)(0.9982384)-Purine metabolism(K)(0.9982178)-Pyrimidine metabolism(K)(0.9881194)-Regulatory RNA pathways(R)(0.9943654)-Transcription(R)(0.99484)-mRNA Processing(R)(0.9892928)
16	CDC42	1p36.12	0	0	0	2	257	2599	1987	0	0	0.260301507537688	Adherens junction(K)(0.9849092)-Axon guidance(K)(0.9981532)-Chemokine signaling pathway(K)(0.9981512)-EGFR1(C)(0.9985406)-Endocytosis(K)(0.9989804)-EphrinB-EPHB pathway(N)(0.9285934)-Epithelial cell signaling in Helicobacter pylori infection(K)(0.9930716)-Fc gamma R-mediated phagocytosis(K)(0.9937146)-Focal adhesion(K)(0.993893)-Glypican pathway(N)(0.999093)-GnRH signaling pathway(K)(0.9952552)-I…
17	BIRC2	11q22.2	0	0	2	11	330	2379	1403	0	0	0.344723618090452	Apoptosis(K)(0.9955446)-Apoptosis(R)(0.9949044)-Focal adhesion(K)(0.9971292)-Glypican pathway(N)(0.9954206)-IL1-mediated signaling events(N)(0.9942484)-IL12-mediated signaling events(N)(0.9968776)-IL2-mediated signaling events(N)(0.993818)-IL23-mediated signaling events(N)(0.9911182)-LPA receptor mediated events(N)(0.9987806)-NOD-like receptor signaling pathway(K)(0.9961148)-Pathways in cancer(K)…
18	PRKACB	1p31.1	0	0	0	3	175	2240	1927	0	0	0.178894472361809	Amoebiasis(K)(0.9965162)-Apoptosis(K)(0.9888504)-Calcium signaling pathway(K)(0.997514)-Chemokine signaling pathway(K)(0.9988556)-Dilated cardiomyopathy(K)(0.8761078)-Gap junction(K)(0.9938558)-Gastric acid secretion(K)(0.9916928)-GnRH signaling pathway(K)(0.986001)-Hedgehog signaling pathway(K)(0.9950692)-Heterotrimeric G-protein signaling pathway-Gi alpha and Gs alpha mediated pathway(P)(0.9972…
19	PAFAH1B1	17p13.3	0	0	2	9	432	2019	1328	2e-04	0	0.445226130653266	Ether lipid metabolism(K)(0.9805622)-G2/M Transition(R)(0.9973044)-Lissencephaly gene (LIS1) in neuronal migration and development(N)(0.9953418)-M Phase(R)(0.9982692)-Metabolic pathways(K)(0.998792)-Reelin signaling pathway(N)(0.9967802)
20	CX3CL1	16q13	0	0	2	10	481	1889	593	0.0015	0	0.495477386934673	Chemokine signaling pathway(K)(0.9984622)-Class A/1 (Rhodopsin-like receptors)(R)(0.9991914)-Cytokine-cytokine receptor interaction(K)(0.9983816)-Inflammation mediated by chemokine and cytokine signaling pathway(P)(0.9974792)
21	CTNNB1	3p22.1	0	0	0	0	165	1823	1767	0.0039	1	0.165829145728643	Adherens junction(K)(0.9939056)-Alzheimer disease-presenilin pathway(P)(0.9970372)-Androgen-mediated signaling(N)(0.947867)-AndrogenReceptor(C)(0.994798)-Angiogenesis(P)(0.9883404)-Apoptosis(R)(0.9976148)-Arrhythmogenic right ventricular cardiomyopathy (ARVC)(K)(0.991535)-Bacterial invasion of epithelial cells(K)(0.9926324)-Focal adhesion(K)(0.9978536)-FoxO family signaling(N)(0.9915314)-Glypican…
22	TUBB3	16q24.3	0	0	1	11	459	1716	557	0.0066	0	0.473366834170854	Gap junction(K)(0.9948054)-Huntington disease(P)(0.9984782)-Metabolism of proteins(R)(0.9990428)-Pathogenic Escherichia coli infection(K)(0.9954284)-Phagosome(K)(0.9993598)
23	ENO1	1p36.23	0	0	0	1	241	1681	1340	0.0078	0	0.24321608040201	Glucose Regulation of Insulin Secretion(R)(0.997668)-Hypoxic and oxygen homeostasis regulation of HIF-1-alpha(N)(0.9979738)-Metabolic pathways(K)(0.998407)-Metabolism of carbohydrates(R)(0.9983442)-RNA degradation(K)(0.9982668)
24	SNRPD3	22q11.23	0	0	2	0	262	1585	502	0.018	0	0.265326633165829	Formation and Maturation of mRNA Transcript(R)(0.9985614)-Influenza Life Cycle(R)(0.9987702)-Metabolism of non-coding RNA(R)(0.996969)-Spliceosome(K)(0.9988902)-Systemic lupus erythematosus(K)(0.999557)
25	MAP2K4	17p12	0	0	0	26	448	1554	1407	0.0201	1	0.476381909547739	BMP receptor signaling(N)(0.995036)-Cellular roles of Anthrax toxin(N)(0.9852768)-Chagas disease(K)(0.9970044)-EphrinB-EPHB pathway(N)(0.9851722)-Epithelial cell signaling in Helicobacter pylori infection(K)(0.997381)-ErbB signaling pathway(K)(0.9940844)-FAS signaling pathway (CD95)(N)(0.9758102)-FAS signaling pathway(P)(0.9911726)-Fc epsilon RI signaling pathway(K)(0.9787938)-Fc-epsilon receptor…
26	UBE2G1	17p13.2	0	0	0	6	429	1511	408	0.0256	0	0.437185929648241	Parkinson's disease(K)(0.9972154)-Protein processing in endoplasmic reticulum(K)(0.998764)-Ubiquitin mediated proteolysis(K)(0.9978786)
27	ADCY7	16q12.1	0	0	2	9	438	1402	1202	0.0418	0	0.451256281407035	5HT3 type receptor mediated signaling pathway(P)(0.895392)-Calcium signaling pathway(K)(0.9984632)-Chemokine signaling pathway(K)(0.9986142)-Dilated cardiomyopathy(K)(0.995439)-Endothelin signaling pathway(P)(0.9449706)-Endothelins(N)(0.9950704)-Gap junction(K)(0.995647)-Gastric acid secretion(K)(0.99121)-GnRH signaling pathway(K)(0.9941502)-Heterotrimeric G-protein signaling pathway-Gi alpha and…
28	AKT1	14q32.33	0	0	4	0	151	1276	2455	0.0676	1	0.155778894472362	Adipocytokine signaling pathway(K)(0.9939484)-Alpha6Beta4Integrin(C)(0.9807912)-Androgen-mediated signaling(N)(0.9538924)-AndrogenReceptor(C)(0.9967436)-Angiogenesis(P)(0.9648246)-Angiopoietin receptor Tie2-mediated signaling(N)(0.9796914)-Apoptosis(K)(0.9835996)-Apoptosis(R)(0.9989482)-B cell receptor signaling pathway(K)(0.9784736)-Chagas disease(K)(0.9840258)-Chemokine signaling pathway(K)(0.9…
29	CCNH	5q14.3	0	0	0	1	157	1236	668	0.0751	0	0.158793969849246	AndrogenReceptor(C)(0.9976178)-Cell cycle(K)(0.9988024)-DNA Repair(R)(0.9991294)-Formation and Maturation of mRNA Transcript(R)(0.99913)-G1/S Transition(R)(0.9934938)-G2/M Transition(R)(0.998511)-HIV Life Cycle(R)(0.9930374)-Nucleotide excision repair(K)(0.9898934)-Retinoic acid receptors-mediated signaling(N)(0.993994)-S Phase(R)(0.8653288)-Transcription(R)(0.99445)-il-2 receptor beta chain in t…
30	PNMT	17q12	0	80	33	1	140	1224	1128	0.0759	0	0.255276381909548	Metabolic pathways(K)(0.9992132)-Tyrosine metabolism(K)(0.9977466)
31	FYN	6q21	0	0	5	5	227	1169	1620	0.0857	0	0.238190954773869	Adherens junction(K)(0.9963836)-Alpha-synuclein signaling(N)(0.962813)-Alpha6Beta4Integrin(C)(0.9923674)-Angiopoietin receptor Tie2-mediated signaling(N)(0.9551912)-Axon guidance(K)(0.9982964)-BMP receptor signaling(N)(0.9959888)-Cell surface interactions at the vascular wall(R)(0.9961404)-Fc epsilon RI signaling pathway(K)(0.983781)-Fc-epsilon receptor I signaling in mast cells(N)(0.9673376)-Foc…
32	EPHX2	8p21.1	0	0	1	30	348	1100	1176	0.1019	0	0.380904522613065	Arachidonic acid metabolism(K)(0.998311)-Metabolic pathways(K)(0.9989218)-Peroxisome(K)(0.9984946)
33	DRD2	11q23.2	0	0	0	14	359	1031	554	0.1179	0	0.374874371859297	Class A/1 (Rhodopsin-like receptors)(R)(0.9980602)-Gap junction(K)(0.9962054)-Heterotrimeric G-protein signaling pathway-Gi alpha and Gs alpha mediated pathway(P)(0.9973752)-Heterotrimeric G-protein signaling pathway-Gq alpha and Go alpha mediated pathway(P)(0.9967274)-Neuroactive ligand-receptor interaction(K)(0.9982454)-Receptor-ligand complexes bind G proteins(R)(0.9952892)-regulation of ck1/c…
34	H2AFX	11q23.3	0	0	2	12	349	990	236	0.1269	0	0.364824120603015	DNA Repair(R)(0.9976758)-Systemic lupus erythematosus(K)(0.9981514)-Telomere Maintenance(R)(0.9982194)
35	PRKX	23p22.33	0	0	0	6	168	967	1639	0.1309	0	0.174874371859296	Amoebiasis(K)(0.9979076)-Apoptosis(K)(0.9976066)-Calcium signaling pathway(K)(0.997528)-Chemokine signaling pathway(K)(0.9969762)-Dilated cardiomyopathy(K)(0.8680316)-Gap junction(K)(0.995164)-Gastric acid secretion(K)(0.992861)-GnRH signaling pathway(K)(0.9877068)-Hedgehog signaling pathway(K)(0.991205)-Insulin signaling pathway(K)(0.9977106)-Long-term potentiation(K)(0.9766052)-MAPK signaling p…
36	AP1G1	16q22.3	0	0	0	17	534	956	264	0.131	0	0.553768844221106	Host Interactions of HIV factors(R)(0.9988036)-Lysosome(K)(0.9991354)-Membrane Trafficking(R)(0.9970952)
37	INS	11p15.5	0	0	0	0	172	945	1454	0.131	0	0.17286432160804	Aldosterone-regulated sodium reabsorption(K)(0.9932228)-Endothelins(N)(0.9900878)-FOXA transcription factor networks(N)(0.9754412)-Glucose Regulation of Insulin Secretion(R)(0.9974976)-Glypican pathway(N)(0.9983314)-IFN-gamma pathway(N)(0.9964292)-Insulin Synthesis and Secretion(R)(0.9982766)-Insulin signaling pathway(K)(0.996885)-Maturity onset diabetes of the young(K)(0.9857078)-Oocyte meiosis(…
38	PPP2CB	8p12	0	2	3	32	334	934	1342	0.1317	0	0.37286432160804	Chagas disease(K)(0.9977488)-EGF receptor signaling pathway(P)(0.9953772)-FGF signaling pathway(P)(0.9928214)-Glypican pathway(N)(0.9966958)-IFN-gamma pathway(N)(0.9990852)-Long-term depression(K)(0.997301)-M Phase(R)(0.9991426)-Oocyte meiosis(K)(0.9890678)-Opioid Signalling(R)(0.995475)-Signaling by Wnt(R)(0.984556)-Signalling by NGF(R)(0.999236)-TGF-beta signaling pathway(K)(0.9982036)-Tight ju…
39	RHOBTB2	8p21.3	0	0	1	32	368	886	261	0.1438	0	0.403015075376884	Signaling by Rho GTPases(R)(0.9984696)-Ubiquitin mediated proteolysis(K)(0.9994074)
40	ENO3	17p13.2	0	0	0	5	407	862	1275	0.1492	0	0.414070351758794	Glucose Regulation of Insulin Secretion(R)(0.9967352)-Metabolic pathways(K)(0.9992618)-Metabolism of carbohydrates(R)(0.9980888)-RNA degradation(K)(0.997622)
41	KRAS	12p12.1	0	3	4	1	84	835	1948	0.1563	1	0.0924623115577889	Aldosterone-regulated sodium reabsorption(K)(0.9910378)-Axon guidance(K)(0.9978568)-B cell receptor signaling pathway(K)(0.980909)-Cell surface interactions at the vascular wall(R)(0.9980888)-Chemokine signaling pathway(K)(0.997319)-Dorso-ventral axis formation(K)(0.99252)-EGF receptor signaling pathway(P)(0.9307666)-EGFR1(C)(0.995979)-EphrinB-EPHB pathway(N)(0.928476)-ErbB signaling pathway(K)(0…
42	IKBKB	8p11.21	0	9	33	6	120	778	1785	0.1708	0	0.168844221105528	Adipocytokine signaling pathway(K)(0.9978166)-Apoptosis signaling pathway(P)(0.8842778)-Apoptosis(K)(0.9856688)-B cell receptor signaling pathway(K)(0.9799248)-Chagas disease(K)(0.9906886)-Chemokine signaling pathway(K)(0.9986402)-Cytosolic DNA-sensing pathway(K)(0.9938866)-Epithelial cell signaling in Helicobacter pylori infection(K)(0.9974148)-Fc-epsilon receptor I signaling in mast cells(N)(0.…
43	OR10S1	11q24.1	0	0	0	12	362	771	413	0.1708	0	0.375879396984925	Olfactory transduction(K)(0.9988398)
44	KARS	16q23.1	0	0	1	8	498	762	44	0.1708	0	0.509547738693467	Aminoacyl-tRNA biosynthesis(K)(0.9996512)-tRNA Aminoacylation(R)(0.9964748)
45	CASP3	4q35.1	0	0	0	3	148	759	1908	0.1708	0	0.151758793969849	Alpha6Beta4Integrin(C)(0.9931204)-Alzheimer's disease(K)(0.9935534)-Amoebiasis(K)(0.9954484)-Amyotrophic lateral sclerosis (ALS)(K)(0.9940132)-Apoptosis signaling pathway(P)(0.9695724)-Apoptosis(K)(0.9878322)-Apoptosis(R)(0.9982042)-BMP receptor signaling(N)(0.9937174)-Endothelins(N)(0.9892302)-Epithelial cell signaling in Helicobacter pylori infection(K)(0.9938792)-FAS signaling pathway (CD95)(N…
46	PTEN	10q23.31	0	0	0	16	145	704	1456	0.1869	1	0.161809045226131	Endothelins(N)(0.995834)-Focal adhesion(K)(0.996704)-Glypican pathway(N)(0.9943558)-IFN-gamma pathway(N)(0.9982426)-Inflammation mediated by chemokine and cytokine signaling pathway(P)(0.99655)-Inositol phosphate metabolism(K)(0.991249)-Insulin/IGF pathway-protein kinase B signaling cascade(P)(0.8070242)-Nectin adhesion pathway(N)(0.9971452)-PI3 kinase pathway(P)(0.9643476)-Pathways in cancer(K)(…
47	ALDH3A1	17p11.2	0	0	5	4	336	698	1169	0.1869	0	0.346733668341709	Drug metabolism - cytochrome P450(K)(0.9987932)-Histidine metabolism(K)(0.9978406)-Metabolic pathways(K)(0.999608)-Metabolism of xenobiotics by cytochrome P450(K)(0.9988016)
48	GALNTL6	4q34.1	0	0	1	4	161	688	1121	0.1869	0	0.166834170854271	Metabolic pathways(K)(0.9985838)
49	MYH3	17p13.1	0	0	2	7	440	677	513	0.1869	0	0.451256281407035	Muscle contraction(R)(0.9953982)-Nicotinic acetylcholine receptor signaling pathway(P)(0.9969986)-Tight junction(K)(0.9986188)-Viral myocarditis(K)(0.9978764)-Wnt signaling pathway(P)(0.99823)
50	RPA1	17p13.3	0	0	0	8	427	676	298	0.1869	0	0.437185929648241	Cell Cycle Checkpoints(R)(0.9984392)-DNA Repair(R)(0.9987776)-DNA replication(K)(0.979966)-G1/S Transition(R)(0.9918904)-Homologous recombination(K)(0.9948076)-Mismatch repair(K)(0.994041)-Nucleotide excision repair(K)(0.995791)-S Phase(R)(0.9910268)-Telomere Maintenance(R)(0.9991624)-atm signaling pathway(B)(0.9856702)-hypoxia and p53 in the cardiovascular system(B)(0.9964164)
51	BCAR1	16q23.1	0	0	1	12	494	665	1128	0.1886	0	0.509547738693467	Bacterial invasion of epithelial cells(K)(0.9915436)-Chemokine signaling pathway(K)(0.9979746)-EGFR1(C)(0.997856)-Endothelins(N)(0.9956014)-EphrinA-EPHA pathway(N)(0.9663414)-Focal adhesion(K)(0.9961982)-Formation of Platelet plug(R)(0.994874)-Integrin cell surface interactions(R)(0.9937904)-Integrin signalling pathway(P)(0.9991912)-Integrins in angiogenesis(N)(0.9934252)-LPA receptor mediated ev…
52	GNB1	1p36.33	0	0	0	2	199	647	1721	0.1927	0	0.202010050251256	Androgen-mediated signaling(N)(0.9635244)-Chemokine signaling pathway(K)(0.9981498)-Formation of Platelet plug(R)(0.9991362)-Glypican pathway(N)(0.9990144)-Heterotrimeric G-protein signaling pathway-Gq alpha and Go alpha mediated pathway(P)(0.9966948)-LPA receptor mediated events(N)(0.9892304)-Olfactory Signaling Pathway(R)(0.9990996)-Opioid Signalling(R)(0.9954774)-Phototransduction(K)(0.9940712…
53	SNW1	14q24.3	0	0	0	2	207	629	366	0.195	0	0.210050251256281	Generic Transcription Pathway(R)(0.9979922)-NOTCH(C)(0.9976464)-Notch signaling pathway(K)(0.997764)-Spliceosome(K)(0.9992752)-TGFBR(C)(0.9983158)-control of gene expression by vitamin d receptor(B)(0.9929016)
54	EIF4EBP1	8p12	0	39	39	8	168	628	1149	0.195	0	0.255276381909548	Acute myeloid leukemia(K)(0.9963028)-BMP receptor signaling(N)(0.9973528)-Endothelins(N)(0.9943478)-ErbB signaling pathway(K)(0.9957458)-Glypican pathway(N)(0.9932298)-IFN-gamma pathway(N)(0.9993018)-IL1-mediated signaling events(N)(0.9974142)-Insulin signaling pathway(K)(0.9978574)-Metabolism of proteins(R)(0.9976762)-Plasma membrane estrogen receptor signaling(N)(0.9939446)-Proteogylcan syndeca…
55	LPL	8p21.3	0	1	2	30	354	611	385	0.1981	0	0.38894472361809	Alzheimer's disease(K)(0.9988614)-Glycerolipid metabolism(K)(0.9992392)-Metabolism of lipids and lipoproteins(R)(0.998831)-PPAR signaling pathway(K)(0.9983966)-mechanism of gene regulation by peroxisome proliferators via ppara(B)(0.9972814)
56	CSF2RA	23p22.33	0	0	1	10	233	594	644	0.203	0	0.245226130653266	Cytokine-cytokine receptor interaction(K)(0.998679)-Hematopoietic cell lineage(K)(0.997646)-Jak-STAT signaling pathway(K)(0.9976204)-Pathways in cancer(K)(0.9996504)
57	RB1	13q14.2	0	0	1	16	310	573	1060	0.2095	1	0.328643216080402	AndrogenReceptor(C)(0.9965036)-Bladder cancer(K)(0.9745534)-Cell cycle(K)(0.9980458)-DNA Replication(R)(0.962279)-FAS signaling pathway (CD95)(N)(0.9831288)-FOXM1 transcription factor network(N)(0.9949978)-G1/S Transition(R)(0.9910938)-Glioma(K)(0.9940174)-ID(C)(0.995856)-Pathways in cancer(K)(0.9969366)-Prostate cancer(K)(0.9954982)-Regulation of retinoblastoma protein(N)(0.9962854)-Sphingosine …
58	PRSS1	7q34	0	0	4	1	127	564	367	0.2098	0	0.132663316582915	Neuroactive ligand-receptor interaction(K)(0.9993614)-Pancreatic secretion(K)(0.9978004)
59	PAK1	11q14.1	0	27	43	5	123	555	1656	0.2112	0	0.198994974874372	Alpha6Beta4Integrin(C)(0.9950152)-Angiogenesis(P)(0.9906574)-Angiopoietin receptor Tie2-mediated signaling(N)(0.9880156)-Axon guidance(K)(0.9987018)-BMP receptor signaling(N)(0.998239)-Chemokine signaling pathway(K)(0.9965)-EGFR1(C)(0.997753)-EphrinB-EPHB pathway(N)(0.9533724)-Epithelial cell signaling in Helicobacter pylori infection(K)(0.9971486)-ErbB signaling pathway(K)(0.9840466)-Fc gamma R-…
60	ABCC11	16q12.1	0	1	1	10	426	540	44	0.2161	0	0.440201005025126	ABC transporters(K)(0.9986698)
61	STX8	17p13.1	0	0	1	11	478	530	73	0.2181	0	0.492462311557789	Botulinum neurotoxicity(R)(0.9959524)-Membrane Trafficking(R)(0.998934)-SNARE interactions in vesicular transport(K)(0.9971412)
62	NCOR1	17p11.2	0	0	0	14	433	497	772	0.2329	0	0.449246231155779	Glypican pathway(N)(0.9973194)-Huntington disease(P)(0.9991102)-IFN-gamma pathway(N)(0.998559)-NOTCH(C)(0.997359)-NR transcription pathway(R)(0.9968304)-Signaling events mediated by HDAC Class I(N)(0.9968352)-mechanism of gene regulation by peroxisome proliferators via ppara(B)(0.9915504)
63	ERBB2	17q12	0	83	35	1	143	485	739	0.2341	1	0.263316582914573	Adherens junction(K)(0.9990918)-Alpha6Beta4Integrin(C)(0.997947)-Bladder cancer(K)(0.9759026)-Calcium signaling pathway(K)(0.9990682)-EGF receptor signaling pathway(P)(0.9969408)-ErbB signaling pathway(K)(0.997149)-Focal adhesion(K)(0.997417)-Pathways in cancer(K)(0.9994742)-Prostate cancer(K)(0.9979654)-a6b1 and a6b4 Integrin signaling(N)(0.995837)
64	PLG	6q26	0	0	0	2	208	480	854	0.2341	0	0.21105527638191	Angiopoietin receptor Tie2-mediated signaling(N)(0.9956436)-Complement and coagulation cascades(K)(0.9972246)-Formation of Platelet plug(R)(0.998128)-Neuroactive ligand-receptor interaction(K)(0.9986064)-Proteogylcan syndecan-mediated signaling events(N)(0.9954988)-Regulation of IGF Activity by IGFBP(R)(0.9940818)-Signaling by PDGF(R)(0.9971028)-amb2 Integrin signaling(N)(0.996094)-fibrinolysis p…
65	GTF2E2	8p12	0	2	3	33	338	474	254	0.2341	0	0.377889447236181	Basal transcription factors(K)(0.9971404)-Formation and Maturation of mRNA Transcript(R)(0.9976136)-HIV Life Cycle(R)(0.9976872)-Transcription(R)(0.9991612)
66	CD40LG	23q26.3	0	1	3	5	153	469	1409	0.2341	0	0.162814070351759	Asthma(K)(0.9902578)-Autoimmune thyroid disease(K)(0.9850066)-BMP receptor signaling(N)(0.9918134)-Cell adhesion molecules (CAMs)(K)(0.9978986)-Cytokine-cytokine receptor interaction(K)(0.998632)-Endothelins(N)(0.9952746)-Glypican pathway(N)(0.9989418)-Graft-versus-host disease(K)(0.9793104)-IFN-gamma pathway(N)(0.9925178)-IL1-mediated signaling events(N)(0.9877044)-Malaria(K)(0.9957888)-Plasma m…
67	RBX1	22q13.2	0	0	0	4	294	464	1053	0.2341	0	0.299497487437186	Cell cycle(K)(0.9958118)-Circadian rhythm - mammal(K)(0.9951918)-Host Interactions of HIV factors(R)(0.9987652)-Hypoxic and oxygen homeostasis regulation of HIF-1-alpha(N)(0.9928228)-Nucleotide excision repair(K)(0.9969542)-Oocyte meiosis(K)(0.998504)-Pathways in cancer(K)(0.998765)-Protein processing in endoplasmic reticulum(K)(0.9992564)-Renal cell carcinoma(K)(0.9959172)-TGF-beta signaling pat…
68	CAMK2A	5q33.1	0	0	1	0	101	454	1686	0.2341	0	0.10251256281407	Calcium signaling pathway(K)(0.9980234)-EGFR1(C)(0.9984892)-ErbB signaling pathway(K)(0.9930838)-Gastric acid secretion(K)(0.995423)-Glioma(K)(0.9750472)-Glypican pathway(N)(0.9948666)-GnRH signaling pathway(K)(0.9938432)-IFN-gamma pathway(N)(0.9976176)-Inflammation mediated by chemokine and cytokine signaling pathway(P)(0.9975028)-Long-term potentiation(K)(0.9792922)-Melanogenesis(K)(0.991265)-N…
69	PSMD7	16q22.3	0	0	0	11	525	452	501	0.2341	0	0.538693467336683	APC/C-mediated degradation of cell cycle proteins(R)(0.9884946)-Apoptosis(R)(0.9986116)-Cell Cycle Checkpoints(R)(0.9993268)-G1/S Transition(R)(0.9914348)-Host Interactions of HIV factors(R)(0.996189)-Metabolism of amino acids(R)(0.9974072)-Proteasome(K)(0.9909752)-S Phase(R)(0.9938116)-Signaling by Wnt(R)(0.9950754)-TNF alpha/NF-kB(C)(0.9984756)
70	ATP6V1E1	22q11.21	0	0	2	4	288	447	1330	0.2341	0	0.295477386934673	Collecting duct acid secretion(K)(0.9975832)-Epithelial cell signaling in Helicobacter pylori infection(K)(0.9980526)-Metabolic pathways(K)(0.9985596)-Oxidative phosphorylation(K)(0.9969884)-Phagosome(K)(0.9983164)-Vibrio cholerae infection(K)(0.9970842)
71	RHOA	3p21.31	0	0	0	0	203	426	2226	0.2397	0	0.204020100502513	Adherens junction(K)(0.9881958)-Alpha6Beta4Integrin(C)(0.9880208)-Angiogenesis(P)(0.9765236)-Axon guidance(K)(0.998472)-Chemokine signaling pathway(K)(0.9974828)-Endocytosis(K)(0.998929)-Focal adhesion(K)(0.9807032)-Glypican pathway(N)(0.9957948)-Heterotrimeric G-protein signaling pathway-Gq alpha and Go alpha mediated pathway(P)(0.9976888)-IL2-mediated signaling events(N)(0.9844706)-Inflammation…
72	NUP43	6q25.1	0	0	4	4	230	426	512	0.2397	0	0.239195979899497	HIV Life Cycle(R)(0.998153)-Host Interactions of HIV factors(R)(0.9991508)-Influenza Life Cycle(R)(0.998872)-M Phase(R)(0.996604)-Metabolism of carbohydrates(R)(0.9972018)-Metabolism of non-coding RNA(R)(0.9888546)-Transport of Mature Transcript to Cytoplasm(R)(0.9928918)
73	TRA@	NA	0	1	3	5	210	414	91	0.2453	1	0.220100502512563	T cell activation(P)(0.9990272)
74	IFNA1	9p21.3	0	0	3	12	198	394	629	0.2548	0	0.214070351758794	Autoimmune thyroid disease(K)(0.9853642)-Cytokine-cytokine receptor interaction(K)(0.9978662)-Cytosolic DNA-sensing pathway(K)(0.9977356)-Jak-STAT signaling pathway(K)(0.9990106)-Natural killer cell mediated cytotoxicity(K)(0.9988574)-RIG-I-like receptor signaling pathway(K)(0.9978898)-Regulation of autophagy(K)(0.994848)-TCR signaling in naive CD8+ T cells(N)(0.9979508)-Toll-like receptor signal…
75	STT3A	11q24.2	0	0	0	11	368	387	1310	0.2551	0	0.380904522613065	Insulin Synthesis and Secretion(R)(0.9981082)-Metabolic pathways(K)(0.9985542)-N-Glycan biosynthesis(K)(0.9946006)-Protein processing in endoplasmic reticulum(K)(0.9986788)
76	HDAC2	6q22.1	0	1	3	3	223	363	1507	0.2677	0	0.231155778894472	Cell cycle(K)(0.9945022)-Chronic myeloid leukemia(K)(0.9880538)-Glypican pathway(N)(0.9983232)-Huntington's disease(K)(0.9979584)-IFN-gamma pathway(N)(0.9976592)-NOTCH(C)(0.9972236)-Notch signaling pathway(K)(0.9952036)-Pathways in cancer(K)(0.9986112)-Regulation of Telomerase(N)(0.9984438)-Signaling events mediated by HDAC Class I(N)(0.996062)-Signaling events mediated by the Hedgehog family(N)(…
77	FBXL3	13q22.3	0	0	1	5	265	349	223	0.2677	0	0.272361809045226	Circadian rhythm - mammal(K)(0.998356)-Metabolism of proteins(R)(0.9988936)
78	MMP1	11q22.2	0	1	1	12	329	348	690	0.2677	0	0.344723618090452	Alzheimer disease-presenilin pathway(P)(0.9985942)-Bladder cancer(K)(0.9965242)-Cell surface interactions at the vascular wall(R)(0.9983858)-Endothelins(N)(0.9974106)-PPAR signaling pathway(K)(0.9971782)-Pathways in cancer(K)(0.998012)-Plasminogen activating cascade(P)(0.9906764)-Regulation of IGF Activity by IGFBP(R)(0.9932608)
79	CLTC	17q23.1	0	16	38	0	92	341	1324	0.2677	1	0.146733668341709	Bacterial invasion of epithelial cells(K)(0.997779)-Endocytosis(K)(0.9987084)-Gap junction trafficking and regulation(R)(0.989072)-Heterotrimeric G-protein signaling pathway-Gi alpha and Gs alpha mediated pathway(P)(0.9985854)-Heterotrimeric G-protein signaling pathway-Gq alpha and Go alpha mediated pathway(P)(0.9951874)-Huntington's disease(K)(0.9972108)-Influenza Life Cycle(R)(0.9980546)-KitRec…
80	ABCD4	14q24.3	0	0	0	1	190	339	118	0.2677	0	0.191959798994975	ABC transporters(K)(0.9988674)-Peroxisome(K)(0.9988912)
81	LCAT	16q22.1	0	0	1	10	454	324	180	0.2677	0	0.467336683417085	Glycerophospholipid metabolism(K)(0.998037)-Metabolism of lipids and lipoproteins(R)(0.9983222)
82	MAOA	23p11.3	0	0	1	5	150	322	1213	0.2677	0	0.15678391959799	Biological oxidations(R)(0.9978632)-Drug metabolism - cytochrome P450(K)(0.9987658)-Glycine, serine and threonine metabolism(K)(0.9976332)-Histidine metabolism(K)(0.9970132)-Metabolic pathways(K)(0.9986328)-Synaptic Transmission(R)(0.9989288)-Tryptophan metabolism(K)(0.9889862)
83	ADORA2B	17p12	0	0	1	10	423	321	549	0.2677	0	0.436180904522613	Calcium signaling pathway(K)(0.9974176)-Heterotrimeric G-protein signaling pathway-Gi alpha and Gs alpha mediated pathway(P)(0.9977206)-Heterotrimeric G-protein signaling pathway-Gq alpha and Go alpha mediated pathway(P)(0.9947984)-Neuroactive ligand-receptor interaction(K)(0.9986588)-Vascular smooth muscle contraction(K)(0.9979934)
84	ALDH3A2	17p11.2	0	0	5	4	332	313	1184	0.2677	0	0.342713567839196	Fatty acid metabolism(K)(0.9959646)-Glycerolipid metabolism(K)(0.9836024)-Histidine metabolism(K)(0.9975676)-Lysine degradation(K)(0.9987714)-Metabolic pathways(K)(0.9980832)-Pyruvate metabolism(K)(0.9983164)-Tryptophan metabolism(K)(0.9956102)
85	DHX38	16q22.3	0	0	0	10	506	313	306	0.2677	0	0.518592964824121	Formation and Maturation of mRNA Transcript(R)(0.9922894)-Spliceosome(K)(0.9982908)-Transcription(R)(0.9977518)-Transport of Mature Transcript to Cytoplasm(R)(0.998016)
86	PANK4	1p36.32	0	0	0	2	210	312	1122	0.2677	0	0.213065326633166	Metabolic pathways(K)(0.9990052)-Pantothenate and CoA biosynthesis(K)(0.9523658)
87	MEF2C	5q14.3	0	0	0	1	158	310	1170	0.2677	0	0.159798994974874	BMP receptor signaling(N)(0.9953948)-Glypican pathway(N)(0.9977568)-IFN-gamma pathway(N)(0.9968256)-IL1-mediated signaling events(N)(0.9939524)-MAPK signaling pathway(K)(0.9973274)-NOTCH(C)(0.9976836)-Oxidative stress response(P)(0.9860518)-Plasma membrane estrogen receptor signaling(N)(0.9963546)-Regulation of retinoblastoma protein(N)(0.9972608)-Signaling events mediated by HDAC Class I(N)(0.99…
88	GNAO1	16q13	0	0	2	9	473	310	935	0.2677	0	0.48643216080402	Androgen-mediated signaling(N)(0.9687722)-Chagas disease(K)(0.9971458)-Endothelins(N)(0.9954714)-Heterotrimeric G-protein signaling pathway-Gq alpha and Go alpha mediated pathway(P)(0.9935218)-LPA receptor mediated events(N)(0.9948654)-Long-term depression(K)(0.99725)-Melanogenesis(K)(0.9935462)-Opioid Signalling(R)(0.9968916)-Plasma membrane estrogen receptor signaling(N)(0.9930774)-Receptor-lig…
89	FXYD2	11q23.3	0	0	0	10	343	309	274	0.2677	0	0.354773869346734	Aldosterone-regulated sodium reabsorption(K)(0.9970868)-Cardiac muscle contraction(K)(0.9992392)-Pancreatic secretion(K)(0.9970494)-Proximal tubule bicarbonate reclamation(K)(0.9973694)-Salivary secretion(K)(0.998273)-oxidative stress induced gene expression via nrf2(B)(0.9970374)
90	IL18	11q23.1	0	0	0	13	368	306	509	0.2677	0	0.382914572864322	Cellular roles of Anthrax toxin(N)(0.993462)-Cytokine-cytokine receptor interaction(K)(0.9998254)-Cytosolic DNA-sensing pathway(K)(0.9972918)-IL12-mediated signaling events(N)(0.9983864)-IL23-mediated signaling events(N)(0.9948766)-Interleukin signaling pathway(P)(0.9955678)-Malaria(K)(0.998922)-NOD-like receptor signaling pathway(K)(0.9984564)-ras-independent pathway in nk cell-mediated cytotoxi…
91	ETS1	11q24.3	0	0	0	11	362	302	974	0.2677	0	0.374874371859297	Angiogenesis(P)(0.9975048)-Angiopoietin receptor Tie2-mediated signaling(N)(0.9935438)-Dorso-ventral axis formation(K)(0.997576)-Glypican pathway(N)(0.9946234)-Hypoxic and oxygen homeostasis regulation of HIF-1-alpha(N)(0.9968124)-IFN-gamma pathway(N)(0.9982208)-Pathways in cancer(K)(0.998912)-Ras Pathway(P)(0.9934392)-Renal cell carcinoma(K)(0.9925466)-TGFBR(C)(0.9981812)-TRAIL signaling pathway…
92	PIK3CA	3q26.32	0	2	8	0	30	299	2397	0.2677	1	0.0402010050251256	Aldosterone-regulated sodium reabsorption(K)(0.9881668)-Alpha6Beta4Integrin(C)(0.9844532)-Amoebiasis(K)(0.9943116)-Angiopoietin receptor Tie2-mediated signaling(N)(0.9835086)-Apoptosis(K)(0.9513812)-B cell receptor signaling pathway(K)(0.9759068)-Cell surface interactions at the vascular wall(R)(0.9961828)-Chemokine signaling pathway(K)(0.998838)-EGF receptor signaling pathway(P)(0.8876184)-EGFR1…
93	SHC2	19p13.3	0	0	2	3	210	292	881	0.2677	0	0.21608040201005	Angiogenesis(P)(0.9953948)-Bacterial invasion of epithelial cells(K)(0.9979644)-Chemokine signaling pathway(K)(0.9984258)-Chronic myeloid leukemia(K)(0.9972406)-ErbB signaling pathway(K)(0.9874892)-Focal adhesion(K)(0.998119)-Insulin signaling pathway(K)(0.9995086)-Natural killer cell mediated cytotoxicity(K)(0.9982008)-Neurotrophin signaling pathway(K)(0.9983978)-Signaling events mediated by VEG…
94	FUK	16q22.1	0	0	1	8	474	290	1134	0.2677	0	0.485427135678392	Amino sugar and nucleotide sugar metabolism(K)(0.9982894)-Fructose and mannose metabolism(K)(0.998127)-Metabolic pathways(K)(0.9993896)
95	NFATC3	16q22.1	0	0	0	11	483	290	1280	0.2677	0	0.496482412060302	Axon guidance(K)(0.9985394)-B cell receptor signaling pathway(K)(0.9916234)-BMP receptor signaling(N)(0.9980446)-Endothelins(N)(0.9937374)-Glypican pathway(N)(0.9964388)-IFN-gamma pathway(N)(0.9993318)-IL1-mediated signaling events(N)(0.9943082)-Natural killer cell mediated cytotoxicity(K)(0.9974322)-Plasma membrane estrogen receptor signaling(N)(0.996247)-T cell receptor signaling pathway(K)(0.9…
96	BCL2	18q21.33	0	0	2	1	203	285	1450	0.2677	1	0.207035175879397	Amyotrophic lateral sclerosis (ALS)(K)(0.9925314)-Apoptosis(K)(0.9958436)-Apoptosis(R)(0.9965804)-BMP receptor signaling(N)(0.996412)-Endothelins(N)(0.9972628)-FAS signaling pathway (CD95)(N)(0.9921594)-Focal adhesion(K)(0.9968488)-Glypican pathway(N)(0.9968546)-IFN-gamma pathway(N)(0.9969128)-IL1-mediated signaling events(N)(0.9946822)-IL2-mediated signaling events(N)(0.9954434)-Neurotrophin sig…
97	FCGR2B	1q23.3	0	0	10	0	49	281	979	0.2677	1	0.0592964824120603	B cell receptor signaling pathway(K)(0.9948518)-Fc gamma R-mediated phagocytosis(K)(0.9972236)-Fc-epsilon receptor I signaling in mast cells(N)(0.9958364)-Glypican pathway(N)(0.9977822)-Immunoregulatory interactions between a Lymphoid and a non-Lymphoid cell(R)(0.996799)-Phagosome(K)(0.9986094)-Systemic lupus erythematosus(K)(0.9985816)-TRAIL signaling pathway(N)(0.9970814)
98	CYLD	16q12.1	0	0	1	7	463	279	880	0.2677	1	0.473366834170854	Glypican pathway(N)(0.9964098)-IL1-mediated signaling events(N)(0.9972782)-IL12-mediated signaling events(N)(0.998104)-IL2-mediated signaling events(N)(0.993389)-IL23-mediated signaling events(N)(0.9880498)-LPA receptor mediated events(N)(0.9950542)-RIG-I-like receptor signaling pathway(K)(0.9981676)-Signaling by Aurora kinases(N)(0.9777068)-Signaling events regulated by Ret tyrosine kinase(N)(0.…
99	CYP2A6	19q13.2	0	0	2	1	67	275	1168	0.2677	0	0.0703517587939698	Biological oxidations(R)(0.998276)-Drug metabolism - cytochrome P450(K)(0.9967936)-Drug metabolism - other enzymes(K)(0.9749886)-Metabolic pathways(K)(0.997819)-Retinol metabolism(K)(0.9967774)
100	C1QA	1p36.12	0	0	0	2	231	268	371	0.2677	0	0.234170854271357	Chagas disease(K)(0.9988576)-Complement and coagulation cascades(K)(0.9984906)-Innate Immunity Signaling(R)(0.9936312)-Prion diseases(K)(0.9959598)-Systemic lupus erythematosus(K)(0.9981564)
101	OR3A3	17p13.3	0	0	0	7	426	266	413	0.2677	0	0.435175879396985	Olfactory transduction(K)(0.9996266)
102	GGT6	17p13.2	0	0	0	5	404	261	1162	0.2677	0	0.41105527638191	Arachidonic acid metabolism(K)(0.9829276)-Glutathione metabolism(K)(0.9985464)-Metabolic pathways(K)(0.9993192)-Selenoamino acid metabolism(K)(0.9972422)
103	CLTCL1	22q11.21	0	0	3	1	264	256	720	0.2677	1	0.269346733668342	Bacterial invasion of epithelial cells(K)(0.9980952)-Endocytosis(K)(0.9988976)-Gap junction trafficking and regulation(R)(0.9952216)-Heterotrimeric G-protein signaling pathway-Gi alpha and Gs alpha mediated pathway(P)(0.9990682)-Heterotrimeric G-protein signaling pathway-Gq alpha and Go alpha mediated pathway(P)(0.9970018)-Huntington's disease(K)(0.9976862)-Lysosome(K)(0.9966532)
104	MLYCD	16q23.3	0	0	1	8	498	251	1167	0.2677	0	0.509547738693467	Metabolic pathways(K)(0.9989724)-Peroxisome(K)(0.999235)
105	PLCB2	15q15.1	0	0	1	3	182	250	2547	0.2677	0	0.186934673366834	Alpha-synuclein signaling(N)(0.984635)-Alzheimer's disease(K)(0.9958316)-Amoebiasis(K)(0.9985174)-Calcium signaling pathway(K)(0.9988508)-Chagas disease(K)(0.9961066)-Chemokine signaling pathway(K)(0.9979636)-Endothelin signaling pathway(P)(0.9841158)-Endothelins(N)(0.9910152)-Gap junction(K)(0.9954236)-Gastric acid secretion(K)(0.992733)-GnRH signaling pathway(K)(0.9812934)-Heterotrimeric G-prot…
106	MAPK8	10q11.22	0	0	3	1	96	247	2330	0.2677	0	0.100502512562814	Adipocytokine signaling pathway(K)(0.9971086)-Alzheimer disease-amyloid secretase pathway(P)(0.9909616)-Angiogenesis(P)(0.9850376)-Angiopoietin receptor Tie2-mediated signaling(N)(0.957965)-Apoptosis(R)(0.9957898)-BMP receptor signaling(N)(0.986483)-Chagas disease(K)(0.997541)-EGF receptor signaling pathway(P)(0.9593754)-EGFR1(C)(0.9940742)-Endothelins(N)(0.9899646)-EphrinB-EPHB pathway(N)(0.9319…
107	B3GAT1	11q25	0	1	0	13	334	246	1139	0.2677	0	0.349748743718593	Glycosaminoglycan biosynthesis - chondroitin sulfate(K)(0.9967792)-Glycosaminoglycan biosynthesis - heparan sulfate(K)(0.9980372)-Metabolic pathways(K)(0.9986938)
108	MRE11A	11q21	0	0	6	10	306	246	187	0.2677	0	0.323618090452261	BARD1 signaling events(N)(0.9979654)-DNA Repair(R)(0.9983062)-Homologous recombination(K)(0.9966974)-Non-homologous end-joining(K)(0.995323)-Regulation of Telomerase(N)(0.9979014)-role of brca1 brca2 and atr in cancer susceptibility(B)(0.8585218)
109	ENPP1	6q23.2	0	1	6	2	194	239	1216	0.2677	0	0.204020100502513	Metabolic pathways(K)(0.999746)-Metabolism of vitamins and cofactors(R)(0.9947086)-Nicotinate and nicotinamide metabolism(K)(0.8959026)-Purine metabolism(K)(0.9968954)-Riboflavin metabolism(K)(0.9940724)-Starch and sucrose metabolism(K)(0.997581)-regulators of bone mineralization(B)(0.99597)
110	CNOT7	8p22	0	1	4	28	347	239	59	0.2677	0	0.381909547738693	RNA degradation(K)(0.9992726)
111	PARK2	6q26	0	0	0	12	261	237	468	0.2677	0	0.274371859296482	Alpha-synuclein signaling(N)(0.995871)-Parkinson disease(P)(0.997425)-Parkinson's disease(K)(0.9956254)-Protein processing in endoplasmic reticulum(K)(0.9983928)-Ubiquitin mediated proteolysis(K)(0.997782)
112	GRB7	17q12	0	81	34	0	137	235	500	0.2677	0	0.253266331658291	Angiogenesis(P)(0.9973226)-Angiopoietin receptor Tie2-mediated signaling(N)(0.9899604)-Cell surface interactions at the vascular wall(R)(0.9971466)-EGFR1(C)(0.9985672)-EphrinB-EPHB pathway(N)(0.979581)-KitReceptor(C)(0.9948198)-Nectin adhesion pathway(N)(0.9957524)-Signaling by PDGF(R)(0.9967396)-Signaling events regulated by Ret tyrosine kinase(N)(0.9983766)-Sphingosine 1-phosphate (S1P) pathway…
113	HARS2	NA	0	0	2	0	150	235	44	0.2677	0	0.152763819095477	Aminoacyl-tRNA biosynthesis(K)(0.9978986)-tRNA Aminoacylation(R)(0.9933034)
114	PPAP2C	19p13.3	0	0	0	2	220	232	1228	0.2677	0	0.223115577889447	Ether lipid metabolism(K)(0.9786428)-Fc gamma R-mediated phagocytosis(K)(0.9989612)-Glycerophospholipid metabolism(K)(0.9975122)-Metabolic pathways(K)(0.9996956)-Sphingolipid metabolism(K)(0.9952502)
115	PDX1	13q12.2	0	0	4	3	247	231	182	0.2677	0	0.255276381909548	FOXA transcription factor networks(N)(0.9849034)-Insulin Synthesis and Secretion(R)(0.9982222)-Maturity onset diabetes of the young(K)(0.989296)-Regulation of beta-cell development(R)(0.9957958)-Type II diabetes mellitus(K)(0.9978722)
116	HTR2C	23q23	0	0	1	9	186	230	650	0.2677	0	0.196984924623116	Calcium signaling pathway(K)(0.9976792)-Class A/1 (Rhodopsin-like receptors)(R)(0.9972582)-Gap junction(K)(0.999168)-Heterotrimeric G-protein signaling pathway-Gi alpha and Gs alpha mediated pathway(P)(0.9967958)-Neuroactive ligand-receptor interaction(K)(0.9984722)-Receptor-ligand complexes bind G proteins(R)(0.9952308)-activation of csk by camp-dependent protein kinase inhibits signaling throug…
117	ATP6V1B2	8p21.3	0	1	3	28	363	230	1330	0.2677	0	0.396984924623116	Collecting duct acid secretion(K)(0.9908996)-Epithelial cell signaling in Helicobacter pylori infection(K)(0.9978506)-Metabolic pathways(K)(0.9990752)-Oxidative phosphorylation(K)(0.9963458)-Phagosome(K)(0.9986244)-Vibrio cholerae infection(K)(0.9976764)
118	JAM3	11q25	0	1	0	13	345	226	475	0.2695	0	0.360804020100502	Cell adhesion molecules (CAMs)(K)(0.9990136)-Cell surface interactions at the vascular wall(R)(0.9972568)-Epithelial cell signaling in Helicobacter pylori infection(K)(0.9987348)-Integrin cell surface interactions(R)(0.997537)-Leukocyte transendothelial migration(K)(0.9965148)-Tight junction(K)(0.9995186)-amb2 Integrin signaling(N)(0.9964242)
119	CSNK1E	22q13.1	0	1	2	2	279	221	569	0.273	0	0.285427135678392	Circadian rhythm - mammal(K)(0.9940252)-Circadian rhythm pathway(N)(0.971338)-FoxO family signaling(N)(0.9917448)-G2/M Transition(R)(0.9992932)-Hedgehog signaling pathway(K)(0.996811)-Signaling events mediated by the Hedgehog family(N)(0.9980612)-Wnt signaling pathway(K)(0.997994)-Wnt signaling pathway(P)(0.9983878)-Wnt(C)(0.9954434)
120	SMAD2	18q21.1	0	0	0	5	218	216	1261	0.2761	0	0.224120603015075	Adherens junction(K)(0.9960272)-Alpha6Beta4Integrin(C)(0.9936852)-Cell cycle(K)(0.998229)-Chagas disease(K)(0.9978614)-EGFR1(C)(0.9986602)-Endocytosis(K)(0.999261)-Glypican pathway(N)(0.9950964)-IFN-gamma pathway(N)(0.9944916)-Pathways in cancer(K)(0.99759)-TGF-beta signaling pathway(K)(0.997329)-TGF-beta signaling pathway(P)(0.995339)-TGFBR(C)(0.996855)-Wnt signaling pathway(K)(0.9970428)-tgf be…
121	PAPSS2	10q23.2	0	0	1	7	141	211	1199	0.2777	0	0.149748743718593	Metabolic pathways(K)(0.9993196)-Purine metabolism(K)(0.9994136)-Selenoamino acid metabolism(K)(0.9962898)-Sulfur metabolism(K)(0.997582)
122	SIAH1	16q12.1	0	1	1	11	426	208	576	0.2777	0	0.441206030150754	Ubiquitin mediated proteolysis(K)(0.997796)-Wnt signaling pathway(K)(0.9983626)-Wnt signaling pathway(P)(0.999138)-p53 pathway feedback loops 2(P)(0.9989202)-p53 pathway(P)(0.9909486)-p53 signaling pathway(K)(0.9991126)
123	ATP6V0A4	7q34	0	0	4	5	108	208	1416	0.2777	0	0.117587939698492	Collecting duct acid secretion(K)(0.9932648)-Epithelial cell signaling in Helicobacter pylori infection(K)(0.9970564)-Lysosome(K)(0.9997896)-Metabolic pathways(K)(0.9985358)-Oxidative phosphorylation(K)(0.9961116)-Phagosome(K)(0.9987132)-Vibrio cholerae infection(K)(0.9958874)
124	RPS23	5q14.2	0	0	1	1	145	207	313	0.2777	0	0.147738693467337	Influenza Life Cycle(R)(0.9977584)-Metabolism of proteins(R)(0.997794)
125	PPYR1	10q11.22	0	0	0	3	162	199	371	0.2805	0	0.165829145728643	Class A/1 (Rhodopsin-like receptors)(R)(0.9981688)-Neuroactive ligand-receptor interaction(K)(0.9976888)-akap95 role in mitosis and chromosome dynamics(B)(0.9948882)-regulation of eif2(B)(0.99796)
126	CA7	16q22.1	0	0	0	10	506	198	23	0.2805	0	0.518592964824121	Nitrogen metabolism(K)(0.998592)
127	ARHGEF12	11q23.3	0	0	1	13	360	197	512	0.2805	1	0.375879396984925	Axon guidance(K)(0.9963326)-Regulation of actin cytoskeleton(K)(0.9992664)-Signaling by Rho GTPases(R)(0.9982936)-Vascular smooth muscle contraction(K)(0.9990436)
128	NUP210	3p25.1	0	0	5	0	100	196	520	0.2805	0	0.105527638190955	HIV Life Cycle(R)(0.9955134)-Host Interactions of HIV factors(R)(0.9969154)-Influenza Life Cycle(R)(0.996445)-Metabolism of carbohydrates(R)(0.9977752)-Metabolism of non-coding RNA(R)(0.9951904)-Signaling events mediated by HDAC Class I(N)(0.998217)-Transport of Mature Transcript to Cytoplasm(R)(0.9935856)-mechanism of protein import into the nucleus(B)(0.8693816)
129	MAML2	11q21	0	0	2	10	312	194	70	0.2805	1	0.325628140703518	Generic Transcription Pathway(R)(0.9982204)-Notch signaling pathway(K)(0.9994222)
130	CENPN	16q23.2	0	0	0	10	511	190	96	0.2805	0	0.523618090452261	M Phase(R)(0.9994238)
131	GOT2	16q21	0	0	0	11	495	188	1252	0.2805	0	0.508542713567839	Alanine, aspartate and glutamate metabolism(K)(0.99638)-Metabolic pathways(K)(0.99878)-Metabolism of amino acids(R)(0.9992962)-Metabolism of carbohydrates(R)(0.9994598)-Tyrosine metabolism(K)(0.9787098)
132	CCND1	11q13.2	0	23	77	0	46	188	1735	0.2805	1	0.146733668341709	Androgen-mediated signaling(N)(0.9712528)-AndrogenReceptor(C)(0.993487)-BMP receptor signaling(N)(0.9958172)-Cell cycle(K)(0.9941456)-FOXM1 transcription factor network(N)(0.9941088)-Focal adhesion(K)(0.9986392)-Glioma(K)(0.9832352)-Glypican pathway(N)(0.9972346)-IFN-gamma pathway(N)(0.995068)-Jak-STAT signaling pathway(K)(0.9994022)-Nectin adhesion pathway(N)(0.9984614)-Pathways in cancer(K)(0.9…
133	UGT2A1	4q13.3	0	0	4	1	87	188	1192	0.2805	0	0.0924623115577889	Drug metabolism - cytochrome P450(K)(0.9953366)-Drug metabolism - other enzymes(K)(0.9889044)-Metabolic pathways(K)(0.998889)-Metabolism of xenobiotics by cytochrome P450(K)(0.9948922)-Porphyrin and chlorophyll metabolism(K)(0.9923552)-Retinol metabolism(K)(0.9969914)-Starch and sucrose metabolism(K)(0.9975896)-Steroid hormone biosynthesis(K)(0.9968266)
134	MTHFD1L	6q25.1	0	1	3	4	209	186	1124	0.2805	0	0.218090452261307	Metabolic pathways(K)(0.9970312)-One carbon pool by folate(K)(0.9960202)
135	PANX1	11q21	0	0	3	10	292	184	42	0.2805	0	0.306532663316583	Synaptic Transmission(R)(0.999217)
136	RPS6KB1	17q23.1	0	18	41	0	84	182	1278	0.2805	0	0.143718592964824	Acute myeloid leukemia(K)(0.991977)-Angiopoietin receptor Tie2-mediated signaling(N)(0.9947788)-Endothelins(N)(0.9983516)-ErbB signaling pathway(K)(0.996463)-Fc gamma R-mediated phagocytosis(K)(0.9983074)-Glypican pathway(N)(0.9992044)-IFN-gamma pathway(N)(0.9983112)-IL2-mediated signaling events(N)(0.9924204)-Insulin signaling pathway(K)(0.9978206)-Integrins in angiogenesis(N)(0.9967914)-Plasma …
137	SNRPD1	18q11.2	0	0	2	2	175	182	502	0.2805	0	0.179899497487437	Formation and Maturation of mRNA Transcript(R)(0.9969608)-Influenza Life Cycle(R)(0.99537)-Metabolism of non-coding RNA(R)(0.9913408)-Spliceosome(K)(0.9982684)-Systemic lupus erythematosus(K)(0.9992516)
138	BMPR2	2q33.1	0	0	2	3	157	180	548	0.2805	0	0.162814070351759	BMP receptor signaling(N)(0.998178)-Cytokine-cytokine receptor interaction(K)(0.9989884)-Signaling by BMP(R)(0.9961956)-TGF-beta signaling pathway(K)(0.9979506)-TGF-beta signaling pathway(P)(0.9981354)
139	CD3E	11q23.3	0	0	1	10	363	179	586	0.2805	0	0.375879396984925	Chagas disease(K)(0.9986244)-Hematopoietic cell lineage(K)(0.9990238)-IL12-mediated signaling events(N)(0.9963404)-IL23-mediated signaling events(N)(0.9964034)-Immunoregulatory interactions between a Lymphoid and a non-Lymphoid cell(R)(0.9975728)-Primary immunodeficiency(K)(0.9988252)-T cell receptor signaling pathway(K)(0.9961228)-TCR signaling in naive CD4+ T cells(N)(0.9987298)-TCR signaling(R…
140	HEXB	5q13.3	0	0	0	3	146	179	1228	0.2805	0	0.149748743718593	Amino sugar and nucleotide sugar metabolism(K)(0.9976778)-Lysosome(K)(0.9994688)-Metabolic pathways(K)(0.9986138)-Other glycan degradation(K)(0.9967588)
141	BAAT	9q31.1	0	0	0	1	160	175	1185	0.2835	0	0.161809045226131	Biosynthesis of unsaturated fatty acids(K)(0.9985222)-Metabolic pathways(K)(0.9987948)-Peroxisome(K)(0.9988634)-Primary bile acid biosynthesis(K)(0.9973932)
142	PAK2	3q29	0	0	2	0	73	174	1389	0.2835	0	0.0753768844221105	Apoptosis(R)(0.9971056)-Axon guidance(K)(0.996996)-BMP receptor signaling(N)(0.9947662)-ErbB signaling pathway(K)(0.9920668)-FAS signaling pathway (CD95)(N)(0.9897884)-Fc-epsilon receptor I signaling in mast cells(N)(0.99586)-Focal adhesion(K)(0.9964014)-Glypican pathway(N)(0.9966438)-Host Interactions of HIV factors(R)(0.9991206)-IFN-gamma pathway(N)(0.9975314)-IL1-mediated signaling events(N)(0…
143	OR2A7	6q23.2	0	1	4	2	188	172	389	0.2847	0	0.195979899497487	Olfactory transduction(K)(0.9965938)
144	MAP3K7	6q15	0	0	0	1	240	170	1587	0.2855	0	0.242211055276382	Adherens junction(K)(0.9977736)-BMP receptor signaling(N)(0.9948236)-EphrinB-EPHB pathway(N)(0.9484038)-FAS signaling pathway (CD95)(N)(0.9659406)-Glypican pathway(N)(0.9970828)-IFN-gamma pathway(N)(0.9951516)-IL1-mediated signaling events(N)(0.9358852)-Inflammation mediated by chemokine and cytokine signaling pathway(P)(0.9974278)-Interleukin signaling pathway(P)(0.9905924)-Leishmaniasis(K)(0.99…
145	NNMT	11q23.2	0	0	1	11	357	165	1144	0.2915	0	0.370854271356784	Biological oxidations(R)(0.997873)-Metabolic pathways(K)(0.9986674)
146	MAPK9	5q35.3	0	0	4	1	73	161	2023	0.2932	0	0.078391959798995	Adipocytokine signaling pathway(K)(0.9967066)-Alzheimer disease-amyloid secretase pathway(P)(0.9955516)-BMP receptor signaling(N)(0.984126)-Chagas disease(K)(0.9905118)-EGF receptor signaling pathway(P)(0.9736708)-Endothelins(N)(0.9788008)-Epithelial cell signaling in Helicobacter pylori infection(K)(0.9922336)-ErbB signaling pathway(K)(0.9737528)-FAS signaling pathway(P)(0.9829398)-Focal adhesio…
147	PLD1	3q26.31	0	1	10	0	14	160	2094	0.2932	0	0.0251256281407035	Alpha-synuclein signaling(N)(0.984222)-Angiogenesis(P)(0.9903174)-EGFR1(C)(0.9983348)-Endocytosis(K)(0.9989682)-Ether lipid metabolism(K)(0.9644508)-Fc gamma R-mediated phagocytosis(K)(0.9957364)-Glycerophospholipid metabolism(K)(0.9923698)-GnRH signaling pathway(K)(0.9975356)-Metabolic pathways(K)(0.9993038)-Pathways in cancer(K)(0.9987304)-Plasma membrane estrogen receptor signaling(N)(0.996687…
148	MBTPS1	16q24.1	0	0	1	8	489	160	167	0.2932	0	0.500502512562814	Protein processing in endoplasmic reticulum(K)(0.9987638)
149	PARD6A	16q22.1	0	0	1	10	456	155	795	0.2979	0	0.469346733668342	Endocytosis(K)(0.9991108)-Glypican pathway(N)(0.99637)-IFN-gamma pathway(N)(0.9991062)-Tight junction(K)(0.9978234)
150	ABCG4	11q23.3	0	0	2	12	349	155	44	0.2979	0	0.364824120603015	ABC transporters(K)(0.9986274)
151	CTNNA3	10q21.3	0	0	3	7	149	152	886	0.3009	0	0.159798994974874	Adherens junction(K)(0.9933652)-Alzheimer disease-presenilin pathway(P)(0.9978634)-Arrhythmogenic right ventricular cardiomyopathy (ARVC)(K)(0.99834)-Bacterial invasion of epithelial cells(K)(0.9961654)-Endometrial cancer(K)(0.9844654)-Leukocyte transendothelial migration(K)(0.997791)-Pathways in cancer(K)(0.9983206)-Tight junction(K)(0.9985294)-Wnt signaling pathway(P)(0.9986112)
152	RPL19	17q12	0	27	37	2	162	151	313	0.3009	0	0.229145728643216	Influenza Life Cycle(R)(0.997939)-Metabolism of proteins(R)(0.998252)
153	TGFB3	14q24.3	0	0	0	1	176	149	1395	0.3026	0	0.177889447236181	Amoebiasis(K)(0.997559)-Cell cycle(K)(0.9975002)-Chagas disease(K)(0.995753)-Chronic myeloid leukemia(K)(0.9831248)-Cytokine-cytokine receptor interaction(K)(0.9981676)-Dilated cardiomyopathy(K)(0.9894104)-Endocytosis(K)(0.9992764)-Formation of Platelet plug(R)(0.9990032)-Hypertrophic cardiomyopathy (HCM)(K)(0.9907002)-Leishmaniasis(K)(0.9958538)-MAPK signaling pathway(K)(0.9990188)-Malaria(K)(0.…
154	MADCAM1	19p13.3	0	0	3	3	204	146	316	0.3045	0	0.21105527638191	Cell adhesion molecules (CAMs)(K)(0.9985274)-Immunoregulatory interactions between a Lymphoid and a non-Lymphoid cell(R)(0.9977446)-Integrin cell surface interactions(R)(0.9984008)-Intestinal immune network for IgA production(K)(0.9984668)-a4b1 and a4b7 Integrin signaling(N)(0.9732832)
155	POLD3	11q13.4	0	6	19	3	128	142	1407	0.3045	0	0.15678391959799	Base excision repair(K)(0.9970604)-DNA Repair(R)(0.998592)-DNA Replication(R)(0.991504)-DNA replication(K)(0.9867248)-Homologous recombination(K)(0.9969012)-Metabolic pathways(K)(0.9987518)-Mismatch repair(K)(0.9939702)-Nucleotide excision repair(K)(0.9906144)-Purine metabolism(K)(0.9983828)-Pyrimidine metabolism(K)(0.9895518)-S Phase(R)(0.9974966)-Telomere Maintenance(R)(0.9973518)
156	RBL2	16q12.2	0	1	3	9	458	142	314	0.3045	0	0.473366834170854	Cell cycle(K)(0.9989496)-FoxO family signaling(N)(0.997306)-TGF-beta signaling pathway(K)(0.9977914)-TGFBR(C)(0.9984286)-mets affect on macrophage differentiation(B)(0.9981964)
157	DYNC2H1	11q22.3	0	1	1	14	348	142	304	0.3045	0	0.365829145728643	Huntington disease(P)(0.998414)-Phagosome(K)(0.9975476)-Vasopressin-regulated water reabsorption(K)(0.996887)
158	GSR	8p12	0	2	3	33	334	141	102	0.3045	0	0.373869346733668	Glutathione metabolism(K)(0.9974508)-Metablism of nucleotides(R)(0.9985714)
159	PDGFA	7p22.3	0	0	7	0	62	140	1362	0.3045	0	0.0693467336683417	Angiogenesis(P)(0.99731)-Cytokine-cytokine receptor interaction(K)(0.9986958)-Focal adhesion(K)(0.9965098)-Formation of Platelet plug(R)(0.9973806)-Gap junction(K)(0.9984624)-Glioma(K)(0.9873096)-MAPK signaling pathway(K)(0.99646)-Pathways in cancer(K)(0.99928)-Prostate cancer(K)(0.9927368)-Regulation of actin cytoskeleton(K)(0.9982582)-Signaling by PDGF(R)(0.993313)-Sphingosine 1-phosphate (S1P)…
160	NOTCH1	9q34.3	0	0	5	1	141	139	376	0.3045	1	0.147738693467337	Alzheimer disease-presenilin pathway(P)(0.9983502)-Angiogenesis(P)(0.99844)-Dorso-ventral axis formation(K)(0.995101)-Generic Transcription Pathway(R)(0.9950422)-NOTCH(C)(0.9977946)-Notch signaling pathway(K)(0.9937824)-Presenilin action in Notch and Wnt signaling(N)(0.99741)-Prion diseases(K)(0.9952306)-Regulation of beta-cell development(R)(0.9980396)
161	OR4F21	8p23.3	0	0	0	17	322	139	211	0.3045	0	0.34070351758794	Olfactory Signaling Pathway(R)(0.9987978)
162	PCM1	8p22	0	1	4	31	356	137	83	0.3045	1	0.393969849246231	G2/M Transition(R)(0.998463)
163	MMP2	16q12.2	0	1	3	5	436	136	933	0.3045	0	0.447236180904523	Alzheimer disease-presenilin pathway(P)(0.9988622)-FOXM1 transcription factor network(N)(0.9965236)-GnRH signaling pathway(K)(0.9984222)-Integrins in angiogenesis(N)(0.9965948)-LPA receptor mediated events(N)(0.9985012)-Leukocyte transendothelial migration(K)(0.9975598)-Pathways in cancer(K)(0.9992056)-Plasma membrane estrogen receptor signaling(N)(0.9972876)-Proteogylcan syndecan-mediated signal…
164	BCMO1	16q23.2	0	0	2	17	514	136	1130	0.3045	0	0.535678391959799	Metabolic pathways(K)(0.9990222)-Retinol metabolism(K)(0.9992776)
165	COX10	17p12	0	0	2	4	435	135	1143	0.3045	0	0.44321608040201	Metabolic pathways(K)(0.999025)-Oxidative phosphorylation(K)(0.9977658)-Porphyrin and chlorophyll metabolism(K)(0.997668)
166	CDKN1B	12p13.1	0	1	3	5	115	134	1217	0.3045	0	0.124623115577889	Cell Cycle Checkpoints(R)(0.9930118)-Cell cycle(K)(0.9977618)-DNA Replication(R)(0.948938)-ErbB signaling pathway(K)(0.9970216)-FOXA transcription factor networks(N)(0.9699414)-FoxO family signaling(N)(0.9907548)-G1/S Transition(R)(0.9927824)-Glypican pathway(N)(0.9947022)-Integrins in angiogenesis(N)(0.996662)-Interleukin signaling pathway(P)(0.9953342)-Pathways in cancer(K)(0.9982564)-Prostate …
167	GABARAP	17p13.1	0	0	0	4	395	134	46	0.3045	0	0.401005025125628	Regulation of autophagy(K)(0.9974724)-gamma-aminobutyric acid receptor life cycle pathway(B)(0.9983892)
168	ITGA1	5q11.2	0	0	1	0	121	131	720	0.3083	0	0.122613065326633	Arrhythmogenic right ventricular cardiomyopathy (ARVC)(K)(0.9966714)-Dilated cardiomyopathy(K)(0.9977382)-ECM-receptor interaction(K)(0.9960286)-Focal adhesion(K)(0.9979444)-Hematopoietic cell lineage(K)(0.9981582)-Hypertrophic cardiomyopathy (HCM)(K)(0.9951468)-Inflammation mediated by chemokine and cytokine signaling pathway(P)(0.9960328)-Integrin cell surface interactions(R)(0.9979864)-Integri…
169	CNOT1	16q21	0	0	0	12	494	130	59	0.3083	0	0.508542713567839	RNA degradation(K)(0.999138)
170	MAP2K3	17p11.2	0	1	7	5	309	129	1380	0.3089	0	0.323618090452261	Amyotrophic lateral sclerosis (ALS)(K)(0.9965532)-Apoptosis signaling pathway(P)(0.9934592)-BMP receptor signaling(N)(0.9930014)-Cellular roles of Anthrax toxin(N)(0.9885662)-EGF receptor signaling pathway(P)(0.9936424)-EGFR1(C)(0.99899)-FGF signaling pathway(P)(0.9924212)-Fc epsilon RI signaling pathway(K)(0.9912216)-Glypican pathway(N)(0.9969178)-GnRH signaling pathway(K)(0.9971134)-IFN-gamma p…
171	COX4I1	16q24.1	0	0	2	11	493	124	1371	0.3155	0	0.508542713567839	Alzheimer's disease(K)(0.9983026)-Cardiac muscle contraction(K)(0.9984812)-Glucose Regulation of Insulin Secretion(R)(0.9978414)-Huntington's disease(K)(0.9987066)-Metabolic pathways(K)(0.9990242)-Oxidative phosphorylation(K)(0.9967496)-Parkinson's disease(K)(0.997411)
172	CRK	17p13.3	0	0	2	10	407	124	1575	0.3155	0	0.421105527638191	Angiogenesis(P)(0.9810108)-Angiopoietin receptor Tie2-mediated signaling(N)(0.9901268)-Bacterial invasion of epithelial cells(K)(0.9740266)-Chemokine signaling pathway(K)(0.9989066)-EGFR1(C)(0.9972742)-Endothelins(N)(0.991328)-EphrinB-EPHB pathway(N)(0.9487986)-ErbB signaling pathway(K)(0.980401)-Fc gamma R-mediated phagocytosis(K)(0.997098)-Focal adhesion(K)(0.996554)-Formation of Platelet plug(…
173	RARS2	6q15	0	0	0	4	264	122	41	0.3155	0	0.269346733668342	Aminoacyl-tRNA biosynthesis(K)(0.9980322)
174	HSD17B2	16q23.3	0	0	0	6	520	122	1132	0.3155	0	0.528643216080402	Metabolic pathways(K)(0.9987064)-Steroid hormone biosynthesis(K)(0.998561)
175	CTDSPL	3p22.2	0	0	0	0	148	122	551	0.3155	0	0.148743718592965	BMP receptor signaling(N)(0.9973656)-Glypican pathway(N)(0.9986826)-IFN-gamma pathway(N)(0.9975806)
176	CACNA1B	9q34.3	0	0	2	1	170	120	597	0.3161	0	0.173869346733668	Calcium signaling pathway(K)(0.9993548)-Heterotrimeric G-protein signaling pathway-Gq alpha and Go alpha mediated pathway(P)(0.998668)-MAPK signaling pathway(K)(0.9966346)-Synaptic Transmission(R)(0.997836)-Taste transduction(K)(0.9979376)-Type II diabetes mellitus(K)(0.9952378)
177	ARRB1	11q13.4	0	8	25	6	116	119	1284	0.3161	0	0.155778894472362	Chemokine signaling pathway(K)(0.9984328)-Endocytosis(K)(0.9988732)-Heterotrimeric G-protein signaling pathway-Gi alpha and Gs alpha mediated pathway(P)(0.9987526)-MAPK signaling pathway(K)(0.9995218)-Membrane Trafficking(R)(0.9982154)-Phototransduction(K)(0.9954408)-Plasma membrane estrogen receptor signaling(N)(0.997734)-Proteogylcan syndecan-mediated signaling events(N)(0.9981026)-Wnt signalin…
178	F2R	5q13.3	0	0	0	2	148	119	995	0.3161	0	0.150753768844221	Calcium signaling pathway(K)(0.9982708)-Class A/1 (Rhodopsin-like receptors)(R)(0.9959322)-Complement and coagulation cascades(K)(0.9977296)-Endocytosis(K)(0.9985394)-Formation of Platelet plug(R)(0.9979348)-Neuroactive ligand-receptor interaction(K)(0.9990554)-Regulation of actin cytoskeleton(K)(0.9983648)-aspirin blocks signaling pathway involved in platelet activation(B)(0.9874428)-fibrinolysi…
179	HSD17B4	5q23.1	0	0	0	0	132	118	1259	0.3161	0	0.132663316582915	Metabolic pathways(K)(0.9971924)-Metabolism of lipids and lipoproteins(R)(0.9988394)-Peroxisome(K)(0.9977934)-Primary bile acid biosynthesis(K)(0.8634178)-mechanism of gene regulation by peroxisome proliferators via ppara(B)(0.9969902)
180	PRKG1	10q11.23	0	0	1	3	131	117	1348	0.3161	0	0.135678391959799	BMP receptor signaling(N)(0.9968926)-Endothelin signaling pathway(P)(0.9834694)-Gap junction(K)(0.9957446)-Glypican pathway(N)(0.997912)-IFN-gamma pathway(N)(0.9965426)-IL1-mediated signaling events(N)(0.9952996)-Long-term depression(K)(0.9931354)-Olfactory transduction(K)(0.9981358)-Plasma membrane estrogen receptor signaling(N)(0.993915)-Salivary secretion(K)(0.9969624)-TNF receptor signaling p…
181	BRCA1	17q21.31	0	2	2	3	233	116	535	0.3161	1	0.241206030150754	Androgen-mediated signaling(N)(0.9749702)-AndrogenReceptor(C)(0.9961716)-BARD1 signaling events(N)(0.9977128)-DNA Repair(R)(0.9986938)-FOXA transcription factor networks(N)(0.9494472)-Signaling by Aurora kinases(N)(0.9818262)-Ubiquitin mediated proteolysis(K)(0.9982458)-atm signaling pathway(B)(0.9869774)-cell cycle: g2/m checkpoint(B)(0.9948674)-role of brca1 brca2 and atr in cancer susceptibili…
182	NUP98	11p15.4	0	0	1	8	180	116	512	0.3161	1	0.189949748743719	HIV Life Cycle(R)(0.993835)-Host Interactions of HIV factors(R)(0.9986124)-Influenza Life Cycle(R)(0.9983658)-M Phase(R)(0.9973836)-Metabolism of carbohydrates(R)(0.9969046)-Metabolism of non-coding RNA(R)(0.9939696)-Transport of Mature Transcript to Cytoplasm(R)(0.9938342)
183	LAMA2	6q22.33	0	2	7	1	208	115	775	0.3161	0	0.219095477386935	Amoebiasis(K)(0.9988548)-Arrhythmogenic right ventricular cardiomyopathy (ARVC)(K)(0.9985326)-Dilated cardiomyopathy(K)(0.9962124)-ECM-receptor interaction(K)(0.995769)-Focal adhesion(K)(0.9989062)-Hypertrophic cardiomyopathy (HCM)(K)(0.9907014)-Integrin cell surface interactions(R)(0.9971874)-Integrin signalling pathway(P)(0.9992916)-Pathways in cancer(K)(0.998594)-Viral myocarditis(K)(0.997328)…
184	POLR3D	8p21.3	0	1	1	29	357	114	1344	0.3161	0	0.389949748743719	Cytosolic DNA-sensing pathway(K)(0.9959138)-Metabolic pathways(K)(0.9990568)-Purine metabolism(K)(0.997529)-Pyrimidine metabolism(K)(0.9974128)-Transcription(R)(0.998199)
185	NCOR2	12q24.31	0	0	7	0	114	113	447	0.3161	0	0.121608040201005	AndrogenReceptor(C)(0.9985958)-Huntington disease(P)(0.9993116)-NOTCH(C)(0.997084)-NR transcription pathway(R)(0.9972304)-Notch signaling pathway(K)(0.9963934)-Notch signaling pathway(P)(0.8114146)-Retinoic acid receptors-mediated signaling(N)(0.9944868)-Signaling events mediated by HDAC Class I(N)(0.9979826)-map kinase inactivation of smrt corepressor(B)(0.9898776)-mechanism of gene regulation b…
186	CHEK1	11q24.2	0	0	0	11	368	111	247	0.3161	0	0.380904522613065	Cell Cycle Checkpoints(R)(0.9964172)-Cell cycle(K)(0.999541)-Circadian rhythm pathway(N)(0.9950586)-p53 signaling pathway(K)(0.998694)
187	PRKCZ	1p36.33	0	0	1	2	208	111	1772	0.3161	0	0.212060301507538	Alzheimer disease-amyloid secretase pathway(P)(0.9937082)-BMP receptor signaling(N)(0.9956902)-Chemokine signaling pathway(K)(0.9977238)-EGF receptor signaling pathway(P)(0.9886486)-EGFR1(C)(0.9983114)-Endocytosis(K)(0.9969594)-Endothelin signaling pathway(P)(0.963587)-Endothelins(N)(0.9908838)-FGF signaling pathway(P)(0.994525)-Glypican pathway(N)(0.997846)-Heterotrimeric G-protein signaling pat…
188	PIGK	1p31.1	0	1	1	1	154	111	1304	0.3161	0	0.157788944723618	Glycosylphosphatidylinositol(GPI)-anchor biosynthesis(K)(0.962168)-Metabolic pathways(K)(0.998853)-Metabolism of proteins(R)(0.998175)
189	ATP5C1	10p14	0	0	12	1	59	111	1338	0.3161	0	0.0723618090452261	Alzheimer's disease(K)(0.9986276)-Glucose Regulation of Insulin Secretion(R)(0.9970736)-Huntington's disease(K)(0.9988172)-Metablism of nucleotides(R)(0.9969116)-Metabolic pathways(K)(0.9980648)-Oxidative phosphorylation(K)(0.9980148)-Parkinson's disease(K)(0.9976852)
190	HRAS	11p15.5	0	0	1	1	160	109	2199	0.3161	1	0.162814070351759	Axon guidance(K)(0.9992082)-B cell receptor signaling pathway(K)(0.9845984)-Cell surface interactions at the vascular wall(R)(0.9981678)-Chemokine signaling pathway(K)(0.997837)-EGFR1(C)(0.9943064)-Endocytosis(K)(0.9994724)-Endothelins(N)(0.9921856)-ErbB signaling pathway(K)(0.9854016)-Fc-epsilon receptor I signaling in mast cells(N)(0.9875848)-Focal adhesion(K)(0.9981994)-Gap junction(K)(0.99684…
191	MAN1B1	9q34.3	0	0	5	0	138	109	1281	0.3161	0	0.143718592964824	Metabolic pathways(K)(0.9981702)-N-Glycan biosynthesis(K)(0.9982934)-Protein processing in endoplasmic reticulum(K)(0.9986226)-er associated degradation (erad) pathway(B)(0.996002)
192	CSF3	17q21.1	0	40	39	2	152	109	413	0.3161	0	0.234170854271357	Cytokine-cytokine receptor interaction(K)(0.9989938)-Hematopoietic cell lineage(K)(0.9970598)-Jak-STAT signaling pathway(K)(0.9988348)-Malaria(K)(0.9983104)
193	ACOT7	1p36.31	0	0	0	2	230	108	21	0.317	0	0.233165829145729	Biosynthesis of unsaturated fatty acids(K)(0.9994016)
194	PDGFRB	5q33.1	0	0	1	0	102	105	1235	0.3212	1	0.103517587939698	Angiogenesis(P)(0.9963786)-Calcium signaling pathway(K)(0.9978128)-Cytokine-cytokine receptor interaction(K)(0.9984676)-Focal adhesion(K)(0.996494)-Gap junction(K)(0.998107)-MAPK signaling pathway(K)(0.9985298)-Nectin adhesion pathway(N)(0.9939054)-Pathways in cancer(K)(0.9978616)-Prostate cancer(K)(0.9940808)-Regulation of actin cytoskeleton(K)(0.9980284)-Signaling by PDGF(R)(0.9944638)-Signalin…
195	CDC40	6q21	0	0	2	4	224	105	306	0.3212	0	0.231155778894472	Formation and Maturation of mRNA Transcript(R)(0.9948698)-Spliceosome(K)(0.9973276)-Transcription(R)(0.9981232)-Transport of Mature Transcript to Cytoplasm(R)(0.9947026)
196	ME1	6q14.2	0	1	1	3	253	103	1198	0.3225	0	0.25929648241206	Metabolic pathways(K)(0.9991792)-PPAR signaling pathway(K)(0.9989392)-Pyruvate metabolism(K)(0.9972322)-mechanism of gene regulation by peroxisome proliferators via ppara(B)(0.996071)
197	XIAP	23q25	0	0	2	10	206	102	1232	0.3225	0	0.219095477386935	Apoptosis(K)(0.99747)-Apoptosis(R)(0.999333)-BMP receptor signaling(N)(0.9952688)-Focal adhesion(K)(0.9982594)-Glypican pathway(N)(0.9977254)-IFN-gamma pathway(N)(0.9929866)-NOD-like receptor signaling pathway(K)(0.9963764)-Pathways in cancer(K)(0.9977884)-TNF receptor signaling pathway(N)(0.9941786)-Ubiquitin mediated proteolysis(K)(0.9987264)-p75(NTR)-mediated signaling(N)(0.996983)
198	P2RY8	23p22.33	0	0	2	11	234	102	272	0.3225	1	0.248241206030151	Neuroactive ligand-receptor interaction(K)(0.99744)
199	F7	13q34	0	1	3	6	250	101	272	0.3225	0	0.261306532663317	Complement and coagulation cascades(K)(0.9989056)-Formation of Fibrin Clot (Clotting Cascade)(R)(0.996988)-Metabolism of proteins(R)(0.9993366)
200	HSPA5	9q33.3	0	0	2	0	154	101	418	0.3225	0	0.15678391959799	Antigen processing and presentation(K)(0.9978056)-Apoptosis signaling pathway(P)(0.99839)-Further platelet releasate(R)(0.9867318)-Parkinson disease(P)(0.9973834)-Prion diseases(K)(0.9973268)-Protein export(K)(0.9952334)-Protein processing in endoplasmic reticulum(K)(0.998905)-prion pathway(B)(0.9977056)
201	HS3ST3A1	17p12	0	0	1	8	439	100	26	0.3225	0	0.450251256281407	Glycosaminoglycan biosynthesis - heparan sulfate(K)(0.9981752)
202	IGKC	NA	0	0	0	0	75	100	178	0.3225	0	0.0753768844221105	Immunoregulatory interactions between a Lymphoid and a non-Lymphoid cell(R)(0.999451)-Innate Immunity Signaling(R)(0.99809)
203	ALDH7A1	5q23.2	0	0	1	2	147	99	1188	0.3225	0	0.150753768844221	Fatty acid metabolism(K)(0.9961856)-Glycerolipid metabolism(K)(0.9737988)-Glycine, serine and threonine metabolism(K)(0.9969092)-Histidine metabolism(K)(0.9944366)-Lysine degradation(K)(0.999459)-Metabolic pathways(K)(0.9991984)-Pyruvate metabolism(K)(0.9978304)-Tryptophan metabolism(K)(0.9964208)
204	ST3GAL2	16q22.1	0	0	1	8	477	99	1128	0.3225	0	0.488442211055276	Glycosaminoglycan biosynthesis - keratan sulfate(K)(0.9978594)-Glycosphingolipid biosynthesis - globo series(K)(0.9640858)-Metabolic pathways(K)(0.998755)
205	FAS	10q23.31	0	0	0	2	137	98	1232	0.3225	0	0.139698492462312	Alzheimer's disease(K)(0.998128)-Apoptosis signaling pathway(P)(0.993773)-Apoptosis(K)(0.995518)-Apoptosis(R)(0.9983734)-Autoimmune thyroid disease(K)(0.992176)-Chagas disease(K)(0.9969912)-Cytokine-cytokine receptor interaction(K)(0.9990916)-FAS signaling pathway (CD95)(N)(0.9929826)-FAS signaling pathway(P)(0.990487)-MAPK signaling pathway(K)(0.9981)-Natural killer cell mediated cytotoxicity(K)…
206	MYO6	6q14.1	0	0	0	2	233	98	166	0.3225	0	0.236180904522613	Gap junction trafficking and regulation(R)(0.997144)-Nectin adhesion pathway(N)(0.9982464)-Nicotinic acetylcholine receptor signaling pathway(P)(0.9992)
207	SSTR3	22q13.1	0	1	0	2	289	97	490	0.3236	0	0.293467336683417	Class A/1 (Rhodopsin-like receptors)(R)(0.997562)-Heterotrimeric G-protein signaling pathway-Gi alpha and Gs alpha mediated pathway(P)(0.999099)-Heterotrimeric G-protein signaling pathway-Gq alpha and Go alpha mediated pathway(P)(0.9978286)-Neuroactive ligand-receptor interaction(K)(0.9989642)-Receptor-ligand complexes bind G proteins(R)(0.997856)
208	NDUFC2	11q14.1	0	30	38	5	134	95	1332	0.3279	0	0.208040201005025	Alzheimer's disease(K)(0.9984476)-Glucose Regulation of Insulin Secretion(R)(0.9968594)-Huntington's disease(K)(0.9989286)-Metabolic pathways(K)(0.9976762)-Oxidative phosphorylation(K)(0.991478)-Parkinson's disease(K)(0.9974612)
209	ZFPM1	16q24.2	0	0	2	12	475	94	97	0.328	0	0.491457286432161	Signaling events mediated by HDAC Class I(N)(0.9988228)
210	BCAT1	12p12.1	0	3	4	1	76	93	1223	0.328	0	0.0844221105527638	Metabolic pathways(K)(0.9995212)-Metabolism of amino acids(R)(0.997829)-Pantothenate and CoA biosynthesis(K)(0.9766054)-Synaptic Transmission(R)(0.9992694)-Valine, leucine and isoleucine biosynthesis(K)(0.9969742)
211	PIGX	3q29	0	0	2	0	58	93	1304	0.328	0	0.0603015075376884	Glycosylphosphatidylinositol(GPI)-anchor biosynthesis(K)(0.9628706)-Metabolic pathways(K)(0.9985828)-Metabolism of proteins(R)(0.9992962)
212	PGR	11q22.1	0	1	3	11	328	92	193	0.328	0	0.344723618090452	NR transcription pathway(R)(0.9962068)-Oocyte meiosis(K)(0.9992288)-Progesterone-mediated oocyte maturation(K)(0.9989468)-how progesterone initiates the oocyte maturation(B)(0.9975184)
213	GTF2A1	14q31.1	0	0	0	2	174	91	288	0.328	0	0.176884422110553	Basal transcription factors(K)(0.9972278)-Formation and Maturation of mRNA Transcript(R)(0.997527)-HIV Life Cycle(R)(0.9973934)-Transcription(R)(0.9992196)-carm1 and regulation of the estrogen receptor(B)(0.9954566)-nuclear receptors coordinate the activities of chromatin remodeling complexes and coactivators to facilitate initiation of transcription in carcinoma cells(B)(0.9924188)-the informati…
214	TNF	6p21.33	0	0	3	1	76	90	2409	0.328	0	0.0804020100502513	Adipocytokine signaling pathway(K)(0.9957918)-Alzheimer's disease(K)(0.9984456)-Amoebiasis(K)(0.9964694)-Amyotrophic lateral sclerosis (ALS)(K)(0.9944224)-Angiopoietin receptor Tie2-mediated signaling(N)(0.9788502)-Antigen processing and presentation(K)(0.993088)-Apoptosis signaling pathway(P)(0.9532908)-Apoptosis(K)(0.9870186)-Apoptosis(R)(0.998643)-Asthma(K)(0.9732542)-BMP receptor signaling(N)…
215	DGKH	13q14.11	0	0	1	9	298	90	1164	0.328	0	0.309547738693467	Glycerolipid metabolism(K)(0.974557)-Glycerophospholipid metabolism(K)(0.9966632)-Metabolic pathways(K)(0.9993392)-Phosphatidylinositol signaling system(K)(0.9984624)
216	GBE1	3p12.2	0	0	2	0	146	90	1183	0.328	0	0.148743718592965	Metabolic pathways(K)(0.999582)-Metabolism of carbohydrates(R)(0.999094)-Starch and sucrose metabolism(K)(0.996025)
217	ARHGEF7	13q34	0	0	3	6	250	90	902	0.328	0	0.260301507537688	Glypican pathway(N)(0.996788)-Regulation of actin cytoskeleton(K)(0.997536)-Signaling by Aurora kinases(N)(0.9898008)-Signaling by EGFR(R)(0.9929518)-Signaling by Rho GTPases(R)(0.99897)-TRAIL signaling pathway(N)(0.9988678)-agrin in postsynaptic differentiation(B)(0.9976098)
218	NEIL2	8p23.1	0	0	1	25	347	89	34	0.3281	0	0.374874371859297	Base excision repair(K)(0.9992036)
219	PSD3	8p22	0	0	3	33	368	88	204	0.3281	0	0.406030150753769	Endocytosis(K)(0.998358)
220	GUCY1A2	11q22.3	0	0	0	12	355	87	430	0.3281	0	0.368844221105528	Gap junction(K)(0.9984382)-Long-term depression(K)(0.9967876)-Purine metabolism(K)(0.9993382)-Salivary secretion(K)(0.9980436)-Vascular smooth muscle contraction(K)(0.9992592)-actions of nitric oxide in the heart(B)(0.997011)-ion channels and their functional role in vascular endothelium(B)(0.9969692)
221	C8G	9q34.3	0	0	5	0	141	86	380	0.3281	0	0.146733668341709	Amoebiasis(K)(0.9986808)-Complement and coagulation cascades(K)(0.9987458)-Innate Immunity Signaling(R)(0.9979272)-Prion diseases(K)(0.9971444)-Systemic lupus erythematosus(K)(0.999324)
222	APC	5q22.2	0	0	0	2	145	86	1228	0.3281	1	0.147738693467337	Angiogenesis(P)(0.9970772)-Apoptosis(R)(0.9979246)-Glypican pathway(N)(0.9977484)-Pathways in cancer(K)(0.998309)-Presenilin action in Notch and Wnt signaling(N)(0.9967336)-Regulation of actin cytoskeleton(K)(0.9985104)-Wnt signaling pathway(K)(0.9950432)-Wnt signaling pathway(P)(0.998037)-Wnt(C)(0.9972652)
223	OR13D1	9q31.1	0	0	0	1	162	86	389	0.3281	0	0.163819095477387	Olfactory transduction(K)(0.9973752)
224	SLC2A4	17p13.1	0	0	0	4	395	85	637	0.3281	0	0.401005025125628	Adipocytokine signaling pathway(K)(0.997434)-Insulin signaling pathway(K)(0.9978886)-Metabolism of carbohydrates(R)(0.9986902)-Metabolism of vitamins and cofactors(R)(0.9950254)-Plasma membrane estrogen receptor signaling(N)(0.9992676)-Proteogylcan syndecan-mediated signaling events(N)(0.9963842)-Type II diabetes mellitus(K)(0.995106)
225	RAD50	5q31.1	0	0	0	1	120	85	187	0.3281	0	0.121608040201005	BARD1 signaling events(N)(0.998389)-DNA Repair(R)(0.9987164)-Homologous recombination(K)(0.9991552)-Non-homologous end-joining(K)(0.9957296)-Regulation of Telomerase(N)(0.998341)-role of brca1 brca2 and atr in cancer susceptibility(B)(0.9055488)
226	AMT	3p21.31	0	0	0	0	196	85	1142	0.3281	0	0.196984924623116	Glycine, serine and threonine metabolism(K)(0.9968752)-Metabolic pathways(K)(0.9975204)-Nitrogen metabolism(K)(0.9970386)-One carbon pool by folate(K)(0.9968026)
227	PIGQ	16p13.3	0	0	12	1	46	85	1304	0.3281	0	0.0592964824120603	Glycosylphosphatidylinositol(GPI)-anchor biosynthesis(K)(0.958862)-Metabolic pathways(K)(0.998947)-Metabolism of proteins(R)(0.998842)
228	PCSK1	5q15	0	0	0	1	136	84	207	0.3299	0	0.137688442211055	Alzheimer disease-amyloid secretase pathway(P)(0.9992132)-Alzheimer disease-presenilin pathway(P)(0.9993938)-Insulin Synthesis and Secretion(R)(0.9993006)
229	ATP1B2	17p13.1	0	0	0	7	411	82	374	0.3352	0	0.420100502512563	Aldosterone-regulated sodium reabsorption(K)(0.9970436)-Cardiac muscle contraction(K)(0.9980618)-Cell surface interactions at the vascular wall(R)(0.9977518)-Gastric acid secretion(K)(0.997624)-Pancreatic secretion(K)(0.9988728)-Proximal tubule bicarbonate reclamation(K)(0.9900858)-Salivary secretion(K)(0.997069)
230	PGD	1p36.22	0	0	0	1	251	80	1211	0.3358	0	0.253266331658291	Glutathione metabolism(K)(0.9981316)-Metabolic pathways(K)(0.9984766)-Metabolism of carbohydrates(R)(0.9986814)-Pentose phosphate pathway(K)(0.9754724)
231	IL2RA	10p15.1	0	0	9	0	63	80	1302	0.3358	0	0.0723618090452261	BMP receptor signaling(N)(0.995859)-Cytokine-cytokine receptor interaction(K)(0.9986358)-Endocytosis(K)(0.9981558)-Endothelins(N)(0.9956248)-Glypican pathway(N)(0.9972138)-Hematopoietic cell lineage(K)(0.9970396)-IFN-gamma pathway(N)(0.9984028)-IL1-mediated signaling events(N)(0.9960756)-IL12-mediated signaling events(N)(0.989237)-IL2-mediated signaling events(N)(0.9585174)-Jak-STAT signaling pat…
232	PTK2B	8p21.2	0	0	1	29	349	80	1219	0.3358	0	0.380904522613065	Alpha-synuclein signaling(N)(0.9911166)-Calcium signaling pathway(K)(0.997939)-Chemokine signaling pathway(K)(0.99946)-EGFR1(C)(0.9983232)-Endothelins(N)(0.9980128)-GnRH signaling pathway(K)(0.994419)-IL2-mediated signaling events(N)(0.9936446)-Inflammation mediated by chemokine and cytokine signaling pathway(P)(0.9894378)-Integrin signalling pathway(P)(0.997797)-Integrins in angiogenesis(N)(0.99…
233	JUN	1p32.1	0	0	1	1	129	79	2127	0.3358	1	0.131658291457286	AndrogenReceptor(C)(0.9961714)-Angiogenesis(P)(0.9885356)-Apoptosis signaling pathway(P)(0.9745088)-B cell receptor signaling pathway(K)(0.9833342)-BMP receptor signaling(N)(0.989815)-Chagas disease(K)(0.9956488)-EGFR1(C)(0.996779)-Endothelins(N)(0.987469)-Epithelial cell signaling in Helicobacter pylori infection(K)(0.9935726)-ErbB signaling pathway(K)(0.9787608)-FAS signaling pathway(P)(0.97604…
234	LIPF	10q23.31	0	0	0	4	147	79	1122	0.3358	0	0.151758793969849	Glycerolipid metabolism(K)(0.948785)-Metabolic pathways(K)(0.9996718)
235	TIAM2	6q25.2	0	0	0	5	224	79	469	0.3358	0	0.230150753768844	Chemokine signaling pathway(K)(0.9969596)-Regulation of actin cytoskeleton(K)(0.9997)-Signaling by Rho GTPases(R)(0.9995836)
236	MED31	17p13.2	0	0	0	4	414	77	33	0.3388	0	0.420100502512563	Generic Transcription Pathway(R)(0.9991492)
237	VAMP3	1p36.23	0	0	0	1	217	76	612	0.3388	0	0.219095477386935	5HT2 type receptor mediated signaling pathway(P)(0.9938468)-PNAT(P)(0.994387)-Phagosome(K)(0.9978976)-Plasma membrane estrogen receptor signaling(N)(0.9993754)-Proteogylcan syndecan-mediated signaling events(N)(0.9987332)-SNARE interactions in vesicular transport(K)(0.9971264)
238	ASMT	23p22.33	0	0	2	9	222	76	1126	0.3388	0	0.234170854271357	Metabolic pathways(K)(0.9985282)-Tryptophan metabolism(K)(0.99855)
239	JAK2	9p24.1	0	0	5	7	212	76	1036	0.3388	1	0.225125628140704	Adipocytokine signaling pathway(K)(0.9996168)-Chemokine signaling pathway(K)(0.9988024)-EGFR1(C)(0.9973836)-Endothelins(N)(0.9959928)-IFN-gamma pathway(N)(0.9980336)-IL12-mediated signaling events(N)(0.9984624)-IL23-mediated signaling events(N)(0.9899994)-IL6-mediated signaling events(N)(0.9948024)-Inflammation mediated by chemokine and cytokine signaling pathway(P)(0.9979794)-Jak-STAT signaling …
240	FOS	14q24.3	0	0	1	1	181	76	1881	0.3388	0	0.18391959798995	Androgen-mediated signaling(N)(0.9541586)-Angiogenesis(P)(0.9926674)-B cell receptor signaling pathway(K)(0.9792182)-BMP receptor signaling(N)(0.9937464)-Chagas disease(K)(0.9929504)-EGFR1(C)(0.9963308)-Endothelins(N)(0.9936132)-FOXA transcription factor networks(N)(0.950039)-FOXM1 transcription factor network(N)(0.9965458)-Fc-epsilon receptor I signaling in mast cells(N)(0.9925876)-Glypican path…
241	ALDH1A1	9q21.13	0	0	2	1	143	75	1151	0.3396	0	0.146733668341709	Biological oxidations(R)(0.9988252)-Metabolic pathways(K)(0.998678)-Retinol metabolism(K)(0.9974174)
242	SMPD3	16q22.1	0	0	0	9	485	75	1558	0.3396	0	0.496482412060302	Metabolic pathways(K)(0.998448)-Sphingolipid metabolism(K)(0.99634)-Sphingosine 1-phosphate (S1P) pathway(N)(0.9977204)-TNF receptor signaling pathway(N)(0.9985172)-TRAIL signaling pathway(N)(0.9984792)
243	POLR3C	1q21.1	0	0	17	2	8	74	1229	0.3402	0	0.0271356783919598	Cytosolic DNA-sensing pathway(K)(0.998941)-Metabolic pathways(K)(0.9985704)-Purine metabolism(K)(0.9989328)-Pyrimidine metabolism(K)(0.9927056)
244	PHKB	16q12.1	0	0	3	10	448	74	491	0.3402	0	0.463316582914573	Calcium signaling pathway(K)(0.9985418)-Heterotrimeric G-protein signaling pathway-Gi alpha and Gs alpha mediated pathway(P)(0.9977604)-Insulin signaling pathway(K)(0.9962582)-Metabolism of carbohydrates(R)(0.9976662)
245	PSMD3	17q12	0	50	36	1	150	73	394	0.3413	0	0.238190954773869	APC/C-mediated degradation of cell cycle proteins(R)(0.9975566)-Apoptosis(R)(0.9990982)-Cell Cycle Checkpoints(R)(0.998111)-Cell cycle(P)(0.9761818)-G1/S Transition(R)(0.9963366)-Host Interactions of HIV factors(R)(0.9988746)-Metabolism of amino acids(R)(0.9983692)-Proteasome(K)(0.9938196)-S Phase(R)(0.9914086)-Signaling by Wnt(R)(0.9962392)
246	DYNC1LI2	16q22.1	0	0	0	12	509	73	304	0.3413	0	0.523618090452261	Huntington disease(P)(0.9981758)-Phagosome(K)(0.9993134)-Vasopressin-regulated water reabsorption(K)(0.9980218)
247	PRIM2	6p11.2	0	0	2	0	102	72	1321	0.3416	0	0.104522613065327	DNA replication(K)(0.994617)-G1/S Transition(R)(0.9982948)-Metabolic pathways(K)(0.9989748)-Purine metabolism(K)(0.9991392)-Pyrimidine metabolism(K)(0.9978232)-S Phase(R)(0.9881164)-Telomere Maintenance(R)(0.9980458)
248	CACNB1	17q12	0	26	36	2	163	72	435	0.3416	0	0.228140703517588	Arrhythmogenic right ventricular cardiomyopathy (ARVC)(K)(0.996341)-Cardiac muscle contraction(K)(0.995702)-Dilated cardiomyopathy(K)(0.9954542)-Hypertrophic cardiomyopathy (HCM)(K)(0.9964462)-MAPK signaling pathway(K)(0.9991814)-Synaptic Transmission(R)(0.996734)
249	CPT1B	22q13.33	0	0	2	3	276	71	290	0.3416	0	0.282412060301508	Activated AMPK stimulates fatty-acid oxidation in muscle(R)(0.9884262)-Adipocytokine signaling pathway(K)(0.9979504)-FOXA transcription factor networks(N)(0.964031)-Fatty acid metabolism(K)(0.9965186)-Metabolism of lipids and lipoproteins(R)(0.998129)-PPAR signaling pathway(K)(0.9976252)
250	SAP18	13q12.11	0	0	0	7	263	71	660	0.3416	0	0.271356783919598	Glypican pathway(N)(0.9994744)-Hedgehog signaling pathway(P)(0.906135)-Hedgehog(C)(0.99251)-IFN-gamma pathway(N)(0.9981054)-Regulation of Telomerase(N)(0.9966046)-Signaling events mediated by HDAC Class I(N)(0.9973062)-Signaling events mediated by the Hedgehog family(N)(0.995117)
251	MAS1	6q25.3	0	0	0	4	209	71	285	0.3416	0	0.214070351758794	Neuroactive ligand-receptor interaction(K)(0.9979962)-Renin-angiotensin system(K)(0.9981484)
252	CDKN2B	9p21.3	0	0	3	17	184	70	877	0.3419	0	0.205025125628141	Cell cycle(K)(0.9969964)-Glypican pathway(N)(0.9993678)-IFN-gamma pathway(N)(0.9978862)-Pathways in cancer(K)(0.9993434)-TGF-beta signaling pathway(K)(0.9977866)
253	NKD1	16q12.1	0	0	2	8	431	70	783	0.3419	0	0.44321608040201	Glypican pathway(N)(0.9960184)-Wnt signaling pathway(K)(0.9978456)-Wnt signaling pathway(P)(0.9981816)-inactivation of gsk3 by akt causes accumulation of b-catenin in alveolar macrophages(B)(0.9963098)-multi-step regulation of transcription by pitx2(B)(0.9838432)-segmentation clock(B)(0.9975698)
254	CTSD	11p15.5	0	0	0	0	172	69	574	0.3419	0	0.17286432160804	Lysosome(K)(0.9989424)-Sphingosine 1-phosphate (S1P) pathway(N)(0.9979638)-TNF receptor signaling pathway(N)(0.998979)-TRAIL signaling pathway(N)(0.9978306)-downregulated of mta-3 in er-negative breast tumors(B)(0.9972866)
255	GP1BB	22q11.21	0	0	3	0	252	69	273	0.3419	0	0.256281407035176	ECM-receptor interaction(K)(0.9984986)-Formation of Fibrin Clot (Clotting Cascade)(R)(0.9979284)-Formation of Platelet plug(R)(0.9971662)-Hematopoietic cell lineage(K)(0.9991806)
256	TUSC3	8p22	0	2	4	34	352	69	1277	0.3419	0	0.393969849246231	Metabolic pathways(K)(0.9979692)-N-Glycan biosynthesis(K)(0.9957734)-Protein processing in endoplasmic reticulum(K)(0.998023)
257	RPL13	16q24.3	0	0	2	12	479	68	313	0.3446	0	0.495477386934673	Influenza Life Cycle(R)(0.9987394)-Metabolism of proteins(R)(0.997911)
258	GALC	14q31.3	0	0	0	3	183	67	1218	0.346	0	0.186934673366834	Lysosome(K)(0.9980152)-Metabolic pathways(K)(0.9988528)-Sphingolipid metabolism(K)(0.999069)
259	APH1A	1q21.2	0	3	20	0	12	66	798	0.346	0	0.0351758793969849	Alzheimer disease-amyloid secretase pathway(P)(0.991669)-Alzheimer disease-presenilin pathway(P)(0.9986228)-Alzheimer's disease(K)(0.9961582)-NOTCH(C)(0.9982656)-Notch signaling pathway(K)(0.9884922)-Notch signaling pathway(P)(0.8387854)-Presenilin action in Notch and Wnt signaling(N)(0.9897854)-Proteogylcan syndecan-mediated signaling events(N)(0.9983084)-Signalling by NGF(R)(0.997773)-p75(NTR)-…
260	ROCK1	18q11.1	0	0	2	1	176	66	1257	0.346	0	0.179899497487437	Apoptosis(R)(0.9986418)-Axon guidance(K)(0.998723)-Chemokine signaling pathway(K)(0.998082)-EphrinA-EPHA pathway(N)(0.9111534)-EphrinB-EPHB pathway(N)(0.9683212)-Focal adhesion(K)(0.9980328)-Inflammation mediated by chemokine and cytokine signaling pathway(P)(0.997744)-Integrins in angiogenesis(N)(0.9968406)-Leukocyte transendothelial migration(K)(0.9964316)-Nectin adhesion pathway(N)(0.9884062)-…
261	ABCC4	13q32.1	0	0	0	11	284	66	44	0.346	0	0.296482412060302	ABC transporters(K)(0.9990988)
262	TRAF2	9q34.3	0	0	4	0	139	65	1385	0.346	0	0.143718592964824	Adipocytokine signaling pathway(K)(0.997279)-Apoptosis(K)(0.9963066)-Apoptosis(R)(0.9959606)-BMP receptor signaling(N)(0.9958784)-Glypican pathway(N)(0.995786)-IFN-gamma pathway(N)(0.997198)-MAPK signaling pathway(K)(0.9981886)-Pathways in cancer(K)(0.9974164)-Protein processing in endoplasmic reticulum(K)(0.9977228)-RIG-I-like receptor signaling pathway(K)(0.9974474)-Sphingosine 1-phosphate (S1P…
263	RANGAP1	22q13.2	0	0	1	2	297	65	367	0.346	0	0.301507537688442	HIV Life Cycle(R)(0.9964162)-Host Interactions of HIV factors(R)(0.9977384)-M Phase(R)(0.9985016)-Signaling events mediated by HDAC Class I(N)(0.9991166)-role of ran in mitotic spindle regulation(B)(0.9960616)
264	QARS	3p21.31	0	0	1	0	199	65	1161	0.346	0	0.201005025125628	Aminoacyl-tRNA biosynthesis(K)(0.9985832)-Metabolic pathways(K)(0.9991686)-tRNA Aminoacylation(R)(0.9956276)
265	ARAP3	5q31.3	0	0	0	0	105	65	812	0.346	0	0.105527638190955	Endocytosis(K)(0.9976476)-Glypican pathway(N)(0.996863)-Signaling by Rho GTPases(R)(0.9987342)-TRAIL signaling pathway(N)(0.9979536)
266	PER1	17p13.1	0	0	1	7	422	64	30	0.3474	1	0.4321608040201	Circadian rhythm - mammal(K)(0.998194)-Circadian rhythm pathway(N)(0.9978514)
267	YWHAE	17p13.3	0	0	0	10	412	64	1333	0.3474	0	0.424120603015075	BMP receptor signaling(N)(0.9943606)-Cell cycle(K)(0.9977794)-EGF receptor signaling pathway(P)(0.9916486)-Endothelins(N)(0.9900764)-FGF signaling pathway(P)(0.992486)-FoxO family signaling(N)(0.978413)-G2/M Transition(R)(0.9974794)-Glypican pathway(N)(0.9961846)-IFN-gamma pathway(N)(0.9971042)-IL1-mediated signaling events(N)(0.985978)-Lissencephaly gene (LIS1) in neuronal migration and developm…
268	BMP1	8p21.3	0	1	1	29	352	63	196	0.3474	0	0.384924623115578	Metabolism of lipids and lipoproteins(R)(0.998619)-TGF-beta signaling pathway(P)(0.998723)
269	POLA2	11q13.1	0	0	4	1	106	63	1321	0.3474	0	0.111557788944724	DNA replication(K)(0.9974636)-G1/S Transition(R)(0.9980986)-Metabolic pathways(K)(0.9996168)-Purine metabolism(K)(0.999186)-Pyrimidine metabolism(K)(0.9935982)-S Phase(R)(0.9957332)-Telomere Maintenance(R)(0.9974466)
270	ESR1	6q25.1	0	2	9	3	189	62	1003	0.3474	0	0.204020100502513	AndrogenReceptor(C)(0.9979238)-BMP receptor signaling(N)(0.994641)-FOXA transcription factor networks(N)(0.9811328)-FOXM1 transcription factor network(N)(0.9964878)-Glypican pathway(N)(0.9979664)-IFN-gamma pathway(N)(0.996687)-IL1-mediated signaling events(N)(0.991576)-Plasma membrane estrogen receptor signaling(N)(0.996069)-Regulation of Telomerase(N)(0.9968674)-Signaling events mediated by HDAC…
271	TNFSF10	3q26.31	0	2	5	0	11	62	759	0.3474	0	0.0180904522613065	Apoptosis(K)(0.999232)-Apoptosis(R)(0.997423)-Cytokine-cytokine receptor interaction(K)(0.998271)-Natural killer cell mediated cytotoxicity(K)(0.9979182)-TRAIL signaling pathway(N)(0.9990318)
272	ITGB1	10p11.22	0	0	2	0	61	62	1516	0.3474	0	0.0633165829145729	Angiopoietin receptor Tie2-mediated signaling(N)(0.984998)-Arrhythmogenic right ventricular cardiomyopathy (ARVC)(K)(0.988557)-Axon guidance(K)(0.9981808)-Bacterial invasion of epithelial cells(K)(0.9871798)-Cell adhesion molecules (CAMs)(K)(0.9977518)-Cell surface interactions at the vascular wall(R)(0.999046)-Dilated cardiomyopathy(K)(0.989503)-ECM-receptor interaction(K)(0.9912008)-Focal adhes…
273	GEMIN4	17p13.3	0	0	0	11	430	62	49	0.3474	0	0.44321608040201	Metabolism of non-coding RNA(R)(0.9985012)
274	MYH9	22q12.3	0	0	3	2	272	61	404	0.3474	1	0.278391959798995	Nicotinic acetylcholine receptor signaling pathway(P)(0.9979138)-Regulation of actin cytoskeleton(K)(0.9985122)-Tight junction(K)(0.9986754)-Viral myocarditis(K)(0.9969448)
275	PCSK7	11q23.3	0	0	0	14	361	61	160	0.3474	1	0.376884422110553	Alzheimer disease-amyloid secretase pathway(P)(0.9985358)-Alzheimer disease-presenilin pathway(P)(0.9989612)
276	LSS	21q22.3	0	0	5	0	69	61	1123	0.3474	0	0.0743718592964824	Metabolic pathways(K)(0.9975378)-Steroid biosynthesis(K)(0.994388)
277	TNFRSF13B	17p11.2	0	0	5	6	371	61	573	0.3474	0	0.38391959798995	Cytokine-cytokine receptor interaction(K)(0.999467)-Intestinal immune network for IgA production(K)(0.9976142)-Primary immunodeficiency(K)(0.9986)-Proteogylcan syndecan-mediated signaling events(N)(0.9983266)
278	MNAT1	14q23.1	0	0	5	0	157	60	574	0.3475	0	0.162814070351759	AndrogenReceptor(C)(0.9970046)-DNA Repair(R)(0.995629)-Formation and Maturation of mRNA Transcript(R)(0.9982722)-G1 Phase(R)(0.9871404)-G1/S Transition(R)(0.9926448)-G2/M Transition(R)(0.99872)-HIV Life Cycle(R)(0.9950254)-Nucleotide excision repair(K)(0.9946332)-Retinoic acid receptors-mediated signaling(N)(0.9979638)-S Phase(R)(0.86668)-Transcription(R)(0.9979094)-mRNA Processing(R)(0.9883622)
279	ADRB3	8p12	0	39	36	9	170	60	780	0.3475	0	0.255276381909548	Calcium signaling pathway(K)(0.9985628)-Class A/1 (Rhodopsin-like receptors)(R)(0.997849)-Endocytosis(K)(0.998839)-Heterotrimeric G-protein signaling pathway-Gi alpha and Gs alpha mediated pathway(P)(0.9931798)-Neuroactive ligand-receptor interaction(K)(0.9994988)-Receptor-ligand complexes bind G proteins(R)(0.9959544)-Salivary secretion(K)(0.9976288)
280	TXNL4A	18q23	0	0	2	1	207	60	232	0.3475	0	0.21105527638191	Formation and Maturation of mRNA Transcript(R)(0.9994124)-Spliceosome(K)(0.995838)
281	TK2	16q21	0	0	0	10	498	59	1235	0.3475	0	0.510552763819095	Drug metabolism - other enzymes(K)(0.9855414)-G1/S Transition(R)(0.9973622)-Metablism of nucleotides(R)(0.996903)-Metabolic pathways(K)(0.9991036)-Pyrimidine metabolism(K)(0.9971964)
282	MTMR7	8p22	0	1	3	28	351	59	1131	0.3475	0	0.384924623115578	Fructose and mannose metabolism(K)(0.995311)-Metabolic pathways(K)(0.9985852)-Riboflavin metabolism(K)(0.9973926)
283	TAF12	1p35.3	0	0	0	3	241	59	254	0.3475	0	0.245226130653266	Basal transcription factors(K)(0.995989)-Formation and Maturation of mRNA Transcript(R)(0.9988612)-HIV Life Cycle(R)(0.996295)-Transcription(R)(0.998969)
284	GABARAPL2	16q23.1	0	0	2	9	498	59	35	0.3475	0	0.511557788944724	Regulation of autophagy(K)(0.9993124)
285	CBL	11q23.3	0	0	2	13	353	58	1480	0.3498	0	0.369849246231156	Bacterial invasion of epithelial cells(K)(0.9909558)-EGFR1(C)(0.9973158)-Endocytosis(K)(0.9985812)-ErbB signaling pathway(K)(0.992082)-Fc-epsilon receptor I signaling in mast cells(N)(0.9915554)-IFN-gamma pathway(N)(0.9973098)-Insulin signaling pathway(K)(0.999035)-Integrins in angiogenesis(N)(0.9973718)-Jak-STAT signaling pathway(K)(0.9988902)-KitReceptor(C)(0.980002)-Nectin adhesion pathway(N)(…
286	PML	15q24.1	0	2	0	0	147	57	1114	0.3498	1	0.149748743718593	Acute myeloid leukemia(K)(0.9792354)-Endocytosis(K)(0.9970916)-Glypican pathway(N)(0.9965398)-IFN-gamma pathway(N)(0.99817)-Pathways in cancer(K)(0.9987846)-TNF alpha/NF-kB(C)(0.9978256)-Ubiquitin mediated proteolysis(K)(0.998275)-Vitamin D metabolism and pathway(P)(0.9945342)-p53 pathway(P)(0.9942454)-regulation of transcriptional activity by pml(B)(0.9961422)
287	CCL11	17q12	0	0	6	2	191	57	828	0.3498	0	0.2	Asthma(K)(0.996876)-Chemokine signaling pathway(K)(0.9984264)-Cytokine-cytokine receptor interaction(K)(0.9988802)-IFN-gamma pathway(N)(0.9985542)-NOD-like receptor signaling pathway(K)(0.9984218)-activation of csk by camp-dependent protein kinase inhibits signaling through the t cell receptor(B)(0.991971)-ccr3 signaling in eosinophils(B)(0.9966364)-chrebp regulation by carbohydrates and camp(B)(…
288	CDH13	16q23.3	0	0	0	11	540	57	299	0.3498	0	0.553768844221106	Wnt signaling pathway(P)(0.9984892)
289	ACAT2	6q25.3	0	0	0	4	212	57	1173	0.3498	0	0.217085427135678	Butanoate metabolism(K)(0.817763)-Fatty acid metabolism(K)(0.99711)-Lysine degradation(K)(0.9982526)-Metabolic pathways(K)(0.9986092)-Pyruvate metabolism(K)(0.9954088)-Terpenoid backbone biosynthesis(K)(0.995562)-Tryptophan metabolism(K)(0.9977522)
290	EIF2S1	14q23.3	0	0	0	1	192	57	448	0.3498	0	0.193969849246231	Apoptosis signaling pathway(P)(0.9969486)-Metabolism of proteins(R)(0.9992382)-Protein processing in endoplasmic reticulum(K)(0.998337)-double stranded rna induced gene expression(B)(0.9946642)-eukaryotic protein translation(B)(0.9927814)-skeletal muscle hypertrophy is regulated via akt-mtor pathway(B)(0.9979064)
291	CALM1	14q32.11	0	0	0	2	169	56	2001	0.3512	0	0.171859296482412	Alzheimer's disease(K)(0.9953084)-BMP receptor signaling(N)(0.9959486)-Calcium signaling pathway(K)(0.9980368)-Endothelins(N)(0.9713536)-Further platelet releasate(R)(0.9869104)-Gastric acid secretion(K)(0.997145)-Glioma(K)(0.966698)-Glypican pathway(N)(0.994927)-GnRH signaling pathway(K)(0.98759)-IFN-gamma pathway(N)(0.997949)-IL1-mediated signaling events(N)(0.9897458)-IL2-mediated signaling ev…
292	RASA1	5q14.3	0	0	0	1	159	56	1275	0.3512	0	0.160804020100503	Angiogenesis(P)(0.9917018)-Angiopoietin receptor Tie2-mediated signaling(N)(0.9888978)-Axon guidance(K)(0.9994644)-EGF receptor signaling pathway(P)(0.9947352)-EGFR1(C)(0.9970782)-FGF signaling pathway(P)(0.9909456)-Fc-epsilon receptor I signaling in mast cells(N)(0.9901038)-Glypican pathway(N)(0.9967408)-IL2-mediated signaling events(N)(0.9960368)-Insulin/IGF pathway-mitogen activated protein ki…
293	ACCN1	17q12	0	6	15	3	216	56	52	0.3512	0	0.241206030150754	Taste transduction(K)(0.9989352)
294	GSTT2	22q11.23	0	0	2	2	244	55	113	0.3513	0	0.249246231155779	Drug metabolism - cytochrome P450(K)(0.995503)-Glutathione metabolism(K)(0.9983832)-Metabolism of xenobiotics by cytochrome P450(K)(0.9977778)
295	PIK3CB	3q22.3	0	1	2	0	65	55	1726	0.3513	0	0.0683417085427136	Aldosterone-regulated sodium reabsorption(K)(0.9935568)-Alpha6Beta4Integrin(C)(0.9908764)-Amoebiasis(K)(0.996082)-Apoptosis signaling pathway(P)(0.9869466)-Apoptosis(K)(0.9931768)-B cell receptor signaling pathway(K)(0.9876098)-Bacterial invasion of epithelial cells(K)(0.9822596)-Cell surface interactions at the vascular wall(R)(0.997908)-Chagas disease(K)(0.9943404)-Chemokine signaling pathway(K…
296	SEC63	6q21	0	3	8	6	234	55	184	0.3513	0	0.252261306532663	Protein export(K)(0.996749)-Protein processing in endoplasmic reticulum(K)(0.9987834)
297	ACOT4	14q24.3	0	0	0	2	200	55	21	0.3513	0	0.203015075376884	Biosynthesis of unsaturated fatty acids(K)(0.9988094)
298	ADRBK2	22q11.23	0	1	1	0	264	54	946	0.3536	0	0.267336683417085	Chemokine signaling pathway(K)(0.9984594)-Endocytosis(K)(0.9983958)-Heterotrimeric G-protein signaling pathway-Gi alpha and Gs alpha mediated pathway(P)(0.9985508)-Olfactory transduction(K)(0.9992336)-Parkinson disease(P)(0.997071)-Thromboxane A2 receptor signaling(N)(0.995196)
299	CSGALNACT1	8p21.3	0	1	3	29	362	54	1129	0.3536	0	0.396984924623116	Glycosaminoglycan biosynthesis - chondroitin sulfate(K)(0.997865)-Metabolic pathways(K)(0.9986636)
300	FUCA1	1p36.11	0	0	0	3	254	53	128	0.3536	0	0.258291457286432	Lysosome(K)(0.9989842)-Other glycan degradation(K)(0.9977854)
301	ADCY3	2p23.3	0	0	2	3	87	52	1621	0.3536	0	0.0924623115577889	Calcium signaling pathway(K)(0.9985422)-Chemokine signaling pathway(K)(0.999127)-Dilated cardiomyopathy(K)(0.9921666)-Endothelin signaling pathway(P)(0.8999366)-Endothelins(N)(0.993897)-Gap junction(K)(0.9948646)-Gastric acid secretion(K)(0.9889764)-GnRH signaling pathway(K)(0.983829)-Heterotrimeric G-protein signaling pathway-Gi alpha and Gs alpha mediated pathway(P)(0.9940534)-LPA receptor medi…
302	PIGN	18q21.33	0	0	3	1	204	52	1123	0.3536	0	0.209045226130653	Metabolic pathways(K)(0.997199)
303	FZD3	8p21.1	0	0	3	31	354	52	1176	0.3536	0	0.389949748743719	Alzheimer disease-presenilin pathway(P)(0.9969482)-Angiogenesis(P)(0.9933402)-Glypican pathway(N)(0.99893)-Melanogenesis(K)(0.996036)-Pathways in cancer(K)(0.998359)-Proteogylcan syndecan-mediated signaling events(N)(0.9989108)-Wnt signaling pathway(K)(0.9965498)-Wnt signaling pathway(P)(0.9967874)
304	MYC	8q24.21	0	10	61	0	10	52	1649	0.3536	1	0.0814070351758794	Cell cycle(K)(0.9982124)-EGFR1(C)(0.9979912)-ErbB signaling pathway(K)(0.9954098)-FOXM1 transcription factor network(N)(0.9934008)-Glypican pathway(N)(0.9958426)-IFN-gamma pathway(N)(0.9865982)-IL2-mediated signaling events(N)(0.9771998)-IL6-mediated signaling events(N)(0.99352)-Jak-STAT signaling pathway(K)(0.9963776)-MAPK signaling pathway(K)(0.9981158)-Nectin adhesion pathway(N)(0.997265)-Path…
305	CFD	19p13.3	0	0	3	1	207	52	252	0.3536	0	0.212060301507538	Complement and coagulation cascades(K)(0.9981906)-Formation of Platelet plug(R)(0.998294)-Innate Immunity Signaling(R)(0.997266)
306	NARS2	11q14.1	0	24	33	4	144	52	41	0.3536	0	0.206030150753769	Aminoacyl-tRNA biosynthesis(K)(0.9989322)
307	CYP17A1	10q24.32	0	0	4	1	162	52	1211	0.3536	0	0.167839195979899	Biological oxidations(R)(0.997615)-Metabolic pathways(K)(0.9984898)-Metabolism of lipids and lipoproteins(R)(0.9983556)-Steroid hormone biosynthesis(K)(0.997797)
308	TPO	2p25.3	0	0	4	0	93	52	1534	0.3536	0	0.0974874371859296	Autoimmune thyroid disease(K)(0.996201)-Cytokine-cytokine receptor interaction(K)(0.9983918)-Hematopoietic cell lineage(K)(0.998642)-Jak-STAT signaling pathway(K)(0.9972758)-Metabolic pathways(K)(0.997783)-Tyrosine metabolism(K)(0.995119)
309	NFATC1	18q23	0	0	3	2	222	51	1323	0.3565	0	0.228140703517588	Axon guidance(K)(0.9983622)-B cell receptor signaling pathway(K)(0.9886664)-BMP receptor signaling(N)(0.997341)-Endothelins(N)(0.998146)-Glypican pathway(N)(0.9984744)-IFN-gamma pathway(N)(0.9981118)-IL1-mediated signaling events(N)(0.9961858)-Natural killer cell mediated cytotoxicity(K)(0.9985192)-Plasma membrane estrogen receptor signaling(N)(0.9987364)-T cell receptor signaling pathway(K)(0.99…
310	MAP3K4	6q26	0	0	0	4	210	51	1023	0.3565	0	0.215075376884422	BMP receptor signaling(N)(0.9979928)-EGF receptor signaling pathway(P)(0.9950022)-EGFR1(C)(0.9987216)-FGF signaling pathway(P)(0.9924014)-Glypican pathway(N)(0.994267)-GnRH signaling pathway(K)(0.9972956)-IFN-gamma pathway(N)(0.994509)-Integrin signalling pathway(P)(0.9973678)-MAPK signaling pathway(K)(0.9991258)-Oxidative stress response(P)(0.986709)-Wnt(C)(0.998064)-mapkinase signaling pathway(…
311	DIS3	13q22.1	0	0	0	8	273	50	59	0.36	0	0.282412060301508	RNA degradation(K)(0.9984564)
312	DLAT	11q23.1	0	0	0	14	364	49	1233	0.36	0	0.379899497487437	Glucose Regulation of Insulin Secretion(R)(0.9980776)-Metabolic pathways(K)(0.9977502)-Metabolism of carbohydrates(R)(0.9995008)-Pyruvate metabolism(K)(0.9971198)-Regulation of pyruvate dehydrogenase complex (PDC)(R)(0.9965674)
313	FOXF1	16q24.1	0	0	1	10	490	49	75	0.36	0	0.503517587939698	FOXA transcription factor networks(N)(0.9958772)
314	EEF1A1	6q13	0	0	0	6	244	49	201	0.36	0	0.251256281407035	Metabolism of proteins(R)(0.9982462)
315	OR52W1	11p15.4	0	0	0	1	148	49	389	0.36	0	0.149748743718593	Olfactory transduction(K)(0.9987276)
316	GRIK2	6q16.3	0	0	5	2	253	49	395	0.36	0	0.261306532663317	Huntington disease(P)(0.9975578)-Neuroactive ligand-receptor interaction(K)(0.9995216)
317	SOS2	14q22.1	0	0	11	0	115	48	1506	0.36	0	0.126633165829146	B cell receptor signaling pathway(K)(0.991963)-Chemokine signaling pathway(K)(0.997987)-Dorso-ventral axis formation(K)(0.9935784)-EGF receptor signaling pathway(P)(0.920396)-EGFR1(C)(0.9989456)-ErbB signaling pathway(K)(0.986993)-FGF signaling pathway(P)(0.9909014)-Focal adhesion(K)(0.9986862)-Gap junction(K)(0.9960974)-GnRH signaling pathway(K)(0.9963742)-Insulin signaling pathway(K)(0.9986484)…
318	HNF1B	17q12	0	4	15	2	195	48	34	0.36	0	0.217085427135678	Maturity onset diabetes of the young(K)(0.9961694)-Regulation of beta-cell development(R)(0.9987636)
319	ACSL1	4q35.1	0	0	0	3	140	48	1263	0.36	0	0.143718592964824	Activated AMPK stimulates fatty-acid oxidation in muscle(R)(0.9957056)-Adipocytokine signaling pathway(K)(0.9994672)-Metabolic pathways(K)(0.998083)-PPAR signaling pathway(K)(0.9984798)-Peroxisome(K)(0.9992454)
320	CEP164	11q23.3	0	0	1	14	372	48	83	0.36	0	0.38894472361809	G2/M Transition(R)(0.9990236)
321	SNRPB	20p13	0	0	2	1	62	48	502	0.36	0	0.0653266331658292	Formation and Maturation of mRNA Transcript(R)(0.9980734)-Influenza Life Cycle(R)(0.9974464)-Metabolism of non-coding RNA(R)(0.9965644)-Spliceosome(K)(0.9985478)-Systemic lupus erythematosus(K)(0.9984456)
322	NRXN3	14q24.3	0	0	0	4	194	48	135	0.36	0	0.198994974874372	Cell adhesion molecules (CAMs)(K)(0.9980254)
323	XRCC6	22q13.2	0	0	1	2	293	47	421	0.3625	0	0.29748743718593	Androgen-mediated signaling(N)(0.9716912)-BARD1 signaling events(N)(0.997644)-DNA Repair(R)(0.997799)-HIV Life Cycle(R)(0.9982866)-Non-homologous end-joining(K)(0.9984612)-Regulation of Telomerase(N)(0.998473)-Signaling events mediated by HDAC Class I(N)(0.9986542)-telomeres telomerase cellular aging and immortality(B)(0.9973708)
324	RIMS1	6q13	0	0	1	2	221	47	47	0.3625	0	0.225125628140704	Synaptic Transmission(R)(0.9972992)-Synaptic_vesicle_trafficking(P)(0.947958)
325	MAPK11	22q13.33	0	1	5	2	267	46	1514	0.3625	0	0.276381909547739	Alzheimer disease-amyloid secretase pathway(P)(0.9946102)-Amyotrophic lateral sclerosis (ALS)(K)(0.9961958)-BMP receptor signaling(N)(0.992024)-Chagas disease(K)(0.9934154)-EGF receptor signaling pathway(P)(0.987628)-Epithelial cell signaling in Helicobacter pylori infection(K)(0.995811)-FGF signaling pathway(P)(0.9744854)-Fc epsilon RI signaling pathway(K)(0.9493396)-Glypican pathway(N)(0.985943…
326	IKBKG	23q28	0	0	7	7	141	46	1642	0.3625	0	0.155778894472362	Acute myeloid leukemia(K)(0.9700682)-Adipocytokine signaling pathway(K)(0.9968984)-Apoptosis(K)(0.9942606)-B cell receptor signaling pathway(K)(0.9875668)-Chagas disease(K)(0.997586)-Chemokine signaling pathway(K)(0.9975568)-Cytosolic DNA-sensing pathway(K)(0.996231)-Epithelial cell signaling in Helicobacter pylori infection(K)(0.9978112)-Fc-epsilon receptor I signaling in mast cells(N)(0.99144)-…
327	SMARCE1	17q21.2	0	5	24	3	188	46	440	0.3625	0	0.221105527638191	Androgen-mediated signaling(N)(0.9891506)-Wnt signaling pathway(P)(0.9986862)-control of gene expression by vitamin d receptor(B)(0.9980856)-the information processing pathway at the ifn beta enhancer(B)(0.997535)
328	SRP54	14q13.2	0	0	3	4	132	46	56	0.3625	0	0.139698492462312	Insulin Synthesis and Secretion(R)(0.9990596)-Protein export(K)(0.9971516)
329	ABR	17p13.3	0	0	1	10	418	46	125	0.3625	0	0.431155778894472	Signaling by Rho GTPases(R)(0.9985284)
330	GNG2	14q22.1	0	0	14	0	102	45	1401	0.3625	0	0.116582914572864	Androgen-mediated signaling(N)(0.967175)-Beta1 adrenergic receptor signaling pathway(P)(0.8192064)-Chemokine signaling pathway(K)(0.9968872)-Formation of Platelet plug(R)(0.997571)-Glypican pathway(N)(0.997914)-Heterotrimeric G-protein signaling pathway-Gi alpha and Gs alpha mediated pathway(P)(0.996659)-Heterotrimeric G-protein signaling pathway-Gq alpha and Go alpha mediated pathway(P)(0.996184…
331	TERF2	16q22.1	0	0	0	13	502	45	107	0.3625	0	0.517587939698492	Regulation of Telomerase(N)(0.9987886)-Telomere Maintenance(R)(0.9986306)
332	PMVK	1q21.3	0	0	26	0	6	45	1170	0.3625	0	0.0321608040201005	Metabolic pathways(K)(0.9976388)-Peroxisome(K)(0.9993774)-Terpenoid backbone biosynthesis(K)(0.996322)
333	OR10A7	12q13.2	0	0	1	0	62	45	413	0.3625	0	0.0633165829145729	Olfactory transduction(K)(0.9987426)
334	AP3B1	5q14.1	0	0	0	1	156	45	121	0.3625	0	0.157788944723618	Lysosome(K)(0.998886)
335	TNFRSF10B	8p21.3	0	0	1	33	368	44	818	0.3625	0	0.404020100502513	Apoptosis signaling pathway(P)(0.9940582)-Apoptosis(K)(0.997987)-Apoptosis(R)(0.9987742)-Cytokine-cytokine receptor interaction(K)(0.9993152)-Natural killer cell mediated cytotoxicity(K)(0.998532)-TRAIL signaling pathway(N)(0.9970614)-p53 pathway(P)(0.9964628)-p53 signaling pathway(K)(0.9993132)
336	SNAP29	22q11.21	0	0	3	1	265	44	83	0.3625	0	0.27035175879397	5HT2 type receptor mediated signaling pathway(P)(0.9850912)-Cortocotropin releasing factor receptor signaling pathway(P)(0.993799)-Metabotropic glutamate receptor group III pathway(P)(0.998266)-PNAT(P)(0.9979992)-SNARE interactions in vesicular transport(K)(0.9988366)
337	CYB5R3	22q13.2	0	0	1	2	295	44	57	0.3625	0	0.299497487437186	Amino sugar and nucleotide sugar metabolism(K)(0.9982856)-Metabolism of vitamins and cofactors(R)(0.9986848)
338	ID3	1p36.12	0	0	1	3	244	44	106	0.3625	0	0.249246231155779	ID(C)(0.9964438)-TGF-beta signaling pathway(K)(0.99884)
339	RPA4	23q21.33	0	0	1	9	182	44	172	0.3625	0	0.192964824120603	DNA Replication(R)(0.9939608)-DNA replication(K)(0.991737)-G1/S Transition(R)(0.9972482)-Homologous recombination(K)(0.9971388)-Mismatch repair(K)(0.9944556)-Nucleotide excision repair(K)(0.997757)
340	WHSC1L1	8p12	0	45	39	10	158	44	44	0.3625	1	0.253266331658291	Lysine degradation(K)(0.997367)
341	OR7A10	19p13.12	0	0	5	1	114	44	389	0.3625	0	0.120603015075377	Olfactory transduction(K)(0.9982578)
342	SLC7A5	16q24.2	0	0	1	13	485	43	193	0.3655	0	0.501507537688442	Cell surface interactions at the vascular wall(R)(0.997812)-Metabolism of amino acids(R)(0.9992294)-Transmembrane transport of small molecules(R)(0.9990638)
343	NLN	5q12.3	0	0	1	2	146	43	17	0.3655	0	0.149748743718593	Renin-angiotensin system(K)(0.998915)
344	PIAS3	1q21.1	0	0	19	2	8	43	1120	0.3655	0	0.0291457286432161	Androgen-mediated signaling(N)(0.9605284)-AndrogenReceptor(C)(0.9983142)-Glypican pathway(N)(0.996853)-IFN-gamma pathway(N)(0.9974724)-IL6-mediated signaling events(N)(0.9972996)-Jak-STAT signaling pathway(K)(0.9977238)-Pathways in cancer(K)(0.9983878)-TNF alpha/NF-kB(C)(0.9988474)-Ubiquitin mediated proteolysis(K)(0.998641)
345	CTH	1p31.1	0	0	1	2	162	42	1148	0.3676	0	0.165829145728643	Glycine, serine and threonine metabolism(K)(0.9983636)-Metabolic pathways(K)(0.9988716)-Nitrogen metabolism(K)(0.9978904)-Selenoamino acid metabolism(K)(0.9973972)
346	FUT8	14q23.3	0	1	1	1	183	42	1128	0.3676	0	0.186934673366834	Glycosaminoglycan biosynthesis - keratan sulfate(K)(0.998421)-Metabolic pathways(K)(0.9990292)-N-Glycan biosynthesis(K)(0.9983978)
347	IL4	5q31.1	0	0	0	1	120	42	1175	0.3676	0	0.121608040201005	Asthma(K)(0.9889274)-BMP receptor signaling(N)(0.995401)-Cytokine-cytokine receptor interaction(K)(0.9986328)-Endothelins(N)(0.9972778)-Fc epsilon RI signaling pathway(K)(0.996483)-Glypican pathway(N)(0.99869)-Hematopoietic cell lineage(K)(0.9965488)-IFN-gamma pathway(N)(0.9958476)-IL1-mediated signaling events(N)(0.9951136)-IL12-mediated signaling events(N)(0.9964928)-IL2-mediated signaling even…
348	SLC25A17	22q13.2	0	0	0	2	298	42	169	0.3676	0	0.301507537688442	Metabolism of lipids and lipoproteins(R)(0.999736)-Peroxisome(K)(0.9980666)
349	GNG3	11q12.3	0	0	4	2	125	41	804	0.3723	0	0.131658291457286	Beta1 adrenergic receptor signaling pathway(P)(0.9037784)-Chemokine signaling pathway(K)(0.9987312)-Formation of Platelet plug(R)(0.9981898)-Heterotrimeric G-protein signaling pathway-Gi alpha and Gs alpha mediated pathway(P)(0.9982486)-Heterotrimeric G-protein signaling pathway-Gq alpha and Go alpha mediated pathway(P)(0.996693)-Heterotrimeric G-protein signaling pathway-rod outer segment photot…
350	GNGT2	17q21.32	0	11	24	1	119	41	526	0.3723	0	0.155778894472362	Beta1 adrenergic receptor signaling pathway(P)(0.8968378)-Chemokine signaling pathway(K)(0.9984238)-Formation of Platelet plug(R)(0.9983994)-Heterotrimeric G-protein signaling pathway-Gi alpha and Gs alpha mediated pathway(P)(0.9980028)-Heterotrimeric G-protein signaling pathway-Gq alpha and Go alpha mediated pathway(P)(0.9981736)-Heterotrimeric G-protein signaling pathway-rod outer segment photo…
351	POMT2	14q24.3	0	0	3	1	175	40	3	0.375	0	0.179899497487437	O-Mannosyl glycan biosynthesis(K)(0.9978168)
352	SPIRE2	16q24.3	0	0	1	13	466	40	25	0.375	0	0.482412060301508	Dorso-ventral axis formation(K)(0.998348)
353	PSMA3	14q23.1	0	0	3	0	152	40	512	0.375	0	0.155778894472362	APC/C-mediated degradation of cell cycle proteins(R)(0.9925854)-Apoptosis(R)(0.9973404)-Cell Cycle Checkpoints(R)(0.9964764)-G1/S Transition(R)(0.9952728)-Host Interactions of HIV factors(R)(0.9982932)-Metabolism of amino acids(R)(0.9977262)-Parkinson disease(P)(0.997856)-Proteasome(K)(0.9259154)-S Phase(R)(0.991917)-Signaling by Aurora kinases(N)(0.9737746)-Signaling by Wnt(R)(0.997616)
354	PPP2R1B	11q23.1	0	0	0	15	361	40	787	0.375	0	0.377889447236181	Chagas disease(K)(0.9980662)-Long-term depression(K)(0.9981376)-M Phase(R)(0.9989734)-Oocyte meiosis(K)(0.99866)-Opioid Signalling(R)(0.9932648)-Signaling by Wnt(R)(0.9924838)-Signalling by NGF(R)(0.9994476)-TGF-beta signaling pathway(K)(0.9966412)-Tight junction(K)(0.998119)-Wnt signaling pathway(K)(0.9988708)
355	CALML5	10p15.1	0	0	12	0	65	39	1205	0.375	0	0.0773869346733668	Alzheimer's disease(K)(0.9976174)-Calcium signaling pathway(K)(0.9981418)-Gastric acid secretion(K)(0.9942172)-Glioma(K)(0.9938322)-GnRH signaling pathway(K)(0.9951654)-Insulin signaling pathway(K)(0.9982252)-Long-term potentiation(K)(0.9892636)-Melanogenesis(K)(0.9977576)-Neurotrophin signaling pathway(K)(0.9958548)-Olfactory transduction(K)(0.9974482)-Oocyte meiosis(K)(0.998281)-Phosphatidylino…
356	NAT1	8p22	0	1	4	26	345	39	1143	0.375	0	0.377889447236181	Biological oxidations(R)(0.9989914)-Drug metabolism - other enzymes(K)(0.9734472)-Metabolic pathways(K)(0.9987266)
357	FDX1	11q22.3	0	0	0	10	357	39	13	0.375	0	0.368844221105528	Vitamin D metabolism and pathway(P)(0.9980866)
358	POLE3	9q32	0	0	1	1	151	39	1256	0.375	0	0.153768844221106	Base excision repair(K)(0.9987952)-DNA replication(K)(0.998373)-Metabolic pathways(K)(0.999175)-Nucleotide excision repair(K)(0.9975072)-Purine metabolism(K)(0.9981244)-Pyrimidine metabolism(K)(0.9964024)
359	DIAPH2	23q21.33	0	0	2	12	206	39	215	0.375	0	0.221105527638191	Regulation of actin cytoskeleton(K)(0.9991404)
360	ABCD3	1p21.3	0	0	2	2	163	39	131	0.375	0	0.167839195979899	ABC transporters(K)(0.998607)-Peroxisome(K)(0.9983706)-Transmembrane transport of small molecules(R)(0.99452)
361	PIK3C3	18q12.3	0	0	1	3	178	39	1759	0.375	0	0.182914572864322	EGF receptor signaling pathway(P)(0.9971666)-Endothelin signaling pathway(P)(0.997126)-FGF signaling pathway(P)(0.9961694)-Hypoxia response via HIF activation(P)(0.9955532)-Innate Immunity Signaling(R)(0.9951498)-Inositol phosphate metabolism(K)(0.9952228)-Integrin signalling pathway(P)(0.998598)-Metabolic pathways(K)(0.9992404)-Phagosome(K)(0.9983324)-Phosphatidylinositol signaling system(K)(0.9…
362	DMD	23p21.1	0	0	1	7	183	38	232	0.379	0	0.191959798994975	Arrhythmogenic right ventricular cardiomyopathy (ARVC)(K)(0.9965982)-Dilated cardiomyopathy(K)(0.9971292)-Hypertrophic cardiomyopathy (HCM)(K)(0.9959642)-Muscle contraction(R)(0.995958)-Viral myocarditis(K)(0.9989254)-agrin in postsynaptic differentiation(B)(0.9984482)
363	LSM7	19p13.3	0	0	2	1	163	38	180	0.379	0	0.166834170854271	RNA degradation(K)(0.9977344)-Spliceosome(K)(0.9981286)
364	ITPR2	12p11.23	0	3	5	1	64	38	1144	0.379	0	0.0733668341708543	Alzheimer's disease(K)(0.997915)-B cell activation(P)(0.9886922)-Calcium signaling pathway(K)(0.9980158)-Endothelin signaling pathway(P)(0.9766556)-Gap junction(K)(0.9939166)-Gastric acid secretion(K)(0.9938704)-GnRH signaling pathway(K)(0.9952842)-Heterotrimeric G-protein signaling pathway-Gq alpha and Go alpha mediated pathway(P)(0.9992456)-Long-term depression(K)(0.9938038)-Long-term potentiat…
365	PI4KA	22q11.21	0	0	4	1	281	37	1223	0.3833	0	0.287437185929648	Inositol phosphate metabolism(K)(0.9944232)-Integrins in angiogenesis(N)(0.9988064)-Metabolic pathways(K)(0.9990702)-Phosphatidylinositol signaling system(K)(0.9980332)-cell cycle: g2/m checkpoint(B)(0.9968776)
366	CASP1	11q22.3	0	0	1	9	332	37	678	0.3833	0	0.343718592964824	Amyotrophic lateral sclerosis (ALS)(K)(0.9984128)-Cellular roles of Anthrax toxin(N)(0.9958472)-Cytosolic DNA-sensing pathway(K)(0.9984642)-IFN-gamma pathway(N)(0.9954648)-IL1-mediated signaling events(N)(0.9974298)-NOD-like receptor signaling pathway(K)(0.9972578)-TNF receptor signaling pathway(N)(0.99754)-TRAIL signaling pathway(N)(0.9983934)-internal ribosome entry pathway(B)(0.9946902)
367	ARAP2	4p14	0	0	0	4	157	37	390	0.3833	0	0.161809045226131	Endocytosis(K)(0.9995972)-Signaling by Rho GTPases(R)(0.9986466)-adp-ribosylation factor(B)(0.9961166)-rac1 cell motility signaling pathway(B)(0.9969418)-rho cell motility signaling pathway(B)(0.9960542)-t cell receptor signaling pathway(B)(0.9972814)
368	POLR2K	8q22.2	0	3	64	0	7	36	1635	0.3864	0	0.0743718592964824	DNA Repair(R)(0.996251)-Formation and Maturation of mRNA Transcript(R)(0.9977034)-HIV Life Cycle(R)(0.998226)-Huntington's disease(K)(0.9971158)-Influenza Life Cycle(R)(0.99772)-Metabolic pathways(K)(0.9988188)-Purine metabolism(K)(0.99763)-Pyrimidine metabolism(K)(0.9949622)-Regulatory RNA pathways(R)(0.9943968)-Transcription(R)(0.9978142)-mRNA Processing(R)(0.9945622)
369	ACOX1	17q25.1	0	3	19	0	84	36	1295	0.3864	0	0.106532663316583	Biosynthesis of unsaturated fatty acids(K)(0.9919476)-Metabolic pathways(K)(0.9979546)-Metabolism of lipids and lipoproteins(R)(0.9986294)-PPAR signaling pathway(K)(0.9974688)-Peroxisome(K)(0.996835)-mechanism of gene regulation by peroxisome proliferators via ppara(B)(0.9956362)
370	THOC2	23q25	0	0	2	9	201	36	128	0.3864	0	0.213065326633166	Spliceosome(K)(0.9991874)
371	UGT1A8	2q37.1	0	0	0	0	111	35	1192	0.3864	0	0.111557788944724	Drug metabolism - cytochrome P450(K)(0.9978784)-Drug metabolism - other enzymes(K)(0.9910608)-Metabolic pathways(K)(0.9987812)-Metabolism of xenobiotics by cytochrome P450(K)(0.9952772)-Porphyrin and chlorophyll metabolism(K)(0.9981192)-Retinol metabolism(K)(0.9979598)-Starch and sucrose metabolism(K)(0.997666)-Steroid hormone biosynthesis(K)(0.9977052)
372	XPO1	2p15	0	0	1	2	87	35	1339	0.3864	1	0.0904522613065327	FoxO family signaling(N)(0.9929516)-G2/M Transition(R)(0.9988084)-Glypican pathway(N)(0.9969068)-HIV Life Cycle(R)(0.997764)-Host Interactions of HIV factors(R)(0.9979284)-IL1-mediated signaling events(N)(0.9937336)-IL12-mediated signaling events(N)(0.9976872)-IL2-mediated signaling events(N)(0.9944902)-IL23-mediated signaling events(N)(0.9831224)-Influenza Life Cycle(R)(0.9984394)-LPA receptor m…
373	RAF1	3p25.1	0	0	2	0	99	35	2064	0.3864	1	0.101507537688442	()
374	TRADD	16q22.1	0	0	1	11	485	35	721	0.3864	0	0.499497487437186	Adipocytokine signaling pathway(K)(0.9972492)-Apoptosis(K)(0.9973038)-Apoptosis(R)(0.9958856)-RIG-I-like receptor signaling pathway(K)(0.9974162)-Sphingosine 1-phosphate (S1P) pathway(N)(0.999529)-TNF alpha/NF-kB(C)(0.9989538)-TNF receptor signaling pathway(N)(0.9961968)-TRAIL signaling pathway(N)(0.9926404)-induction of apoptosis through dr3 and dr4/5 death receptors(B)(0.9884818)
375	GTF2F2	13q14.12	0	0	0	12	312	35	414	0.3864	0	0.325628140703518	AndrogenReceptor(C)(0.9987298)-Basal transcription factors(K)(0.9971206)-Formation and Maturation of mRNA Transcript(R)(0.9985482)-HIV Life Cycle(R)(0.9968788)-Influenza Life Cycle(R)(0.9986048)-Transcription(R)(0.9978986)-mRNA Processing(R)(0.9795564)
376	B3GAT2	6q13	0	0	2	1	196	35	1139	0.3864	0	0.2	Glycosaminoglycan biosynthesis - chondroitin sulfate(K)(0.9977116)-Glycosaminoglycan biosynthesis - heparan sulfate(K)(0.9974012)-Metabolic pathways(K)(0.9984732)
377	PPP1R1B	17q12	0	79	32	2	140	35	89	0.3864	0	0.25427135678392	Opioid Signalling(R)(0.9986808)-regulation of ck1/cdk5 by type 1 glutamate receptors(B)(0.9984844)
378	OR1D4	17p13.3	0	0	1	3	419	35	389	0.3864	0	0.425125628140704	Olfactory transduction(K)(0.9984906)
379	ATP6AP1	23q28	0	0	7	6	147	35	1412	0.3864	0	0.160804020100503	Epithelial cell signaling in Helicobacter pylori infection(K)(0.9969342)-Lysosome(K)(0.999097)-Metabolic pathways(K)(0.9983102)-Oxidative phosphorylation(K)(0.9981116)-Phagosome(K)(0.9994834)-Vibrio cholerae infection(K)(0.9981134)
380	NDUFB1	14q32.12	0	0	0	3	188	35	1332	0.3864	0	0.191959798994975	Alzheimer's disease(K)(0.9958972)-Glucose Regulation of Insulin Secretion(R)(0.9968418)-Huntington's disease(K)(0.998422)-Metabolic pathways(K)(0.999236)-Oxidative phosphorylation(K)(0.9932606)-Parkinson's disease(K)(0.997843)
381	IL2	4q27	0	1	1	0	116	34	1172	0.3909	1	0.118592964824121	Autoimmune thyroid disease(K)(0.98671)-BMP receptor signaling(N)(0.997611)-Chagas disease(K)(0.9975812)-Cytokine-cytokine receptor interaction(K)(0.9982338)-Endothelins(N)(0.9955208)-Glypican pathway(N)(0.9962284)-Graft-versus-host disease(K)(0.9865372)-IFN-gamma pathway(N)(0.9982498)-IL1-mediated signaling events(N)(0.9918914)-IL12-mediated signaling events(N)(0.9966944)-IL2-mediated signaling e…
382	NCAM1	11q23.1	0	0	1	13	374	34	417	0.3909	0	0.389949748743719	Cell adhesion molecules (CAMs)(K)(0.998143)-Prion diseases(K)(0.9966124)-Proteogylcan syndecan-mediated signaling events(N)(0.9983984)
383	MYO16	13q33.3	0	0	2	7	259	34	46	0.3909	0	0.269346733668342	Nicotinic acetylcholine receptor signaling pathway(P)(0.9988788)
384	OPRD1	1p35.3	0	0	0	3	237	34	490	0.3909	0	0.241206030150754	Class A/1 (Rhodopsin-like receptors)(R)(0.9984496)-Heterotrimeric G-protein signaling pathway-Gi alpha and Gs alpha mediated pathway(P)(0.998441)-Heterotrimeric G-protein signaling pathway-Gq alpha and Go alpha mediated pathway(P)(0.9981724)-Neuroactive ligand-receptor interaction(K)(0.996876)-Receptor-ligand complexes bind G proteins(R)(0.9942092)
385	PIK3CD	1p36.22	0	0	0	2	239	33	1596	0.3917	0	0.242211055276382	Aldosterone-regulated sodium reabsorption(K)(0.9954614)-Alpha6Beta4Integrin(C)(0.9920362)-Amoebiasis(K)(0.9976774)-Apoptosis signaling pathway(P)(0.9880642)-Apoptosis(K)(0.9903342)-B cell receptor signaling pathway(K)(0.9949444)-Bacterial invasion of epithelial cells(K)(0.9869436)-Chagas disease(K)(0.996617)-Chemokine signaling pathway(K)(0.998778)-EGF receptor signaling pathway(P)(0.9339848)-EGF…
386	C3	19p13.3	0	0	0	2	152	33	550	0.3917	0	0.154773869346734	Chagas disease(K)(0.9975732)-Complement and coagulation cascades(K)(0.9960956)-Immunoregulatory interactions between a Lymphoid and a non-Lymphoid cell(R)(0.9968638)-Innate Immunity Signaling(R)(0.997071)-Leishmaniasis(K)(0.9952424)-Phagosome(K)(0.9975944)-Systemic lupus erythematosus(K)(0.998718)
387	SHMT1	17p11.2	0	2	6	5	366	33	1130	0.3917	0	0.380904522613065	Glycine, serine and threonine metabolism(K)(0.9977718)-Metabolic pathways(K)(0.9992412)-One carbon pool by folate(K)(0.9977874)
388	PDHA1	23p22.12	0	0	3	6	157	33	1243	0.3917	0	0.166834170854271	Glucose Regulation of Insulin Secretion(R)(0.9990728)-Metabolic pathways(K)(0.9987238)-Metabolism of carbohydrates(R)(0.9985328)-Pyruvate metabolism(K)(0.9967382)-Regulation of pyruvate dehydrogenase complex (PDC)(R)(0.996977)-Valine, leucine and isoleucine biosynthesis(K)(0.9957452)
389	FCGR3A	1q23.3	0	0	11	0	44	33	575	0.3917	0	0.0552763819095477	Fc gamma R-mediated phagocytosis(K)(0.9982028)-Immunoregulatory interactions between a Lymphoid and a non-Lymphoid cell(R)(0.9986172)-Leishmaniasis(K)(0.9976406)-Natural killer cell mediated cytotoxicity(K)(0.9985616)-Phagosome(K)(0.9993898)-Systemic lupus erythematosus(K)(0.9969046)-ras-independent pathway in nk cell-mediated cytotoxicity(B)(0.995617)
390	ZFYVE9	1p32.3	0	0	1	1	178	33	824	0.3917	0	0.180904522613065	Endocytosis(K)(0.9986744)-Glypican pathway(N)(0.9931424)-IFN-gamma pathway(N)(0.9968524)-TGF-beta signaling pathway(K)(0.9981426)-TGF-beta signaling pathway(P)(0.9968928)-TGFBR(C)(0.9982398)
391	MVD	16q24.3	0	0	2	11	474	33	1187	0.3917	0	0.489447236180905	Metabolic pathways(K)(0.9986008)-Metabolism of lipids and lipoproteins(R)(0.9977082)-Terpenoid backbone biosynthesis(K)(0.997657)
392	RPS21	20q13.33	0	3	22	0	31	33	313	0.3917	0	0.0562814070351759	Influenza Life Cycle(R)(0.9986288)-Metabolism of proteins(R)(0.9987354)
393	MAPK14	6p21.31	0	0	1	2	80	32	2069	0.3938	0	0.0834170854271357	Alzheimer disease-amyloid secretase pathway(P)(0.9923594)-Amyotrophic lateral sclerosis (ALS)(K)(0.9941144)-Angiogenesis(P)(0.9915234)-Angiopoietin receptor Tie2-mediated signaling(N)(0.976801)-BMP receptor signaling(N)(0.9889068)-Chagas disease(K)(0.9966988)-EGF receptor signaling pathway(P)(0.9809774)-EGFR1(C)(0.9982092)-Endothelins(N)(0.9865732)-Epithelial cell signaling in Helicobacter pylori…
394	CENPK	5q12.3	0	0	0	1	155	32	96	0.3938	0	0.15678391959799	M Phase(R)(0.9993004)
395	FGF22	19p13.3	0	0	3	2	205	32	653	0.3938	0	0.21105527638191	MAPK signaling pathway(K)(0.9995836)-Pathways in cancer(K)(0.9986716)-Regulation of actin cytoskeleton(K)(0.9979666)-Signaling by FGFR(R)(0.998481)
396	SPCS2	11q13.4	0	9	15	4	122	32	61	0.3938	0	0.150753768844221	Insulin Synthesis and Secretion(R)(0.9979472)-Protein export(K)(0.998071)-Vasopressin synthesis(P)(0.9917974)
397	NUP93	16q13	0	0	2	7	468	32	429	0.3938	0	0.479396984924623	HIV Life Cycle(R)(0.9965106)-Host Interactions of HIV factors(R)(0.998889)-Influenza Life Cycle(R)(0.9984614)-Metabolism of carbohydrates(R)(0.9962758)-Metabolism of non-coding RNA(R)(0.9946086)-Transport of Mature Transcript to Cytoplasm(R)(0.9918984)
398	GSK3B	3q13.33	0	0	0	1	47	32	2291	0.3938	0	0.0482412060301508	Alzheimer disease-presenilin pathway(P)(0.9944308)-Alzheimer's disease(K)(0.9984504)-Androgen-mediated signaling(N)(0.9605114)-Angiogenesis(P)(0.9797346)-Axon guidance(K)(0.9980358)-B cell receptor signaling pathway(K)(0.9848524)-BMP receptor signaling(N)(0.9886148)-Cell cycle(K)(0.9973558)-Chemokine signaling pathway(K)(0.9983758)-Endothelins(N)(0.9833914)-ErbB signaling pathway(K)(0.983092)-Foc…
399	CHRNA7	15q13.3	0	0	0	8	223	32	436	0.3938	0	0.232160804020101	Alzheimer disease-amyloid secretase pathway(P)(0.9986988)-Calcium signaling pathway(K)(0.9991062)-Neuroactive ligand-receptor interaction(K)(0.9989912)
400	ANPEP	15q26.1	0	3	2	0	119	31	1251	0.3992	0	0.124623115577889	Glutathione metabolism(K)(0.998057)-Hematopoietic cell lineage(K)(0.9984252)-Metabolic pathways(K)(0.998241)-Renin-angiotensin system(K)(0.9975562)
401	RET	10q11.21	0	0	5	1	95	31	704	0.3992	1	0.101507537688442	Endocytosis(K)(0.99835)-Endothelin signaling pathway(P)(0.998924)-Heterotrimeric G-protein signaling pathway-Gi alpha and Gs alpha mediated pathway(P)(0.9983128)-Metabotropic glutamate receptor group I pathway(P)(0.9933426)-Pathways in cancer(K)(0.999028)-Signaling events regulated by Ret tyrosine kinase(N)(0.9966926)
402	POLR2D	2q14.3	0	0	0	1	118	31	1635	0.3992	0	0.119597989949749	DNA Repair(R)(0.998793)-Formation and Maturation of mRNA Transcript(R)(0.9977234)-HIV Life Cycle(R)(0.9970506)-Huntington's disease(K)(0.9982146)-Influenza Life Cycle(R)(0.998986)-Metabolic pathways(K)(0.9979246)-Purine metabolism(K)(0.9989014)-Pyrimidine metabolism(K)(0.9948534)-Regulatory RNA pathways(R)(0.9953676)-Transcription(R)(0.9987146)-mRNA Processing(R)(0.994479)
403	PGM2	4p14	0	0	0	3	154	31	1203	0.3992	0	0.157788944723618	Amino sugar and nucleotide sugar metabolism(K)(0.9969832)-Metabolic pathways(K)(0.9986414)-Pentose phosphate pathway(K)(0.9747108)-Purine metabolism(K)(0.9990418)-Starch and sucrose metabolism(K)(0.9976522)
404	MAN1A1	6q22.31	0	0	7	4	219	30	1281	0.3993	0	0.231155778894472	Metabolic pathways(K)(0.9992524)-N-Glycan biosynthesis(K)(0.9993016)-Protein processing in endoplasmic reticulum(K)(0.9990902)-er associated degradation (erad) pathway(B)(0.995949)
405	GLUD2	23q24	0	0	1	5	174	30	1153	0.3993	0	0.180904522613065	Alanine, aspartate and glutamate metabolism(K)(0.9978468)-Metabolic pathways(K)(0.9994954)-Nitrogen metabolism(K)(0.9984608)-Proximal tubule bicarbonate reclamation(K)(0.9984676)
406	FAU	11q13.1	0	0	3	1	118	30	313	0.3993	0	0.122613065326633	Influenza Life Cycle(R)(0.9984356)-Metabolism of proteins(R)(0.9993804)
407	DNM1	9q34.11	0	0	2	0	146	30	692	0.3993	0	0.148743718592965	Bacterial invasion of epithelial cells(K)(0.9975186)-EGFR1(C)(0.9992142)-Endocytosis(K)(0.9975968)-EphrinB-EPHB pathway(N)(0.9768082)-Fc gamma R-mediated phagocytosis(K)(0.9970962)-Gap junction trafficking and regulation(R)(0.9937328)-Signalling by NGF(R)(0.998346)-Thromboxane A2 receptor signaling(N)(0.9963816)-endocytotic role of ndk phosphins and dynamin(B)(0.9887288)-gamma-aminobutyric acid r…
408	DVL2	17p13.1	0	0	0	4	395	30	577	0.3993	0	0.401005025125628	Alzheimer disease-presenilin pathway(P)(0.9986202)-Melanogenesis(K)(0.9985358)-Notch signaling pathway(K)(0.9970286)-Pathways in cancer(K)(0.999006)-Wnt signaling pathway(K)(0.9984792)-Wnt(C)(0.9966418)
409	SMARCC1	3p21.31	0	0	0	0	210	30	440	0.3993	0	0.21105527638191	Androgen-mediated signaling(N)(0.985535)-Wnt signaling pathway(P)(0.999139)-control of gene expression by vitamin d receptor(B)(0.9965436)-the information processing pathway at the ifn beta enhancer(B)(0.9967808)
410	RFC1	4p14	0	0	1	4	170	30	277	0.3993	0	0.175879396984925	DNA Repair(R)(0.9988466)-DNA Replication(R)(0.9940498)-DNA replication(K)(0.9948544)-FAS signaling pathway (CD95)(N)(0.9971454)-Mismatch repair(K)(0.9957218)-Nucleotide excision repair(K)(0.9914692)-S Phase(R)(0.99652)-Telomere Maintenance(R)(0.9966416)-alk in cardiac myocytes(B)(0.9987998)
411	SYN3	22q12.3	0	0	5	3	321	30	42	0.3993	0	0.330653266331658	Synaptic Transmission(R)(0.9980604)
412	C17orf48	17p13.1	0	0	1	7	443	30	239	0.3993	0	0.453266331658291	Glycerophospholipid metabolism(K)(0.9980366)-Purine metabolism(K)(0.9985568)
413	OR4D2	17q22	0	3	25	0	82	30	413	0.3993	0	0.110552763819095	Olfactory transduction(K)(0.9992062)
414	PTBP1	19p13.3	0	0	3	1	206	29	291	0.3998	0	0.21105527638191	Formation and Maturation of mRNA Transcript(R)(0.9983728)-Influenza Life Cycle(R)(0.9991798)-internal ribosome entry pathway(B)(0.996594)
415	CDKN2A	9p21.3	0	0	3	16	183	29	1031	0.3998	1	0.203015075376884	Androgen-mediated signaling(N)(0.980155)-Cell cycle(K)(0.9991924)-Chronic myeloid leukemia(K)(0.8110778)-FOXM1 transcription factor network(N)(0.9945198)-Glioma(K)(0.9941202)-Glypican pathway(N)(0.9963316)-Hypoxic and oxygen homeostasis regulation of HIF-1-alpha(N)(0.9934264)-Melanoma(K)(0.98525)-Pathways in cancer(K)(0.9981182)-Regulation of retinoblastoma protein(N)(0.9985636)-TRAIL signaling p…
416	EFNA5	5q21.3	0	0	0	4	135	29	168	0.3998	0	0.139698492462312	Axon guidance(K)(0.999013)-EphrinA-EPHA pathway(N)(0.9859654)-EphrinB-EPHB pathway(N)(0.985326)
417	SMAD9	13q13.3	0	1	2	6	281	29	314	0.3998	0	0.291457286432161	BMP receptor signaling(N)(0.9984116)-Signaling by BMP(R)(0.9975338)-TGF-beta signaling pathway(K)(0.9984952)-TGF-beta signaling pathway(P)(0.9976224)
418	SYT1	12q21.2	0	0	4	0	78	29	58	0.3998	0	0.0824120603015075	Botulinum neurotoxicity(R)(0.998626)-Synaptic Transmission(R)(0.996713)
419	TCAP	17q12	0	80	33	1	140	29	31	0.3998	0	0.255276381909548	Muscle contraction(R)(0.9992598)
420	ABCA7	19p13.3	0	0	2	1	194	29	59	0.3998	0	0.197989949748744	ABC transporters(K)(0.998138)-Transmembrane transport of small molecules(R)(0.9971718)
421	GLI2	2q14.2	0	0	2	1	119	29	385	0.3998	0	0.122613065326633	Hedgehog signaling pathway(K)(0.9991218)-Hedgehog(C)(0.9956448)-Pathways in cancer(K)(0.9983034)-Signaling events mediated by the Hedgehog family(N)(0.997518)
422	ACTA2	10q23.31	0	0	0	2	136	29	620	0.3998	0	0.138693467336683	Alzheimer disease-presenilin pathway(P)(0.9989844)-Huntington disease(P)(0.9982246)-Nicotinic acetylcholine receptor signaling pathway(P)(0.9964048)-Vascular smooth muscle contraction(K)(0.9979014)-Wnt signaling pathway(P)(0.9982466)
423	RFXAP	13q13.3	0	1	2	6	276	29	104	0.3998	0	0.28643216080402	Antigen processing and presentation(K)(0.9972692)-Primary immunodeficiency(K)(0.9981132)
424	LSP1	11p15.5	0	0	1	0	179	28	728	0.4046	0	0.180904522613065	BMP receptor signaling(N)(0.99816)-Glypican pathway(N)(0.9986256)-IFN-gamma pathway(N)(0.9976782)-IL1-mediated signaling events(N)(0.997182)-Plasma membrane estrogen receptor signaling(N)(0.99869)-TNF receptor signaling pathway(N)(0.9985136)
425	RPS6	9p22.1	0	1	2	4	210	28	1050	0.4046	0	0.218090452261307	Endothelins(N)(0.9970124)-Glypican pathway(N)(0.9985214)-IFN-gamma pathway(N)(0.996104)-IL2-mediated signaling events(N)(0.9963832)-Influenza Life Cycle(R)(0.9970064)-Insulin signaling pathway(K)(0.9990658)-Metabolism of proteins(R)(0.99817)-Signaling by Insulin receptor(R)(0.9838882)-TRAIL signaling pathway(N)(0.9977978)-mTOR signaling pathway(K)(0.9965028)-regulation of eif-4e and p70s6 kinase(…
426	APP	21q21.3	0	1	3	4	78	28	1001	0.4046	0	0.0864321608040201	Alzheimer disease-amyloid secretase pathway(P)(0.9954234)-Alzheimer disease-presenilin pathway(P)(0.999173)-Alzheimer's disease(K)(0.9952122)-Formation of Platelet plug(R)(0.9990126)-Glypican pathway(N)(0.9971154)-NOTCH(C)(0.9966884)-TNF receptor signaling pathway(N)(0.9954536)-TRAIL signaling pathway(N)(0.9968254)-p75(NTR)-mediated signaling(N)(0.9983242)
427	CACNA1D	3p21.1	0	0	2	0	186	28	806	0.4046	0	0.18894472361809	5HT2 type receptor mediated signaling pathway(P)(0.9820154)-Alzheimer's disease(K)(0.9975634)-Arrhythmogenic right ventricular cardiomyopathy (ARVC)(K)(0.9970074)-Calcium signaling pathway(K)(0.9994408)-Cardiac muscle contraction(K)(0.9945802)-Glucose Regulation of Insulin Secretion(R)(0.9981432)-GnRH signaling pathway(K)(0.996406)-Hypertrophic cardiomyopathy (HCM)(K)(0.9984788)-MAPK signaling pa…
428	A2M	12p13.31	0	2	5	2	84	28	438	0.4046	0	0.0934673366834171	Complement and coagulation cascades(K)(0.9955606)-Formation of Fibrin Clot (Clotting Cascade)(R)(0.9988658)-Formation of Platelet plug(R)(0.9983874)-IL6-mediated signaling events(N)(0.9976506)-Metabolism of lipids and lipoproteins(R)(0.9968858)-Signaling by Rho GTPases(R)(0.999074)
429	OR2AG2	11p15.4	0	0	0	0	150	28	413	0.4046	0	0.150753768844221	Olfactory transduction(K)(0.9993408)
430	GMDS	6p25.3	0	0	1	5	91	27	1134	0.406	0	0.0974874371859296	Amino sugar and nucleotide sugar metabolism(K)(0.9992928)-Fructose and mannose metabolism(K)(0.997938)-Metabolic pathways(K)(0.9988622)
431	SQLE	8q24.13	0	3	64	1	9	27	1123	0.406	0	0.0773869346733668	Metabolic pathways(K)(0.9987638)-Steroid biosynthesis(K)(0.9950942)
432	PRKACA	19p13.12	0	0	5	1	97	27	2577	0.406	0	0.103517587939698	Amoebiasis(K)(0.9951278)-Apoptosis(K)(0.981693)-BMP receptor signaling(N)(0.990333)-Calcium signaling pathway(K)(0.9985164)-Chemokine signaling pathway(K)(0.9973694)-Dilated cardiomyopathy(K)(0.862436)-Endothelins(N)(0.9765036)-G2/M Transition(R)(0.9983036)-Gap junction(K)(0.9932)-Gastric acid secretion(K)(0.9926822)-Glypican pathway(N)(0.9947942)-GnRH signaling pathway(K)(0.9844846)-Hedgehog sig…
433	INPP5D	2q37.1	0	0	0	0	130	27	1076	0.406	0	0.130653266331658	B cell receptor signaling pathway(K)(0.9927828)-Cell surface interactions at the vascular wall(R)(0.9983288)-EPO signaling pathway(N)(0.9582702)-Fc epsilon RI signaling pathway(K)(0.994283)-Fc gamma R-mediated phagocytosis(K)(0.9986724)-Fc-epsilon receptor I signaling in mast cells(N)(0.9914312)-Glypican pathway(N)(0.9936216)-IFN-gamma pathway(N)(0.9987672)-Insulin signaling pathway(K)(0.998331)-…
434	HMBS	11q23.3	0	0	2	12	349	27	1134	0.406	0	0.364824120603015	Metabolic pathways(K)(0.9992282)-Porphyrin and chlorophyll metabolism(K)(0.9984524)-hemoglobins chaperone(B)(0.9858384)
435	TNFRSF1A	12p13.31	0	1	4	1	83	27	1594	0.406	0	0.0894472361809045	Adipocytokine signaling pathway(K)(0.9975062)-Alzheimer's disease(K)(0.9969976)-Amyotrophic lateral sclerosis (ALS)(K)(0.9958928)-Apoptosis signaling pathway(P)(0.9659558)-Apoptosis(K)(0.9885182)-Apoptosis(R)(0.9979226)-Chagas disease(K)(0.9977746)-Cytokine-cytokine receptor interaction(K)(0.9984408)-Glypican pathway(N)(0.9944974)-IL1-mediated signaling events(N)(0.992514)-IL12-mediated signaling…
436	NMBR	6q24.1	0	1	5	1	191	27	381	0.406	0	0.198994974874372	Class A/1 (Rhodopsin-like receptors)(R)(0.9989288)-Neuroactive ligand-receptor interaction(K)(0.9992084)-Receptor-ligand complexes bind G proteins(R)(0.9984612)
437	ITGA3	17q21.33	0	6	27	0	105	27	902	0.406	0	0.138693467336683	Arrhythmogenic right ventricular cardiomyopathy (ARVC)(K)(0.9834178)-Cell surface interactions at the vascular wall(R)(0.9962108)-Dilated cardiomyopathy(K)(0.9971906)-ECM-receptor interaction(K)(0.9955432)-Focal adhesion(K)(0.9972902)-Hematopoietic cell lineage(K)(0.9984958)-Hypertrophic cardiomyopathy (HCM)(K)(0.992699)-IL23-mediated signaling events(N)(0.9962452)-Integrin cell surface interacti…
438	NFAT5	16q22.1	0	0	0	14	518	27	469	0.406	0	0.534673366834171	Axon guidance(K)(0.9998574)-B cell receptor signaling pathway(K)(0.9965488)-Natural killer cell mediated cytotoxicity(K)(0.999236)-T cell receptor signaling pathway(K)(0.9935556)-VEGF signaling pathway(K)(0.998148)-Wnt signaling pathway(K)(0.997736)
439	PCDH11X	23q21.31	0	0	1	9	193	27	299	0.406	0	0.204020100502513	Wnt signaling pathway(P)(0.9992722)
440	CYP2C18	10q23.33	0	0	2	2	144	26	1243	0.4062	0	0.148743718592965	Arachidonic acid metabolism(K)(0.9948656)-Biological oxidations(R)(0.9957572)-Drug metabolism - cytochrome P450(K)(0.9953278)-FOXA transcription factor networks(N)(0.9778664)-Metabolic pathways(K)(0.9988488)-Metabolism of xenobiotics by cytochrome P450(K)(0.9974754)-Retinol metabolism(K)(0.995816)
441	F9	23q27.1	0	0	3	5	151	26	278	0.4062	0	0.159798994974874	Complement and coagulation cascades(K)(0.998892)-Formation of Fibrin Clot (Clotting Cascade)(R)(0.9964212)-Metabolism of proteins(R)(0.998982)-intrinsic prothrombin activation pathway(B)(0.987694)
442	BRCA2	13q13.1	0	0	5	8	266	26	457	0.4062	1	0.280402010050251	DNA Repair(R)(0.9975)-FOXM1 transcription factor network(N)(0.9981366)-Homologous recombination(K)(0.996428)-Pathways in cancer(K)(0.9992646)-role of brca1 brca2 and atr in cancer susceptibility(B)(0.9961324)
443	ATP6V0D1	16q22.1	0	0	1	9	476	26	1416	0.4062	0	0.488442211055276	Collecting duct acid secretion(K)(0.9873826)-Epithelial cell signaling in Helicobacter pylori infection(K)(0.9975)-Lysosome(K)(0.9989744)-Metabolic pathways(K)(0.9993576)-Oxidative phosphorylation(K)(0.9980058)-Phagosome(K)(0.9992454)-Vibrio cholerae infection(K)(0.9969648)
444	RCVRN	17p13.1	0	0	0	8	439	26	48	0.4062	0	0.449246231155779	Heterotrimeric G-protein signaling pathway-rod outer segment phototransduction(P)(0.997345)-Phototransduction(K)(0.9993844)-visual signal transduction(B)(0.9654714)
445	NFKBIA	14q13.2	0	0	3	0	103	26	1751	0.4062	0	0.106532663316583	Adipocytokine signaling pathway(K)(0.9973318)-Apoptosis signaling pathway(P)(0.9689228)-Apoptosis(K)(0.9888212)-B cell receptor signaling pathway(K)(0.9864838)-Chagas disease(K)(0.9855176)-Chemokine signaling pathway(K)(0.998344)-Cytosolic DNA-sensing pathway(K)(0.9939406)-Epithelial cell signaling in Helicobacter pylori infection(K)(0.9974096)-Glypican pathway(N)(0.9969952)-IL1-mediated signalin…
446	ELK1	23p11.23	0	0	0	5	157	26	1404	0.4062	0	0.162814070351759	Angiopoietin receptor Tie2-mediated signaling(N)(0.9934032)-EGFR1(C)(0.9980264)-Endometrial cancer(K)(0.9932332)-ErbB signaling pathway(K)(0.9874318)-Focal adhesion(K)(0.9986738)-Glypican pathway(N)(0.9943446)-GnRH signaling pathway(K)(0.9927984)-ID(C)(0.9966606)-Insulin signaling pathway(K)(0.997853)-Leishmaniasis(K)(0.99365)-MAPK signaling pathway(K)(0.9983586)-Oxidative stress response(P)(0.96…
447	BTRC	10q24.32	0	0	2	0	155	26	975	0.4062	0	0.157788944723618	APC/C-mediated degradation of cell cycle proteins(R)(0.9889676)-Circadian rhythm - mammal(K)(0.9903442)-Hedgehog signaling pathway(K)(0.9984524)-Host Interactions of HIV factors(R)(0.9982958)-Oocyte meiosis(K)(0.9984644)-Shigellosis(K)(0.996771)-TGFBR(C)(0.9977444)-TNF alpha/NF-kB(C)(0.9985622)-Ubiquitin mediated proteolysis(K)(0.9988082)-Wnt signaling pathway(K)(0.996207)-Wnt signaling pathway(P…
448	POLR2F	22q13.1	0	1	3	2	284	26	1635	0.4062	0	0.291457286432161	DNA Repair(R)(0.9981116)-Formation and Maturation of mRNA Transcript(R)(0.9985758)-HIV Life Cycle(R)(0.993923)-Huntington's disease(K)(0.998661)-Influenza Life Cycle(R)(0.9985656)-Metabolic pathways(K)(0.9993726)-Purine metabolism(K)(0.9979784)-Pyrimidine metabolism(K)(0.98877)-Regulatory RNA pathways(R)(0.9939372)-Transcription(R)(0.9977184)-mRNA Processing(R)(0.9882898)
449	KLHL9	9p21.3	0	0	3	11	196	26	223	0.4062	0	0.21105527638191	Signaling by Aurora kinases(N)(0.9965648)-Ubiquitin mediated proteolysis(K)(0.9976614)
450	CCNC	6q16.3	0	0	2	5	252	26	33	0.4062	0	0.260301507537688	Generic Transcription Pathway(R)(0.9984966)
451	CLN5	13q22.3	0	0	1	5	264	26	121	0.4062	0	0.271356783919598	Lysosome(K)(0.9980502)
452	PREP	6q21	0	1	9	4	226	25	9	0.4089	0	0.241206030150754	Vasopressin synthesis(P)(0.9985716)
453	SNAP23	15q15.1	0	0	0	7	191	25	106	0.4089	0	0.198994974874372	5HT2 type receptor mediated signaling pathway(P)(0.99428)-Cortocotropin releasing factor receptor signaling pathway(P)(0.9975308)-Membrane Trafficking(R)(0.9965244)-PNAT(P)(0.9966518)-SNARE interactions in vesicular transport(K)(0.9982136)
454	C8A	1p32.2	0	1	1	1	130	25	380	0.4089	0	0.133668341708543	Amoebiasis(K)(0.9984672)-Complement and coagulation cascades(K)(0.997321)-Innate Immunity Signaling(R)(0.9962638)-Prion diseases(K)(0.9964462)-Systemic lupus erythematosus(K)(0.997589)
455	DDX5	17q24.1	0	3	36	0	75	25	139	0.4089	1	0.114572864321608	Spliceosome(K)(0.9985262)-akap95 role in mitosis and chromosome dynamics(B)(0.9986614)
456	PIK3R5	17p13.1	0	0	0	7	434	25	1374	0.4089	0	0.44321608040201	Aldosterone-regulated sodium reabsorption(K)(0.997538)-Amoebiasis(K)(0.9964358)-Apoptosis(K)(0.992653)-B cell receptor signaling pathway(K)(0.9904328)-Bacterial invasion of epithelial cells(K)(0.9865326)-Chagas disease(K)(0.9937914)-Chemokine signaling pathway(K)(0.9952664)-ErbB signaling pathway(K)(0.9921226)-Fc gamma R-mediated phagocytosis(K)(0.9972484)-Focal adhesion(K)(0.9984758)-Insulin sig…
457	WNT7A	3p25.1	0	0	3	0	79	25	785	0.4089	0	0.0824120603015075	Alzheimer disease-presenilin pathway(P)(0.997929)-Angiogenesis(P)(0.997173)-Hedgehog signaling pathway(K)(0.9967338)-Melanogenesis(K)(0.9976956)-Pathways in cancer(K)(0.9991986)-Wnt signaling pathway(K)(0.998261)-Wnt signaling pathway(P)(0.9989638)-Wnt(C)(0.9969328)
458	SSRP1	11q12.1	0	1	4	3	143	25	240	0.4089	0	0.151758793969849	Formation and Maturation of mRNA Transcript(R)(0.9987216)-HIV Life Cycle(R)(0.998532)-Transcription(R)(0.9988368)
459	GRIN3A	9q31.1	0	0	0	1	169	25	395	0.4089	0	0.170854271356784	Huntington disease(P)(0.9974432)-Neuroactive ligand-receptor interaction(K)(0.9986194)
460	USP8	15q21.2	0	0	1	2	186	25	204	0.4089	0	0.189949748743719	Endocytosis(K)(0.9990108)
461	OR52B4	11p15.4	0	0	0	1	161	25	389	0.4089	0	0.162814070351759	Olfactory transduction(K)(0.9985676)
462	HDAC1	1p35.1	0	0	2	0	181	24	1704	0.4129	0	0.18391959798995	Androgen-mediated signaling(N)(0.9608338)-AndrogenReceptor(C)(0.996049)-Cell cycle(K)(0.9992492)-EGFR1(C)(0.9977868)-Glypican pathway(N)(0.9954988)-Huntington's disease(K)(0.9993)-IFN-gamma pathway(N)(0.9960786)-NOTCH(C)(0.9974666)-Notch signaling pathway(K)(0.9917808)-Pathways in cancer(K)(0.9987658)-Regulation of Telomerase(N)(0.9966354)-Regulation of retinoblastoma protein(N)(0.996984)-Retinoi…
463	RAC2	22q13.1	0	1	0	2	293	24	1546	0.4129	0	0.29748743718593	Adherens junction(K)(0.9962622)-Axon guidance(K)(0.998436)-B cell receptor signaling pathway(K)(0.9930062)-Chemokine signaling pathway(K)(0.9983378)-EGF receptor signaling pathway(P)(0.9913048)-FGF signaling pathway(P)(0.9888212)-Fc epsilon RI signaling pathway(K)(0.9882886)-Fc gamma R-mediated phagocytosis(K)(0.996843)-Focal adhesion(K)(0.994421)-Huntington disease(P)(0.9984016)-Inflammation med…
464	HGF	7q21.11	0	0	1	1	68	24	1064	0.4129	0	0.0703517587939698	Cytokine-cytokine receptor interaction(K)(0.9971224)-FAS signaling pathway (CD95)(N)(0.995572)-Focal adhesion(K)(0.9983232)-Formation of Platelet plug(R)(0.9991086)-Malaria(K)(0.9963514)-Pathways in cancer(K)(0.998435)-Plasma membrane estrogen receptor signaling(N)(0.998026)-Proteogylcan syndecan-mediated signaling events(N)(0.9976914)
465	HIST3H3	1q42.13	0	1	21	0	7	24	436	0.4129	0	0.0291457286432161	EGFR1(C)(0.9989668)-Systemic lupus erythematosus(K)(0.997834)-TNF alpha/NF-kB(C)(0.9980952)-Telomere Maintenance(R)(0.997567)
466	TRPV1	17p13.3	0	0	0	6	417	24	444	0.4129	0	0.425125628140704	Neuroactive ligand-receptor interaction(K)(0.997938)-p75(NTR)-mediated signaling(N)(0.9980368)
467	EXTL3	8p21.1	0	0	3	28	345	24	1130	0.4129	0	0.377889447236181	Glycosaminoglycan biosynthesis - heparan sulfate(K)(0.997621)-Metabolic pathways(K)(0.9981822)
468	ATG12	5q23.1	0	0	0	1	130	24	91	0.4129	0	0.131658291457286	RIG-I-like receptor signaling pathway(K)(0.9978746)-Regulation of autophagy(K)(0.9983788)
469	NDUFA1	23q24	0	0	1	11	194	24	1332	0.4129	0	0.207035175879397	Alzheimer's disease(K)(0.99809)-Glucose Regulation of Insulin Secretion(R)(0.9965342)-Huntington's disease(K)(0.9990934)-Metabolic pathways(K)(0.9978024)-Oxidative phosphorylation(K)(0.9968614)-Parkinson's disease(K)(0.9949334)
470	RRM1	11p15.4	0	0	0	2	166	24	1222	0.4129	0	0.168844221105528	Glutathione metabolism(K)(0.9971414)-Metablism of nucleotides(R)(0.9974772)-Metabolic pathways(K)(0.9989768)-Purine metabolism(K)(0.9972138)-Pyrimidine metabolism(K)(0.997448)
471	CREB1	2q33.3	0	0	2	0	84	23	1538	0.4152	1	0.0864321608040201	Androgen-mediated signaling(N)(0.9433086)-Antigen processing and presentation(K)(0.9952354)-BMP receptor signaling(N)(0.9945162)-EGFR1(C)(0.9985468)-FOXA transcription factor networks(N)(0.9585584)-Glypican pathway(N)(0.998041)-Heterotrimeric G-protein signaling pathway-Gi alpha and Gs alpha mediated pathway(P)(0.9996238)-Huntington's disease(K)(0.998858)-Hypoxic and oxygen homeostasis regulation…
472	ALDH3B1	11q13.2	0	2	21	1	72	23	1168	0.4152	0	0.0964824120603015	Drug metabolism - cytochrome P450(K)(0.9978458)-Histidine metabolism(K)(0.9979622)-Metabolic pathways(K)(0.9988672)-Metabolism of xenobiotics by cytochrome P450(K)(0.9979104)
473	KPNB1	17q21.32	0	0	3	0	153	23	1104	0.4152	0	0.15678391959799	Apoptosis(R)(0.9987114)-BMP receptor signaling(N)(0.9931748)-Endothelins(N)(0.9948772)-Glypican pathway(N)(0.9976548)-Host Interactions of HIV factors(R)(0.9968768)-IFN-gamma pathway(N)(0.9965356)-IL1-mediated signaling events(N)(0.9944078)-Influenza Life Cycle(R)(0.9992964)-Plasma membrane estrogen receptor signaling(N)(0.9978404)-TGFBR(C)(0.9983072)-TNF receptor signaling pathway(N)(0.996564)-T…
474	PPARGC1A	4p15.2	0	0	0	2	153	23	1061	0.4152	0	0.155778894472362	Adipocytokine signaling pathway(K)(0.9968736)-BMP receptor signaling(N)(0.9957052)-Glypican pathway(N)(0.9969406)-Huntington's disease(K)(0.9972094)-IFN-gamma pathway(N)(0.9975316)-IL1-mediated signaling events(N)(0.9962722)-Insulin signaling pathway(K)(0.9990154)-Plasma membrane estrogen receptor signaling(N)(0.9963142)-Signaling events mediated by HDAC Class I(N)(0.998019)-TNF receptor signalin…
475	NUDT12	5q21.2	0	0	0	1	146	23	101	0.4152	0	0.147738693467337	Nicotinate and nicotinamide metabolism(K)(0.9984156)-Peroxisome(K)(0.9990688)
476	RPA2	1p35.3	0	0	0	2	233	23	276	0.4152	0	0.236180904522613	Cell Cycle Checkpoints(R)(0.9989342)-DNA Repair(R)(0.9989714)-DNA replication(K)(0.9884188)-G1/S Transition(R)(0.9956152)-Homologous recombination(K)(0.9973084)-Mismatch repair(K)(0.9960146)-Nucleotide excision repair(K)(0.9969842)-S Phase(R)(0.9948172)-Telomere Maintenance(R)(0.9988052)
477	MNX1	7q36.3	0	0	2	1	110	23	25	0.4152	0	0.11356783919598	Maturity onset diabetes of the young(K)(0.9978252)
478	ITGA10	1q21.1	0	0	20	2	7	23	527	0.4152	0	0.0291457286432161	Arrhythmogenic right ventricular cardiomyopathy (ARVC)(K)(0.9963498)-Dilated cardiomyopathy(K)(0.9959166)-ECM-receptor interaction(K)(0.9975282)-Focal adhesion(K)(0.9984548)-Hypertrophic cardiomyopathy (HCM)(K)(0.9935154)-Integrin cell surface interactions(R)(0.9957886)-Integrin signalling pathway(P)(0.9982048)-Regulation of actin cytoskeleton(K)(0.9988318)
479	MYO5B	18q21.1	0	0	1	1	222	23	46	0.4152	0	0.225125628140704	Nicotinic acetylcholine receptor signaling pathway(P)(0.9991334)
480	OR8B8	11q24.2	0	0	0	11	359	23	389	0.4152	0	0.371859296482412	Olfactory transduction(K)(0.9987318)
481	POLG2	17q24.1	0	3	36	0	74	23	1120	0.4152	0	0.11356783919598	Metabolic pathways(K)(0.9992152)
482	LIPA	10q23.31	0	0	1	0	141	22	137	0.4152	0	0.142713567839196	Lysosome(K)(0.997805)-Steroid biosynthesis(K)(0.9968404)
483	PFN1	17p13.2	0	0	0	5	407	22	285	0.4152	0	0.414070351758794	Further platelet releasate(R)(0.9971164)-Regulation of actin cytoskeleton(K)(0.9988114)-Shigellosis(K)(0.9989654)-erk and pi-3 kinase are necessary for collagen binding in corneal epithelia(B)(0.9959176)-rho cell motility signaling pathway(B)(0.9984104)
484	PRKAR2A	3p21.31	0	0	0	1	200	22	731	0.4152	0	0.202010050251256	Apoptosis(K)(0.9983976)-Endothelin signaling pathway(P)(0.9977234)-Hedgehog signaling pathway(P)(0.996402)-Heterotrimeric G-protein signaling pathway-Gi alpha and Gs alpha mediated pathway(P)(0.9988704)-Insulin signaling pathway(K)(0.996889)-Opioid Signalling(R)(0.9986696)-Signalling by NGF(R)(0.9995572)-TGFBR(C)(0.9987156)-actions of nitric oxide in the heart(B)(0.9979406)-activation of csk by c…
485	RARA	17q21.2	0	18	27	1	166	22	370	0.4152	1	0.213065326633166	Acute myeloid leukemia(K)(0.995084)-Pathways in cancer(K)(0.9983148)-Retinoic acid receptors-mediated signaling(N)(0.9987628)-Vitamin D metabolism and pathway(P)(0.9975946)
486	PSMB1	6q27	0	0	1	4	200	22	450	0.4152	0	0.206030150753769	APC/C-mediated degradation of cell cycle proteins(R)(0.99575)-Apoptosis(R)(0.9993444)-Cell Cycle Checkpoints(R)(0.995584)-G1/S Transition(R)(0.9944538)-Host Interactions of HIV factors(R)(0.999089)-Metabolism of amino acids(R)(0.9980656)-Parkinson disease(P)(0.9986622)-Proteasome(K)(0.9191202)-S Phase(R)(0.9982396)-Signaling by Wnt(R)(0.9938104)-y branching of actin filaments(B)(0.9963284)
487	GZMA	5q11.2	0	0	1	0	125	22	392	0.4152	0	0.126633165829146	IL12-mediated signaling events(N)(0.9980338)-Neuroactive ligand-receptor interaction(K)(0.9989334)-granzyme a mediated apoptosis pathway(B)(0.9936958)
488	LIG4	13q33.3	0	0	1	7	243	22	166	0.4152	0	0.252261306532663	DNA Repair(R)(0.9979582)-HIV Life Cycle(R)(0.9980216)-Non-homologous end-joining(K)(0.9966746)
489	VAV2	9q34.2	0	0	3	1	163	22	1352	0.4152	0	0.167839195979899	B cell receptor signaling pathway(K)(0.9877758)-Chemokine signaling pathway(K)(0.9970606)-EGFR1(C)(0.999046)-EPO signaling pathway(N)(0.9050114)-Fc epsilon RI signaling pathway(K)(0.995008)-Fc gamma R-mediated phagocytosis(K)(0.998101)-Focal adhesion(K)(0.9991658)-Glypican pathway(N)(0.9977754)-KitReceptor(C)(0.9956314)-Leukocyte transendothelial migration(K)(0.9981796)-Natural killer cell mediat…
490	SEPSECS	4p15.2	0	0	0	2	158	22	41	0.4152	0	0.160804020100503	Aminoacyl-tRNA biosynthesis(K)(0.9992648)
491	EIF4A1	17p13.1	0	0	0	7	409	22	833	0.4152	0	0.418090452261307	Endothelins(N)(0.9977926)-Glypican pathway(N)(0.9984886)-IFN-gamma pathway(N)(0.9984406)-Metabolism of proteins(R)(0.9981282)-TRAIL signaling pathway(N)(0.9982572)-internal ribosome entry pathway(B)(0.9963388)-regulation of eif-4e and p70s6 kinase(B)(0.9784848)
492	TARSL2	15q26.3	0	2	5	5	113	22	41	0.4152	0	0.125628140703518	Aminoacyl-tRNA biosynthesis(K)(0.9982366)
493	PGM1	1p31.3	0	1	3	1	141	22	1322	0.4152	0	0.146733668341709	Amino sugar and nucleotide sugar metabolism(K)(0.9979568)-Hypoxic and oxygen homeostasis regulation of HIF-1-alpha(N)(0.9970794)-Metabolic pathways(K)(0.9987568)-Metabolism of carbohydrates(R)(0.9985288)-Pentose phosphate pathway(K)(0.9905692)-Purine metabolism(K)(0.9982924)-Starch and sucrose metabolism(K)(0.998735)
494	CA4	17q23.1	0	13	38	0	76	22	40	0.4152	0	0.127638190954774	Nitrogen metabolism(K)(0.9949932)-Proximal tubule bicarbonate reclamation(K)(0.998424)
495	MAPK7	17p11.2	0	1	5	5	328	22	730	0.4152	0	0.34070351758794	Alzheimer disease-amyloid secretase pathway(P)(0.9977222)-EGFR1(C)(0.9989786)-Gap junction(K)(0.9979502)-GnRH signaling pathway(K)(0.9941406)-Interleukin signaling pathway(P)(0.9971808)-MAPK signaling pathway(K)(0.9987146)-Neurotrophin signaling pathway(K)(0.9992466)-Parkinson disease(P)(0.9975246)-Signalling by NGF(R)(0.9994264)-p75(NTR)-mediated signaling(N)(0.9975808)
496	CCKAR	4p15.2	0	0	0	3	165	22	531	0.4152	0	0.168844221105528	Calcium signaling pathway(K)(0.9986904)-Class A/1 (Rhodopsin-like receptors)(R)(0.9994238)-Neuroactive ligand-receptor interaction(K)(0.9978294)-Pancreatic secretion(K)(0.9968024)
497	KISS1R	19p13.3	0	0	3	1	202	22	351	0.4152	0	0.207035175879397	Class A/1 (Rhodopsin-like receptors)(R)(0.9978766)-Neuroactive ligand-receptor interaction(K)(0.999484)
498	POLR1D	13q12.2	0	1	4	1	236	21	1506	0.4152	0	0.24321608040201	Cytosolic DNA-sensing pathway(K)(0.998844)-Metabolic pathways(K)(0.999684)-Purine metabolism(K)(0.9982098)-Pyrimidine metabolism(K)(0.9934906)-TNF alpha/NF-kB(C)(0.9971234)-Transcription(R)(0.9993524)-carm1 and regulation of the estrogen receptor(B)(0.9948506)-nuclear receptors coordinate the activities of chromatin remodeling complexes and coactivators to facilitate initiation of transcription i…
499	NR1D1	17q21.1	0	35	33	1	156	21	59	0.4152	0	0.226130653266332	Circadian rhythm - mammal(K)(0.9969328)-Circadian rhythm pathway(N)(0.995232)-NR transcription pathway(R)(0.9983156)
500	PLA2G3	22q12.2	0	0	3	1	276	21	1602	0.4152	0	0.281407035175879	Arachidonic acid metabolism(K)(0.9942764)-Fc epsilon RI signaling pathway(K)(0.9972642)-Glycerophospholipid metabolism(K)(0.9968212)-GnRH signaling pathway(K)(0.9969044)-Long-term depression(K)(0.9972488)-MAPK signaling pathway(K)(0.9984042)-Metabolic pathways(K)(0.9991788)-Pancreatic secretion(K)(0.9982158)-VEGF signaling pathway(K)(0.9966792)-Vascular smooth muscle contraction(K)(0.997958)
501	NOTCH3	19p13.12	0	2	8	0	83	21	236	0.4152	0	0.0934673366834171	Alzheimer disease-presenilin pathway(P)(0.9990732)-Dorso-ventral axis formation(K)(0.9973976)-Generic Transcription Pathway(R)(0.994354)-NOTCH(C)(0.9984518)-Notch signaling pathway(K)(0.9959942)-Notch signaling pathway(P)(0.9791222)
502	NEGR1	1p31.1	0	1	0	12	185	21	135	0.4152	0	0.198994974874372	Cell adhesion molecules (CAMs)(K)(0.9985406)
503	ITGA8	10p13	0	0	5	1	78	21	636	0.4152	0	0.0844221105527638	Arrhythmogenic right ventricular cardiomyopathy (ARVC)(K)(0.9964666)-Cell adhesion molecules (CAMs)(K)(0.999131)-Dilated cardiomyopathy(K)(0.9984522)-ECM-receptor interaction(K)(0.9957032)-Focal adhesion(K)(0.997115)-Hypertrophic cardiomyopathy (HCM)(K)(0.9848782)-Integrin cell surface interactions(R)(0.995612)-Integrin signalling pathway(P)(0.9981898)-Regulation of actin cytoskeleton(K)(0.998676…
504	E2F4	16q22.1	0	0	1	10	483	21	323	0.4152	0	0.496482412060302	Cell cycle(K)(0.9980762)-Regulation of retinoblastoma protein(N)(0.9966222)-TGF-beta signaling pathway(K)(0.9984176)-TGFBR(C)(0.9982886)-mets affect on macrophage differentiation(B)(0.9962644)
505	B3GALT6	1p36.33	0	0	2	2	181	21	1139	0.4152	0	0.185929648241206	Glycosaminoglycan biosynthesis - chondroitin sulfate(K)(0.996661)-Glycosaminoglycan biosynthesis - heparan sulfate(K)(0.998035)-Metabolic pathways(K)(0.9989056)
506	CAV1	7q31.2	0	0	0	0	86	21	1569	0.4152	0	0.0864321608040201	AndrogenReceptor(C)(0.9978948)-Bacterial invasion of epithelial cells(K)(0.98806)-Cell surface interactions at the vascular wall(R)(0.9973066)-EGFR1(C)(0.9992126)-Endocytosis(K)(0.9992874)-Focal adhesion(K)(0.9969488)-Glypican pathway(N)(0.9970384)-IFN-gamma pathway(N)(0.9918966)-Integrin signalling pathway(P)(0.998399)-Metabolism of lipids and lipoproteins(R)(0.9985278)-Metabolism of nitric oxid…
507	GSTZ1	14q24.3	0	0	3	1	180	21	1173	0.4152	0	0.184924623115578	Drug metabolism - cytochrome P450(K)(0.9976802)-Glutathione metabolism(K)(0.9973126)-Metabolic pathways(K)(0.998933)-Metabolism of xenobiotics by cytochrome P450(K)(0.9971678)-Tyrosine metabolism(K)(0.9979548)
508	GUCA1C	3q13.13	0	0	2	0	41	21	416	0.4152	0	0.04321608040201	Olfactory transduction(K)(0.9983734)-Phototransduction(K)(0.997932)-Visual signal transduction: Cones(N)(0.9826892)
509	ABCA10	17q24.3	0	3	21	0	74	21	44	0.4152	0	0.0984924623115578	ABC transporters(K)(0.9983548)
510	FGFR1	8p12	0	41	44	9	156	21	1123	0.4152	1	0.251256281407035	Adherens junction(K)(0.995727)-Angiogenesis(P)(0.9963292)-FGF signaling pathway(P)(0.9939684)-Glypican pathway(N)(0.9969078)-MAPK signaling pathway(K)(0.9981356)-Pathways in cancer(K)(0.995103)-Prostate cancer(K)(0.9957724)-Proteogylcan syndecan-mediated signaling events(N)(0.9985276)-Regulation of actin cytoskeleton(K)(0.9993782)
511	DDX6	11q23.3	0	0	1	11	349	21	59	0.4152	1	0.362814070351759	RNA degradation(K)(0.999426)
512	SYVN1	11q13.1	0	0	3	1	117	21	285	0.4152	0	0.121608040201005	Protein processing in endoplasmic reticulum(K)(0.9976714)-Ubiquitin mediated proteolysis(K)(0.998127)
513	PRPF8	17p13.3	0	0	1	9	419	21	232	0.4152	0	0.431155778894472	Formation and Maturation of mRNA Transcript(R)(0.9990642)-Spliceosome(K)(0.9967696)
514	RASGRF2	5q14.1	0	0	1	1	147	21	384	0.4152	0	0.149748743718593	MAPK signaling pathway(K)(0.9990786)-Signaling by Rho GTPases(R)(0.9977186)
515	GJA3	13q12.11	0	0	0	4	244	20	20	0.4179	0	0.249246231155779	Gap junction trafficking and regulation(R)(0.9994062)
516	NR2E1	6q21	0	2	7	7	230	20	30	0.4179	0	0.247236180904523	NR transcription pathway(R)(0.9972746)
517	WNT5A	3p14.3	0	0	0	0	170	20	1206	0.4179	0	0.170854271356784	Alzheimer disease-presenilin pathway(P)(0.9983028)-Angiogenesis(P)(0.9954962)-Glypican pathway(N)(0.9954114)-Hedgehog signaling pathway(K)(0.9955164)-Melanogenesis(K)(0.9934358)-Pathways in cancer(K)(0.9987722)-Proteogylcan syndecan-mediated signaling events(N)(0.998538)-Wnt signaling pathway(K)(0.9968178)-Wnt signaling pathway(P)(0.998299)-Wnt(C)(0.9970094)
518	FANCA	16q24.3	0	0	1	13	474	20	36	0.4179	1	0.490452261306533	BARD1 signaling events(N)(0.9984188)-role of brca1 brca2 and atr in cancer susceptibility(B)(0.9992038)
519	MTMR6	13q12.13	0	0	3	3	240	20	1131	0.4179	0	0.247236180904523	Fructose and mannose metabolism(K)(0.9970684)-Metabolic pathways(K)(0.998568)-Riboflavin metabolism(K)(0.9974604)
520	LAMA5	20q13.33	0	3	23	0	31	20	814	0.4179	0	0.057286432160804	Amoebiasis(K)(0.9991176)-ECM-receptor interaction(K)(0.996508)-Focal adhesion(K)(0.9980418)-Integrin cell surface interactions(R)(0.9981826)-Integrin signalling pathway(P)(0.9991224)-Pathways in cancer(K)(0.9989772)-Proteogylcan syndecan-mediated signaling events(N)(0.9980392)-a6b1 and a6b4 Integrin signaling(N)(0.9951168)-agrin in postsynaptic differentiation(B)(0.9960016)-prion pathway(B)(0.996…
521	IDO2	8p11.21	0	13	42	11	167	20	1126	0.4179	0	0.234170854271357	Metabolic pathways(K)(0.9992366)-Tryptophan metabolism(K)(0.9978842)
522	TRPC6	11q22.1	0	0	5	11	328	20	206	0.4179	0	0.34572864321608	Endothelins(N)(0.9989498)-ion channels and their functional role in vascular endothelium(B)(0.9989112)
523	ATG5	6q21	0	3	12	6	225	20	138	0.4179	0	0.247236180904523	RIG-I-like receptor signaling pathway(K)(0.998439)-Regulation of autophagy(K)(0.9981718)-Shigellosis(K)(0.998078)
524	ACOX2	3p14.3	0	0	0	0	162	20	1261	0.4179	0	0.162814070351759	Metabolic pathways(K)(0.9992182)-Metabolism of lipids and lipoproteins(R)(0.9989038)-PPAR signaling pathway(K)(0.9966028)-Peroxisome(K)(0.9982996)-Primary bile acid biosynthesis(K)(0.9982026)
525	MAP4K1	19q13.2	0	0	4	1	82	20	888	0.4179	0	0.0874371859296482	Glypican pathway(N)(0.9985794)-MAPK signaling pathway(K)(0.9991472)-Proteogylcan syndecan-mediated signaling events(N)(0.9982106)-Signaling events mediated by Stem cell factor receptor (c-Kit)(N)(0.9975126)-TCR signaling in naive CD4+ T cells(N)(0.9969424)-TRAIL signaling pathway(N)(0.9979834)-mapkinase signaling pathway(B)(0.9963444)
526	CTSB	8p23.1	0	0	2	26	342	20	195	0.4179	0	0.371859296482412	Antigen processing and presentation(K)(0.9978672)-Lysosome(K)(0.9986472)
527	WNT8A	5q31.2	0	0	0	2	133	20	720	0.4179	0	0.135678391959799	Alzheimer disease-presenilin pathway(P)(0.998849)-Hedgehog signaling pathway(K)(0.9980764)-Melanogenesis(K)(0.9984678)-Pathways in cancer(K)(0.9994678)-Wnt signaling pathway(K)(0.9982062)-Wnt signaling pathway(P)(0.9982422)
528	OR4K2	14q11.2	0	0	1	0	56	20	413	0.4179	0	0.057286432160804	Olfactory transduction(K)(0.9988194)
529	IL20RA	6q23.3	0	1	1	4	196	20	363	0.4179	0	0.203015075376884	Cytokine-cytokine receptor interaction(K)(0.9989706)-Interleukin signaling pathway(P)(0.9993758)-Jak-STAT signaling pathway(K)(0.9989018)
530	BSG	19p13.3	0	0	3	2	205	19	503	0.4211	0	0.21105527638191	Cell surface interactions at the vascular wall(R)(0.9968848)-Integrin cell surface interactions(R)(0.9976214)-Metabolism of carbohydrates(R)(0.9993498)-Proteogylcan syndecan-mediated signaling events(N)(0.9993394)-Pyruvate metabolism and TCA cycle(R)(0.9932788)
531	STX5	11q12.3	0	0	6	2	129	19	40	0.4211	0	0.137688442211055	Botulinum neurotoxicity(R)(0.9941082)-SNARE interactions in vesicular transport(K)(0.9990366)
532	RELA	11q13.1	0	0	5	2	91	19	1910	0.4211	0	0.0984924623115578	Adipocytokine signaling pathway(K)(0.998249)-Amoebiasis(K)(0.9982716)-AndrogenReceptor(C)(0.9958332)-Angiopoietin receptor Tie2-mediated signaling(N)(0.992481)-Apoptosis(K)(0.9876042)-B cell receptor signaling pathway(K)(0.9888266)-Chagas disease(K)(0.9962866)-Chemokine signaling pathway(K)(0.9988376)-Cytosolic DNA-sensing pathway(K)(0.9960046)-Epithelial cell signaling in Helicobacter pylori inf…
533	SEC11A	15q25.3	0	1	2	0	124	19	61	0.4211	0	0.127638190954774	Insulin Synthesis and Secretion(R)(0.9989832)-Protein export(K)(0.997581)-Vasopressin synthesis(P)(0.9965046)
534	AGTR2	23q23	0	0	1	7	168	19	488	0.4211	0	0.176884422110553	Class A/1 (Rhodopsin-like receptors)(R)(0.9992252)-Neuroactive ligand-receptor interaction(K)(0.9980288)-Receptor-ligand complexes bind G proteins(R)(0.9985716)-Renin-angiotensin system(K)(0.9955678)-activation of csk by camp-dependent protein kinase inhibits signaling through the t cell receptor(B)(0.9960046)-bioactive peptide induced signaling pathway(B)(0.9947212)-chrebp regulation by carbohyd…
535	PIPOX	17q11.2	0	5	23	0	132	19	1198	0.4211	0	0.160804020100503	Glycine, serine and threonine metabolism(K)(0.996336)-Lysine degradation(K)(0.9972788)-Metabolic pathways(K)(0.9989146)-Peroxisome(K)(0.9983622)
536	IL11RA	9p13.3	0	0	4	0	174	19	419	0.4211	0	0.178894472361809	Cytokine-cytokine receptor interaction(K)(0.9976914)-Hematopoietic cell lineage(K)(0.9990082)-Interleukin signaling pathway(P)(0.9983248)-Jak-STAT signaling pathway(K)(0.9973246)
537	GYPB	NA	0	0	0	1	119	19	51	0.4211	0	0.120603015075377	Malaria(K)(0.9984948)
538	CDH15	16q24.3	0	0	2	13	490	19	428	0.4211	0	0.507537688442211	Cell adhesion molecules (CAMs)(K)(0.997852)-Wnt signaling pathway(P)(0.9989444)
539	PARD3	10p11.21	0	0	1	3	99	19	896	0.4211	0	0.103517587939698	Adherens junction(K)(0.997393)-Chemokine signaling pathway(K)(0.9982002)-Endocytosis(K)(0.9984002)-Neuroactive ligand-receptor interaction(K)(0.9997896)-TGFBR(C)(0.9979736)-Tight junction(K)(0.9950056)
540	NEDD4L	18q21.31	0	0	3	1	204	19	908	0.4211	0	0.209045226130653	Aldosterone-regulated sodium reabsorption(K)(0.9969106)-Endocytosis(K)(0.998451)-Glypican pathway(N)(0.9977)-IFN-gamma pathway(N)(0.997454)-Ubiquitin mediated proteolysis(K)(0.99802)-p75(NTR)-mediated signaling(N)(0.997837)
541	CDH23	10q22.1	0	0	10	1	127	19	299	0.4211	0	0.138693467336683	Wnt signaling pathway(P)(0.9982098)
542	PDE4D	5q12.1	0	0	2	3	153	19	223	0.4211	0	0.158793969849246	Opioid Signalling(R)(0.9987314)-Purine metabolism(K)(0.9985702)
543	GABRR1	6q15	0	0	0	5	259	19	272	0.4211	0	0.265326633165829	Neuroactive ligand-receptor interaction(K)(0.9996804)
544	OR7C1	19p13.12	0	0	5	1	116	19	389	0.4211	0	0.122613065326633	Olfactory transduction(K)(0.998418)
545	HMGB1	13q12.3	0	0	6	4	232	18	101	0.4218	0	0.24321608040201	Base excision repair(K)(0.997806)-amb2 Integrin signaling(N)(0.9991152)-the information processing pathway at the ifn beta enhancer(B)(0.9969292)
546	SH3GL2	9p22.2	0	0	4	4	206	18	493	0.4218	0	0.215075376884422	EGFR1(C)(0.9992228)-Endocytosis(K)(0.9990682)-Membrane Trafficking(R)(0.998261)-Signaling by EGFR(R)(0.9973324)-Signalling by NGF(R)(0.998927)
547	TP73	1p36.32	0	0	0	2	228	18	469	0.4218	0	0.231155778894472	Alpha6Beta4Integrin(C)(0.9971936)-Huntington disease(P)(0.998757)-Neurotrophin signaling pathway(K)(0.998186)-TGFBR(C)(0.9974738)-atm signaling pathway(B)(0.9979768)-p53 pathway by glucose deprivation(P)(0.9968184)-p53 pathway(P)(0.9966254)-p53 signaling pathway(K)(0.9976198)
548	PICALM	11q14.2	0	2	6	5	253	18	13	0.4218	1	0.267336683417085	endocytotic role of ndk phosphins and dynamin(B)(0.9982468)
549	PSEN1	14q24.2	0	0	0	2	196	18	891	0.4218	0	0.198994974874372	Alzheimer disease-amyloid secretase pathway(P)(0.997173)-Alzheimer disease-presenilin pathway(P)(0.9988242)-Alzheimer's disease(K)(0.9986148)-NOTCH(C)(0.995013)-Neurotrophin signaling pathway(K)(0.9971602)-Notch signaling pathway(K)(0.9939666)-Presenilin action in Notch and Wnt signaling(N)(0.9821328)-Proteogylcan syndecan-mediated signaling events(N)(0.9987206)-Signalling by NGF(R)(0.9977302)-Wn…
550	CTBP1	4p16.3	0	1	1	1	130	18	1074	0.4218	0	0.133668341708543	Chronic myeloid leukemia(K)(0.9951988)-Glypican pathway(N)(0.9989602)-IFN-gamma pathway(N)(0.9970446)-Notch signaling pathway(K)(0.9975174)-Pathways in cancer(K)(0.999022)-Regulation of retinoblastoma protein(N)(0.9945794)-Wnt signaling pathway(K)(0.997388)-Wnt signaling pathway(P)(0.9975722)-Wnt(C)(0.9984358)
551	EGFR	7p11.2	0	3	5	1	47	18	1700	0.4218	1	0.0562814070351759	Adherens junction(K)(0.9941354)-Alpha6Beta4Integrin(C)(0.9943166)-Calcium signaling pathway(K)(0.9985638)-Cytokine-cytokine receptor interaction(K)(0.9991952)-Dorso-ventral axis formation(K)(0.9961684)-EGF receptor signaling pathway(P)(0.98825)-EGFR1(C)(0.997225)-Endocytosis(K)(0.9982958)-Endothelins(N)(0.9934526)-Epithelial cell signaling in Helicobacter pylori infection(K)(0.9985262)-ErbB signa…
552	ALPL	1p36.12	0	0	2	2	244	18	1258	0.4218	0	0.249246231155779	Metabolic pathways(K)(0.9989218)-TNF alpha/NF-kB(C)(0.9993598)-regulators of bone mineralization(B)(0.99758)
553	LDHD	16q23.1	0	0	1	8	496	18	40	0.4218	0	0.507537688442211	Pyruvate metabolism(K)(0.9993078)
554	HMOX1	22q12.3	0	0	1	2	270	18	144	0.4218	0	0.274371859296482	Hypoxic and oxygen homeostasis regulation of HIF-1-alpha(N)(0.998157)-Porphyrin and chlorophyll metabolism(K)(0.9968132)-il-10 anti-inflammatory signaling pathway(B)(0.9974992)-oxidative stress induced gene expression via nrf2(B)(0.996812)
555	CAMKK1	17p13.2	0	0	0	6	411	18	130	0.4218	0	0.419095477386935	Adipocytokine signaling pathway(K)(0.9973262)-fmlp induced chemokine gene expression in hmc-1 cells(B)(0.996518)-nfat and hypertrophy of the heart (B)(0.9980652)-regulation of pgc-1a(B)(0.9983654)
556	FUCA2	6q24.2	0	0	3	1	197	18	16	0.4218	0	0.202010050251256	Other glycan degradation(K)(0.9989888)
557	SRPR	11q24.2	0	0	0	14	343	18	56	0.4218	0	0.358793969849246	Insulin Synthesis and Secretion(R)(0.9997078)-Protein export(K)(0.9970024)
558	ARFGEF2	20q13.13	0	5	20	0	36	18	248	0.4218	0	0.0613065326633166	Metabolism of proteins(R)(0.9994234)-adp-ribosylation factor(B)(0.9975638)-thrombin signaling and protease-activated receptors(B)(0.9986442)
559	ASH1L	1q22	0	0	28	0	12	18	176	0.4218	0	0.0402010050251256	Lysine degradation(K)(0.9988316)-Tight junction(K)(0.9980586)
560	NTN1	17p13.1	0	0	1	11	459	18	129	0.4218	0	0.473366834170854	Axon guidance(K)(0.9982154)
561	BCL9	1q21.1	0	3	23	1	5	18	346	0.4218	1	0.0321608040201005	Wnt signaling pathway(P)(0.9992564)-Wnt(C)(0.9949782)
562	CALML6	1p36.33	0	0	0	2	197	18	1205	0.4218	0	0.2	Alzheimer's disease(K)(0.9980086)-Calcium signaling pathway(K)(0.9990992)-Gastric acid secretion(K)(0.996626)-Glioma(K)(0.9891702)-GnRH signaling pathway(K)(0.9960856)-Insulin signaling pathway(K)(0.997308)-Long-term potentiation(K)(0.9862232)-Melanogenesis(K)(0.9943842)-Neurotrophin signaling pathway(K)(0.9979378)-Olfactory transduction(K)(0.9962412)-Oocyte meiosis(K)(0.9948806)-Phosphatidylinos…
563	CCR6	6q27	0	0	1	3	210	18	602	0.4218	0	0.215075376884422	Chemokine signaling pathway(K)(0.9990614)-Class A/1 (Rhodopsin-like receptors)(R)(0.9967604)-Cytokine-cytokine receptor interaction(K)(0.9987316)-Inflammation mediated by chemokine and cytokine signaling pathway(P)(0.998559)-Receptor-ligand complexes bind G proteins(R)(0.997288)
564	CDH20	18q21.33	0	0	2	1	205	18	299	0.4218	0	0.209045226130653	Wnt signaling pathway(P)(0.9972754)
565	DDO	6q21	0	0	2	4	223	17	108	0.4269	0	0.230150753768844	Alanine, aspartate and glutamate metabolism(K)(0.9971108)-Peroxisome(K)(0.9995146)
566	HMHA1	19p13.3	0	0	2	1	193	17	125	0.4269	0	0.196984924623116	Signaling by Rho GTPases(R)(0.9983392)
567	CHEK2	22q12.1	0	0	2	4	292	17	276	0.4269	1	0.299497487437186	Cell Cycle Checkpoints(R)(0.9980808)-Cell cycle(K)(0.99953)-FOXM1 transcription factor network(N)(0.994256)-p53 pathway(P)(0.992205)-p53 signaling pathway(K)(0.9977148)
568	NEU3	11q13.4	0	9	16	4	122	17	51	0.4269	0	0.151758793969849	Other glycan degradation(K)(0.9978622)-Sphingolipid metabolism(K)(0.9984196)
569	SKI	1p36.33	0	0	1	2	207	17	666	0.4269	0	0.21105527638191	BMP receptor signaling(N)(0.995447)-Glypican pathway(N)(0.9973526)-Hedgehog(C)(0.996334)-IFN-gamma pathway(N)(0.9987472)-Signaling by BMP(R)(0.985367)-TGF-beta signaling pathway(P)(0.998305)-TGFBR(C)(0.9982588)
570	RAD51	15q15.1	0	0	1	6	188	17	450	0.4269	0	0.195979899497487	BARD1 signaling events(N)(0.998357)-DNA Repair(R)(0.998772)-Homologous recombination(K)(0.9978884)-Pathways in cancer(K)(0.9996306)-atm signaling pathway(B)(0.9949342)-role of brca1 brca2 and atr in cancer susceptibility(B)(0.9974466)
571	PRKCA	17q24.2	0	8	21	1	87	17	2422	0.4269	0	0.117587939698492	Aldosterone-regulated sodium reabsorption(K)(0.9851644)-Alpha6Beta4Integrin(C)(0.9877174)-Alzheimer disease-amyloid secretase pathway(P)(0.9933994)-Amoebiasis(K)(0.9929122)-Apoptosis signaling pathway(P)(0.9769534)-BMP receptor signaling(N)(0.9951568)-Calcium signaling pathway(K)(0.9988802)-EGF receptor signaling pathway(P)(0.8270252)-EGFR1(C)(0.9958968)-Endothelins(N)(0.9472904)-ErbB signaling p…
572	HMGCR	5q13.3	0	0	1	1	154	17	1187	0.4269	0	0.15678391959799	Metabolic pathways(K)(0.9990202)-Metabolism of lipids and lipoproteins(R)(0.999096)-Terpenoid backbone biosynthesis(K)(0.9968956)
573	ACVR2B	3p22.2	0	0	0	0	141	17	380	0.4269	0	0.141708542713568	Cytokine-cytokine receptor interaction(K)(0.998231)-Signaling by BMP(R)(0.9964576)-TGF-beta signaling pathway(K)(0.9977482)-TGF-beta signaling pathway(P)(0.9987342)
574	SERPINF2	17p13.3	0	0	0	10	422	17	169	0.4269	0	0.434170854271357	Complement and coagulation cascades(K)(0.9983512)-Formation of Platelet plug(R)(0.9992052)
575	CARS	11p15.4	0	0	1	0	182	17	41	0.4269	1	0.18391959798995	Aminoacyl-tRNA biosynthesis(K)(0.9985316)
576	PSMD8	19q13.2	0	0	5	1	76	17	392	0.4269	0	0.0824120603015075	APC/C-mediated degradation of cell cycle proteins(R)(0.9914728)-Apoptosis(R)(0.9985892)-Cell Cycle Checkpoints(R)(0.9970918)-G1/S Transition(R)(0.993463)-Host Interactions of HIV factors(R)(0.999306)-Metabolism of amino acids(R)(0.9992352)-Proteasome(K)(0.9875002)-S Phase(R)(0.9911176)-Signaling by Wnt(R)(0.9962554)
577	NUPL1	13q12.13	0	0	3	3	238	17	429	0.4269	0	0.245226130653266	HIV Life Cycle(R)(0.996192)-Host Interactions of HIV factors(R)(0.996599)-Influenza Life Cycle(R)(0.9987884)-Metabolism of carbohydrates(R)(0.9993626)-Metabolism of non-coding RNA(R)(0.9932252)-Transport of Mature Transcript to Cytoplasm(R)(0.9971614)
578	CTSS	1q21.2	0	4	21	0	12	17	311	0.4269	0	0.0371859296482412	Antigen processing and presentation(K)(0.9986624)-Lysosome(K)(0.999069)-Phagosome(K)(0.9964828)
579	DNASE2B	1p31.1	0	0	0	1	164	17	121	0.4269	0	0.165829145728643	Lysosome(K)(0.9993552)
580	OR6Y1	1q23.1	0	0	20	0	7	17	389	0.4269	0	0.0271356783919598	Olfactory transduction(K)(0.9987882)
581	SEC61A2	10p14	0	2	8	0	79	16	377	0.4303	0	0.0894472361809045	Insulin Synthesis and Secretion(R)(0.9955408)-Phagosome(K)(0.9993206)-Protein export(K)(0.99613)-Protein processing in endoplasmic reticulum(K)(0.9989896)-Vibrio cholerae infection(K)(0.996051)
582	RNGTT	6q15	0	0	1	4	268	16	244	0.4303	0	0.274371859296482	Formation and Maturation of mRNA Transcript(R)(0.999239)-HIV Life Cycle(R)(0.9984602)-Transcription(R)(0.998804)-mRNA Processing(R)(0.9970812)
583	C5	9q33.2	0	0	0	1	146	16	505	0.4303	0	0.147738693467337	Class A/1 (Rhodopsin-like receptors)(R)(0.9980552)-Complement and coagulation cascades(K)(0.996339)-Innate Immunity Signaling(R)(0.9957808)-Prion diseases(K)(0.9990178)-Receptor-ligand complexes bind G proteins(R)(0.9982276)-Systemic lupus erythematosus(K)(0.9984136)
584	ALDOB	9q31.1	0	0	0	1	165	16	1281	0.4303	0	0.166834170854271	FOXA transcription factor networks(N)(0.984239)-Glucose Regulation of Insulin Secretion(R)(0.9990278)-Metabolic pathways(K)(0.9986738)-Metabolism of carbohydrates(R)(0.9989794)-Pentose phosphate pathway(K)(0.9820962)
585	CCNE1	19q12	0	6	7	1	65	16	877	0.4303	1	0.0793969849246231	AndrogenReceptor(C)(0.9986982)-BARD1 signaling events(N)(0.9958498)-Cell Cycle Checkpoints(R)(0.9919994)-Cell cycle(K)(0.9860732)-FOXM1 transcription factor network(N)(0.994109)-G1/S Transition(R)(0.986677)-ID(C)(0.9950002)-Oocyte meiosis(K)(0.9967608)-Parkinson disease(P)(0.9950296)-Pathways in cancer(K)(0.9988052)-Prostate cancer(K)(0.99577)-Regulation of retinoblastoma protein(N)(0.9979846)-S …
586	WARS2	1p12	0	0	5	0	100	16	82	0.4303	0	0.105527638190955	Aminoacyl-tRNA biosynthesis(K)(0.9981586)-Tryptophan metabolism(K)(0.998473)-tRNA Aminoacylation(R)(0.9967788)
587	CDH22	20q13.12	0	0	12	0	29	16	299	0.4303	0	0.0412060301507538	Wnt signaling pathway(P)(0.9992928)
588	DCTN3	9p13.3	0	0	4	0	174	16	98	0.4303	0	0.178894472361809	G2/M Transition(R)(0.9986428)-lissencephaly gene (lis1) in neuronal migration and development(B)(0.9976052)
589	MTHFD1	14q23.2	0	1	1	1	181	16	1133	0.4303	0	0.184924623115578	Metabolic pathways(K)(0.9984564)-Metabolism of vitamins and cofactors(R)(0.9981564)-One carbon pool by folate(K)(0.9981196)
590	PLOD1	1p36.22	0	0	0	1	237	16	44	0.4303	0	0.239195979899497	Lysine degradation(K)(0.999199)
591	ATP5J	21q21.3	0	1	3	3	75	16	1393	0.4303	0	0.0824120603015075	Alzheimer's disease(K)(0.998867)-FOXA transcription factor networks(N)(0.9862074)-Glucose Regulation of Insulin Secretion(R)(0.9967366)-Huntington's disease(K)(0.998225)-Metablism of nucleotides(R)(0.9948706)-Metabolic pathways(K)(0.9987026)-Oxidative phosphorylation(K)(0.9963036)-Parkinson's disease(K)(0.9980672)
592	ST3GAL4	11q24.2	0	0	1	13	339	16	1122	0.4303	0	0.354773869346734	Metabolic pathways(K)(0.9994312)
593	STX7	6q23.2	0	0	4	0	191	16	284	0.4303	0	0.195979899497487	Botulinum neurotoxicity(R)(0.9010384)-Membrane Trafficking(R)(0.9972486)-Parkinson disease(P)(0.997961)-Phagosome(K)(0.998775)-SNARE interactions in vesicular transport(K)(0.9964434)
594	RAB5A	3p24.3	0	0	0	0	120	16	1171	0.4303	0	0.120603015075377	Amoebiasis(K)(0.9983378)-Amyotrophic lateral sclerosis (ALS)(K)(0.990749)-BMP receptor signaling(N)(0.997433)-EGFR1(C)(0.9986312)-Endocytosis(K)(0.9988606)-Glypican pathway(N)(0.9977418)-IFN-gamma pathway(N)(0.9946516)-IL1-mediated signaling events(N)(0.9909646)-Phagosome(K)(0.9986984)-Plasma membrane estrogen receptor signaling(N)(0.9927458)-TNF receptor signaling pathway(N)(0.997473)-Vasopressi…
595	CD226	18q22.2	0	1	1	1	201	16	220	0.4303	0	0.205025125628141	Cell adhesion molecules (CAMs)(K)(0.9990644)-Immunoregulatory interactions between a Lymphoid and a non-Lymphoid cell(R)(0.9988996)
596	MED13	17q23.2	0	12	24	0	107	16	33	0.4303	0	0.143718592964824	Generic Transcription Pathway(R)(0.9990466)
597	APPBP2	17q23.2	0	20	39	0	99	16	125	0.4303	0	0.158793969849246	Androgen-mediated signaling(N)(0.990591)
598	ITPR3	6p21.31	0	0	5	0	79	16	1177	0.4303	0	0.0844221105527638	Alzheimer's disease(K)(0.9953092)-B cell activation(P)(0.9642946)-Calcium signaling pathway(K)(0.9983336)-Endothelin signaling pathway(P)(0.9823878)-Gap junction(K)(0.9989702)-Gastric acid secretion(K)(0.9922154)-GnRH signaling pathway(K)(0.9902446)-Heterotrimeric G-protein signaling pathway-Gq alpha and Go alpha mediated pathway(P)(0.9978324)-Long-term depression(K)(0.9856106)-Long-term potentia…
599	GSTM5	1p13.3	0	0	1	0	153	16	145	0.4303	0	0.154773869346734	Biological oxidations(R)(0.9972806)-Drug metabolism - cytochrome P450(K)(0.9946448)-Glutathione metabolism(K)(0.998238)-Metabolism of xenobiotics by cytochrome P450(K)(0.9995534)
600	CTNS	17p13.3	0	0	0	9	415	16	121	0.4303	0	0.426130653266332	Lysosome(K)(0.9989)
601	EIF2S3	23p22.11	0	0	1	9	183	15	232	0.4329	0	0.193969849246231	Metabolism of proteins(R)(0.9985476)-double stranded rna induced gene expression(B)(0.998425)-eukaryotic protein translation(B)(0.9933364)-regulation of eif2(B)(0.9967498)-skeletal muscle hypertrophy is regulated via akt-mtor pathway(B)(0.9990802)
602	LAMB1	7q31.1	0	0	1	2	98	15	665	0.4329	0	0.101507537688442	Amoebiasis(K)(0.9980602)-ECM-receptor interaction(K)(0.9967876)-Focal adhesion(K)(0.9975402)-Integrin cell surface interactions(R)(0.9969698)-Integrin signalling pathway(P)(0.9984388)-Pathways in cancer(K)(0.9986612)-a6b1 and a6b4 Integrin signaling(N)(0.9959748)-agrin in postsynaptic differentiation(B)(0.9976768)-prion pathway(B)(0.9935818)
603	CDC2	10q21.2	0	0	2	0	104	15	489	0.4329	0	0.106532663316583	APC/C-mediated degradation of cell cycle proteins(R)(0.9837408)-AndrogenReceptor(C)(0.9985464)-Cell Cycle Checkpoints(R)(0.997748)-FOXM1 transcription factor network(N)(0.995954)-G1/S Transition(R)(0.9977184)-G2/M Transition(R)(0.9968664)-Hedgehog(C)(0.987811)-Retinoic acid receptors-mediated signaling(N)(0.9978038)-TGFBR(C)(0.9984454)-Wnt(C)(0.998187)-estrogen responsive protein efp controls cel…
604	AR	23q12	0	2	2	4	136	15	1028	0.4329	0	0.144723618090452	Alpha6Beta4Integrin(C)(0.99582)-Androgen-mediated signaling(N)(0.979998)-AndrogenReceptor(C)(0.9959768)-FOXA transcription factor networks(N)(0.9841036)-Glypican pathway(N)(0.9980242)-IFN-gamma pathway(N)(0.9935338)-Oocyte meiosis(K)(0.9996924)-Pathways in cancer(K)(0.9985622)-Prostate cancer(K)(0.9946388)-TGFBR(C)(0.9967428)
605	OR2F2	7q35	0	0	1	0	79	15	413	0.4329	0	0.0804020100502513	Olfactory transduction(K)(0.9990474)
606	WASF2	1p36.11	0	0	0	2	227	15	420	0.4329	0	0.230150753768844	Adherens junction(K)(0.9980668)-Bacterial invasion of epithelial cells(K)(0.9971714)-Fc gamma R-mediated phagocytosis(K)(0.99768)-Nectin adhesion pathway(N)(0.9982944)-Regulation of actin cytoskeleton(K)(0.9992476)-Shigellosis(K)(0.9978514)-y branching of actin filaments(B)(0.9965558)
607	STX1A	7q11.23	0	0	5	1	66	15	282	0.4329	0	0.0723618090452261	Glucose Regulation of Insulin Secretion(R)(0.9988148)-Insulin Synthesis and Secretion(R)(0.9986)-Metabotropic glutamate receptor group II pathway(P)(0.9944628)-Metabotropic glutamate receptor group III pathway(P)(0.9965728)-SNARE interactions in vesicular transport(K)(0.9969964)-Synaptic Transmission(R)(0.997404)
608	IL2RG	23q13.1	0	0	1	8	171	15	914	0.4329	0	0.180904522613065	Cytokine-cytokine receptor interaction(K)(0.9981132)-Endocytosis(K)(0.9983542)-IFN-gamma pathway(N)(0.998373)-IL12-mediated signaling events(N)(0.9979778)-IL2-mediated signaling events(N)(0.9965774)-Jak-STAT signaling pathway(K)(0.9986272)-Primary immunodeficiency(K)(0.9984474)-TCR signaling in naive CD8+ T cells(N)(0.9982456)-il-2 receptor beta chain in t cell activation(B)(0.9958216)
609	CTTN	11q13.3	0	16	75	0	57	15	553	0.4329	0	0.148743718592965	Bacterial invasion of epithelial cells(K)(0.9972702)-Nectin adhesion pathway(N)(0.9965614)-Pathogenic Escherichia coli infection(K)(0.9971636)-Proteogylcan syndecan-mediated signaling events(N)(0.998102)-Shigellosis(K)(0.9987664)-Tight junction(K)(0.9984102)-agrin in postsynaptic differentiation(B)(0.9973978)
610	TREH	11q23.3	0	0	1	11	350	15	53	0.4329	0	0.363819095477387	Starch and sucrose metabolism(K)(0.9993252)
611	GTF2A2	15q22.2	0	0	0	0	164	15	254	0.4329	0	0.164824120603015	Basal transcription factors(K)(0.993749)-Formation and Maturation of mRNA Transcript(R)(0.9981766)-HIV Life Cycle(R)(0.9983796)-Transcription(R)(0.9994212)
612	FDFT1	8p23.1	0	0	1	26	340	15	1123	0.4329	0	0.368844221105528	Metabolic pathways(K)(0.9990598)-Steroid biosynthesis(K)(0.998597)
613	TUBB2C	9q34.3	0	0	5	0	136	15	629	0.4329	0	0.141708542713568	G2/M Transition(R)(0.9992658)-Gap junction(K)(0.9967786)-Huntington disease(P)(0.9994978)-Metabolism of proteins(R)(0.9977258)-Pathogenic Escherichia coli infection(K)(0.9980526)-Phagosome(K)(0.9983484)
614	CYSLTR2	13q14.2	0	0	0	10	292	15	538	0.4329	0	0.303517587939699	Calcium signaling pathway(K)(0.9982334)-Endothelins(N)(0.996804)-Neuroactive ligand-receptor interaction(K)(0.996888)-eicosanoid metabolism(B)(0.9988098)
615	TAS2R42	12p13.2	0	1	3	3	95	15	52	0.4329	0	0.10251256281407	Taste transduction(K)(0.9994372)
616	CDC34	19p13.3	0	0	3	3	206	15	265	0.4329	0	0.213065326633166	TNF alpha/NF-kB(C)(0.9986874)-Ubiquitin mediated proteolysis(K)(0.9988358)
617	MYO7A	11q13.5	0	20	44	5	113	15	46	0.4329	0	0.182914572864322	Nicotinic acetylcholine receptor signaling pathway(P)(0.9991268)
618	PECAM1	17q23.3	0	4	35	0	76	15	433	0.4329	0	0.115577889447236	Cell adhesion molecules (CAMs)(K)(0.9991932)-Cell surface interactions at the vascular wall(R)(0.998817)-Formation of Platelet plug(R)(0.9979954)-Integrin cell surface interactions(R)(0.9975112)-Leukocyte transendothelial migration(K)(0.9992366)-Malaria(K)(0.9939594)
619	THBS4	5q14.1	0	0	0	1	147	15	559	0.4329	0	0.148743718592965	ECM-receptor interaction(K)(0.9948778)-Focal adhesion(K)(0.9985364)-Formation of Platelet plug(R)(0.9987572)-Malaria(K)(0.9971526)-Phagosome(K)(0.9977904)-Signaling by PDGF(R)(0.9970964)-TGF-beta signaling pathway(K)(0.9977484)
620	OR51A7	11p15.4	0	0	0	0	181	15	413	0.4329	0	0.181909547738693	Olfactory transduction(K)(0.9977272)
621	CCT6A	7p11.2	0	1	2	2	73	15	201	0.4329	0	0.078391959798995	Metabolism of proteins(R)(0.9988956)
622	PCDH15	10q21.1	0	0	3	6	150	15	299	0.4329	0	0.159798994974874	Wnt signaling pathway(P)(0.9995228)
623	CYP27A1	2q35	0	0	1	1	85	14	1251	0.439	0	0.0874371859296482	Biological oxidations(R)(0.9988624)-Metabolic pathways(K)(0.9979714)-Metabolism of lipids and lipoproteins(R)(0.997472)-PPAR signaling pathway(K)(0.998595)-Primary bile acid biosynthesis(K)(0.9969442)-Vitamin D metabolism and pathway(P)(0.9968772)
624	HNF4G	8q21.11	0	2	55	2	35	14	34	0.439	0	0.0944723618090452	Maturity onset diabetes of the young(K)(0.9957992)-Regulation of beta-cell development(R)(0.9981496)
625	TFDP1	13q34	0	0	4	7	247	14	481	0.439	0	0.25929648241206	Apoptosis(R)(0.996942)-Cell cycle(K)(0.998727)-G1/S Transition(R)(0.9969976)-Regulation of retinoblastoma protein(N)(0.9960726)-TGF-beta signaling pathway(K)(0.9984838)-TGFBR(C)(0.997826)-il-2 receptor beta chain in t cell activation(B)(0.9972618)-influence of ras and rho proteins on g1 to s transition(B)(0.9948872)
626	CHST11	12q23.3	0	0	2	0	81	14	32	0.439	0	0.0834170854271357	Glycosaminoglycan biosynthesis - chondroitin sulfate(K)(0.9962864)-Sulfur metabolism(K)(0.9984176)
627	GUCA1A	6p21.1	0	0	2	1	93	14	418	0.439	0	0.0964824120603015	Olfactory transduction(K)(0.9983526)-Visual signal transduction: Cones(N)(0.997557)-visual signal transduction(B)(0.9839052)
628	GNAQ	9q21.2	0	1	1	1	151	14	1632	0.439	1	0.154773869346734	Alzheimer's disease(K)(0.9931382)-Amoebiasis(K)(0.997052)-Calcium signaling pathway(K)(0.9975544)-Chagas disease(K)(0.9968948)-Endothelin signaling pathway(P)(0.9713352)-Endothelins(N)(0.9930436)-Formation of Platelet plug(R)(0.9986978)-Gap junction(K)(0.9955)-Gastric acid secretion(K)(0.9944414)-GnRH signaling pathway(K)(0.9896406)-Heterotrimeric G-protein signaling pathway-Gq alpha and Go alpha…
629	UPB1	22q11.23	0	0	2	1	255	14	1138	0.439	0	0.25929648241206	Drug metabolism - other enzymes(K)(0.962852)-Metabolic pathways(K)(0.998516)-Pantothenate and CoA biosynthesis(K)(0.968115)-Pyrimidine metabolism(K)(0.998621)
630	HDAC4	2q37.3	0	0	1	3	154	14	100	0.439	0	0.158793969849246	Signaling events mediated by HDAC Class I(N)(0.9986404)
631	ACADM	1p31.1	0	0	1	1	177	14	1279	0.439	0	0.179899497487437	FOXA transcription factor networks(N)(0.9830058)-Metabolic pathways(K)(0.998458)-Metabolism of lipids and lipoproteins(R)(0.9989296)-PPAR signaling pathway(K)(0.9979786)
632	MAN2C1	15q24.2	0	0	0	2	140	14	26	0.439	0	0.142713567839196	Other glycan degradation(K)(0.999099)-er associated degradation (erad) pathway(B)(0.9972996)
633	PAFAH1B2	11q23.3	0	0	0	14	365	14	1145	0.439	1	0.380904522613065	Ether lipid metabolism(K)(0.973169)-Lissencephaly gene (LIS1) in neuronal migration and development(N)(0.9978302)-Metabolic pathways(K)(0.9984508)
634	CAMK2D	4q26	0	0	0	1	121	14	1324	0.439	0	0.122613065326633	Calcium signaling pathway(K)(0.9987812)-ErbB signaling pathway(K)(0.9969756)-Gastric acid secretion(K)(0.997067)-Glioma(K)(0.9856248)-GnRH signaling pathway(K)(0.9976224)-IFN-gamma pathway(N)(0.9965034)-Long-term potentiation(K)(0.9841536)-Melanogenesis(K)(0.9937346)-Neurotrophin signaling pathway(K)(0.9977996)-Olfactory transduction(K)(0.9988574)-Oocyte meiosis(K)(0.9975156)-TGFBR(C)(0.9982616)-…
635	ABCA1	9q31.1	0	0	0	2	169	14	189	0.439	0	0.171859296482412	ABC transporters(K)(0.9982546)-Metabolism of lipids and lipoproteins(R)(0.9987464)-Retinoic acid receptors-mediated signaling(N)(0.9980492)
636	PIGL	17p11.2	0	0	3	13	418	14	1123	0.439	0	0.436180904522613	Metabolic pathways(K)(0.9993726)
637	SEC23A	14q21.1	0	0	2	0	127	14	198	0.439	0	0.12964824120603	Membrane Trafficking(R)(0.9944356)-Protein processing in endoplasmic reticulum(K)(0.9993742)
638	PPP6C	9q33.3	0	0	2	0	155	14	423	0.439	0	0.157788944723618	TNF alpha/NF-kB(C)(0.9991548)-Wnt signaling pathway(P)(0.998916)
639	PSMB10	16q22.1	0	0	1	10	454	14	437	0.439	0	0.467336683417085	APC/C-mediated degradation of cell cycle proteins(R)(0.9914656)-Apoptosis(R)(0.9996156)-Cell Cycle Checkpoints(R)(0.9977678)-G1/S Transition(R)(0.9940828)-Host Interactions of HIV factors(R)(0.9971942)-Metabolism of amino acids(R)(0.9987226)-Parkinson disease(P)(0.9977506)-Proteasome(K)(0.8864378)-S Phase(R)(0.9940226)-Signaling by Wnt(R)(0.9944676)
640	EXOSC9	4q27	0	0	1	0	107	14	59	0.439	0	0.108542713567839	RNA degradation(K)(0.998287)
641	STAR	8p12	0	38	39	9	164	14	106	0.439	0	0.251256281407035	Metabolism of lipids and lipoproteins(R)(0.9985406)
642	OPHN1	23q12	0	2	2	7	152	14	125	0.439	0	0.163819095477387	Signaling by Rho GTPases(R)(0.9991816)
643	NUP214	9q34.13	0	0	1	0	153	13	1062	0.4425	1	0.154773869346734	BMP receptor signaling(N)(0.9957802)-Glypican pathway(N)(0.9978038)-HIV Life Cycle(R)(0.9971024)-Host Interactions of HIV factors(R)(0.996946)-IFN-gamma pathway(N)(0.998755)-Influenza Life Cycle(R)(0.9980616)-Metabolism of carbohydrates(R)(0.9968908)-Metabolism of non-coding RNA(R)(0.9964072)-Signaling events mediated by HDAC Class I(N)(0.9960366)-TGFBR(C)(0.9988572)-Transport of Mature Transcrip…
644	GNAS	NA	0	7	27	0	13	13	1504	0.4425	1	0.0472361809045226	Amoebiasis(K)(0.9987678)-Calcium signaling pathway(K)(0.9989792)-Chagas disease(K)(0.9968832)-Endothelin signaling pathway(P)(0.9851992)-Endothelins(N)(0.9406682)-Gap junction(K)(0.9942254)-Gastric acid secretion(K)(0.9959008)-Glypican pathway(N)(0.9990266)-GnRH signaling pathway(K)(0.98844)-Heterotrimeric G-protein signaling pathway-Gi alpha and Gs alpha mediated pathway(P)(0.9945944)-LPA recept…
645	PPAP2A	5q11.2	0	0	2	3	134	13	1228	0.4425	0	0.139698492462312	Ether lipid metabolism(K)(0.9792372)-Fc gamma R-mediated phagocytosis(K)(0.9989046)-Glycerophospholipid metabolism(K)(0.9979976)-Metabolic pathways(K)(0.9991922)-Sphingolipid metabolism(K)(0.996914)
646	DNA2	10q21.3	0	0	0	2	170	13	145	0.4425	0	0.17286432160804	DNA Replication(R)(0.9980522)-DNA replication(K)(0.998436)-S Phase(R)(0.9987702)-Telomere Maintenance(R)(0.9994666)
647	CASP9	1p36.21	0	0	0	2	225	13	1435	0.4425	0	0.228140703517588	Alzheimer's disease(K)(0.9992008)-Amyotrophic lateral sclerosis (ALS)(K)(0.9941596)-Angiogenesis(P)(0.9947676)-Apoptosis signaling pathway(P)(0.9057984)-Apoptosis(K)(0.9973102)-Apoptosis(R)(0.9980088)-EGFR1(C)(0.9983248)-FAS signaling pathway(P)(0.992693)-Glypican pathway(N)(0.9968604)-Huntington's disease(K)(0.9970216)-Parkinson's disease(K)(0.9963602)-Pathways in cancer(K)(0.9988418)-Prostate c…
648	TMLHE	23q28	0	0	3	11	145	13	44	0.4425	0	0.159798994974874	Lysine degradation(K)(0.9985734)
649	FGG	4q32.1	0	1	1	1	114	13	272	0.4425	0	0.117587939698492	Complement and coagulation cascades(K)(0.9974324)-Formation of Fibrin Clot (Clotting Cascade)(R)(0.9951308)-Formation of Platelet plug(R)(0.9976064)-IL6-mediated signaling events(N)(0.9971502)-Integrin cell surface interactions(R)(0.9975794)-Plasminogen activating cascade(P)(0.953922)
650	LPAR2	19p13.11	0	0	9	1	76	13	368	0.4425	0	0.0864321608040201	LPA receptor mediated events(N)(0.9965574)-Neuroactive ligand-receptor interaction(K)(0.99849)-rho-selective guanine exchange factor akap13 mediates stress fiber formation(B)(0.9970328)
651	CASP8	2q33.1	0	0	3	0	76	13	1467	0.4425	0	0.0793969849246231	Alzheimer's disease(K)(0.997722)-Androgen-mediated signaling(N)(0.9495132)-Apoptosis signaling pathway(P)(0.9688976)-Apoptosis(K)(0.9927508)-Apoptosis(R)(0.9955494)-Chagas disease(K)(0.9970056)-FAS signaling pathway (CD95)(N)(0.9906092)-FAS signaling pathway(P)(0.9855606)-Huntington disease(P)(0.9982762)-Huntington's disease(K)(0.9980754)-Integrins in angiogenesis(N)(0.9982204)-NOD-like receptor …
652	KCNQ5	6q13	0	1	0	3	241	13	43	0.4425	0	0.246231155778894	ion channels and their functional role in vascular endothelium(B)(0.9990778)
653	CCNA2	4q27	0	0	1	0	107	13	489	0.4425	0	0.108542713567839	APC/C-mediated degradation of cell cycle proteins(R)(0.9931862)-Cell cycle(K)(0.9985778)-DNA Replication(R)(0.973767)-G1/S Transition(R)(0.983234)-G2/M Transition(R)(0.999128)-ID(C)(0.9967216)-IL2-mediated signaling events(N)(0.9970342)-Progesterone-mediated oocyte maturation(K)(0.998011)-Regulation of retinoblastoma protein(N)(0.9969078)-Signaling events mediated by PRL(N)(0.9940686)
654	PLCB1	20p12.3	0	0	3	0	63	13	2605	0.4425	0	0.0663316582914573	Alzheimer's disease(K)(0.9942996)-Amoebiasis(K)(0.9969212)-Calcium signaling pathway(K)(0.9988636)-Chagas disease(K)(0.9969382)-Chemokine signaling pathway(K)(0.9979804)-Endothelin signaling pathway(P)(0.9756586)-Endothelins(N)(0.9900838)-Formation of Platelet plug(R)(0.9983876)-Gap junction(K)(0.998274)-Gastric acid secretion(K)(0.9945202)-GnRH signaling pathway(K)(0.9960024)-Heterotrimeric G-pr…
655	TNNT3	11p15.5	0	0	1	0	183	13	31	0.4425	0	0.184924623115578	Muscle contraction(R)(0.9995498)
656	MLLT4	6q27	0	0	1	5	205	13	413	0.4425	1	0.212060301507538	Adherens junction(K)(0.9985074)-Alzheimer disease-presenilin pathway(P)(0.9989012)-Leukocyte transendothelial migration(K)(0.9972312)-Nectin adhesion pathway(N)(0.9967892)-Tight junction(K)(0.9993474)
657	GATA4	8p23.1	0	0	1	29	348	13	59	0.4425	0	0.379899497487437	alk in cardiac myocytes(B)(0.9983958)-nfat and hypertrophy of the heart (B)(0.997851)
658	NT5E	6q14.3	0	0	1	4	250	13	1263	0.4425	0	0.256281407035176	Hypoxic and oxygen homeostasis regulation of HIF-1-alpha(N)(0.9978204)-Metablism of nucleotides(R)(0.9983106)-Metabolic pathways(K)(0.9983094)-Nicotinate and nicotinamide metabolism(K)(0.8933256)-Purine metabolism(K)(0.9973366)-Pyrimidine metabolism(K)(0.9985424)
659	BHMT	5q14.1	0	0	0	3	160	13	1126	0.4425	0	0.163819095477387	Glycine, serine and threonine metabolism(K)(0.9974328)-Metabolic pathways(K)(0.9966854)
660	AKT3	1q44	0	0	23	0	15	13	1811	0.4425	0	0.0381909547738693	Adipocytokine signaling pathway(K)(0.9971672)-Apoptosis(K)(0.9866634)-B cell receptor signaling pathway(K)(0.9905166)-Chagas disease(K)(0.9920688)-Chemokine signaling pathway(K)(0.9938452)-EGF receptor signaling pathway(P)(0.9892812)-Endothelin signaling pathway(P)(0.989454)-ErbB signaling pathway(K)(0.978269)-FAS signaling pathway(P)(0.986033)-FGF signaling pathway(P)(0.9898578)-Fc gamma R-media…
661	DGAT2	11q13.5	0	10	33	4	116	13	1132	0.4425	0	0.163819095477387	Glycerolipid metabolism(K)(0.9674078)-Metabolic pathways(K)(0.9986122)-Retinol metabolism(K)(0.9993548)
662	EPHA5	4q13.1	0	0	1	1	102	13	151	0.4425	0	0.104522613065327	Axon guidance(K)(0.9986046)-EphrinA-EPHA pathway(N)(0.9905194)
663	AGAP1	2q37.2	0	0	1	2	128	13	204	0.4425	0	0.131658291457286	Endocytosis(K)(0.9991288)
664	PRCP	11q14.1	0	1	8	6	236	13	32	0.4425	0	0.252261306532663	Formation of Fibrin Clot (Clotting Cascade)(R)(0.9992032)
665	TAS2R16	7q31.32	0	0	1	0	97	13	52	0.4425	0	0.0984924623115578	Taste transduction(K)(0.9961852)
666	PHKA2	23p22.13	0	0	3	6	154	13	491	0.4425	0	0.163819095477387	Calcium signaling pathway(K)(0.998793)-Heterotrimeric G-protein signaling pathway-Gi alpha and Gs alpha mediated pathway(P)(0.9992152)-Insulin signaling pathway(K)(0.998499)-Metabolism of carbohydrates(R)(0.9971742)
667	GRIK4	11q23.3	0	0	1	12	351	13	395	0.4425	0	0.365829145728643	Huntington disease(P)(0.997259)-Neuroactive ligand-receptor interaction(K)(0.9989506)
668	OR6B2	2q37.3	0	0	0	2	116	13	389	0.4425	0	0.118592964824121	Olfactory transduction(K)(0.9990318)
669	THBS2	6q27	0	0	1	3	206	12	559	0.4481	0	0.21105527638191	ECM-receptor interaction(K)(0.9966552)-Focal adhesion(K)(0.9987532)-Formation of Platelet plug(R)(0.996197)-Malaria(K)(0.9970592)-Phagosome(K)(0.997179)-Signaling by PDGF(R)(0.9974264)-TGF-beta signaling pathway(K)(0.9992194)
670	ZDHHC21	9p22.3	0	0	3	5	192	12	11	0.4481	0	0.201005025125628	Metabolism of nitric oxide(R)(0.9992872)
671	TNFRSF11A	18q21.33	0	0	3	1	193	12	403	0.4481	0	0.197989949748744	Cytokine-cytokine receptor interaction(K)(0.9980248)-TNF alpha/NF-kB(C)(0.9986686)-bone remodeling(B)(0.995564)
672	THOP1	19p13.3	0	0	2	2	167	12	17	0.4481	0	0.171859296482412	Renin-angiotensin system(K)(0.9987898)
673	MED4	13q14.2	0	0	0	12	296	12	33	0.4481	0	0.309547738693467	Generic Transcription Pathway(R)(0.9991354)
674	XRCC4	5q14.2	0	0	1	1	152	12	166	0.4481	0	0.154773869346734	DNA Repair(R)(0.9953834)-HIV Life Cycle(R)(0.9992222)-Non-homologous end-joining(K)(0.9964116)
675	HSD17B12	11p11.2	0	0	3	1	88	12	1147	0.4481	0	0.0924623115577889	Biosynthesis of unsaturated fatty acids(K)(0.9975978)-Metabolic pathways(K)(0.99948)-Steroid hormone biosynthesis(K)(0.9952608)
676	GNG12	1p31.3	0	0	0	1	148	12	1081	0.4481	0	0.149748743718593	Chemokine signaling pathway(K)(0.9982352)-Formation of Platelet plug(R)(0.9979846)-Heterotrimeric G-protein signaling pathway-Gi alpha and Gs alpha mediated pathway(P)(0.9958492)-Heterotrimeric G-protein signaling pathway-Gq alpha and Go alpha mediated pathway(P)(0.9983228)-Heterotrimeric G-protein signaling pathway-rod outer segment phototransduction(P)(0.9944064)-MAPK signaling pathway(K)(0.998…
677	SRP68	17q25.1	0	3	16	0	86	12	56	0.4481	0	0.105527638190955	Insulin Synthesis and Secretion(R)(0.9988552)-Protein export(K)(0.9957086)
678	CCNT1	12q13.11	0	0	1	0	55	12	320	0.4481	0	0.0562814070351759	Formation and Maturation of mRNA Transcript(R)(0.9980072)-HIV Life Cycle(R)(0.9966286)-Host Interactions of HIV factors(R)(0.9982278)-Transcription(R)(0.9984308)
679	CLCA1	1p22.3	0	0	0	2	169	12	486	0.4481	0	0.171859296482412	Olfactory transduction(K)(0.9968266)-Pancreatic secretion(K)(0.9962864)
680	HES5	1p36.32	0	0	0	2	213	12	53	0.4481	0	0.21608040201005	Notch signaling pathway(K)(0.99922)-Notch signaling pathway(P)(0.9990244)
681	IGFBP4	17q21.2	0	6	30	2	170	12	17	0.4481	0	0.209045226130653	Regulation of IGF Activity by IGFBP(R)(0.9992492)
682	CA6	1p36.23	0	0	0	2	245	12	23	0.4481	0	0.248241206030151	Nitrogen metabolism(K)(0.9986166)
683	NEIL3	4q34.3	0	0	0	4	134	12	34	0.4481	0	0.138693467336683	Base excision repair(K)(0.9986054)
684	PREX1	20q13.13	0	4	25	0	25	12	838	0.4481	0	0.0542713567839196	Chemokine signaling pathway(K)(0.998645)-Glypican pathway(N)(0.9973778)-Inflammation mediated by chemokine and cytokine signaling pathway(P)(0.9987508)-Signaling by Rho GTPases(R)(0.9980988)-TRAIL signaling pathway(N)(0.9988226)
685	MED15	22q11.21	0	0	2	1	262	12	558	0.4481	0	0.266331658291457	Generic Transcription Pathway(R)(0.9970968)-Glypican pathway(N)(0.9969938)-IFN-gamma pathway(N)(0.9982248)
686	OR2T1	1q44	0	0	16	0	15	12	413	0.4481	0	0.0311557788944724	Olfactory transduction(K)(0.9988236)
687	WRN	8p12	0	2	4	34	324	12	67	0.4481	1	0.365829145728643	Regulation of Telomerase(N)(0.9984858)
688	PEX10	1p36.32	0	0	0	2	208	12	78	0.4481	0	0.21105527638191	Peroxisome(K)(0.9985124)
689	HIST4H4	12p12.3	0	1	1	4	101	12	139	0.4481	0	0.107537688442211	Systemic lupus erythematosus(K)(0.99869)
690	PPM1D	17q23.2	0	20	25	0	100	12	69	0.4481	0	0.14572864321608	p53 signaling pathway(K)(0.9987632)
691	EIF3H	8q24.11	0	6	67	0	10	12	201	0.4481	0	0.0834170854271357	Metabolism of proteins(R)(0.998808)
692	AP4S1	14q12	0	1	1	1	126	12	121	0.4481	0	0.12964824120603	Lysosome(K)(0.9983566)
693	AP3S1	5q23.1	0	0	0	1	131	12	121	0.4481	0	0.132663316582915	Lysosome(K)(0.9976244)
694	SUMF1	3p26.2	0	2	2	10	89	12	121	0.4481	0	0.103517587939698	Lysosome(K)(0.9991282)
695	ARHGAP22	10q11.22	0	0	3	1	103	12	125	0.4481	0	0.107537688442211	Signaling by Rho GTPases(R)(0.9994732)
696	ARID1A	1p36.11	0	0	0	2	241	11	332	0.4535	1	0.244221105527638	Wnt signaling pathway(P)(0.9992508)-control of gene expression by vitamin d receptor(B)(0.9955844)-the information processing pathway at the ifn beta enhancer(B)(0.9977002)
697	GBF1	10q24.32	0	0	4	1	159	11	771	0.4535	0	0.164824120603015	Glypican pathway(N)(0.997702)-Membrane Trafficking(R)(0.9980562)-Plasma membrane estrogen receptor signaling(N)(0.9976134)-Proteogylcan syndecan-mediated signaling events(N)(0.9961002)-TRAIL signaling pathway(N)(0.9988022)-adp-ribosylation factor(B)(0.997217)-thrombin signaling and protease-activated receptors(B)(0.995843)
698	ALPI	2q37.1	0	0	0	0	112	11	1121	0.4535	0	0.112562814070352	Metabolic pathways(K)(0.998926)
699	POMGNT1	1p34.1	0	0	1	0	150	11	3	0.4535	0	0.151758793969849	O-Mannosyl glycan biosynthesis(K)(0.9964806)
700	NUP88	17p13.2	0	0	0	5	428	11	429	0.4535	0	0.435175879396985	HIV Life Cycle(R)(0.9963034)-Host Interactions of HIV factors(R)(0.9976664)-Influenza Life Cycle(R)(0.9985706)-Metabolism of carbohydrates(R)(0.9972184)-Metabolism of non-coding RNA(R)(0.9968482)-Transport of Mature Transcript to Cytoplasm(R)(0.996766)
701	THRA	17q21.1	0	40	35	2	151	11	329	0.4535	0	0.229145728643216	Neuroactive ligand-receptor interaction(K)(0.9992466)-Retinoic acid receptors-mediated signaling(N)(0.9988136)-map kinase inactivation of smrt corepressor(B)(0.9977518)
702	YWHAH	22q12.3	0	0	4	2	279	11	1262	0.4535	0	0.28643216080402	Alpha6Beta4Integrin(C)(0.9943562)-BMP receptor signaling(N)(0.9970502)-Cell cycle(K)(0.9979598)-EGF receptor signaling pathway(P)(0.9947232)-Endothelins(N)(0.9934808)-FGF signaling pathway(P)(0.9936304)-FoxO family signaling(N)(0.9955762)-Glypican pathway(N)(0.9984406)-IFN-gamma pathway(N)(0.9970126)-IL1-mediated signaling events(N)(0.9882542)-Neurotrophin signaling pathway(K)(0.996157)-Oocyte me…
703	DPYSL2	8p21.2	0	0	0	30	360	11	132	0.4535	0	0.391959798994975	Axon guidance(K)(0.9990682)
704	GALT	9p13.3	0	0	4	0	173	11	1131	0.4535	0	0.177889447236181	Amino sugar and nucleotide sugar metabolism(K)(0.998933)-Metabolic pathways(K)(0.9985454)
705	GABRA3	23q28	0	0	2	6	161	11	283	0.4535	0	0.169849246231156	Neuroactive ligand-receptor interaction(K)(0.9989968)-cardiac protection against ros(B)(0.9942962)-gamma-aminobutyric acid receptor life cycle pathway(B)(0.9951526)
706	MAGOHB	12p13.2	0	1	6	4	90	11	128	0.4535	0	0.101507537688442	Spliceosome(K)(0.9982682)
707	MYO9A	15q23	0	2	1	2	146	11	169	0.4535	0	0.151758793969849	Nicotinic acetylcholine receptor signaling pathway(P)(0.9991218)-Signaling by Rho GTPases(R)(0.997518)
708	FGF20	8p22	0	1	5	31	354	11	684	0.4535	0	0.392964824120603	FGF signaling pathway(P)(0.9963238)-MAPK signaling pathway(K)(0.9988396)-Pathways in cancer(K)(0.9986286)-Regulation of actin cytoskeleton(K)(0.9989434)-Signaling by FGFR(R)(0.9801358)
709	ADCY8	8q24.22	0	5	55	1	15	11	1232	0.4535	0	0.0763819095477387	Calcium signaling pathway(K)(0.997981)-Chemokine signaling pathway(K)(0.9992374)-Dilated cardiomyopathy(K)(0.9847648)-Endothelin signaling pathway(P)(0.9343302)-Endothelins(N)(0.996778)-Gap junction(K)(0.9932574)-Gastric acid secretion(K)(0.9932184)-GnRH signaling pathway(K)(0.984597)-Heterotrimeric G-protein signaling pathway-Gi alpha and Gs alpha mediated pathway(P)(0.9971052)-LPA receptor medi…
710	FLNA	23q28	0	0	7	5	144	11	771	0.4535	0	0.15678391959799	AndrogenReceptor(C)(0.9970274)-Focal adhesion(K)(0.998529)-Further platelet releasate(R)(0.9909046)-Integrin signalling pathway(P)(0.9980532)-MAPK signaling pathway(K)(0.9982932)-PNAT(P)(0.9940094)-TCR signaling in naive CD4+ T cells(N)(0.9977338)-TNF alpha/NF-kB(C)(0.9989278)
711	TH	11p15.5	0	0	0	0	171	11	1946	0.4535	0	0.171859296482412	Alpha-synuclein signaling(N)(0.9885368)-BMP receptor signaling(N)(0.9957232)-Glypican pathway(N)(0.9986298)-IFN-gamma pathway(N)(0.9982096)-IL1-mediated signaling events(N)(0.994391)-Metabolic pathways(K)(0.9995164)-Parkinson disease(P)(0.9980808)-Parkinson's disease(K)(0.9952706)-Plasma membrane estrogen receptor signaling(N)(0.9981112)-Synaptic Transmission(R)(0.9982844)-TNF receptor signaling …
712	PCDH9	13q21.32	0	0	1	12	289	11	299	0.4535	0	0.303517587939699	Wnt signaling pathway(P)(0.9982856)
713	TOP3B	22q11.22	0	0	3	2	271	11	28	0.4535	0	0.277386934673367	Homologous recombination(K)(0.9983502)
714	DERL1	8q24.13	0	1	60	1	11	11	216	0.4535	0	0.0733668341708543	Amyotrophic lateral sclerosis (ALS)(K)(0.996715)-Protein processing in endoplasmic reticulum(K)(0.9989964)
715	KCNJ1	11q24.3	0	0	0	12	346	11	104	0.4535	0	0.359798994974874	Aldosterone-regulated sodium reabsorption(K)(0.9981782)-Gastric acid secretion(K)(0.9990946)
716	NRIP1	21q21.1	0	2	2	9	80	11	272	0.4535	0	0.0934673366834171	Androgen-mediated signaling(N)(0.995218)-AndrogenReceptor(C)(0.997485)-FOXA transcription factor networks(N)(0.9887804)-Retinoic acid receptors-mediated signaling(N)(0.9979026)-mechanism of gene regulation by peroxisome proliferators via ppara(B)(0.9956494)
717	COL6A2	21q22.3	0	0	5	0	68	11	330	0.4535	0	0.0733668341708543	ECM-receptor interaction(K)(0.9981068)-Focal adhesion(K)(0.9985522)-Integrin signalling pathway(P)(0.9981496)-Signaling by PDGF(R)(0.9991538)
718	TIRAP	11q24.2	0	0	0	15	341	11	195	0.4535	0	0.357788944723618	Toll-like receptor signaling pathway(K)(0.9991072)-inactivation of gsk3 by akt causes accumulation of b-catenin in alveolar macrophages(B)(0.9986368)-toll-like receptor pathway(B)(0.970622)
719	TNFRSF13C	22q13.2	0	0	1	2	278	11	319	0.4535	0	0.282412060301508	Cytokine-cytokine receptor interaction(K)(0.999104)-Intestinal immune network for IgA production(K)(0.9964562)-Primary immunodeficiency(K)(0.99867)
720	SUPT4H1	17q22	0	7	31	0	80	11	240	0.4535	0	0.118592964824121	Formation and Maturation of mRNA Transcript(R)(0.9988174)-HIV Life Cycle(R)(0.9976108)-Transcription(R)(0.998167)
721	OR8H3	11q11	0	1	1	3	148	11	389	0.4535	0	0.153768844221106	Olfactory transduction(K)(0.9984694)
722	SF3B3	16q22.1	0	0	2	7	471	11	232	0.4535	0	0.482412060301508	Formation and Maturation of mRNA Transcript(R)(0.9991076)-Spliceosome(K)(0.998592)
723	ADRB1	10q25.3	0	0	1	0	127	11	885	0.4535	0	0.128643216080402	Calcium signaling pathway(K)(0.998143)-Class A/1 (Rhodopsin-like receptors)(R)(0.993541)-Dilated cardiomyopathy(K)(0.9939534)-Endocytosis(K)(0.9990848)-Gap junction(K)(0.9967298)-Heterotrimeric G-protein signaling pathway-Gi alpha and Gs alpha mediated pathway(P)(0.9965972)-Neuroactive ligand-receptor interaction(K)(0.998375)-Receptor-ligand complexes bind G proteins(R)(0.9944126)-Salivary secret…
724	M6PR	12p13.31	0	2	5	2	85	11	263	0.4535	0	0.0944723618090452	Lysosome(K)(0.9984944)-Phagosome(K)(0.9976056)
725	ARHGAP30	1q23.3	0	1	26	0	5	11	125	0.4535	0	0.0321608040201005	Signaling by Rho GTPases(R)(0.9985216)
726	NLGN4X	23p22.31	0	1	0	5	160	11	135	0.4535	0	0.166834170854271	Cell adhesion molecules (CAMs)(K)(0.9985394)
727	SYK	9q22.2	0	1	0	1	149	10	1127	0.4602	1	0.151758793969849	Alpha-synuclein signaling(N)(0.991636)-B cell receptor signaling pathway(K)(0.9835314)-Fc epsilon RI signaling pathway(K)(0.98455)-Fc gamma R-mediated phagocytosis(K)(0.9983342)-Fc-epsilon receptor I signaling in mast cells(N)(0.9856622)-Formation of Platelet plug(R)(0.9984164)-Glypican pathway(N)(0.9960704)-IL1-mediated signaling events(N)(0.9955086)-IL12-mediated signaling events(N)(0.9968046)-…
728	GCAT	22q13.1	0	1	4	2	284	10	32	0.4602	0	0.292462311557789	Glycine, serine and threonine metabolism(K)(0.9978126)
729	CSH1	17q23.3	0	2	33	3	69	10	419	0.4602	0	0.107537688442211	Jak-STAT signaling pathway(K)(0.9984236)-Neuroactive ligand-receptor interaction(K)(0.9994974)
730	RAC1	7p22.1	0	0	2	1	67	10	2509	0.4602	0	0.0703517587939698	Adherens junction(K)(0.9909408)-Amyotrophic lateral sclerosis (ALS)(K)(0.994073)-Androgen-mediated signaling(N)(0.946077)-Angiopoietin receptor Tie2-mediated signaling(N)(0.9932826)-Axon guidance(K)(0.9966526)-B cell receptor signaling pathway(K)(0.9793998)-BMP receptor signaling(N)(0.9915478)-Bacterial invasion of epithelial cells(K)(0.917301)-Chemokine signaling pathway(K)(0.9953532)-EGF recept…
731	COL4A3	2q36.3	0	0	1	0	110	10	308	0.4602	0	0.111557788944724	Integrin cell surface interactions(R)(0.9985186)-Integrin signalling pathway(P)(0.9982762)-Integrins in angiogenesis(N)(0.9984124)-Signaling by PDGF(R)(0.99669)-intrinsic prothrombin activation pathway(B)(0.9976956)-regulators of bone mineralization(B)(0.9811432)
732	CAMK4	5q22.1	0	0	0	2	139	10	1118	0.4602	0	0.141708542713568	BMP receptor signaling(N)(0.9959892)-Calcium signaling pathway(K)(0.9989882)-Endothelins(N)(0.992884)-Glypican pathway(N)(0.9992056)-IFN-gamma pathway(N)(0.9952378)-IL1-mediated signaling events(N)(0.992296)-Long-term potentiation(K)(0.9877422)-Neurotrophin signaling pathway(K)(0.9990404)-Opioid Signalling(R)(0.9978012)-Plasma membrane estrogen receptor signaling(N)(0.9979044)-Signaling events me…
733	HTR3B	11q23.2	0	0	1	17	369	10	9	0.4602	0	0.38894472361809	5HT3 type receptor mediated signaling pathway(P)(0.9985024)
734	ST3GAL1	8q24.22	0	4	52	0	20	10	1128	0.4602	0	0.0763819095477387	Glycosaminoglycan biosynthesis - keratan sulfate(K)(0.998296)-Metabolic pathways(K)(0.9988472)
735	IAPP	12p12.1	0	1	3	1	94	10	34	0.4602	0	0.0994974874371859	Maturity onset diabetes of the young(K)(0.9972052)-Regulation of beta-cell development(R)(0.9985912)
736	BID	22q11.21	0	0	2	3	283	10	1110	0.4602	0	0.289447236180905	Alzheimer's disease(K)(0.9992926)-Amyotrophic lateral sclerosis (ALS)(K)(0.995898)-Apoptosis(K)(0.9953184)-Apoptosis(R)(0.9974194)-FAS signaling pathway (CD95)(N)(0.9916468)-Natural killer cell mediated cytotoxicity(K)(0.9979892)-Pathways in cancer(K)(0.9979808)-Sphingosine 1-phosphate (S1P) pathway(N)(0.9962584)-TNF receptor signaling pathway(N)(0.9935488)-TRAIL signaling pathway(N)(0.9921558)-V…
737	ADRA1B	5q33.3	0	0	1	0	95	10	757	0.4602	0	0.0964824120603015	Calcium signaling pathway(K)(0.9994834)-Class A/1 (Rhodopsin-like receptors)(R)(0.9986114)-Heterotrimeric G-protein signaling pathway-Gi alpha and Gs alpha mediated pathway(P)(0.998801)-LPA receptor mediated events(N)(0.9991512)-Neuroactive ligand-receptor interaction(K)(0.9991272)-Receptor-ligand complexes bind G proteins(R)(0.9981058)-Salivary secretion(K)(0.9979714)-Vascular smooth muscle cont…
738	FHL5	6q16.1	0	0	1	1	255	10	10	0.4602	0	0.258291457286432	regulation of spermatogenesis by crem(B)(0.9982488)
739	ACTN1	14q24.1	0	0	2	2	176	10	1034	0.4602	0	0.180904522613065	Adherens junction(K)(0.9936822)-Amoebiasis(K)(0.9974)-Arrhythmogenic right ventricular cardiomyopathy (ARVC)(K)(0.996145)-Focal adhesion(K)(0.9960408)-Formation of Platelet plug(R)(0.9988798)-Integrin signalling pathway(P)(0.9981042)-Leukocyte transendothelial migration(K)(0.9952156)-Nectin adhesion pathway(N)(0.99401)-Proteogylcan syndecan-mediated signaling events(N)(0.9938948)-Regulation of ac…
740	U2AF2	19q13.42	0	5	6	0	58	10	400	0.4602	0	0.0693467336683417	Formation and Maturation of mRNA Transcript(R)(0.9821842)-Influenza Life Cycle(R)(0.99777)-Spliceosome(K)(0.9979668)-Transcription(R)(0.9974842)-Transport of Mature Transcript to Cytoplasm(R)(0.996587)
741	PIGP	21q22.13	0	0	2	0	64	10	1304	0.4602	0	0.0663316582914573	Glycosylphosphatidylinositol(GPI)-anchor biosynthesis(K)(0.9594352)-Metabolic pathways(K)(0.9980726)-Metabolism of proteins(R)(0.9991974)
742	ELOVL5	6p12.1	0	1	3	0	78	10	21	0.4602	0	0.0824120603015075	Biosynthesis of unsaturated fatty acids(K)(0.9979644)
743	ABCA12	2q35	0	0	1	0	84	10	44	0.4602	0	0.085427135678392	ABC transporters(K)(0.9994674)
744	IL1B	2q13	0	0	1	0	74	10	1272	0.4602	0	0.0753768844221105	Alzheimer's disease(K)(0.9987292)-Amoebiasis(K)(0.9978294)-Apoptosis(K)(0.996963)-Cellular roles of Anthrax toxin(N)(0.930215)-Chagas disease(K)(0.9928948)-Cytokine-cytokine receptor interaction(K)(0.998658)-Cytosolic DNA-sensing pathway(K)(0.9959264)-Graft-versus-host disease(K)(0.9862928)-Hematopoietic cell lineage(K)(0.9977354)-IFN-gamma pathway(N)(0.9987734)-IL1-mediated signaling events(N)(0…
745	LRP6	12p13.2	0	2	6	5	104	10	866	0.4602	0	0.117587939698492	Alzheimer disease-presenilin pathway(P)(0.9978934)-Glypican pathway(N)(0.9978458)-Presenilin action in Notch and Wnt signaling(N)(0.9897538)-Wnt signaling pathway(K)(0.9992098)-Wnt signaling pathway(P)(0.9997108)-Wnt(C)(0.9973894)-inactivation of gsk3 by akt causes accumulation of b-catenin in alveolar macrophages(B)(0.996114)-multi-step regulation of transcription by pitx2(B)(0.9959364)-segmenta…
746	ITGB3	17q21.32	0	0	2	0	167	10	1344	0.4602	0	0.169849246231156	Arrhythmogenic right ventricular cardiomyopathy (ARVC)(K)(0.9919668)-Cell surface interactions at the vascular wall(R)(0.996499)-Dilated cardiomyopathy(K)(0.9947126)-ECM-receptor interaction(K)(0.9849616)-Focal adhesion(K)(0.997617)-Formation of Platelet plug(R)(0.9987388)-Hematopoietic cell lineage(K)(0.9977558)-Hypertrophic cardiomyopathy (HCM)(K)(0.9929366)-IFN-gamma pathway(N)(0.9971618)-Inte…
747	IL9	5q31.1	0	0	0	2	115	10	347	0.4602	0	0.117587939698492	Asthma(K)(0.998076)-Cytokine-cytokine receptor interaction(K)(0.9979194)-Jak-STAT signaling pathway(K)(0.998682)
748	FARS2	6p25.1	0	1	3	3	90	10	41	0.4602	0	0.0974874371859296	Aminoacyl-tRNA biosynthesis(K)(0.9994622)
749	HS2ST1	1p22.3	0	0	0	3	186	10	26	0.4602	0	0.189949748743719	Glycosaminoglycan biosynthesis - heparan sulfate(K)(0.99849)
750	THBS3	1q22	0	1	26	0	4	10	559	0.4602	0	0.0311557788944724	ECM-receptor interaction(K)(0.997834)-Focal adhesion(K)(0.9987012)-Formation of Platelet plug(R)(0.998002)-Malaria(K)(0.9965348)-Phagosome(K)(0.9992824)-Signaling by PDGF(R)(0.9965376)-TGF-beta signaling pathway(K)(0.996735)
751	HP	16q22.3	0	0	0	11	508	10	39	0.4602	0	0.521608040201005	amb2 Integrin signaling(N)(0.9990904)
752	MCC	5q22.2	0	0	0	2	144	10	136	0.4602	0	0.146733668341709	TNF alpha/NF-kB(C)(0.9992336)
753	HSD17B1	17q21.31	0	2	5	2	206	10	1132	0.4602	0	0.21608040201005	Metabolic pathways(K)(0.997461)-Steroid hormone biosynthesis(K)(0.9977668)
754	HPRT1	23q26.2	0	0	2	6	170	10	1192	0.4602	0	0.178894472361809	Drug metabolism - other enzymes(K)(0.9892822)-Metablism of nucleotides(R)(0.9968898)-Metabolic pathways(K)(0.9976586)-Purine metabolism(K)(0.9985326)
755	OR8G1	11q24.2	0	0	0	14	358	10	389	0.4602	0	0.373869346733668	Olfactory transduction(K)(0.9986474)
756	BRF2	8p12	0	39	37	9	170	10	136	0.4602	0	0.256281407035176	Transcription(R)(0.999448)
757	IQSEC3	12p13.33	0	1	6	1	74	10	204	0.4602	0	0.0824120603015075	Endocytosis(K)(0.9990864)
758	FGF2	4q27	0	1	2	1	110	9	1119	0.4602	0	0.114572864321608	Angiogenesis(P)(0.9957614)-Angiopoietin receptor Tie2-mediated signaling(N)(0.9914044)-FGF signaling pathway(P)(0.9953414)-Glypican pathway(N)(0.9990352)-Integrins in angiogenesis(N)(0.9944946)-MAPK signaling pathway(K)(0.9964476)-Pathways in cancer(K)(0.9985428)-Proteogylcan syndecan-mediated signaling events(N)(0.9981872)-Regulation of actin cytoskeleton(K)(0.9966198)
759	PRKAR2B	7q22.3	0	0	1	1	89	9	705	0.4602	0	0.0914572864321608	Apoptosis(K)(0.9970512)-Endothelin signaling pathway(P)(0.9960144)-G2/M Transition(R)(0.9985794)-Hedgehog signaling pathway(P)(0.9959168)-Heterotrimeric G-protein signaling pathway-Gi alpha and Gs alpha mediated pathway(P)(0.9992236)-Insulin signaling pathway(K)(0.998748)-Opioid Signalling(R)(0.9985166)-Signalling by NGF(R)(0.9985044)-actions of nitric oxide in the heart(B)(0.9985784)-activation …
760	MYH6	14q11.2	0	1	3	0	89	9	632	0.4602	0	0.0934673366834171	Cardiac muscle contraction(K)(0.9984094)-Dilated cardiomyopathy(K)(0.999149)-Hypertrophic cardiomyopathy (HCM)(K)(0.9974802)-Muscle contraction(R)(0.9971108)-Nicotinic acetylcholine receptor signaling pathway(P)(0.9993648)-Tight junction(K)(0.9978782)-Viral myocarditis(K)(0.9975826)-Wnt signaling pathway(P)(0.9984672)
761	AVP	20p13	0	1	3	1	58	9	279	0.4602	0	0.0633165829145729	Class A/1 (Rhodopsin-like receptors)(R)(0.9989088)-Receptor-ligand complexes bind G proteins(R)(0.9980176)-Vasopressin synthesis(P)(0.9702616)-Vasopressin-regulated water reabsorption(K)(0.9990632)-control of skeletal myogenesis by hdac and calcium/calmodulin-dependent kinase (camk)(B)(0.9943084)
762	NT5M	17p11.2	0	2	2	6	378	9	1187	0.4602	0	0.389949748743719	Metabolic pathways(K)(0.998897)-Nicotinate and nicotinamide metabolism(K)(0.856212)-Purine metabolism(K)(0.9977714)-Pyrimidine metabolism(K)(0.9991496)
763	GJD2	15q14	0	0	1	4	170	9	146	0.4602	0	0.175879396984925	Gap junction trafficking and regulation(R)(0.9984756)-Gap junction(K)(0.9982926)-Synaptic Transmission(R)(0.9986012)
764	PRKAR1B	7p22.3	0	0	7	0	63	9	720	0.4602	0	0.0703517587939698	Apoptosis(K)(0.9985338)-Endothelin signaling pathway(P)(0.9968668)-Hedgehog signaling pathway(P)(0.9919354)-Heterotrimeric G-protein signaling pathway-Gi alpha and Gs alpha mediated pathway(P)(0.9975468)-Insulin signaling pathway(K)(0.998202)-Metabotropic glutamate receptor group I pathway(P)(0.9689498)-Opioid Signalling(R)(0.9986202)-Signalling by NGF(R)(0.9979064)-TGFBR(C)(0.9979826)-actions of…
765	SERPINE1	7q22.1	0	0	5	3	99	9	834	0.4602	0	0.107537688442211	Chagas disease(K)(0.999268)-Complement and coagulation cascades(K)(0.9959142)-Formation of Platelet plug(R)(0.998155)-Glypican pathway(N)(0.999174)-Hypoxic and oxygen homeostasis regulation of HIF-1-alpha(N)(0.996911)-IFN-gamma pathway(N)(0.9964636)-fibrinolysis pathway(B)(0.896727)-p53 signaling pathway(K)(0.997602)
766	ITGA4	2q31.3	0	0	0	0	71	9	898	0.4602	0	0.071356783919598	Arrhythmogenic right ventricular cardiomyopathy (ARVC)(K)(0.9953194)-Cell adhesion molecules (CAMs)(K)(0.9989084)-Cell surface interactions at the vascular wall(R)(0.997452)-Dilated cardiomyopathy(K)(0.999487)-ECM-receptor interaction(K)(0.9923978)-Focal adhesion(K)(0.9975496)-Hematopoietic cell lineage(K)(0.996201)-Hypertrophic cardiomyopathy (HCM)(K)(0.9919784)-Immunoregulatory interactions bet…
767	UBE2D1	10q21.1	0	0	1	0	105	9	553	0.4602	0	0.106532663316583	APC/C-mediated degradation of cell cycle proteins(R)(0.998088)-Cell Cycle Checkpoints(R)(0.9986118)-Protein processing in endoplasmic reticulum(K)(0.9992084)-Signaling by BMP(R)(0.9968502)-Signaling by TGF beta(R)(0.981786)-TGFBR(C)(0.9972642)-Ubiquitin mediated proteolysis(K)(0.9973214)-fibrinolysis pathway(B)(0.9963946)-hypoxia and p53 in the cardiovascular system(B)(0.9949946)-hypoxia-inducibl…
768	GAPDH	12p13.31	0	1	5	1	75	9	1431	0.4602	0	0.0824120603015075	Alzheimer's disease(K)(0.9985572)-Glucose Regulation of Insulin Secretion(R)(0.9972664)-Huntington disease(P)(0.998438)-Metabolic pathways(K)(0.998821)-Metabolism of carbohydrates(R)(0.998151)-downregulated of mta-3 in er-negative breast tumors(B)(0.9945044)
769	FCGR1A	1q21.2	0	1	15	0	8	9	467	0.4602	0	0.0241206030150754	Fc gamma R-mediated phagocytosis(K)(0.9988192)-Hematopoietic cell lineage(K)(0.998976)-Leishmaniasis(K)(0.9964148)-Phagosome(K)(0.9986126)-Systemic lupus erythematosus(K)(0.998439)
770	ABCB7	23q13.3	0	0	0	7	156	9	44	0.4602	0	0.163819095477387	ABC transporters(K)(0.9982132)
771	NCOA1	2p23.3	0	0	1	3	89	9	804	0.4602	1	0.0934673366834171	Androgen-mediated signaling(N)(0.9660276)-Glypican pathway(N)(0.9961604)-Hypoxic and oxygen homeostasis regulation of HIF-1-alpha(N)(0.9989194)-IFN-gamma pathway(N)(0.9960978)-Retinoic acid receptors-mediated signaling(N)(0.996413)-activation of csk by camp-dependent protein kinase inhibits signaling through the t cell receptor(B)(0.9966798)-control of skeletal myogenesis by hdac and calcium/calm…
772	MAN1C1	1p36.11	0	0	0	1	223	9	1281	0.4602	0	0.225125628140704	Metabolic pathways(K)(0.99906)-N-Glycan biosynthesis(K)(0.998818)-Protein processing in endoplasmic reticulum(K)(0.9986208)-er associated degradation (erad) pathway(B)(0.9977672)
773	PDHB	3p14.3	0	0	0	0	167	9	1243	0.4602	0	0.167839195979899	Butanoate metabolism(K)(0.845096)-Glucose Regulation of Insulin Secretion(R)(0.9989444)-Metabolic pathways(K)(0.9980838)-Metabolism of carbohydrates(R)(0.9980276)-Pyruvate metabolism(K)(0.9971488)-Regulation of pyruvate dehydrogenase complex (PDC)(R)(0.9965214)-Valine, leucine and isoleucine biosynthesis(K)(0.9963976)
774	SIRT1	10q21.3	0	0	1	0	124	9	315	0.4602	0	0.125628140703518	Androgen-mediated signaling(N)(0.984986)-FoxO family signaling(N)(0.9985792)-Regulation of retinoblastoma protein(N)(0.9980544)-Signaling events mediated by HDAC Class I(N)(0.9973876)-p53 pathway(P)(0.9979434)-regulation of transcriptional activity by pml(B)(0.993101)
775	RARS	5q35.1	0	0	2	0	87	9	44	0.4602	0	0.0894472361809045	Aminoacyl-tRNA biosynthesis(K)(0.9987932)-tRNA Aminoacylation(R)(0.996175)
776	EPS15	1p32.3	0	0	2	1	149	9	345	0.4602	1	0.152763819095477	EGFR1(C)(0.9980474)-Endocytosis(K)(0.9992874)-Signaling by EGFR(R)(0.998597)-endocytotic role of ndk phosphins and dynamin(B)(0.9959814)
777	PRKAA2	1p32.2	0	2	0	1	134	9	329	0.4602	0	0.137688442211055	Activated AMPK stimulates fatty-acid oxidation in muscle(R)(0.9865862)-Adipocytokine signaling pathway(K)(0.9967038)-Hypertrophic cardiomyopathy (HCM)(K)(0.9974612)-Insulin signaling pathway(K)(0.9987258)-Regulation of autophagy(K)(0.9983836)-chrebp regulation by carbohydrates and camp(B)(0.9964484)-mTOR signaling pathway(K)(0.9958388)
778	POLE	12q24.33	0	0	2	0	113	9	1391	0.4602	0	0.115577889447236	Base excision repair(K)(0.9947574)-DNA Repair(R)(0.9985766)-DNA replication(K)(0.9946052)-G1/S Transition(R)(0.9959274)-Metabolic pathways(K)(0.9991486)-Nucleotide excision repair(K)(0.9952736)-Purine metabolism(K)(0.9976984)-Pyrimidine metabolism(K)(0.9912762)-S Phase(R)(0.9900532)-Telomere Maintenance(R)(0.9964392)
779	RPS6KA2	6q27	0	1	1	4	229	9	646	0.4602	0	0.236180904522613	EGFR1(C)(0.9986762)-Insulin/IGF pathway-mitogen activated protein kinase kinase/MAP kinase cascade(P)(0.9825042)-Long-term potentiation(K)(0.9961296)-MAPK signaling pathway(K)(0.9984984)-Neurotrophin signaling pathway(K)(0.9967248)-Oocyte meiosis(K)(0.997429)-Progesterone-mediated oocyte maturation(K)(0.997448)-Ras Pathway(P)(0.9026536)-Signalling by NGF(R)(0.9975462)-mTOR signaling pathway(K)(0.…
780	SRP9	1q42.12	0	1	20	0	10	9	56	0.4602	0	0.0311557788944724	Insulin Synthesis and Secretion(R)(0.999538)-Protein export(K)(0.9964222)
781	RANBP2	2q13	0	0	0	0	71	9	608	0.4602	0	0.071356783919598	HIV Life Cycle(R)(0.9937716)-Host Interactions of HIV factors(R)(0.9979198)-Influenza Life Cycle(R)(0.9982354)-M Phase(R)(0.9970794)-Metabolism of carbohydrates(R)(0.9979158)-Metabolism of non-coding RNA(R)(0.9941784)-Signaling events mediated by HDAC Class I(N)(0.9987574)-Transport of Mature Transcript to Cytoplasm(R)(0.9914566)-role of ran in mitotic spindle regulation(B)(0.9929866)
782	SMURF2	17q24.1	0	3	32	0	85	9	931	0.4602	0	0.120603015075377	BMP receptor signaling(N)(0.9880194)-Endocytosis(K)(0.9985008)-Glypican pathway(N)(0.9986516)-IFN-gamma pathway(N)(0.9981366)-Signaling by BMP(R)(0.98144)-TGF-beta signaling pathway(K)(0.994241)-TGF-beta signaling pathway(P)(0.9961236)-TGFBR(C)(0.9970238)-Ubiquitin mediated proteolysis(K)(0.994786)
783	C1QBP	17p13.2	0	0	0	4	425	9	32	0.4602	0	0.431155778894472	Formation of Fibrin Clot (Clotting Cascade)(R)(0.9989356)
784	ADRA2C	4p16.2	0	0	1	0	138	9	461	0.4602	0	0.139698492462312	Class A/1 (Rhodopsin-like receptors)(R)(0.998103)-Heterotrimeric G-protein signaling pathway-Gi alpha and Gs alpha mediated pathway(P)(0.99826)-Neuroactive ligand-receptor interaction(K)(0.9997396)-Receptor-ligand complexes bind G proteins(R)(0.9960862)
785	CUL1	7q36.1	0	0	3	2	94	9	983	0.4602	0	0.0994974874371859	Cell cycle(K)(0.992443)-Circadian rhythm - mammal(K)(0.981413)-G1/S Transition(R)(0.9854302)-NOTCH(C)(0.9957518)-Oocyte meiosis(K)(0.9976642)-Parkinson disease(P)(0.991324)-Protein processing in endoplasmic reticulum(K)(0.9982248)-S Phase(R)(0.9138582)-TGF-beta signaling pathway(K)(0.9953438)-TGFBR(C)(0.9959132)-TNF alpha/NF-kB(C)(0.9993534)-Ubiquitin mediated proteolysis(K)(0.9979194)-Wnt signal…
786	NR0B2	1p36.11	0	0	0	2	236	9	124	0.4602	0	0.239195979899497	AndrogenReceptor(C)(0.9981736)-NR transcription pathway(R)(0.9996364)-mechanism of gene regulation by peroxisome proliferators via ppara(B)(0.9973082)
787	MPHOSPH6	16q23.3	0	0	0	6	509	9	59	0.4602	0	0.517587939698492	RNA degradation(K)(0.9972234)
788	NCBP1	9q22.33	0	0	0	2	153	9	432	0.4602	0	0.155778894472362	Formation and Maturation of mRNA Transcript(R)(0.9782958)-HIV Life Cycle(R)(0.9964642)-Influenza Life Cycle(R)(0.9980872)-Metabolism of non-coding RNA(R)(0.9965644)-Spliceosome(K)(0.998061)-Transcription(R)(0.9985764)-Transport of Mature Transcript to Cytoplasm(R)(0.9858822)-mRNA Processing(R)(0.9943918)
789	FABP4	8q21.13	0	5	59	0	18	9	153	0.4602	0	0.0824120603015075	Metabolism of lipids and lipoproteins(R)(0.9985916)-PPAR signaling pathway(K)(0.9984274)
790	CYBA	16q24.3	0	0	2	11	474	9	297	0.4602	0	0.489447236180905	Leishmaniasis(K)(0.9994954)-Leukocyte transendothelial migration(K)(0.9986876)-Phagosome(K)(0.999075)
791	TUBB4Q	4q35.2	0	0	0	5	138	9	557	0.4602	0	0.143718592964824	Gap junction(K)(0.9971962)-Huntington disease(P)(0.998533)-Metabolism of proteins(R)(0.9986506)-Pathogenic Escherichia coli infection(K)(0.9967706)-Phagosome(K)(0.997391)
792	SETDB2	13q14.3	0	0	0	12	294	9	44	0.4602	0	0.307537688442211	Lysine degradation(K)(0.9976026)
793	CSNK2A2	16q21	0	0	0	9	497	9	647	0.4602	0	0.508542713567839	Adherens junction(K)(0.992507)-TNF alpha/NF-kB(C)(0.997671)-Tight junction(K)(0.9976966)-Wnt signaling pathway(K)(0.9978726)-Wnt signaling pathway(P)(0.9986788)-Wnt(C)(0.9924956)
794	MGST2	4q31.1	0	1	0	1	105	9	113	0.4602	0	0.107537688442211	Drug metabolism - cytochrome P450(K)(0.9983244)-Glutathione metabolism(K)(0.9983486)-Metabolism of xenobiotics by cytochrome P450(K)(0.99728)
795	PEX12	17q12	0	1	4	4	197	9	78	0.4602	0	0.207035175879397	Peroxisome(K)(0.9993688)
796	CLNS1A	11q14.1	0	33	36	4	121	9	49	0.4602	0	0.194974874371859	Metabolism of non-coding RNA(R)(0.9991132)
797	SERPIND1	22q11.21	0	0	2	1	271	9	69	0.4602	0	0.275376884422111	Complement and coagulation cascades(K)(0.999286)
798	RHOT2	16p13.3	0	0	10	1	49	9	125	0.4602	0	0.0603015075376884	Signaling by Rho GTPases(R)(0.9985562)
799	RPS14	5q33.1	0	0	1	0	100	9	306	0.4602	0	0.101507537688442	Influenza Life Cycle(R)(0.9978676)-Metabolism of proteins(R)(0.9971346)
800	CYP2D6	22q13.2	0	0	1	1	280	9	110	0.4602	0	0.283417085427136	Biological oxidations(R)(0.9985398)-Drug metabolism - cytochrome P450(K)(0.9971846)
801	LEFTY2	1q42.12	0	2	19	0	12	9	241	0.4602	0	0.0331658291457286	Formation of Platelet plug(R)(0.998767)-TGF-beta signaling pathway(K)(0.997892)-TGF-beta signaling pathway(P)(0.9981204)
802	CACNA1H	16p13.3	0	1	9	1	50	9	418	0.4602	0	0.0613065326633166	Calcium signaling pathway(K)(0.9997086)-MAPK signaling pathway(K)(0.9985846)
803	TNFRSF19	13q12.12	0	0	2	3	236	9	266	0.4602	0	0.242211055276382	Cytokine-cytokine receptor interaction(K)(0.9987712)
804	GRIK3	1p34.3	0	0	2	0	159	9	395	0.4602	0	0.161809045226131	Huntington disease(P)(0.9983894)-Neuroactive ligand-receptor interaction(K)(0.9975534)
805	ATXN3	14q32.12	0	0	0	3	189	9	167	0.4602	0	0.192964824120603	Protein processing in endoplasmic reticulum(K)(0.9988832)
806	NPFFR2	4q13.3	0	0	5	0	81	9	351	0.4602	0	0.0864321608040201	Class A/1 (Rhodopsin-like receptors)(R)(0.9990164)-Neuroactive ligand-receptor interaction(K)(0.9957082)
807	TGFBR1	9q22.33	0	0	0	1	155	8	1580	0.4602	0	0.15678391959799	Adherens junction(K)(0.9960876)-Chagas disease(K)(0.998582)-Chronic myeloid leukemia(K)(0.988864)-Cytokine-cytokine receptor interaction(K)(0.9991948)-Endocytosis(K)(0.9983946)-Glypican pathway(N)(0.9982854)-IFN-gamma pathway(N)(0.9978058)-MAPK signaling pathway(K)(0.998726)-Pathways in cancer(K)(0.9985548)-TGF-beta signaling pathway(K)(0.9933622)-TGF-beta signaling pathway(P)(0.9921704)-TGFBR(C)…
808	ANGPT2	8p23.1	0	1	0	32	359	8	188	0.4602	0	0.393969849246231	Angiogenesis(P)(0.9994382)-Angiopoietin receptor Tie2-mediated signaling(N)(0.9951272)-Cell surface interactions at the vascular wall(R)(0.998936)
809	IFNG	12q15	0	3	12	0	39	8	1546	0.4602	0	0.0542713567839196	Amoebiasis(K)(0.9986742)-Antigen processing and presentation(K)(0.9954562)-BMP receptor signaling(N)(0.9821372)-Chagas disease(K)(0.9934322)-Cytokine-cytokine receptor interaction(K)(0.9994526)-Endothelins(N)(0.9938772)-Glypican pathway(N)(0.9963048)-IFN-gamma pathway(N)(0.9948454)-IL1-mediated signaling events(N)(0.9911064)-IL12-mediated signaling events(N)(0.9755098)-IL2-mediated signaling even…
810	ACTN4	19q13.2	0	0	4	1	76	8	860	0.4602	0	0.0814070351758794	Adherens junction(K)(0.9962704)-Amoebiasis(K)(0.9959612)-Arrhythmogenic right ventricular cardiomyopathy (ARVC)(K)(0.99324)-Focal adhesion(K)(0.997343)-Formation of Platelet plug(R)(0.9971844)-Integrin signalling pathway(P)(0.99817)-Leukocyte transendothelial migration(K)(0.9985226)-Regulation of actin cytoskeleton(K)(0.999137)-Systemic lupus erythematosus(K)(0.9986398)-Tight junction(K)(0.998153…
811	GNB4	3q26.33	0	0	9	0	16	8	739	0.4602	0	0.0251256281407035	Beta1 adrenergic receptor signaling pathway(P)(0.8033666)-Chemokine signaling pathway(K)(0.9956042)-Formation of Platelet plug(R)(0.997532)-Heterotrimeric G-protein signaling pathway-Gq alpha and Go alpha mediated pathway(P)(0.9962468)-Opioid Signalling(R)(0.9978844)-Receptor-ligand complexes bind G proteins(R)(0.9987282)-Wnt signaling pathway(P)(0.9982344)
812	SRP19	5q22.2	0	0	0	2	138	8	56	0.4602	0	0.14070351758794	Insulin Synthesis and Secretion(R)(0.9980196)-Protein export(K)(0.9990896)
813	PAX5	9p13.2	0	0	1	0	164	8	25	0.4602	1	0.165829145728643	ID(C)(0.999554)
814	ABCC9	12p12.1	0	0	5	2	84	8	44	0.4602	0	0.0914572864321608	ABC transporters(K)(0.9982234)
815	B4GALT2	1p34.1	0	0	2	0	119	8	1131	0.4602	0	0.121608040201005	Glycosaminoglycan biosynthesis - keratan sulfate(K)(0.996429)-Metabolic pathways(K)(0.9973134)-N-Glycan biosynthesis(K)(0.9956698)
816	TNFSF11	13q14.11	0	0	0	8	278	8	318	0.4602	0	0.287437185929648	Cytokine-cytokine receptor interaction(K)(0.9994302)-IL6-mediated signaling events(N)(0.9989544)-bone remodeling(B)(0.9986838)
817	LDHA	11p15.1	0	1	3	1	120	8	1257	0.4602	0	0.125628140703518	Hypoxic and oxygen homeostasis regulation of HIF-1-alpha(N)(0.9971902)-Metabolic pathways(K)(0.9983074)-Metabolism of carbohydrates(R)(0.9984426)-Pyruvate metabolism(K)(0.995252)-hypoxia-inducible factor in the cardivascular system(B)(0.8599108)
818	SC4MOL	4q32.3	0	0	0	1	110	8	1123	0.4602	0	0.111557788944724	Metabolic pathways(K)(0.9980538)-Steroid biosynthesis(K)(0.9967138)
819	GSPT2	23p11.22	0	0	1	4	140	8	201	0.4602	0	0.14572864321608	Metabolism of proteins(R)(0.9980066)
820	ARHGAP10	4q31.23	0	0	2	2	110	8	469	0.4602	0	0.114572864321608	Apoptosis(R)(0.99909)-Bacterial invasion of epithelial cells(K)(0.9973734)-Integrin signalling pathway(P)(0.9993636)-Signaling by Rho GTPases(R)(0.998328)
821	STX6	1q25.3	0	0	18	0	11	8	40	0.4602	0	0.0291457286432161	Botulinum neurotoxicity(R)(0.9921914)-SNARE interactions in vesicular transport(K)(0.9989674)
822	FRAP1	1p36.22	0	1	1	1	239	8	883	0.4602	0	0.24321608040201	Alpha6Beta4Integrin(C)(0.9959572)-Endothelins(N)(0.9967328)-Glypican pathway(N)(0.9972788)-Hypoxia response via HIF activation(P)(0.9947544)-IFN-gamma pathway(N)(0.996135)-IL12-mediated signaling events(N)(0.9983824)-IL2-mediated signaling events(N)(0.9987922)-Interleukin signaling pathway(P)(0.99303)-Regulation of Telomerase(N)(0.997731)-Signalling by NGF(R)(0.9989334)-TRAIL signaling pathway(N)…
823	HNF1A	12q24.31	0	0	0	0	123	8	578	0.4602	0	0.123618090452261	FOXA transcription factor networks(N)(0.9827738)-Glypican pathway(N)(0.9962898)-Maturity onset diabetes of the young(K)(0.9949934)-Presenilin action in Notch and Wnt signaling(N)(0.9975586)-Regulation of beta-cell development(R)(0.9944316)-growth hormone signaling pathway(B)(0.9962188)-role of mal in rho-mediated activation of srf(B)(0.997274)-wnt signaling pathway(B)(0.9949072)
824	DDOST	1p36.12	0	0	0	2	251	8	1310	0.4602	0	0.25427135678392	Insulin Synthesis and Secretion(R)(0.9957346)-Metabolic pathways(K)(0.9977398)-N-Glycan biosynthesis(K)(0.9983442)-Protein processing in endoplasmic reticulum(K)(0.9978356)
825	GPX1	3p21.31	0	0	0	0	202	8	332	0.4602	0	0.203015075376884	Amyotrophic lateral sclerosis (ALS)(K)(0.997768)-Arachidonic acid metabolism(K)(0.9987028)-Glutathione metabolism(K)(0.9980246)-Huntington's disease(K)(0.9985712)-cardiac protection against ros(B)(0.9963328)
826	NONO	23q13.1	0	0	0	8	164	8	14	0.4602	1	0.17286432160804	Circadian rhythm pathway(N)(0.9992)
827	PTGER1	19p13.12	0	0	6	1	97	8	504	0.4602	0	0.104522613065327	Calcium signaling pathway(K)(0.9984176)-Neuroactive ligand-receptor interaction(K)(0.998023)-PI3 kinase pathway(P)(0.9981792)-chrebp regulation by carbohydrates and camp(B)(0.9967618)-eicosanoid metabolism(B)(0.9970794)-ion channels and their functional role in vascular endothelium(B)(0.9977362)-phospholipase c-epsilon pathway(B)(0.9928092)-roles of ß arrestin dependent recruitment of src kinases…
828	CYB5A	18q22.3	0	0	3	1	191	8	13	0.4602	0	0.195979899497487	Metabolism of vitamins and cofactors(R)(0.9988046)
829	GYPA	4q31.22	0	0	0	2	100	8	133	0.4602	0	0.10251256281407	Hematopoietic cell lineage(K)(0.9989074)-Malaria(K)(0.998617)
830	NARS	18q21.31	0	0	1	2	205	8	44	0.4602	0	0.209045226130653	Aminoacyl-tRNA biosynthesis(K)(0.9987562)-tRNA Aminoacylation(R)(0.9955948)
831	CHST4	16q22.3	0	0	0	11	504	8	15	0.4602	0	0.517587939698492	Glycosaminoglycan biosynthesis - keratan sulfate(K)(0.9984686)
832	SCD	10q24.31	0	0	2	1	142	8	84	0.4602	0	0.14572864321608	Biosynthesis of unsaturated fatty acids(K)(0.997344)-PPAR signaling pathway(K)(0.997166)
833	TBC1D4	13q22.2	0	0	0	6	276	8	715	0.4602	0	0.283417085427136	Glypican pathway(N)(0.9985568)-Plasma membrane estrogen receptor signaling(N)(0.997506)-Proteogylcan syndecan-mediated signaling events(N)(0.997645)-TRAIL signaling pathway(N)(0.9973536)
834	MYO1C	17p13.3	0	0	2	8	404	8	46	0.4602	0	0.41608040201005	Nicotinic acetylcholine receptor signaling pathway(P)(0.9992492)
835	DUSP4	8p21.1	0	0	2	27	353	8	402	0.4602	0	0.38391959798995	MAPK signaling pathway(K)(0.9983082)-Oxidative stress response(P)(0.9984262)-Signalling by NGF(R)(0.9987666)
836	GRIN1	9q34.3	0	0	5	0	137	8	737	0.4602	0	0.142713567839196	Alzheimer's disease(K)(0.9986182)-Amyotrophic lateral sclerosis (ALS)(K)(0.9983096)-Calcium signaling pathway(K)(0.9977184)-Huntington disease(P)(0.9990428)-Huntington's disease(K)(0.997862)-Long-term potentiation(K)(0.9950186)-Neuroactive ligand-receptor interaction(K)(0.9989344)-nitric oxide signaling pathway(B)(0.9940556)
837	CH25H	10q23.31	0	0	1	0	141	8	16	0.4602	0	0.142713567839196	Primary bile acid biosynthesis(K)(0.9987076)
838	ABCD1	23q28	0	0	5	6	145	8	216	0.4602	0	0.15678391959799	ABC transporters(K)(0.9969104)-Metabolism of lipids and lipoproteins(R)(0.9985184)-Peroxisome(K)(0.996131)-Transmembrane transport of small molecules(R)(0.9976144)
839	SPOP	17q21.33	0	12	33	1	99	8	63	0.4602	0	0.14572864321608	Signaling events mediated by the Hedgehog family(N)(0.9986818)
840	CDON	11q24.2	0	0	0	11	360	8	63	0.4602	0	0.37286432160804	Signaling events mediated by the Hedgehog family(N)(0.9987022)
841	MS4A1	11q12.2	0	0	3	4	118	8	89	0.4602	0	0.125628140703518	Hematopoietic cell lineage(K)(0.9979458)
842	ITGA2	5q11.2	0	0	1	0	114	8	1117	0.4602	0	0.115577889447236	Arrhythmogenic right ventricular cardiomyopathy (ARVC)(K)(0.9926338)-Dilated cardiomyopathy(K)(0.9951714)-ECM-receptor interaction(K)(0.9939372)-Focal adhesion(K)(0.9977246)-Formation of Platelet plug(R)(0.9987646)-Hematopoietic cell lineage(K)(0.9951098)-Hypertrophic cardiomyopathy (HCM)(K)(0.9942784)-Integrin cell surface interactions(R)(0.9968264)-Integrin signalling pathway(P)(0.9965936)-Path…
843	GFPT2	5q35.3	0	0	5	1	74	8	1135	0.4602	0	0.0804020100502513	Alanine, aspartate and glutamate metabolism(K)(0.9978542)-Amino sugar and nucleotide sugar metabolism(K)(0.9992754)-Metabolic pathways(K)(0.9979748)
844	RPL10	23q28	0	0	7	5	145	8	313	0.4602	0	0.157788944723618	Influenza Life Cycle(R)(0.9977814)-Metabolism of proteins(R)(0.9982486)
845	TAF1	23q13.1	0	0	0	8	166	8	330	0.4602	0	0.174874371859296	Basal transcription factors(K)(0.994357)-Formation and Maturation of mRNA Transcript(R)(0.9989884)-HIV Life Cycle(R)(0.9989024)-Regulation of retinoblastoma protein(N)(0.9982296)-Transcription(R)(0.9956368)-hypoxia and p53 in the cardiovascular system(B)(0.9969262)
846	SMPD2	6q21	0	0	4	6	221	8	1577	0.4602	0	0.232160804020101	Metabolic pathways(K)(0.9981656)-Signalling by NGF(R)(0.9982146)-Sphingolipid metabolism(K)(0.9970656)-TNF receptor signaling pathway(N)(0.9975002)-p75(NTR)-mediated signaling(N)(0.9987978)-phospholipids as signalling intermediaries(B)(0.9977848)
847	PGM3	6q14.2	0	1	1	3	240	8	45	0.4602	0	0.246231155778894	Amino sugar and nucleotide sugar metabolism(K)(0.9994458)
848	AARS	16q22.1	0	0	0	7	471	8	44	0.4602	0	0.480402010050251	Aminoacyl-tRNA biosynthesis(K)(0.9970792)-tRNA Aminoacylation(R)(0.9976066)
849	CAPNS1	19q13.12	0	0	2	1	69	8	134	0.4602	0	0.0723618090452261	Huntington disease(P)(0.99854)
850	TRPM5	11p15.5	0	0	0	0	169	8	52	0.4602	0	0.169849246231156	Taste transduction(K)(0.999315)
851	CITED2	6q24.1	0	0	5	4	190	8	194	0.4602	0	0.2	Hypoxic and oxygen homeostasis regulation of HIF-1-alpha(N)(0.9987152)-TGF-beta signaling pathway(P)(0.9976984)-mechanism of gene regulation by peroxisome proliferators via ppara(B)(0.9985582)
852	DCC	18q21.2	0	1	1	1	231	8	440	0.4602	0	0.235175879396985	Axon guidance(K)(0.9986406)-Pathways in cancer(K)(0.9986888)
853	TTC37	5q15	0	0	0	1	144	8	59	0.4602	0	0.14572864321608	RNA degradation(K)(0.998763)
854	DNAH9	17p12	0	0	0	19	456	8	134	0.4602	0	0.477386934673367	Huntington disease(P)(0.9986964)
855	APRT	16q24.3	0	0	2	11	470	8	1190	0.4602	0	0.485427135678392	Metablism of nucleotides(R)(0.9979572)-Metabolic pathways(K)(0.9992884)-Purine metabolism(K)(0.9983948)
856	GADD45B	19p13.3	0	0	1	2	170	8	898	0.4602	0	0.173869346733668	BMP receptor signaling(N)(0.99678)-Cell cycle(K)(0.9979274)-Glypican pathway(N)(0.9986664)-IFN-gamma pathway(N)(0.9971074)-IL12-mediated signaling events(N)(0.9983542)-MAPK signaling pathway(K)(0.9991684)-p53 pathway(P)(0.9900468)-p53 signaling pathway(K)(0.9962212)
857	ECT2	3q26.31	0	1	5	0	19	8	125	0.4602	0	0.0251256281407035	Signaling by Rho GTPases(R)(0.9987868)
858	OR5P3	11p15.4	0	0	2	0	152	8	389	0.4602	0	0.154773869346734	Olfactory transduction(K)(0.998599)
859	EFTUD2	17q21.31	0	0	3	1	206	8	232	0.4602	0	0.21105527638191	Formation and Maturation of mRNA Transcript(R)(0.9995616)-Spliceosome(K)(0.998089)
860	RPL22	1p36.31	0	0	0	3	227	8	313	0.4602	1	0.231155778894472	Influenza Life Cycle(R)(0.9988212)-Metabolism of proteins(R)(0.999496)
861	ITGB3BP	1p31.3	0	1	3	2	149	8	263	0.4602	0	0.155778894472362	M Phase(R)(0.9984346)-Signalling by NGF(R)(0.999617)
862	MMP7	11q22.2	0	1	2	11	330	7	602	0.4602	0	0.34572864321608	Alpha6Beta4Integrin(C)(0.9967622)-Alzheimer disease-presenilin pathway(P)(0.998379)-Wnt signaling pathway(K)(0.9973284)-Wnt signaling pathway(P)(0.9985126)-p75(NTR)-mediated signaling(N)(0.9983276)
863	HADH	4q25	0	0	0	2	112	7	1162	0.4602	0	0.114572864321608	Butanoate metabolism(K)(0.814319)-Fatty acid metabolism(K)(0.9968944)-Lysine degradation(K)(0.9967888)-Metabolic pathways(K)(0.9978632)-Tryptophan metabolism(K)(0.9979294)
864	GNA15	19p13.3	0	0	2	2	165	7	1194	0.4602	0	0.169849246231156	Amoebiasis(K)(0.998526)-Calcium signaling pathway(K)(0.999283)-Chagas disease(K)(0.9970682)-Endothelins(N)(0.99508)-Inflammation mediated by chemokine and cytokine signaling pathway(P)(0.996727)-LPA receptor mediated events(N)(0.9968764)-Metabotropic glutamate receptor group I pathway(P)(0.9794588)-Opioid Signalling(R)(0.9913454)-Plasma membrane estrogen receptor signaling(N)(0.9984038)-Proteogyl…
865	LRPAP1	4p16.2	0	0	2	0	140	7	132	0.4602	0	0.142713567839196	Lissencephaly gene (LIS1) in neuronal migration and development(N)(0.9988532)-Reelin signaling pathway(N)(0.9985)-Signaling events mediated by the Hedgehog family(N)(0.9986174)-integrin signaling pathway(B)(0.9971692)
866	GADD45A	1p31.3	0	0	0	1	141	7	937	0.4602	0	0.142713567839196	BMP receptor signaling(N)(0.9975148)-Cell cycle(K)(0.9979636)-FoxO family signaling(N)(0.9974178)-Glypican pathway(N)(0.9974246)-IFN-gamma pathway(N)(0.9983336)-MAPK signaling pathway(K)(0.9988498)-PI3 kinase pathway(P)(0.9964104)-Signaling by Aurora kinases(N)(0.9818124)-atm signaling pathway(B)(0.9445562)-cell cycle: g2/m checkpoint(B)(0.9777954)-hypoxia and p53 in the cardiovascular system(B)(…
867	SFI1	22q12.2	0	0	5	2	295	7	83	0.4602	0	0.303517587939699	G2/M Transition(R)(0.9989974)
868	EME1	17q21.33	0	8	23	0	92	7	28	0.4602	0	0.123618090452261	Homologous recombination(K)(0.9985802)
869	OR4C3	11p11.2	0	0	0	3	89	7	413	0.4602	0	0.0924623115577889	Olfactory transduction(K)(0.9991836)
870	IL10RA	11q23.3	0	0	0	12	355	7	370	0.4602	0	0.368844221105528	Cytokine-cytokine receptor interaction(K)(0.9984478)-Interleukin signaling pathway(P)(0.9973692)-Jak-STAT signaling pathway(K)(0.9971984)-il-10 anti-inflammatory signaling pathway(B)(0.99799)
871	NRP1	10p11.22	0	0	1	0	71	7	186	0.4602	0	0.0723618090452261	Axon guidance(K)(0.9990256)-Signaling by VEGF(R)(0.9680412)-Signaling events mediated by VEGFR1 and VEGFR2(N)(0.999053)
872	GAS6	13q34	0	0	5	8	237	7	292	0.4602	0	0.251256281407035	Cell surface interactions at the vascular wall(R)(0.9982226)-Metabolism of proteins(R)(0.9984066)
873	CNOT10	3p22.3	0	1	0	1	138	7	59	0.4602	0	0.14070351758794	RNA degradation(K)(0.9991058)
874	PDPR	16q22.1	0	0	0	8	455	7	11	0.4602	0	0.465326633165829	Regulation of pyruvate dehydrogenase complex (PDC)(R)(0.9981264)
875	DLL1	6q27	0	0	1	4	215	7	120	0.4602	0	0.221105527638191	NOTCH(C)(0.998926)-Notch signaling pathway(K)(0.9982152)-Presenilin action in Notch and Wnt signaling(N)(0.9986362)-segmentation clock(B)(0.9967732)
876	CLOCK	4q12	0	0	2	0	95	7	30	0.4602	0	0.0974874371859296	Circadian rhythm - mammal(K)(0.9993632)-Circadian rhythm pathway(N)(0.9989054)
877	DNM2	19p13.2	0	0	4	2	83	7	767	0.4602	0	0.0894472361809045	Bacterial invasion of epithelial cells(K)(0.9977358)-Endocytosis(K)(0.9965414)-Fc gamma R-mediated phagocytosis(K)(0.99748)-Gap junction trafficking and regulation(R)(0.991733)-Membrane Trafficking(R)(0.9972902)-Metabolism of nitric oxide(R)(0.9862426)-Nectin adhesion pathway(N)(0.995059)-Plasma membrane estrogen receptor signaling(N)(0.9948324)-Proteogylcan syndecan-mediated signaling events(N)(…
878	SAT1	23p22.11	0	0	1	10	182	7	1179	0.4602	0	0.193969849246231	Metabolic pathways(K)(0.9984584)-Metabolism of amino acids(R)(0.9977048)
879	DNAJA2	16q12.1	0	0	2	12	417	7	167	0.4602	0	0.433165829145729	Protein processing in endoplasmic reticulum(K)(0.9983124)
880	BECN1	17q21.31	0	1	2	2	205	7	35	0.4602	0	0.21105527638191	Regulation of autophagy(K)(0.9988884)
881	GAD2	10p12.1	0	0	1	0	65	7	1172	0.4602	0	0.0663316582914573	Alanine, aspartate and glutamate metabolism(K)(0.9981798)-Butanoate metabolism(K)(0.8909272)-Metabolic pathways(K)(0.998916)-Type I diabetes mellitus(K)(0.9970454)
882	CYP2E1	10q26.3	0	0	1	1	153	7	1182	0.4602	0	0.155778894472362	Arachidonic acid metabolism(K)(0.9921722)-Biological oxidations(R)(0.9988682)-Drug metabolism - cytochrome P450(K)(0.9971422)-Metabolic pathways(K)(0.9990224)-Metabolism of xenobiotics by cytochrome P450(K)(0.996586)-eicosanoid metabolism(B)(0.9976952)
883	GTF2B	1p22.2	0	0	0	3	176	7	283	0.4602	0	0.179899497487437	Basal transcription factors(K)(0.9971832)-Formation and Maturation of mRNA Transcript(R)(0.9983254)-HIV Life Cycle(R)(0.9956222)-Transcription(R)(0.9988966)-nuclear receptors coordinate the activities of chromatin remodeling complexes and coactivators to facilitate initiation of transcription in carcinoma cells(B)(0.9961718)-the information processing pathway at the ifn beta enhancer(B)(0.9984096)
884	TPTE	21p11.1	0	0	0	2	167	7	90	0.4602	0	0.169849246231156	Hypoxia response via HIF activation(P)(0.9962802)-Insulin/IGF pathway-protein kinase B signaling cascade(P)(0.9963156)-p53 pathway feedback loops 2(P)(0.9987752)-p53 pathway(P)(0.9991786)
885	RBM8A	1q21.1	0	0	20	2	7	7	306	0.4602	0	0.0291457286432161	Formation and Maturation of mRNA Transcript(R)(0.9979306)-Spliceosome(K)(0.999592)-Transcription(R)(0.9970618)-Transport of Mature Transcript to Cytoplasm(R)(0.9935902)
886	HEMK1	3p21.31	0	0	2	1	182	7	75	0.4602	0	0.185929648241206	Histidine metabolism(K)(0.9977602)-Selenoamino acid metabolism(K)(0.9973754)-Tyrosine metabolism(K)(0.9982432)
887	CCNB1	5q13.2	0	0	0	4	133	7	524	0.4602	0	0.137688442211055	Cell Cycle Checkpoints(R)(0.9989986)-Cell cycle(K)(0.995987)-FOXM1 transcription factor network(N)(0.9980954)-FoxO family signaling(N)(0.999319)-G1/S Transition(R)(0.99462)-G2/M Transition(R)(0.99855)-Hedgehog(C)(0.9957818)-Oocyte meiosis(K)(0.998372)-Progesterone-mediated oocyte maturation(K)(0.9959422)-akap95 role in mitosis and chromosome dynamics(B)(0.9924536)-cell cycle: g2/m checkpoint(B)(0…
888	COL4A1	13q34	0	0	2	5	235	7	655	0.4602	0	0.24321608040201	Amoebiasis(K)(0.9975934)-ECM-receptor interaction(K)(0.9960332)-Focal adhesion(K)(0.9981814)-Integrin cell surface interactions(R)(0.9953736)-Integrin signalling pathway(P)(0.9989894)-Pathways in cancer(K)(0.9993632)-Signaling by PDGF(R)(0.9952676)-intrinsic prothrombin activation pathway(B)(0.9938264)-regulators of bone mineralization(B)(0.9845328)
889	PRKCI	3q26.2	0	0	6	0	31	7	1381	0.4602	0	0.0371859296482412	Alzheimer disease-amyloid secretase pathway(P)(0.9949422)-EGF receptor signaling pathway(P)(0.988321)-EGFR1(C)(0.998839)-Endocytosis(K)(0.9983462)-Endothelin signaling pathway(P)(0.9712258)-FGF signaling pathway(P)(0.9946482)-Heterotrimeric G-protein signaling pathway-Gq alpha and Go alpha mediated pathway(P)(0.995434)-Insulin signaling pathway(K)(0.9980518)-Plasma membrane estrogen receptor sign…
890	CSNK2A1	20p13	0	0	4	4	70	7	1219	0.4602	0	0.078391959798995	Adherens junction(K)(0.997845)-Alpha-synuclein signaling(N)(0.9932448)-BMP receptor signaling(N)(0.994738)-Endothelins(N)(0.9956884)-Glypican pathway(N)(0.9975978)-IFN-gamma pathway(N)(0.9968768)-IL1-mediated signaling events(N)(0.9982462)-Lissencephaly gene (LIS1) in neuronal migration and development(N)(0.9957264)-PDGFR-alpha signaling pathway(N)(0.9893948)-Plasma membrane estrogen receptor sig…
891	SHC1	1q21.3	0	1	26	0	6	7	1723	0.4602	0	0.0331658291457286	Alpha6Beta4Integrin(C)(0.9921472)-Angiogenesis(P)(0.9911328)-Angiopoietin receptor Tie2-mediated signaling(N)(0.9877692)-Bacterial invasion of epithelial cells(K)(0.9969492)-Cell surface interactions at the vascular wall(R)(0.9991912)-Chemokine signaling pathway(K)(0.9982392)-Chronic myeloid leukemia(K)(0.964741)-EGF receptor signaling pathway(P)(0.9387426)-EGFR1(C)(0.9965334)-Endothelins(N)(0.99…
892	EDNRB	13q22.3	0	0	0	9	260	7	685	0.4602	0	0.27035175879397	Calcium signaling pathway(K)(0.9984936)-Class A/1 (Rhodopsin-like receptors)(R)(0.998045)-Endothelin signaling pathway(P)(0.9955784)-Endothelins(N)(0.998479)-Melanogenesis(K)(0.9971834)-Neuroactive ligand-receptor interaction(K)(0.9994406)-role of egf receptor transactivation by gpcrs in cardiac hypertrophy(B)(0.9968786)
893	NR3C1	5q31.3	0	0	0	0	109	7	1056	0.4602	0	0.109547738693467	Androgen-mediated signaling(N)(0.9881036)-AndrogenReceptor(C)(0.996387)-FOXA transcription factor networks(N)(0.9816332)-Glypican pathway(N)(0.9971568)-IFN-gamma pathway(N)(0.9990044)-NR transcription pathway(R)(0.9975312)-Neuroactive ligand-receptor interaction(K)(0.9991224)-Signaling events mediated by HDAC Class I(N)(0.9988056)-corticosteroids and cardioprotection(B)(0.9894606)-nfkb activation…
894	DNAJC3	13q32.1	0	0	3	9	244	7	359	0.4602	0	0.257286432160804	Influenza Life Cycle(R)(0.999098)-Protein processing in endoplasmic reticulum(K)(0.998771)-double stranded rna induced gene expression(B)(0.998135)
895	SYNJ2	6q25.3	0	0	2	3	199	7	1159	0.4602	0	0.205025125628141	Inositol phosphate metabolism(K)(0.9946014)-Metabolic pathways(K)(0.9983416)-Phosphatidylinositol signaling system(K)(0.998901)-endocytotic role of ndk phosphins and dynamin(B)(0.9970408)
896	YES1	18p11.32	0	0	1	3	191	7	1243	0.4602	0	0.195979899497487	Adherens junction(K)(0.996256)-Alpha-synuclein signaling(N)(0.990613)-Alpha6Beta4Integrin(C)(0.9925282)-BMP receptor signaling(N)(0.9969608)-Cell surface interactions at the vascular wall(R)(0.9980644)-EphrinB-EPHB pathway(N)(0.976981)-Glypican pathway(N)(0.9986282)-IFN-gamma pathway(N)(0.9980318)-IL1-mediated signaling events(N)(0.994877)-Integrin signalling pathway(P)(0.9989626)-KitReceptor(C)(…
897	CANX	5q35.3	0	0	2	2	81	7	540	0.4602	0	0.085427135678392	Antigen processing and presentation(K)(0.9990174)-Influenza Life Cycle(R)(0.9972612)-Phagosome(K)(0.998446)-Protein processing in endoplasmic reticulum(K)(0.9978194)
898	DPYD	1p21.3	0	0	2	0	176	7	1138	0.4602	0	0.178894472361809	Drug metabolism - other enzymes(K)(0.9860802)-Metabolic pathways(K)(0.998592)-Pantothenate and CoA biosynthesis(K)(0.9813744)-Pyrimidine metabolism(K)(0.9974832)
899	SETD2	3p21.31	0	0	1	0	201	7	44	0.4602	1	0.203015075376884	Lysine degradation(K)(0.9982548)
900	TNFAIP3	6q23.3	0	1	3	3	186	7	948	0.4602	1	0.193969849246231	Glypican pathway(N)(0.9986418)-IL1-mediated signaling events(N)(0.9919752)-IL12-mediated signaling events(N)(0.9971626)-IL2-mediated signaling events(N)(0.9963594)-IL23-mediated signaling events(N)(0.9929784)-LPA receptor mediated events(N)(0.9976076)-NOD-like receptor signaling pathway(K)(0.9967014)-Signaling by Aurora kinases(N)(0.9689974)-Signaling events regulated by Ret tyrosine kinase(N)(0.…
901	NCSTN	1q23.2	0	0	20	0	4	7	798	0.4602	0	0.0241206030150754	Alzheimer disease-amyloid secretase pathway(P)(0.9975932)-Alzheimer disease-presenilin pathway(P)(0.9977662)-Alzheimer's disease(K)(0.9977918)-NOTCH(C)(0.9978434)-Notch signaling pathway(K)(0.9972972)-Presenilin action in Notch and Wnt signaling(N)(0.9953536)-Proteogylcan syndecan-mediated signaling events(N)(0.9992842)-Signalling by NGF(R)(0.996638)-p75(NTR)-mediated signaling(N)(0.9987718)
902	RHOT1	17q11.2	0	1	5	3	191	7	125	0.4602	0	0.201005025125628	Signaling by Rho GTPases(R)(0.9987564)
903	PSME3	17q21.31	0	1	2	2	202	7	461	0.4602	0	0.208040201005025	APC/C-mediated degradation of cell cycle proteins(R)(0.9909632)-Antigen processing and presentation(K)(0.9987306)-Apoptosis(R)(0.9989148)-Cell Cycle Checkpoints(R)(0.9955392)-G1/S Transition(R)(0.99263)-Host Interactions of HIV factors(R)(0.9980636)-Metabolism of amino acids(R)(0.9974918)-Proteasome(K)(0.9010246)-S Phase(R)(0.9974966)-Signaling by Wnt(R)(0.9980554)
904	DHX15	4p15.2	0	0	0	2	153	7	128	0.4602	0	0.155778894472362	Spliceosome(K)(0.9992526)
905	MYLK3	16q11.2	0	0	1	11	419	7	625	0.4602	0	0.433165829145729	Calcium signaling pathway(K)(0.9980644)-Focal adhesion(K)(0.9985576)-Gastric acid secretion(K)(0.9974768)-Inflammation mediated by chemokine and cytokine signaling pathway(P)(0.9961036)-Regulation of actin cytoskeleton(K)(0.9983724)-Vascular smooth muscle contraction(K)(0.998411)
906	GAB2	11q14.1	0	30	33	5	141	7	536	0.4602	0	0.210050251256281	Chronic myeloid leukemia(K)(0.9972474)-EGF receptor signaling pathway(P)(0.9981292)-EGFR1(C)(0.9985194)-Fc epsilon RI signaling pathway(K)(0.9980546)-Fc gamma R-mediated phagocytosis(K)(0.998995)-Fc-epsilon receptor I signaling in mast cells(N)(0.9940924)-IL2-mediated signaling events(N)(0.998563)-IL6-mediated signaling events(N)(0.9990276)-TCR signaling in naive CD4+ T cells(N)(0.9980228)-p75(NT…
907	IL6ST	5q11.2	0	0	1	4	133	7	511	0.4602	1	0.138693467336683	AndrogenReceptor(C)(0.9983768)-Cytokine-cytokine receptor interaction(K)(0.9987824)-IL12-mediated signaling events(N)(0.997429)-IL6-mediated signaling events(N)(0.997766)-Interleukin signaling pathway(P)(0.997649)-Jak-STAT signaling pathway(K)(0.997354)
908	CACNA1A	19p13.13	0	0	5	2	117	7	785	0.4602	0	0.124623115577889	Calcium signaling pathway(K)(0.9986338)-Glucose Regulation of Insulin Secretion(R)(0.9987412)-Heterotrimeric G-protein signaling pathway-Gq alpha and Go alpha mediated pathway(P)(0.9947288)-Long-term depression(K)(0.9969142)-MAPK signaling pathway(K)(0.9986878)-Synaptic Transmission(R)(0.9978322)-Taste transduction(K)(0.9970766)-Type II diabetes mellitus(K)(0.9966822)-pkc-catalyzed phosphorylatio…
909	TAF6L	11q12.3	0	0	5	2	129	7	36	0.4602	0	0.136683417085427	Basal transcription factors(K)(0.9990708)
910	SPCS1	3p21.1	0	0	0	1	184	7	56	0.4602	0	0.185929648241206	Insulin Synthesis and Secretion(R)(0.9993752)-Protein export(K)(0.9976782)
911	MAP3K8	10p11.23	0	0	0	0	75	7	1075	0.4602	0	0.0753768844221105	BMP receptor signaling(N)(0.9943152)-Endothelins(N)(0.9970944)-Glypican pathway(N)(0.9955368)-IFN-gamma pathway(N)(0.9948988)-IL1-mediated signaling events(N)(0.9912952)-MAPK signaling pathway(K)(0.9995502)-Plasma membrane estrogen receptor signaling(N)(0.9989844)-T cell receptor signaling pathway(K)(0.9978918)-TCR signaling in naive CD4+ T cells(N)(0.9940138)-TNF alpha/NF-kB(C)(0.9995762)-TNF re…
912	MED12	23q13.1	0	0	2	8	170	7	33	0.4602	1	0.180904522613065	Generic Transcription Pathway(R)(0.9982554)
913	ATP5G1	17q21.32	0	6	17	1	134	7	1338	0.4602	0	0.158793969849246	Alzheimer's disease(K)(0.9974912)-Glucose Regulation of Insulin Secretion(R)(0.9970178)-Huntington's disease(K)(0.9986218)-Metablism of nucleotides(R)(0.9922788)-Metabolic pathways(K)(0.998779)-Oxidative phosphorylation(K)(0.9969766)-Parkinson's disease(K)(0.997654)
914	POLA1	23p22.11	0	0	1	6	144	7	1321	0.4602	0	0.151758793969849	DNA replication(K)(0.9938104)-G1/S Transition(R)(0.9963684)-Metabolic pathways(K)(0.9989942)-Purine metabolism(K)(0.9983872)-Pyrimidine metabolism(K)(0.9908528)-S Phase(R)(0.9963692)-Telomere Maintenance(R)(0.9976068)
915	TMOD1	9q22.33	0	0	0	2	154	7	31	0.4602	0	0.15678391959799	Muscle contraction(R)(0.9980772)
916	ACSL5	10q25.2	0	0	0	1	140	7	1259	0.4602	0	0.141708542713568	Adipocytokine signaling pathway(K)(0.9981854)-Metabolic pathways(K)(0.9984786)-PPAR signaling pathway(K)(0.9977682)-Peroxisome(K)(0.9975382)
917	MED16	19p13.3	0	0	3	1	207	7	33	0.4602	0	0.212060301507538	Generic Transcription Pathway(R)(0.9983748)
918	SLC17A5	6q13	0	0	0	5	238	7	121	0.4602	0	0.244221105527638	Lysosome(K)(0.9993116)
919	ERO1L	14q22.1	0	0	12	0	129	7	249	0.4602	0	0.141708542713568	Insulin Synthesis and Secretion(R)(0.9976614)-Protein processing in endoplasmic reticulum(K)(0.9985192)-Vibrio cholerae infection(K)(0.9971676)
920	ERCC8	5q12.1	0	0	0	1	152	7	225	0.4602	0	0.153768844221106	DNA Repair(R)(0.9981414)-Nucleotide excision repair(K)(0.9951354)-Ubiquitin mediated proteolysis(K)(0.9987688)
921	APOA5	11q23.3	0	0	0	13	365	7	153	0.4602	0	0.379899497487437	Metabolism of lipids and lipoproteins(R)(0.999243)-PPAR signaling pathway(K)(0.9983296)
922	SERPINA1	14q32.13	0	0	0	2	167	7	240	0.4602	0	0.169849246231156	Complement and coagulation cascades(K)(0.9994462)-FOXA transcription factor networks(N)(0.9908812)-Formation of Platelet plug(R)(0.9982676)
923	PARS2	1p32.3	0	0	2	1	142	7	41	0.4602	0	0.14572864321608	Aminoacyl-tRNA biosynthesis(K)(0.9990196)
924	DHRS3	1p36.21	0	0	0	1	213	7	1130	0.4602	0	0.215075376884422	Metabolic pathways(K)(0.9987594)-Retinol metabolism(K)(0.9989352)
925	PRSS2	7q34	0	0	4	0	85	7	367	0.4602	0	0.0894472361809045	Neuroactive ligand-receptor interaction(K)(0.997927)-Pancreatic secretion(K)(0.9975758)
926	CD276	15q24.1	0	2	2	0	132	7	135	0.4602	0	0.136683417085427	Cell adhesion molecules (CAMs)(K)(0.9987912)
927	MAG	19q13.12	0	0	2	0	48	7	463	0.4602	0	0.050251256281407	Cell adhesion molecules (CAMs)(K)(0.999325)-Cell surface interactions at the vascular wall(R)(0.9980522)-Signalling by NGF(R)(0.9984962)-p75(NTR)-mediated signaling(N)(0.9983232)
928	CCNE2	8q22.1	0	1	52	0	11	7	663	0.4602	0	0.064321608040201	Cell Cycle Checkpoints(R)(0.9910308)-Cell cycle(K)(0.993382)-G1/S Transition(R)(0.983487)-Oocyte meiosis(K)(0.9997928)-Parkinson disease(P)(0.9989702)-Pathways in cancer(K)(0.999163)-Prostate cancer(K)(0.9974796)-S Phase(R)(0.8919686)-p53 signaling pathway(K)(0.9971976)
929	LATS2	13q12.11	0	0	0	9	268	7	125	0.4602	0	0.278391959798995	Androgen-mediated signaling(N)(0.9932898)
930	H2BFWT	23q22.2	0	0	1	6	170	7	139	0.4602	0	0.177889447236181	Systemic lupus erythematosus(K)(0.9983462)
931	TRIM24	7q34	0	0	5	3	98	7	125	0.4602	0	0.106532663316583	Androgen-mediated signaling(N)(0.9942078)
932	ARHGEF3	3p14.3	0	0	0	0	198	7	125	0.4602	0	0.198994974874372	Signaling by Rho GTPases(R)(0.998815)
933	PPIL2	22q11.21	0	0	3	1	274	7	232	0.4602	0	0.279396984924623	Cell surface interactions at the vascular wall(R)(0.9979702)-Ubiquitin mediated proteolysis(K)(0.9986188)
934	RPLP2	11p15.5	0	0	2	1	163	7	313	0.4602	0	0.166834170854271	Influenza Life Cycle(R)(0.9988944)-Metabolism of proteins(R)(0.998388)
935	CENPI	23q22.1	0	0	1	11	199	7	96	0.4602	0	0.212060301507538	M Phase(R)(0.99812)
936	OR8A1	11q24.2	0	0	0	10	357	7	389	0.4602	0	0.368844221105528	Olfactory transduction(K)(0.99918)
937	MBTPS2	23p22.12	0	0	2	5	142	7	167	0.4602	0	0.149748743718593	Protein processing in endoplasmic reticulum(K)(0.9991348)
938	VPS45	1q21.2	0	2	17	0	8	7	204	0.4602	0	0.0271356783919598	Endocytosis(K)(0.9985644)
939	TCF4	18q21.2	0	0	2	1	202	6	599	0.496	0	0.206030150753769	Androgen-mediated signaling(N)(0.9900024)-Glypican pathway(N)(0.9987278)-Wnt(C)(0.9982434)
940	GLUD1	10q23.2	0	0	1	1	138	6	1211	0.496	0	0.14070351758794	Alanine, aspartate and glutamate metabolism(K)(0.9973236)-Metabolic pathways(K)(0.9987072)-Metabolism of amino acids(R)(0.9979304)-Nitrogen metabolism(K)(0.9963182)-Proximal tubule bicarbonate reclamation(K)(0.996595)
941	ABL1	9q34.12	0	0	3	0	173	6	1128	0.496	1	0.176884422110553	Alpha6Beta4Integrin(C)(0.9888368)-Axon guidance(K)(0.9992066)-Cell cycle(K)(0.998769)-ErbB signaling pathway(K)(0.9937204)-Integrin signalling pathway(P)(0.998167)-KitReceptor(C)(0.9938222)-Lissencephaly gene (LIS1) in neuronal migration and development(N)(0.9927024)-Nectin adhesion pathway(N)(0.996442)-Neurotrophin signaling pathway(K)(0.9980558)-Pathogenic Escherichia coli infection(K)(0.995930…
942	PAPSS1	4q25	0	0	1	2	108	6	1199	0.496	0	0.111557788944724	Metabolic pathways(K)(0.9989034)-Purine metabolism(K)(0.9992382)-Selenoamino acid metabolism(K)(0.9949428)-Sulfur metabolism(K)(0.9962488)
943	UROD	1p34.1	0	0	0	0	142	6	47	0.496	0	0.142713567839196	Porphyrin and chlorophyll metabolism(K)(0.9992918)-hemoglobins chaperone(B)(0.9948336)
944	ITGA9	3p22.2	0	0	1	0	138	6	636	0.496	0	0.139698492462312	Arrhythmogenic right ventricular cardiomyopathy (ARVC)(K)(0.9940566)-Cell adhesion molecules (CAMs)(K)(0.9979008)-Dilated cardiomyopathy(K)(0.9938892)-ECM-receptor interaction(K)(0.996525)-Focal adhesion(K)(0.9974022)-Hypertrophic cardiomyopathy (HCM)(K)(0.996834)-Integrin cell surface interactions(R)(0.9981254)-Integrin signalling pathway(P)(0.998327)-Regulation of actin cytoskeleton(K)(0.999130…
945	CLDN10	13q32.1	0	0	3	11	269	6	298	0.496	0	0.284422110552764	Cell adhesion molecules (CAMs)(K)(0.997069)-Leukocyte transendothelial migration(K)(0.9975596)-Tight junction(K)(0.9987782)
946	CHST7	23p11.3	0	0	0	6	158	6	22	0.496	0	0.164824120603015	Glycosaminoglycan biosynthesis - chondroitin sulfate(K)(0.9983898)
947	POMT1	9q34.13	0	0	2	0	156	6	3	0.496	0	0.158793969849246	O-Mannosyl glycan biosynthesis(K)(0.99592)
