# Supplementary material for: DriverNet: uncovering the impact of somatic driver mutations on transcriptional networks in cancer
Source: Genome Biol. 2012 Dec 22;13(12):R124. doi: 10.1186/gb-2012-13-12-r124 (PMC4056374; doi:10.1186/gb-2012-13-12-r124)
Supplement: Additional file 22 — Ranked list of candidate driver genes for the HGS dataset when copy number amplifications and hemizygous deletions were included in addition to the mutations, high-level amplifications, and homozygous deletions. rank: rank of the gene according to DriverNet, gene: gene symbol, gband: gene chromosome location and gene band, SNV.Indel: number of cases with SNV or indel in that specific gene, HLAMP: number of cases with copy number high-level amplifications, AMP: number of cases with copy number amplifications, HOMD: number of cases with copy number homozygous deletions, HETD: number of cases with copy number hemizygous deletions, covered events: the number of events (edges) connected to the gene on the left of the bipartite graph, node degree: the number of genes connected to the gene of interest in the influence graph, p.value: P value corrected for the multiple test using the Benjamini-Hochberg approach, CGC.status: Cancer Gene Census (CGC) membership status (1 = found in CGC, 0 = not in CGC), percentage.event: percentage of cases with genomic aberrations in the gene of interest, p.way: top pathways associated with outlying genes (posterior probability > 0.8); numbers in parentheses show the posterior probability. [file gb-2012-13-12-r124-S22.TXT]

rank	gene	gband	SNV.Indel	HLAMP	AMP	HOMD	HETD	covered_events	node_degree	p.value	CGC.status	percentage.event	as.character(p.way)
1	TP53	17p13.1	247	0	1	1	71	20919	1976	0	1	0.855263157894737	Amyotrophic lateral sclerosis (ALS)(K)(0.9941212)-Apoptosis signaling pathway(P)(0.8963178)-Apoptosis(K)(0.9907832)-BARD1 signaling events(N)(0.993195)-BMP receptor signaling(N)(0.9956852)-Cell Cycle Checkpoints(R)(0.9962702)-Cell cycle(K)(0.993803)-Glypican pathway(N)(0.9971254)-Huntington disease(P)(0.9978806)-Huntington's disease(K)(0.9981902)-Hypoxic and oxygen homeostasis regulation of HIF-1…
2	PIGA	23p22.2	0	0	1	1	103	5352	1304	0	0	0.345394736842105	Glycosylphosphatidylinositol(GPI)-anchor biosynthesis(K)(0.9672274)-Metabolic pathways(K)(0.9988936)-Metabolism of proteins(R)(0.9980228)
3	PRKX	23p22.33	0	0	1	1	85	3612	1639	0	0	0.286184210526316	Amoebiasis(K)(0.9972828)-Apoptosis(K)(0.9982998)-Calcium signaling pathway(K)(0.9980568)-Chemokine signaling pathway(K)(0.9987236)-Dilated cardiomyopathy(K)(0.936244)-Gap junction(K)(0.9938556)-Gastric acid secretion(K)(0.9916214)-GnRH signaling pathway(K)(0.9896312)-Hedgehog signaling pathway(K)(0.997979)-Insulin signaling pathway(K)(0.9990356)-Long-term potentiation(K)(0.9644928)-MAPK signaling…
4	PLCG2	16q23.2	1	0	1	0	102	3149	2455	0	0	0.338815789473684	B cell receptor signaling pathway(K)(0.9914704)-Calcium signaling pathway(K)(0.9981158)-EGF receptor signaling pathway(P)(0.9725472)-EGFR1(C)(0.9976562)-EPO signaling pathway(N)(0.9889536)-Epithelial cell signaling in Helicobacter pylori infection(K)(0.9915784)-ErbB signaling pathway(K)(0.9897552)-FGF signaling pathway(P)(0.9932256)-Fc epsilon RI signaling pathway(K)(0.950709)-Fc gamma R-mediated…
5	PIK3R1	5q13.1	1	0	0	1	84	2603	2377	0	1	0.279605263157895	Aldosterone-regulated sodium reabsorption(K)(0.9946062)-Alpha6Beta4Integrin(C)(0.9849488)-Amoebiasis(K)(0.9953994)-Androgen-mediated signaling(N)(0.9501826)-Angiopoietin receptor Tie2-mediated signaling(N)(0.9703152)-B cell receptor signaling pathway(K)(0.9828716)-Bacterial invasion of epithelial cells(K)(0.9715206)-Cell surface interactions at the vascular wall(R)(0.9986818)-Chagas disease(K)(0.…
6	KRAS	12p12.1	2	9	26	0	7	1705	1948	0	1	0.144736842105263	Aldosterone-regulated sodium reabsorption(K)(0.9963808)-Axon guidance(K)(0.9985622)-B cell receptor signaling pathway(K)(0.9850494)-Cell surface interactions at the vascular wall(R)(0.9979766)-Chemokine signaling pathway(K)(0.9980894)-Dorso-ventral axis formation(K)(0.9941784)-EGF receptor signaling pathway(P)(0.9531222)-EGFR1(C)(0.9943692)-EphrinB-EPHB pathway(N)(0.9344844)-ErbB signaling pathwa…
7	TUSC3	8p22	2	0	0	1	105	1659	1277	0	0	0.355263157894737	Metabolic pathways(K)(0.9981756)-N-Glycan biosynthesis(K)(0.995355)-Protein processing in endoplasmic reticulum(K)(0.9985758)
8	PRKACA	19p13.12	0	0	31	0	9	1388	2577	0	0	0.131578947368421	Amoebiasis(K)(0.9965722)-Apoptosis(K)(0.9818784)-BMP receptor signaling(N)(0.993096)-Calcium signaling pathway(K)(0.9969192)-Chemokine signaling pathway(K)(0.9975356)-Dilated cardiomyopathy(K)(0.8257028)-Endothelins(N)(0.9797876)-G2/M Transition(R)(0.9986622)-Gap junction(K)(0.990623)-Gastric acid secretion(K)(0.994932)-Glypican pathway(N)(0.8608524)-GnRH signaling pathway(K)(0.9676176)-Hedgehog …
9	UGT2B28	4q13.2	0	0	3	19	60	1210	1192	0	0	0.269736842105263	Drug metabolism - cytochrome P450(K)(0.9967372)-Drug metabolism - other enzymes(K)(0.991441)-Metabolic pathways(K)(0.9992262)-Metabolism of xenobiotics by cytochrome P450(K)(0.9953272)-Porphyrin and chlorophyll metabolism(K)(0.9977696)-Retinol metabolism(K)(0.9974166)-Starch and sucrose metabolism(K)(0.9968048)-Steroid hormone biosynthesis(K)(0.9965166)
10	ADRA1A	8p21.2	1	0	1	0	108	1150	662	0	0	0.361842105263158	Calcium signaling pathway(K)(0.9988144)-Class A/1 (Rhodopsin-like receptors)(R)(0.9988992)-Heterotrimeric G-protein signaling pathway-Gi alpha and Gs alpha mediated pathway(P)(0.9972446)-Neuroactive ligand-receptor interaction(K)(0.9975992)-Receptor-ligand complexes bind G proteins(R)(0.9958518)-Salivary secretion(K)(0.9963856)-Vascular smooth muscle contraction(K)(0.996506)
11	POLR2A	17p13.1	0	0	1	1	75	1138	1654	0	0	0.253289473684211	DNA Repair(R)(0.996659)-Formation and Maturation of mRNA Transcript(R)(0.9987542)-HIV Life Cycle(R)(0.9938252)-Huntington's disease(K)(0.9997972)-Influenza Life Cycle(R)(0.9980928)-Metabolic pathways(K)(0.9982668)-Purine metabolism(K)(0.9973292)-Pyrimidine metabolism(K)(0.9844436)-Regulatory RNA pathways(R)(0.993291)-Transcription(R)(0.9981222)-mRNA Processing(R)(0.9884596)-repression of pain sen…
12	PTK2	8q24.3	1	0	58	0	4	1028	1670	0	0	0.203947368421053	Alpha6Beta4Integrin(C)(0.9948428)-Amoebiasis(K)(0.9965326)-Androgen-mediated signaling(N)(0.955308)-Angiogenesis(P)(0.9903784)-Angiopoietin receptor Tie2-mediated signaling(N)(0.9899404)-Apoptosis(R)(0.9975298)-Axon guidance(K)(0.9986634)-Bacterial invasion of epithelial cells(K)(0.99158)-Chemokine signaling pathway(K)(0.9985012)-ErbB signaling pathway(K)(0.9923712)-Fc-epsilon receptor I signalin…
13	EP300	22q13.2	1	0	0	3	89	1002	2220	0	1	0.305921052631579	Adherens junction(K)(0.9960414)-Androgen-mediated signaling(N)(0.9275008)-AndrogenReceptor(C)(0.9921746)-BMP receptor signaling(N)(0.983696)-Cell cycle(K)(0.9990086)-Endothelins(N)(0.9920252)-FOXA transcription factor networks(N)(0.965989)-FOXM1 transcription factor network(N)(0.9925468)-FoxO family signaling(N)(0.9856876)-Glypican pathway(N)(0.9898916)-Heterotrimeric G-protein signaling pathway-…
14	CDH1	16q22.1	1	0	0	1	109	811	1411	0	1	0.365131578947368	Adherens junction(K)(0.9954202)-Alzheimer disease-presenilin pathway(P)(0.9981458)-Apoptosis(R)(0.9980128)-Bacterial invasion of epithelial cells(K)(0.9943242)-Cell adhesion molecules (CAMs)(K)(0.997587)-Immunoregulatory interactions between a Lymphoid and a non-Lymphoid cell(R)(0.9949668)-Integrin cell surface interactions(R)(0.996638)-Melanoma(K)(0.969594)-Nectin adhesion pathway(N)(0.9692218)-…
15	CYP11B1	8q24.3	4	0	51	0	3	758	1211	1e-04	0	0.190789473684211	Biological oxidations(R)(0.9985918)-Metabolic pathways(K)(0.9984468)-Metabolism of lipids and lipoproteins(R)(0.9978616)-Steroid hormone biosynthesis(K)(0.996716)
16	DHX38	16q22.3	0	0	0	0	108	718	306	6e-04	0	0.355263157894737	Formation and Maturation of mRNA Transcript(R)(0.9986192)-Spliceosome(K)(0.997974)-Transcription(R)(0.9980052)-Transport of Mature Transcript to Cytoplasm(R)(0.9982302)
17	MAPK11	22q13.33	0	0	1	1	98	684	1514	8e-04	0	0.328947368421053	Alzheimer disease-amyloid secretase pathway(P)(0.9950662)-Amyotrophic lateral sclerosis (ALS)(K)(0.993695)-BMP receptor signaling(N)(0.991127)-Chagas disease(K)(0.990192)-EGF receptor signaling pathway(P)(0.986641)-Epithelial cell signaling in Helicobacter pylori infection(K)(0.987999)-FGF signaling pathway(P)(0.979428)-Fc epsilon RI signaling pathway(K)(0.9565076)-Glypican pathway(N)(0.9967348)-…
18	ATP6V0D1	16q22.1	0	0	0	0	94	641	1416	0.002	0	0.309210526315789	Collecting duct acid secretion(K)(0.994436)-Epithelial cell signaling in Helicobacter pylori infection(K)(0.9980652)-Lysosome(K)(0.9985486)-Metabolic pathways(K)(0.9987478)-Oxidative phosphorylation(K)(0.9976752)-Phagosome(K)(0.9985956)-Vibrio cholerae infection(K)(0.9968054)
19	HTR2C	23q23	3	0	0	1	92	611	650	0.0049	0	0.3125	Calcium signaling pathway(K)(0.9993708)-Class A/1 (Rhodopsin-like receptors)(R)(0.99788)-Gap junction(K)(0.9986208)-Heterotrimeric G-protein signaling pathway-Gi alpha and Gs alpha mediated pathway(P)(0.9985858)-Neuroactive ligand-receptor interaction(K)(0.998747)-Receptor-ligand complexes bind G proteins(R)(0.9965502)-activation of csk by camp-dependent protein kinase inhibits signaling through …
20	CAMK2D	4q26	1	0	1	2	83	569	1324	0.0113	0	0.286184210526316	Calcium signaling pathway(K)(0.9980266)-ErbB signaling pathway(K)(0.9972094)-Gastric acid secretion(K)(0.9965934)-Glioma(K)(0.9877766)-GnRH signaling pathway(K)(0.997268)-IFN-gamma pathway(N)(0.9979572)-Long-term potentiation(K)(0.9945586)-Melanogenesis(K)(0.996515)-Neurotrophin signaling pathway(K)(0.9977466)-Olfactory transduction(K)(0.9981584)-Oocyte meiosis(K)(0.9965252)-TGFBR(C)(0.9990678)-W…
21	EHHADH	3q27.2	2	0	24	0	2	565	1306	0.0114	0	0.0888157894736842	Butanoate metabolism(K)(0.994307)-Lysine degradation(K)(0.9984022)-Metabolic pathways(K)(0.997765)-PPAR signaling pathway(K)(0.9977232)-Peroxisome(K)(0.9986682)-Tryptophan metabolism(K)(0.9940752)-inactivation of gsk3 by akt causes accumulation of b-catenin in alveolar macrophages(B)(0.9959196)-mechanism of gene regulation by peroxisome proliferators via ppara(B)(0.99566)
22	RHOBTB2	8p21.3	0	0	0	0	108	549	261	0.0144	0	0.355263157894737	Signaling by Rho GTPases(R)(0.9967382)-Ubiquitin mediated proteolysis(K)(0.9994878)
23	EGF	4q25	0	0	0	1	74	490	1672	0.0381	0	0.246710526315789	Cytokine-cytokine receptor interaction(K)(0.998153)-EGFR1(C)(0.9983464)-Endocytosis(K)(0.9992042)-Endothelins(N)(0.995264)-ErbB signaling pathway(K)(0.9960874)-Focal adhesion(K)(0.997773)-Formation of Platelet plug(R)(0.9977498)-Gap junction(K)(0.9976148)-Glioma(K)(0.9618408)-MAPK signaling pathway(K)(0.999029)-Pathways in cancer(K)(0.9985196)-Plasma membrane estrogen receptor signaling(N)(0.9874…
24	CCNH	5q14.3	1	0	0	1	78	482	668	0.0413	0	0.263157894736842	AndrogenReceptor(C)(0.9980644)-Cell cycle(K)(0.9970464)-DNA Repair(R)(0.9951248)-Formation and Maturation of mRNA Transcript(R)(0.9980224)-G1/S Transition(R)(0.9968204)-G2/M Transition(R)(0.9987458)-HIV Life Cycle(R)(0.9975264)-Nucleotide excision repair(K)(0.9924058)-Retinoic acid receptors-mediated signaling(N)(0.997914)-S Phase(R)(0.8757662)-Transcription(R)(0.9970606)-il-2 receptor beta chain…
25	RAC1	7p22.1	0	0	2	0	39	471	2509	0.0454	0	0.134868421052632	Adherens junction(K)(0.9846118)-Amyotrophic lateral sclerosis (ALS)(K)(0.9940448)-Androgen-mediated signaling(N)(0.9422588)-Angiopoietin receptor Tie2-mediated signaling(N)(0.9839822)-Axon guidance(K)(0.9979766)-B cell receptor signaling pathway(K)(0.9697528)-BMP receptor signaling(N)(0.991126)-Bacterial invasion of epithelial cells(K)(0.9441886)-Chagas disease(K)(0.9338118)-Chemokine signaling p…
26	ADCY8	8q24.22	0	3	66	0	1	460	1232	0.0507	0	0.230263157894737	Calcium signaling pathway(K)(0.9976906)-Chemokine signaling pathway(K)(0.9986098)-Dilated cardiomyopathy(K)(0.9941102)-Endothelin signaling pathway(P)(0.9643154)-Endothelins(N)(0.9984124)-Gap junction(K)(0.9948286)-Gastric acid secretion(K)(0.9912966)-GnRH signaling pathway(K)(0.9940154)-Heterotrimeric G-protein signaling pathway-Gi alpha and Gs alpha mediated pathway(P)(0.9981194)-LPA receptor m…
27	BCAT1	12p12.1	0	9	29	0	8	449	1223	0.0566	0	0.151315789473684	Metabolic pathways(K)(0.9988302)-Metabolism of amino acids(R)(0.9983574)-Synaptic Transmission(R)(0.9982326)-Valine, leucine and isoleucine biosynthesis(K)(0.9971748)
28	PPP2CB	8p12	0	0	1	0	87	430	1342	0.0692	0	0.289473684210526	Chagas disease(K)(0.9977486)-EGF receptor signaling pathway(P)(0.9921016)-FGF signaling pathway(P)(0.9945834)-Glypican pathway(N)(0.9974012)-IFN-gamma pathway(N)(0.9960888)-Long-term depression(K)(0.9963218)-M Phase(R)(0.9994142)-Oocyte meiosis(K)(0.9963642)-Opioid Signalling(R)(0.993551)-Signaling by Wnt(R)(0.992148)-Signalling by NGF(R)(0.9966266)-TGF-beta signaling pathway(K)(0.9937944)-Tight …
29	CD40LG	23q26.3	0	0	6	0	30	421	1409	0.0736	0	0.118421052631579	Asthma(K)(0.963394)-Autoimmune thyroid disease(K)(0.9856986)-BMP receptor signaling(N)(0.9925706)-Cell adhesion molecules (CAMs)(K)(0.9989558)-Cytokine-cytokine receptor interaction(K)(0.9982654)-Endothelins(N)(0.9897288)-Glypican pathway(N)(0.9992038)-IFN-gamma pathway(N)(0.9980146)-IL1-mediated signaling events(N)(0.987073)-Immunoregulatory interactions between a Lymphoid and a non-Lymphoid cel…
30	AP1S2	23p22.2	0	0	0	1	103	418	264	0.0738	0	0.342105263157895	Host Interactions of HIV factors(R)(0.9977944)-Lysosome(K)(0.998049)-Membrane Trafficking(R)(0.9967556)
31	MAPK1	22q11.22	0	0	0	1	54	369	2676	0.1215	0	0.180921052631579	Adherens junction(K)(0.9919482)-Aldosterone-regulated sodium reabsorption(K)(0.9908238)-Alzheimer disease-amyloid secretase pathway(P)(0.9894024)-Alzheimer's disease(K)(0.9972888)-AndrogenReceptor(C)(0.9954656)-Angiogenesis(P)(0.9447046)-Angiopoietin receptor Tie2-mediated signaling(N)(0.9881824)-Apoptosis signaling pathway(P)(0.967157)-Axon guidance(K)(0.9987708)-BMP receptor signaling(N)(0.9744…
32	NUP50	22q13.31	0	0	0	0	107	363	429	0.1244	0	0.351973684210526	HIV Life Cycle(R)(0.9934368)-Host Interactions of HIV factors(R)(0.9990022)-Influenza Life Cycle(R)(0.9979218)-Metabolism of carbohydrates(R)(0.9958768)-Metabolism of non-coding RNA(R)(0.9955508)-Transport of Mature Transcript to Cytoplasm(R)(0.9941424)
33	ACSL4	23q22.3	1	0	0	1	96	361	1259	0.1244	0	0.322368421052632	Adipocytokine signaling pathway(K)(0.9975856)-Metabolic pathways(K)(0.998761)-PPAR signaling pathway(K)(0.9939386)-Peroxisome(K)(0.9981356)
34	CREBBP	16p13.3	5	0	2	1	45	332	2270	0.1596	1	0.174342105263158	Adherens junction(K)(0.9955222)-Androgen-mediated signaling(N)(0.959861)-AndrogenReceptor(C)(0.9943604)-BMP receptor signaling(N)(0.9759764)-Cell cycle(K)(0.9979238)-Endothelins(N)(0.988817)-FOXA transcription factor networks(N)(0.9858054)-FOXM1 transcription factor network(N)(0.9830184)-FoxO family signaling(N)(0.984419)-Generic Transcription Pathway(R)(0.995224)-Glypican pathway(N)(0.99605)-Het…
35	NDUFB7	19p13.12	1	1	27	0	12	323	1332	0.1696	0	0.134868421052632	Alzheimer's disease(K)(0.998859)-Glucose Regulation of Insulin Secretion(R)(0.9969364)-Huntington's disease(K)(0.9985826)-Metabolic pathways(K)(0.999381)-Oxidative phosphorylation(K)(0.9942426)-Parkinson's disease(K)(0.9986446)
36	OR4N4	15q11.2	2	0	6	4	33	309	413	0.1873	0	0.148026315789474	Olfactory transduction(K)(0.9986554)
37	XIAP	23q25	1	0	2	1	81	303	1232	0.1887	0	0.279605263157895	Apoptosis signaling pathway(P)(0.990619)-Apoptosis(K)(0.9963338)-Apoptosis(R)(0.9966684)-BMP receptor signaling(N)(0.9960896)-Focal adhesion(K)(0.997012)-Glypican pathway(N)(0.9903726)-IFN-gamma pathway(N)(0.999111)-NOD-like receptor signaling pathway(K)(0.9981612)-Pathways in cancer(K)(0.9977014)-TNF receptor signaling pathway(N)(0.9968894)-Ubiquitin mediated proteolysis(K)(0.9976574)-p75(NTR)-m…
38	MAOA	23p11.3	1	0	1	1	96	302	1213	0.1887	0	0.325657894736842	Biological oxidations(R)(0.998278)-Drug metabolism - cytochrome P450(K)(0.9972244)-Glycine, serine and threonine metabolism(K)(0.9981264)-Histidine metabolism(K)(0.9964686)-Metabolic pathways(K)(0.9984234)-Synaptic Transmission(R)(0.997804)-Tryptophan metabolism(K)(0.996411)
39	PIK3CA	3q26.32	2	0	24	0	1	290	2397	0.204	1	0.0888157894736842	Aldosterone-regulated sodium reabsorption(K)(0.992981)-Alpha6Beta4Integrin(C)(0.9930872)-Amoebiasis(K)(0.9967964)-Androgen-mediated signaling(N)(0.953924)-Angiopoietin receptor Tie2-mediated signaling(N)(0.9765342)-Apoptosis signaling pathway(P)(0.9813278)-B cell receptor signaling pathway(K)(0.9738416)-Bacterial invasion of epithelial cells(K)(0.9785116)-Cell surface interactions at the vascular…
40	JAK2	9p24.1	0	0	1	2	56	285	1036	0.2078	1	0.194078947368421	Adipocytokine signaling pathway(K)(0.9981408)-Chemokine signaling pathway(K)(0.9985814)-EGFR1(C)(0.996756)-Endothelins(N)(0.997166)-IFN-gamma pathway(N)(0.998987)-IL12-mediated signaling events(N)(0.9988132)-IL23-mediated signaling events(N)(0.991171)-IL6-mediated signaling events(N)(0.997153)-Inflammation mediated by chemokine and cytokine signaling pathway(P)(0.9987152)-Jak-STAT signaling pathw…
41	JUN	1p32.1	0	0	3	0	13	271	2127	0.2232	1	0.0526315789473684	AndrogenReceptor(C)(0.9920968)-Angiogenesis(P)(0.9911926)-Apoptosis signaling pathway(P)(0.9931638)-B cell receptor signaling pathway(K)(0.9761132)-BMP receptor signaling(N)(0.9896892)-Chagas disease(K)(0.9929)-EGFR1(C)(0.9975428)-Endothelins(N)(0.9717122)-Epithelial cell signaling in Helicobacter pylori infection(K)(0.9948548)-ErbB signaling pathway(K)(0.9950334)-FAS signaling pathway(P)(0.98362…
42	C3	19p13.3	1	0	3	1	55	271	550	0.2232	0	0.197368421052632	Chagas disease(K)(0.9987698)-Complement and coagulation cascades(K)(0.9988382)-Immunoregulatory interactions between a Lymphoid and a non-Lymphoid cell(R)(0.9974112)-Innate Immunity Signaling(R)(0.9965712)-Leishmaniasis(K)(0.995071)-Phagosome(K)(0.9988204)-Systemic lupus erythematosus(K)(0.998698)
43	RBMX	23q26.3	1	0	1	1	83	269	353	0.2232	0	0.282894736842105	Formation and Maturation of mRNA Transcript(R)(0.9980986)-Influenza Life Cycle(R)(0.9957866)-Spliceosome(K)(0.9988158)
44	HSD17B4	5q23.1	1	0	0	1	45	251	1259	0.2528	0	0.154605263157895	Metabolic pathways(K)(0.9978642)-Metabolism of lipids and lipoproteins(R)(0.9979142)-Peroxisome(K)(0.998678)-Primary bile acid biosynthesis(K)(0.9932176)-mechanism of gene regulation by peroxisome proliferators via ppara(B)(0.9982692)
45	NCBP2	3q29	0	0	25	0	5	247	432	0.2528	0	0.0986842105263158	HIV Life Cycle(R)(0.9965086)-Influenza Life Cycle(R)(0.9963046)-Metabolism of non-coding RNA(R)(0.9943652)-Spliceosome(K)(0.997781)-Transcription(R)(0.9982968)-Transport of Mature Transcript to Cytoplasm(R)(0.9910018)
46	MYC	8q24.21	0	2	63	0	0	246	1649	0.2528	1	0.213815789473684	Cell cycle(K)(0.9986422)-EGFR1(C)(0.9979384)-ErbB signaling pathway(K)(0.9926678)-FOXM1 transcription factor network(N)(0.9956198)-Glypican pathway(N)(0.996586)-IL2-mediated signaling events(N)(0.9852512)-IL4-mediated signaling events(N)(0.8261062)-IL6-mediated signaling events(N)(0.991296)-Jak-STAT signaling pathway(K)(0.9979378)-MAPK signaling pathway(K)(0.9985082)-Nectin adhesion pathway(N)(0.…
47	VAMP2	17p13.1	0	0	1	1	74	244	817	0.2528	0	0.25	5HT2 type receptor mediated signaling pathway(P)(0.9885562)-Glucose Regulation of Insulin Secretion(R)(0.997)-Insulin Synthesis and Secretion(R)(0.9987144)-Membrane Trafficking(R)(0.9983308)-PNAT(P)(0.9309032)-Plasma membrane estrogen receptor signaling(N)(0.9961738)-Proteogylcan syndecan-mediated signaling events(N)(0.997856)-SNARE interactions in vesicular transport(K)(0.9967416)-Salivary secre…
48	IL2RG	23q13.1	0	0	2	1	70	235	914	0.2662	0	0.240131578947368	Cytokine-cytokine receptor interaction(K)(0.9984524)-Endocytosis(K)(0.9993218)-IFN-gamma pathway(N)(0.9979456)-IL12-mediated signaling events(N)(0.9983414)-IL2-mediated signaling events(N)(0.9958944)-Jak-STAT signaling pathway(K)(0.9957662)-Primary immunodeficiency(K)(0.9972234)-TCR signaling in naive CD8+ T cells(N)(0.9965344)-il-2 receptor beta chain in t cell activation(B)(0.9927768)
49	POLA1	23p22.11	1	0	0	2	105	233	1321	0.2662	0	0.355263157894737	DNA replication(K)(0.9956802)-G1/S Transition(R)(0.9970848)-Metabolic pathways(K)(0.9982882)-Purine metabolism(K)(0.9983022)-Pyrimidine metabolism(K)(0.9950222)-S Phase(R)(0.9952778)-Telomere Maintenance(R)(0.9977906)
50	NFKB1	4q24	1	0	0	1	76	223	1846	0.279	0	0.256578947368421	Adipocytokine signaling pathway(K)(0.9989422)-Amoebiasis(K)(0.9986128)-Apoptosis(K)(0.9866972)-B cell receptor signaling pathway(K)(0.977982)-Chagas disease(K)(0.9931024)-Chemokine signaling pathway(K)(0.9976148)-Cytosolic DNA-sensing pathway(K)(0.9963982)-EPO signaling pathway(N)(0.8228122)-Epithelial cell signaling in Helicobacter pylori infection(K)(0.9891826)-FAS signaling pathway (CD95)(N)(0…
51	STT3A	11q24.2	0	0	2	0	26	222	1310	0.279	0	0.0921052631578947	Insulin Synthesis and Secretion(R)(0.998871)-Metabolic pathways(K)(0.9983526)-N-Glycan biosynthesis(K)(0.893573)-Protein processing in endoplasmic reticulum(K)(0.998214)
52	ACAT2	6q25.3	1	0	2	1	73	219	1173	0.28	0	0.253289473684211	Butanoate metabolism(K)(0.9971312)-Fatty acid metabolism(K)(0.9972454)-Lysine degradation(K)(0.9986716)-Metabolic pathways(K)(0.9994286)-Pyruvate metabolism(K)(0.9974204)-Terpenoid backbone biosynthesis(K)(0.8997926)-Tryptophan metabolism(K)(0.9983294)
53	ARHGAP6	23p22.2	0	0	5	1	106	208	202	0.2968	0	0.368421052631579	Signaling by Rho GTPases(R)(0.9988552)-adp-ribosylation factor(B)(0.9968818)-rac1 cell motility signaling pathway(B)(0.997505)-rho cell motility signaling pathway(B)(0.998933)-t cell receptor signaling pathway(B)(0.9995112)
54	GRIN2B	12p13.1	3	0	22	0	13	207	831	0.2968	0	0.125	Alzheimer's disease(K)(0.9977062)-Amyotrophic lateral sclerosis (ALS)(K)(0.9948146)-Huntington disease(P)(0.9994546)-Huntington's disease(K)(0.998653)-Long-term potentiation(K)(0.9983534)-Neuroactive ligand-receptor interaction(K)(0.9995)-Reelin signaling pathway(N)(0.9917832)-Systemic lupus erythematosus(K)(0.9975752)-nitric oxide signaling pathway(B)(0.9539372)
55	CNOT7	8p22	0	0	1	0	103	201	59	0.3032	0	0.342105263157895	RNA degradation(K)(0.9984742)
56	PTK2B	8p21.2	0	0	1	0	102	200	1219	0.3032	0	0.338815789473684	Alpha-synuclein signaling(N)(0.9913236)-Calcium signaling pathway(K)(0.9986524)-Chemokine signaling pathway(K)(0.9946166)-EGFR1(C)(0.9976398)-Endothelins(N)(0.9971026)-GnRH signaling pathway(K)(0.9958046)-IL2-mediated signaling events(N)(0.9966244)-Inflammation mediated by chemokine and cytokine signaling pathway(P)(0.9960342)-Integrin signalling pathway(P)(0.9994032)-Integrins in angiogenesis(N)…
57	PTEN	10q23.31	2	0	0	7	36	186	1456	0.33	1	0.144736842105263	Endothelins(N)(0.9955896)-Focal adhesion(K)(0.998555)-Glypican pathway(N)(0.8404246)-Hypoxia response via HIF activation(P)(0.982436)-IFN-gamma pathway(N)(0.9930404)-Inflammation mediated by chemokine and cytokine signaling pathway(P)(0.99394)-Inositol phosphate metabolism(K)(0.9943152)-Nectin adhesion pathway(N)(0.9950784)-PI3 kinase pathway(P)(0.975849)-Pathways in cancer(K)(0.9988158)-Phosphat…
58	POLR2I	19q13.12	0	1	15	0	12	185	1635	0.33	0	0.0921052631578947	DNA Repair(R)(0.9983694)-Formation and Maturation of mRNA Transcript(R)(0.9941516)-HIV Life Cycle(R)(0.9944836)-Huntington's disease(K)(0.9986112)-Influenza Life Cycle(R)(0.9986292)-Metabolic pathways(K)(0.9987462)-Purine metabolism(K)(0.9963568)-Pyrimidine metabolism(K)(0.861338)-Regulatory RNA pathways(R)(0.9965962)-Transcription(R)(0.9965302)-mRNA Processing(R)(0.9970548)
59	ADRBK2	22q11.23	2	0	0	2	67	183	946	0.33	0	0.230263157894737	Chemokine signaling pathway(K)(0.9977988)-Endocytosis(K)(0.9983946)-Heterotrimeric G-protein signaling pathway-Gi alpha and Gs alpha mediated pathway(P)(0.9980616)-Olfactory transduction(K)(0.99907)-Parkinson disease(P)(0.9988598)-Thromboxane A2 receptor signaling(N)(0.9973808)
60	KARS	16q23.1	1	0	1	0	101	180	44	0.3318	0	0.338815789473684	Aminoacyl-tRNA biosynthesis(K)(0.9992408)-tRNA Aminoacylation(R)(0.9988762)
61	ATXN3L	23p22.2	1	0	0	1	103	175	167	0.3335	0	0.345394736842105	Protein processing in endoplasmic reticulum(K)(0.9986128)
62	AMY2A	1p21.1	1	0	2	0	20	171	1202	0.3335	0	0.0723684210526316	Metabolic pathways(K)(0.9985936)-Pancreatic secretion(K)(0.9995882)-Starch and sucrose metabolism(K)(0.994575)
63	F2R	5q13.3	1	0	0	1	82	171	995	0.3335	0	0.276315789473684	Calcium signaling pathway(K)(0.998986)-Class A/1 (Rhodopsin-like receptors)(R)(0.998497)-Complement and coagulation cascades(K)(0.996005)-Endocytosis(K)(0.9992256)-Formation of Platelet plug(R)(0.9963768)-Neuroactive ligand-receptor interaction(K)(0.9986674)-Regulation of actin cytoskeleton(K)(0.9970448)-aspirin blocks signaling pathway involved in platelet activation(B)(0.9954124)-fibrinolysis p…
64	NOTCH3	19p13.12	1	0	39	0	9	167	236	0.3335	0	0.157894736842105	Alzheimer disease-presenilin pathway(P)(0.9987518)-Dorso-ventral axis formation(K)(0.996976)-Generic Transcription Pathway(R)(0.9975226)-NOTCH(C)(0.9993176)-Notch signaling pathway(K)(0.9977548)-Notch signaling pathway(P)(0.984128)
65	PAK3	23q22.3	4	0	0	1	92	167	1145	0.3335	0	0.315789473684211	Axon guidance(K)(0.9986338)-BMP receptor signaling(N)(0.998238)-ErbB signaling pathway(K)(0.995584)-Focal adhesion(K)(0.9980332)-Glypican pathway(N)(0.9953264)-IFN-gamma pathway(N)(0.9983046)-IL1-mediated signaling events(N)(0.9941536)-Plasma membrane estrogen receptor signaling(N)(0.9981282)-Ras Pathway(P)(0.9960708)-Regulation of actin cytoskeleton(K)(0.99903)-Renal cell carcinoma(K)(0.996246)-…
66	ITPR2	12p11.23	4	3	29	0	7	166	1144	0.3335	0	0.141447368421053	Alzheimer's disease(K)(0.998622)-B cell activation(P)(0.9878124)-Calcium signaling pathway(K)(0.9988482)-Endothelin signaling pathway(P)(0.9851664)-Gap junction(K)(0.992555)-Gastric acid secretion(K)(0.9919372)-GnRH signaling pathway(K)(0.9935654)-Heterotrimeric G-protein signaling pathway-Gq alpha and Go alpha mediated pathway(P)(0.9970904)-Long-term depression(K)(0.9851868)-Long-term potentiati…
67	PIGX	3q29	0	0	23	0	5	165	1304	0.3335	0	0.0921052631578947	Glycosylphosphatidylinositol(GPI)-anchor biosynthesis(K)(0.9617348)-Metabolic pathways(K)(0.9989992)-Metabolism of proteins(R)(0.998777)
68	OR2A1	NA	0	0	15	1	9	161	389	0.3376	0	0.0822368421052632	Olfactory transduction(K)(0.9991802)
69	CCNE1	19q12	0	7	45	0	6	160	877	0.3376	1	0.190789473684211	AndrogenReceptor(C)(0.999054)-BARD1 signaling events(N)(0.9972108)-Cell Cycle Checkpoints(R)(0.9935448)-Cell cycle(K)(0.9910438)-FOXM1 transcription factor network(N)(0.9948492)-ID(C)(0.9961998)-Oocyte meiosis(K)(0.9972662)-Parkinson disease(P)(0.998502)-Pathways in cancer(K)(0.9975368)-Prostate cancer(K)(0.9979978)-Regulation of retinoblastoma protein(N)(0.9950042)-Signaling events mediated by P…
70	ASAH1	8p22	0	0	0	0	104	158	1650	0.3383	0	0.342105263157895	Lysosome(K)(0.9977184)-Metabolic pathways(K)(0.998054)-Sphingolipid metabolism(K)(0.9974042)-Sphingosine 1-phosphate (S1P) pathway(N)(0.9945964)-TNF receptor signaling pathway(N)(0.9970452)-TRAIL signaling pathway(N)(0.99741)-phospholipids as signalling intermediaries(B)(0.996565)
71	OR2M2	1q44	3	0	8	0	8	155	413	0.3415	0	0.0625	Olfactory transduction(K)(0.9971792)
72	UGT2B10	4q13.2	2	0	3	1	34	152	1192	0.343	0	0.128289473684211	Drug metabolism - cytochrome P450(K)(0.9980944)-Metabolic pathways(K)(0.9987208)-Metabolism of xenobiotics by cytochrome P450(K)(0.9967956)-Porphyrin and chlorophyll metabolism(K)(0.9991864)-Retinol metabolism(K)(0.9953004)-Starch and sucrose metabolism(K)(0.9953598)-Steroid hormone biosynthesis(K)(0.9962162)
73	DMD	23p21.1	5	0	5	7	119	151	232	0.343	0	0.440789473684211	Arrhythmogenic right ventricular cardiomyopathy (ARVC)(K)(0.9975416)-Dilated cardiomyopathy(K)(0.9979448)-Hypertrophic cardiomyopathy (HCM)(K)(0.9985874)-Muscle contraction(R)(0.99701)-Viral myocarditis(K)(0.9990714)-agrin in postsynaptic differentiation(B)(0.998098)
74	ABCD1	23q28	0	0	3	0	61	147	216	0.3497	0	0.210526315789474	ABC transporters(K)(0.9984778)-Metabolism of lipids and lipoproteins(R)(0.9986888)-Peroxisome(K)(0.9972912)-Transmembrane transport of small molecules(R)(0.9936922)
75	AKT2	19q13.2	0	3	16	1	26	145	1942	0.3508	1	0.151315789473684	Adipocytokine signaling pathway(K)(0.9944232)-Apoptosis signaling pathway(P)(0.9789842)-Apoptosis(K)(0.8278134)-B cell receptor signaling pathway(K)(0.9677086)-Chagas disease(K)(0.9940286)-Chemokine signaling pathway(K)(0.9981584)-EGF receptor signaling pathway(P)(0.9759824)-Endothelin signaling pathway(P)(0.9831532)-ErbB signaling pathway(K)(0.9965642)-FAS signaling pathway(P)(0.986174)-FGF sign…
76	FIGF	23p22.2	1	0	0	1	104	143	793	0.3518	0	0.348684210526316	Cytokine-cytokine receptor interaction(K)(0.999019)-Focal adhesion(K)(0.9986998)-Formation of Platelet plug(R)(0.9978864)-Pathways in cancer(K)(0.9982584)-Renal cell carcinoma(K)(0.992908)-Signaling by VEGF(R)(0.9852282)-VEGFR3 signaling in lymphatic endothelium(N)(0.9974906)-mTOR signaling pathway(K)(0.9968918)
77	PAK1	11q14.1	0	6	13	0	5	136	1656	0.3627	0	0.0789473684210526	Alpha6Beta4Integrin(C)(0.9948088)-Angiogenesis(P)(0.9941172)-Angiopoietin receptor Tie2-mediated signaling(N)(0.9912502)-Axon guidance(K)(0.9981622)-BMP receptor signaling(N)(0.9911448)-Chemokine signaling pathway(K)(0.9974762)-EGFR1(C)(0.9980536)-Epithelial cell signaling in Helicobacter pylori infection(K)(0.9980918)-ErbB signaling pathway(K)(0.9941382)-Fc gamma R-mediated phagocytosis(K)(0.993…
78	RPL13	16q24.3	0	0	1	0	77	136	313	0.3627	0	0.256578947368421	Influenza Life Cycle(R)(0.999085)-Metabolism of proteins(R)(0.9981478)-Ribosome(K)(0.9952754)
79	HTR5A	7q36.2	2	0	8	1	9	134	557	0.3641	0	0.0657894736842105	Calcium signaling pathway(K)(0.996742)-Class A/1 (Rhodopsin-like receptors)(R)(0.997798)-Heterotrimeric G-protein signaling pathway-Gi alpha and Gs alpha mediated pathway(P)(0.9950776)-Neuroactive ligand-receptor interaction(K)(0.9992294)-Receptor-ligand complexes bind G proteins(R)(0.995467)
80	NUP43	6q25.1	0	0	0	1	71	129	512	0.3704	0	0.236842105263158	HIV Life Cycle(R)(0.9987374)-Host Interactions of HIV factors(R)(0.9967902)-Influenza Life Cycle(R)(0.999412)-M Phase(R)(0.9992152)-Metabolism of carbohydrates(R)(0.999286)-Metabolism of non-coding RNA(R)(0.9933166)-Transport of Mature Transcript to Cytoplasm(R)(0.9951278)
81	CHKB	22q13.33	0	0	1	1	95	129	1136	0.3704	0	0.319078947368421	Glycerophospholipid metabolism(K)(0.999272)-Metabolic pathways(K)(0.9980396)
82	IKBKG	23q28	0	0	4	0	64	127	1642	0.3718	0	0.223684210526316	Acute myeloid leukemia(K)(0.9618216)-Adipocytokine signaling pathway(K)(0.997106)-Apoptosis(K)(0.994674)-B cell receptor signaling pathway(K)(0.9825898)-Chagas disease(K)(0.996317)-Chemokine signaling pathway(K)(0.9989302)-Cytosolic DNA-sensing pathway(K)(0.9963376)-Epithelial cell signaling in Helicobacter pylori infection(K)(0.9963258)-Fc-epsilon receptor I signaling in mast cells(N)(0.9897018)…
83	OPRM1	6q25.2	0	0	1	1	69	122	863	0.3796	0	0.233552631578947	Class A/1 (Rhodopsin-like receptors)(R)(0.9964228)-Heterotrimeric G-protein signaling pathway-Gi alpha and Gs alpha mediated pathway(P)(0.9958394)-Heterotrimeric G-protein signaling pathway-Gq alpha and Go alpha mediated pathway(P)(0.998155)-IFN-gamma pathway(N)(0.9979376)-Neuroactive ligand-receptor interaction(K)(0.9996736)-Opioid Signalling(R)(0.9961106)
84	ASAP1	8q24.21	1	1	68	0	1	121	937	0.3796	0	0.230263157894737	Endocytosis(K)(0.9985654)-Fc gamma R-mediated phagocytosis(K)(0.998655)-Glypican pathway(N)(0.8793506)-Plasma membrane estrogen receptor signaling(N)(0.9963874)-Proteogylcan syndecan-mediated signaling events(N)(0.9982786)-TRAIL signaling pathway(N)(0.9980186)-adp-ribosylation factor(B)(0.994447)-rho cell motility signaling pathway(B)(0.9970854)
85	ALDH3A2	17p11.2	2	0	0	1	94	120	1184	0.3796	0	0.319078947368421	Fatty acid metabolism(K)(0.9960632)-Glycerolipid metabolism(K)(0.9724198)-Histidine metabolism(K)(0.9958024)-Lysine degradation(K)(0.9973696)-Metabolic pathways(K)(0.9979438)-Pyruvate metabolism(K)(0.9972322)-Tryptophan metabolism(K)(0.9968972)
86	CALR	19p13.13	0	0	26	0	11	119	731	0.3796	0	0.121710526315789	AndrogenReceptor(C)(0.9987722)-Antigen processing and presentation(K)(0.9951364)-Chagas disease(K)(0.9983512)-Influenza Life Cycle(R)(0.9977526)-Phagosome(K)(0.9981206)-Protein processing in endoplasmic reticulum(K)(0.998705)-nfat and hypertrophy of the heart (B)(0.9969166)
87	RBX1	22q13.2	0	0	0	1	87	113	1053	0.3883	0	0.289473684210526	Cell cycle(K)(0.9953544)-Circadian rhythm - mammal(K)(0.991422)-Host Interactions of HIV factors(R)(0.998886)-Hypoxic and oxygen homeostasis regulation of HIF-1-alpha(N)(0.9959266)-Nucleotide excision repair(K)(0.9967922)-Oocyte meiosis(K)(0.9982958)-Pathways in cancer(K)(0.9991208)-Protein processing in endoplasmic reticulum(K)(0.9975096)-Renal cell carcinoma(K)(0.9934788)-TGF-beta signaling pat…
88	OR13C5	9q31.1	2	0	1	0	37	112	389	0.3883	0	0.131578947368421	Olfactory transduction(K)(0.999405)
89	BCAR1	16q23.1	0	0	1	0	104	111	1128	0.3883	0	0.345394736842105	Bacterial invasion of epithelial cells(K)(0.993695)-Ceramide signaling pathway(N)(0.9869956)-Chemokine signaling pathway(K)(0.9981852)-EGFR1(C)(0.9978856)-Endothelins(N)(0.9978394)-EphrinA-EPHA pathway(N)(0.9423028)-Focal adhesion(K)(0.9961148)-Formation of Platelet plug(R)(0.9987746)-Integrin cell surface interactions(R)(0.991953)-Integrin signalling pathway(P)(0.9977954)-Integrins in angiogenes…
90	CPT1B	22q13.33	1	0	1	1	95	111	290	0.3883	0	0.319078947368421	Adipocytokine signaling pathway(K)(0.9990722)-FOXA transcription factor networks(N)(0.9931676)-Fatty acid metabolism(K)(0.995466)-Metabolism of lipids and lipoproteins(R)(0.9985976)-PPAR signaling pathway(K)(0.9976554)
91	OFD1	23p22.2	0	0	1	1	97	109	83	0.3904	0	0.325657894736842	G2/M Transition(R)(0.9984074)
92	GTF2E2	8p12	0	0	1	0	90	105	254	0.3904	0	0.299342105263158	Basal transcription factors(K)(0.9950612)-Formation and Maturation of mRNA Transcript(R)(0.9995816)-HIV Life Cycle(R)(0.9985204)-Transcription(R)(0.9988688)
93	MYH3	17p13.1	4	0	0	1	88	105	513	0.3904	0	0.302631578947368	Muscle contraction(R)(0.9969332)-Nicotinic acetylcholine receptor signaling pathway(P)(0.9972202)-Tight junction(K)(0.9971096)-Viral myocarditis(K)(0.9995644)-Wnt signaling pathway(P)(0.9995342)
94	NDUFA8	9q33.2	0	0	1	0	25	104	1332	0.3904	0	0.0855263157894737	Alzheimer's disease(K)(0.9971772)-Glucose Regulation of Insulin Secretion(R)(0.99752)-Huntington's disease(K)(0.9980764)-Metabolic pathways(K)(0.998765)-Oxidative phosphorylation(K)(0.9979648)-Parkinson's disease(K)(0.9972042)
95	OR6T1	11q24.1	1	0	2	0	24	104	389	0.3904	0	0.0888157894736842	Olfactory transduction(K)(0.9989042)
96	ADCY2	5p15.31	4	0	23	0	6	102	1202	0.3904	0	0.108552631578947	5HT1 type receptor mediated signaling pathway(P)(0.9628792)-Calcium signaling pathway(K)(0.998398)-Chemokine signaling pathway(K)(0.9976978)-Dilated cardiomyopathy(K)(0.978483)-Endothelin signaling pathway(P)(0.9715848)-Endothelins(N)(0.9970676)-Gap junction(K)(0.9929616)-Gastric acid secretion(K)(0.9913636)-GnRH signaling pathway(K)(0.9962902)-Heterotrimeric G-protein signaling pathway-Gi alpha …
97	HEXB	5q13.3	1	0	1	1	85	102	1228	0.3904	0	0.289473684210526	Amino sugar and nucleotide sugar metabolism(K)(0.9963798)-Lysosome(K)(0.9985634)-Metabolic pathways(K)(0.999072)-Other glycan degradation(K)(0.9917822)
98	PSMB10	16q22.1	0	0	0	0	96	101	437	0.3904	0	0.315789473684211	APC/C-mediated degradation of cell cycle proteins(R)(0.995787)-Apoptosis(R)(0.9986032)-Cell Cycle Checkpoints(R)(0.9962338)-G1/S Transition(R)(0.9940994)-Host Interactions of HIV factors(R)(0.998173)-Metabolism of amino acids(R)(0.9975632)-Parkinson disease(P)(0.9965216)-Proteasome(K)(0.8754872)-S Phase(R)(0.9929956)-Signaling by Wnt(R)(0.9966772)
99	H2BFWT	23q22.2	1	0	1	1	78	98	139	0.3931	0	0.266447368421053	Systemic lupus erythematosus(K)(0.9981996)
100	OR13H1	23q26.2	0	0	1	1	87	97	389	0.3931	0	0.292763157894737	Olfactory transduction(K)(0.99858)
101	GSTT1	22q11.23	0	0	0	41	52	96	113	0.3931	0	0.305921052631579	Drug metabolism - cytochrome P450(K)(0.9958018)-Glutathione metabolism(K)(0.998743)-Metabolism of xenobiotics by cytochrome P450(K)(0.9984502)
102	F9	23q27.1	1	0	7	1	69	95	278	0.3931	0	0.256578947368421	Complement and coagulation cascades(K)(0.9981686)-Formation of Fibrin Clot (Clotting Cascade)(R)(0.996999)-Metabolism of proteins(R)(0.9988926)-intrinsic prothrombin activation pathway(B)(0.9974272)
103	BRCA1	17q21.31	8	0	0	1	80	94	535	0.3931	1	0.282894736842105	Androgen-mediated signaling(N)(0.979302)-AndrogenReceptor(C)(0.9985206)-BARD1 signaling events(N)(0.994237)-DNA Repair(R)(0.997739)-FOXA transcription factor networks(N)(0.9925856)-Signaling by Aurora kinases(N)(0.9896302)-Ubiquitin mediated proteolysis(K)(0.9991446)-atm signaling pathway(B)(0.98765)-cell cycle: g2/m checkpoint(B)(0.9946924)-role of brca1 brca2 and atr in cancer susceptibility(B)…
104	LSM6	4q31.22	0	0	1	1	52	92	180	0.3931	0	0.177631578947368	RNA degradation(K)(0.9989746)-Spliceosome(K)(0.9989846)
105	WNT2B	1p13.2	1	0	1	0	10	92	720	0.3931	0	0.0394736842105263	Alzheimer disease-presenilin pathway(P)(0.998332)-Hedgehog signaling pathway(K)(0.98634)-Melanogenesis(K)(0.9979678)-Pathways in cancer(K)(0.9993358)-Wnt signaling pathway(K)(0.9986966)-Wnt signaling pathway(P)(0.9982302)
106	PDHA1	23p22.12	0	0	0	1	97	90	1243	0.3931	0	0.322368421052632	Butanoate metabolism(K)(0.9956118)-Glucose Regulation of Insulin Secretion(R)(0.9989422)-Metabolic pathways(K)(0.9992796)-Metabolism of carbohydrates(R)(0.9974322)-Pyruvate metabolism(K)(0.997768)-Regulation of pyruvate dehydrogenase complex (PDC)(R)(0.995913)-Valine, leucine and isoleucine biosynthesis(K)(0.997316)
107	TFRC	3q29	3	0	21	0	4	90	555	0.3931	1	0.0921052631578947	Endocytosis(K)(0.999448)-FOXA transcription factor networks(N)(0.977948)-Hematopoietic cell lineage(K)(0.9982592)-Hypoxic and oxygen homeostasis regulation of HIF-1-alpha(N)(0.9978554)-Phagosome(K)(0.9983432)
108	CASP3	4q35.1	0	0	0	1	84	88	1908	0.3931	0	0.279605263157895	Alpha6Beta4Integrin(C)(0.9912824)-Alzheimer's disease(K)(0.9984444)-Amoebiasis(K)(0.994354)-Amyotrophic lateral sclerosis (ALS)(K)(0.9956716)-Apoptosis signaling pathway(P)(0.9823248)-Apoptosis(K)(0.9671612)-Apoptosis(R)(0.9984618)-BMP receptor signaling(N)(0.9961718)-Endothelins(N)(0.9900334)-Epithelial cell signaling in Helicobacter pylori infection(K)(0.9943728)-FAS signaling pathway (CD95)(N)…
109	NR0B1	23p21.2	0	0	1	2	107	88	151	0.3931	0	0.361842105263158	Androgen-mediated signaling(N)(0.9892336)-NR transcription pathway(R)(0.9978672)
110	ELK1	23p11.23	2	0	3	0	75	87	1404	0.3931	0	0.263157894736842	Angiopoietin receptor Tie2-mediated signaling(N)(0.9933386)-EGFR1(C)(0.997357)-Endometrial cancer(K)(0.9907606)-ErbB signaling pathway(K)(0.9953114)-Focal adhesion(K)(0.998103)-GnRH signaling pathway(K)(0.99414)-ID(C)(0.9945086)-Insulin signaling pathway(K)(0.9979274)-Leishmaniasis(K)(0.9976254)-MAPK signaling pathway(K)(0.9988226)-Oxidative stress response(P)(0.9816818)-Parkinson disease(P)(0.99…
111	EPHX2	8p21.1	1	0	1	1	99	86	1176	0.3931	0	0.335526315789474	Arachidonic acid metabolism(K)(0.9986534)-Metabolic pathways(K)(0.9990492)-Peroxisome(K)(0.9981302)
112	ACTN4	19q13.2	0	2	24	1	20	85	860	0.3931	0	0.154605263157895	Adherens junction(K)(0.9955904)-Amoebiasis(K)(0.9927178)-Arrhythmogenic right ventricular cardiomyopathy (ARVC)(K)(0.9965802)-Focal adhesion(K)(0.9984782)-Formation of Platelet plug(R)(0.998705)-Integrin signalling pathway(P)(0.9976226)-Leukocyte transendothelial migration(K)(0.9947666)-Regulation of actin cytoskeleton(K)(0.9993794)-Systemic lupus erythematosus(K)(0.9975904)-Tight junction(K)(0.9…
113	NRAS	1p13.2	2	0	1	0	10	85	1923	0.3931	1	0.0427631578947368	Axon guidance(K)(0.9985298)-B cell receptor signaling pathway(K)(0.9072542)-Cell surface interactions at the vascular wall(R)(0.998645)-Chemokine signaling pathway(K)(0.9983014)-EGFR1(C)(0.9962934)-ErbB signaling pathway(K)(0.8751256)-GnRH signaling pathway(K)(0.9914676)-IL2-mediated signaling events(N)(0.9917252)-Insulin signaling pathway(K)(0.9982418)-Integrin signalling pathway(P)(0.9943816)-I…
114	OR4K1	14q11.2	1	0	4	0	25	85	413	0.3931	0	0.0986842105263158	Olfactory transduction(K)(0.999666)
115	CUL1	7q36.1	0	0	9	1	5	83	983	0.398	0	0.0493421052631579	Cell cycle(K)(0.9930556)-Circadian rhythm - mammal(K)(0.9961312)-G1/S Transition(R)(0.860269)-NOTCH(C)(0.9979654)-Oocyte meiosis(K)(0.9968946)-Parkinson disease(P)(0.9939178)-Protein processing in endoplasmic reticulum(K)(0.9987244)-TGF-beta signaling pathway(K)(0.9944088)-TGFBR(C)(0.996142)-TNF alpha/NF-kB(C)(0.997733)-Ubiquitin mediated proteolysis(K)(0.9990658)-Wnt signaling pathway(K)(0.99815…
116	MET	7q31.2	4	0	7	0	11	82	1344	0.3987	1	0.0723684210526316	Adherens junction(K)(0.9984174)-Alpha6Beta4Integrin(C)(0.9923636)-Axon guidance(K)(0.9969782)-Bacterial invasion of epithelial cells(K)(0.9955914)-Cytokine-cytokine receptor interaction(K)(0.99898)-Endocytosis(K)(0.9990874)-Epithelial cell signaling in Helicobacter pylori infection(K)(0.9972728)-FAS signaling pathway (CD95)(N)(0.9959612)-Focal adhesion(K)(0.9982488)-Malaria(K)(0.9921704)-Pathways…
117	VAV1	19p13.3	1	0	4	1	63	79	1373	0.4082	0	0.226973684210526	B cell activation(P)(0.9832112)-B cell receptor signaling pathway(K)(0.9923532)-Chemokine signaling pathway(K)(0.998933)-EGFR1(C)(0.995656)-Fc epsilon RI signaling pathway(K)(0.9886774)-Fc gamma R-mediated phagocytosis(K)(0.9966734)-Fc-epsilon receptor I signaling in mast cells(N)(0.9860014)-Focal adhesion(K)(0.9959196)-Glypican pathway(N)(0.9945726)-IL6-mediated signaling events(N)(0.9954494)-In…
118	GNAS	NA	2	0	15	0	4	78	1504	0.4082	1	0.0690789473684211	Amoebiasis(K)(0.9953462)-Calcium signaling pathway(K)(0.9974788)-Chagas disease(K)(0.9971934)-Endothelin signaling pathway(P)(0.9863528)-Endothelins(N)(0.9331554)-Gap junction(K)(0.9916372)-Gastric acid secretion(K)(0.9917678)-Glypican pathway(N)(0.9268994)-Heterotrimeric G-protein signaling pathway-Gi alpha and Gs alpha mediated pathway(P)(0.9924324)-Long-term depression(K)(0.988801)-Melanogenes…
119	GNB1	1p36.33	0	0	2	0	30	77	1721	0.4082	0	0.105263157894737	Androgen-mediated signaling(N)(0.9510802)-Chemokine signaling pathway(K)(0.9964502)-Formation of Platelet plug(R)(0.9978248)-Glypican pathway(N)(0.9334728)-Heterotrimeric G-protein signaling pathway-Gq alpha and Go alpha mediated pathway(P)(0.9976894)-Olfactory Signaling Pathway(R)(0.995068)-Opioid Signalling(R)(0.9862726)-Phototransduction(K)(0.9913606)-Plasma membrane estrogen receptor signalin…
120	CACNA1A	19p13.13	4	2	35	0	16	77	785	0.4082	0	0.184210526315789	Calcium signaling pathway(K)(0.9986426)-Glucose Regulation of Insulin Secretion(R)(0.9975368)-Heterotrimeric G-protein signaling pathway-Gq alpha and Go alpha mediated pathway(P)(0.9969996)-Long-term depression(K)(0.9971174)-MAPK signaling pathway(K)(0.9977884)-Synaptic Transmission(R)(0.9984418)-Taste transduction(K)(0.9966654)-Type II diabetes mellitus(K)(0.9967152)-pkc-catalyzed phosphorylatio…
121	RPA4	23q21.33	0	0	1	1	92	74	172	0.4158	0	0.309210526315789	DNA Replication(R)(0.9932898)-DNA replication(K)(0.986798)-G1/S Transition(R)(0.9989614)-Homologous recombination(K)(0.997231)-Mismatch repair(K)(0.996533)-Nucleotide excision repair(K)(0.9984274)
122	NDUFC2	11q14.1	0	5	18	0	4	74	1332	0.4158	0	0.0888157894736842	Alzheimer's disease(K)(0.9981488)-Glucose Regulation of Insulin Secretion(R)(0.9959622)-Huntington's disease(K)(0.9995154)-Metabolic pathways(K)(0.9975834)-Oxidative phosphorylation(K)(0.9953558)-Parkinson's disease(K)(0.99665)
123	TUBB4	19p13.3	2	0	1	1	54	73	641	0.4171	0	0.190789473684211	G2/M Transition(R)(0.9963748)-Gap junction(K)(0.9963976)-Hedgehog signaling pathway(P)(0.9937094)-Huntington disease(P)(0.9990862)-Metabolism of proteins(R)(0.9989686)-Pathogenic Escherichia coli infection(K)(0.997721)-Phagosome(K)(0.9987742)
124	SMC1A	23p11.22	4	0	0	1	81	70	532	0.4302	0	0.276315789473684	Cell cycle(K)(0.995132)-Formation and Maturation of mRNA Transcript(R)(0.9956872)-Influenza Life Cycle(R)(0.9987514)-M Phase(R)(0.9978466)-Oocyte meiosis(K)(0.9982292)
125	GABARAPL2	16q23.1	1	0	1	0	104	69	35	0.4308	0	0.348684210526316	Regulation of autophagy(K)(0.9977496)
126	ARSA	22q13.33	0	0	1	1	103	68	154	0.4308	0	0.345394736842105	Lysosome(K)(0.9983854)-Sphingolipid metabolism(K)(0.9974886)
127	NLGN4X	23p22.31	0	0	1	2	107	68	135	0.4308	0	0.361842105263158	Cell adhesion molecules (CAMs)(K)(0.9987292)
128	IKBKB	8p11.21	1	0	10	0	19	67	1785	0.4333	0	0.0986842105263158	Adipocytokine signaling pathway(K)(0.9938832)-Apoptosis signaling pathway(P)(0.988491)-Apoptosis(K)(0.9828236)-B cell receptor signaling pathway(K)(0.9901676)-Chagas disease(K)(0.9940452)-Chemokine signaling pathway(K)(0.9991112)-Cytosolic DNA-sensing pathway(K)(0.9956324)-Epithelial cell signaling in Helicobacter pylori infection(K)(0.9979658)-Fc-epsilon receptor I signaling in mast cells(N)(0.8…
129	TGFBR1	9q22.33	0	0	1	0	32	65	1580	0.4385	0	0.108552631578947	Adherens junction(K)(0.9948938)-Chagas disease(K)(0.9982178)-Chronic myeloid leukemia(K)(0.8889574)-Cytokine-cytokine receptor interaction(K)(0.9982114)-Endocytosis(K)(0.9983822)-Glypican pathway(N)(0.996743)-IFN-gamma pathway(N)(0.9975652)-MAPK signaling pathway(K)(0.9972156)-Pathways in cancer(K)(0.9987448)-TGF-beta signaling pathway(K)(0.9978608)-TGF-beta signaling pathway(P)(0.9948932)-TGFBR(…
130	GPAA1	8q24.3	0	0	44	0	2	65	1304	0.4385	0	0.151315789473684	Glycosylphosphatidylinositol(GPI)-anchor biosynthesis(K)(0.9693374)-Metabolic pathways(K)(0.9986702)-Metabolism of proteins(R)(0.9994366)
131	GRPR	23p22.2	2	0	0	1	102	63	491	0.4418	0	0.345394736842105	Calcium signaling pathway(K)(0.9975666)-Class A/1 (Rhodopsin-like receptors)(R)(0.9981084)-Neuroactive ligand-receptor interaction(K)(0.9990282)-Receptor-ligand complexes bind G proteins(R)(0.9958824)
132	SARS2	19q13.2	1	2	25	1	20	62	41	0.4418	0	0.161184210526316	Aminoacyl-tRNA biosynthesis(K)(0.999409)
133	FASLG	1q24.3	0	0	3	0	2	62	1554	0.4418	0	0.0164473684210526	Apoptosis(K)(0.9153662)-Apoptosis(R)(0.9951362)-Chagas disease(K)(0.9963348)-Cytokine-cytokine receptor interaction(K)(0.9980498)-Endothelins(N)(0.907953)-FAS signaling pathway(P)(0.9732166)-FoxO family signaling(N)(0.96023)-Glypican pathway(N)(0.8206024)-IL2-mediated signaling events(N)(0.9467236)-MAPK signaling pathway(K)(0.9981566)-Natural killer cell mediated cytotoxicity(K)(0.99759)-Neurotro…
134	MAFA	8q24.3	0	0	48	0	2	61	119	0.4418	0	0.164473684210526	Insulin Synthesis and Secretion(R)(0.9988778)-Maturity onset diabetes of the young(K)(0.8740066)-Regulation of beta-cell development(R)(0.9964188)-Type II diabetes mellitus(K)(0.9988564)
135	UCKL1	20q13.33	0	0	31	0	0	61	1136	0.4418	0	0.101973684210526	Drug metabolism - other enzymes(K)(0.9605056)-Metabolic pathways(K)(0.998729)-Pyrimidine metabolism(K)(0.9972726)
136	PPP3CC	8p21.3	1	0	0	0	106	61	1612	0.4418	0	0.348684210526316	Alzheimer's disease(K)(0.9944314)-Amyotrophic lateral sclerosis (ALS)(K)(0.9970198)-Apoptosis(K)(0.993144)-Apoptosis(R)(0.9981174)-Axon guidance(K)(0.9961542)-B cell receptor signaling pathway(K)(0.992981)-Calcium signaling pathway(K)(0.9989996)-Glypican pathway(N)(0.9973046)-Long-term potentiation(K)(0.983565)-MAPK signaling pathway(K)(0.9979946)-Natural killer cell mediated cytotoxicity(K)(0.99…
137	IL6	7p15.3	0	0	6	0	32	60	1052	0.4418	0	0.125	Amoebiasis(K)(0.9982908)-Chagas disease(K)(0.9981526)-Cytokine-cytokine receptor interaction(K)(0.997551)-Cytosolic DNA-sensing pathway(K)(0.9978728)-FAS signaling pathway (CD95)(N)(0.9940462)-Graft-versus-host disease(K)(0.9959434)-Hematopoietic cell lineage(K)(0.9980084)-Hypertrophic cardiomyopathy (HCM)(K)(0.998391)-IL12-mediated signaling events(N)(0.9977464)-IL6-mediated signaling events(N)(…
138	MMP1	11q22.2	1	1	5	0	21	60	690	0.4418	0	0.0921052631578947	Alzheimer disease-presenilin pathway(P)(0.998531)-Cell surface interactions at the vascular wall(R)(0.9989424)-Endothelins(N)(0.997264)-PPAR signaling pathway(K)(0.9986368)-Pathways in cancer(K)(0.998478)-Plasminogen activating cascade(P)(0.9960248)-Regulation of IGF Activity by IGFBP(R)(0.9952344)
139	PRLR	5p13.2	2	0	19	0	1	60	621	0.4418	0	0.0723684210526316	Cytokine-cytokine receptor interaction(K)(0.9979988)-Jak-STAT signaling pathway(K)(0.9970632)-Neuroactive ligand-receptor interaction(K)(0.9988496)-Signaling events mediated by PTP1B(N)(0.9976702)
140	HLA-G	6p21.33	3	0	0	0	0	59	720	0.4419	0	0.00986842105263158	Cell adhesion molecules (CAMs)(K)(0.996352)-Endocytosis(K)(0.998333)-Immunoregulatory interactions between a Lymphoid and a non-Lymphoid cell(R)(0.997016)-Natural killer cell mediated cytotoxicity(K)(0.9977262)-Phagosome(K)(0.9981844)
141	OR2T33	1q44	1	0	8	0	9	59	413	0.4419	0	0.0592105263157895	Olfactory transduction(K)(0.9985988)
142	RPS23	5q14.2	0	0	0	1	84	58	313	0.4433	0	0.279605263157895	Influenza Life Cycle(R)(0.9988842)-Metabolism of proteins(R)(0.9997722)-Ribosome(K)(0.9978922)
143	STAT3	17q21.2	1	0	0	1	81	57	1408	0.4433	0	0.273026315789474	Adipocytokine signaling pathway(K)(0.9981756)-AndrogenReceptor(C)(0.9971842)-Angiogenesis(P)(0.991845)-Chemokine signaling pathway(K)(0.9949294)-EGF receptor signaling pathway(P)(0.9897224)-EGFR1(C)(0.9979576)-IL12-mediated signaling events(N)(0.9976506)-IL2-mediated signaling events(N)(0.9966274)-IL23-mediated signaling events(N)(0.97457)-IL6-mediated signaling events(N)(0.9948332)-Inflammation …
144	MED14	23p11.4	0	0	1	1	102	57	33	0.4433	0	0.342105263157895	Generic Transcription Pathway(R)(0.9988174)
145	HCRTR1	1p35.2	1	0	3	0	21	57	351	0.4433	0	0.0822368421052632	Class A/1 (Rhodopsin-like receptors)(R)(0.9987032)-Neuroactive ligand-receptor interaction(K)(0.9988024)
146	MTAP	9p21.3	0	0	0	2	35	56	1121	0.4451	0	0.121710526315789	Metabolic pathways(K)(0.9996848)
147	XRCC6	22q13.2	1	0	0	0	82	55	421	0.4451	0	0.273026315789474	Androgen-mediated signaling(N)(0.9769212)-BARD1 signaling events(N)(0.9957468)-DNA Repair(R)(0.9963204)-HIV Life Cycle(R)(0.9984886)-Non-homologous end-joining(K)(0.9869344)-Regulation of Telomerase(N)(0.9963258)-Signaling events mediated by HDAC Class I(N)(0.9990442)-telomeres telomerase cellular aging and immortality(B)(0.9970242)
148	TAF1	23q13.1	4	0	2	1	72	55	330	0.4451	0	0.256578947368421	Basal transcription factors(K)(0.9945744)-Formation and Maturation of mRNA Transcript(R)(0.9980304)-HIV Life Cycle(R)(0.9981034)-Regulation of retinoblastoma protein(N)(0.997473)-Transcription(R)(0.9974048)-hypoxia and p53 in the cardiovascular system(B)(0.9973144)
149	PKLR	1q22	1	0	7	0	0	55	1503	0.4451	0	0.0263157894736842	FOXA transcription factor networks(N)(0.987121)-Glucose Regulation of Insulin Secretion(R)(0.9964256)-Insulin signaling pathway(K)(0.997386)-Metabolic pathways(K)(0.9990512)-Metabolism of carbohydrates(R)(0.998933)-Purine metabolism(K)(0.999185)
150	POLE	12q24.33	2	0	2	0	22	54	1391	0.4451	0	0.0855263157894737	Base excision repair(K)(0.998227)-DNA Repair(R)(0.9984184)-DNA replication(K)(0.9966078)-G1/S Transition(R)(0.9972198)-Metabolic pathways(K)(0.998645)-Nucleotide excision repair(K)(0.9824424)-Purine metabolism(K)(0.9988978)-S Phase(R)(0.995583)-Telomere Maintenance(R)(0.9981632)
151	OR8S1	12q13.11	0	0	1	0	11	54	389	0.4451	0	0.0394736842105263	Olfactory transduction(K)(0.9986762)
152	GRIN2A	16p13.2	3	0	4	1	27	53	853	0.4451	0	0.111842105263158	Alzheimer's disease(K)(0.9974782)-Amyotrophic lateral sclerosis (ALS)(K)(0.9965774)-Calcium signaling pathway(K)(0.9967658)-Huntington disease(P)(0.998994)-Long-term potentiation(K)(0.9931122)-Metabotropic glutamate receptor group III pathway(P)(0.9846064)-Neuroactive ligand-receptor interaction(K)(0.9981916)-Reelin signaling pathway(N)(0.9980502)-Systemic lupus erythematosus(K)(0.998686)
153	NDUFB9	8q24.13	1	0	58	0	2	53	1332	0.4451	0	0.197368421052632	Alzheimer's disease(K)(0.9990006)-Glucose Regulation of Insulin Secretion(R)(0.99577)-Huntington's disease(K)(0.9984188)-Metabolic pathways(K)(0.9985756)-Oxidative phosphorylation(K)(0.995683)-Parkinson's disease(K)(0.9980936)
154	DNM2	19p13.2	1	0	22	0	18	52	767	0.4451	0	0.134868421052632	Bacterial invasion of epithelial cells(K)(0.9968288)-Endocytosis(K)(0.999357)-Fc gamma R-mediated phagocytosis(K)(0.997705)-Gap junction trafficking and regulation(R)(0.993424)-Membrane Trafficking(R)(0.9944006)-Metabolism of nitric oxide(R)(0.9951996)-Nectin adhesion pathway(N)(0.9978428)-Plasma membrane estrogen receptor signaling(N)(0.9975626)-Proteogylcan syndecan-mediated signaling events(N)…
155	GPR83	11q21	0	0	6	0	19	52	272	0.4451	0	0.0822368421052632	Neuroactive ligand-receptor interaction(K)(0.997952)
156	LPL	8p21.3	1	0	1	0	104	52	385	0.4451	0	0.345394736842105	Alzheimer's disease(K)(0.9991584)-Glycerolipid metabolism(K)(0.998053)-Metabolism of lipids and lipoproteins(R)(0.9980722)-PPAR signaling pathway(K)(0.9978524)-mechanism of gene regulation by peroxisome proliferators via ppara(B)(0.9968412)
157	OR1D2	17p13.3	1	0	3	1	79	52	413	0.4451	0	0.276315789473684	Olfactory transduction(K)(0.9982504)
158	HDAC1	1p35.1	1	0	3	0	20	51	1704	0.4451	0	0.0789473684210526	Androgen-mediated signaling(N)(0.9578688)-AndrogenReceptor(C)(0.9948534)-Cell cycle(K)(0.9971934)-EGFR1(C)(0.99692)-Glypican pathway(N)(0.991632)-Huntington's disease(K)(0.998046)-IFN-gamma pathway(N)(0.9933124)-NOTCH(C)(0.9933638)-Notch signaling pathway(K)(0.9950114)-Pathways in cancer(K)(0.9982486)-Regulation of Telomerase(N)(0.9976856)-Regulation of retinoblastoma protein(N)(0.9734906)-Retino…
159	SNRPA	19q13.2	1	0	12	1	31	51	353	0.4451	0	0.148026315789474	Formation and Maturation of mRNA Transcript(R)(0.9980434)-Influenza Life Cycle(R)(0.998632)-Spliceosome(K)(0.9986616)
160	RHOA	3p21.31	2	0	0	0	8	50	2226	0.4451	0	0.0328947368421053	Alpha6Beta4Integrin(C)(0.9636254)-Angiogenesis(P)(0.9863222)-Axon guidance(K)(0.9980854)-Bacterial invasion of epithelial cells(K)(0.981825)-Chemokine signaling pathway(K)(0.998719)-Endocytosis(K)(0.9974328)-Focal adhesion(K)(0.960134)-Glypican pathway(N)(0.8531714)-Heterotrimeric G-protein signaling pathway-Gq alpha and Go alpha mediated pathway(P)(0.9962482)-IL2-mediated signaling events(N)(0.9…
161	TTN	2q31.2	53	0	3	1	1	50	134	0.4451	0	0.1875	Dilated cardiomyopathy(K)(0.9964366)-Further platelet releasate(R)(0.9972596)-Hypertrophic cardiomyopathy (HCM)(K)(0.9963038)-Muscle contraction(R)(0.9985896)
162	C8B	1p32.2	1	0	4	0	13	49	380	0.4451	0	0.0592105263157895	Amoebiasis(K)(0.9988554)-Complement and coagulation cascades(K)(0.9994592)-Innate Immunity Signaling(R)(0.995334)-Prion diseases(K)(0.9978658)-Systemic lupus erythematosus(K)(0.998566)
163	ITGA6	2q31.1	1	1	3	1	1	49	1026	0.4451	0	0.0230263157894737	Alpha6Beta4Integrin(C)(0.9589322)-Arrhythmogenic right ventricular cardiomyopathy (ARVC)(K)(0.8624204)-Cell adhesion molecules (CAMs)(K)(0.9986226)-Cell surface interactions at the vascular wall(R)(0.9963982)-Dilated cardiomyopathy(K)(0.9890514)-Focal adhesion(K)(0.9647418)-Hematopoietic cell lineage(K)(0.9961446)-Hypertrophic cardiomyopathy (HCM)(K)(0.994342)-Inflammation mediated by chemokine a…
164	ADORA2A	22q11.23	0	0	0	1	66	49	677	0.4451	0	0.220394736842105	Calcium signaling pathway(K)(0.9976728)-Heterotrimeric G-protein signaling pathway-Gi alpha and Gs alpha mediated pathway(P)(0.9986072)-Heterotrimeric G-protein signaling pathway-Gq alpha and Go alpha mediated pathway(P)(0.9977488)-Neuroactive ligand-receptor interaction(K)(0.9983696)-Signalling by NGF(R)(0.9987668)-Vascular smooth muscle contraction(K)(0.9970688)
165	DERL1	8q24.13	0	0	48	0	3	48	216	0.4451	0	0.167763157894737	Amyotrophic lateral sclerosis (ALS)(K)(0.9975844)-Protein processing in endoplasmic reticulum(K)(0.9978358)
166	RBBP7	23p22.2	0	0	0	1	102	48	726	0.4451	0	0.338815789473684	EGFR1(C)(0.9983392)-Glypican pathway(N)(0.9987484)-IFN-gamma pathway(N)(0.9995516)-Regulation of Telomerase(N)(0.9991496)-Signaling events mediated by HDAC Class I(N)(0.995844)-Signaling events mediated by the Hedgehog family(N)(0.995843)
167	HRH3	20q13.33	0	0	26	0	0	48	461	0.4451	0	0.0855263157894737	Class A/1 (Rhodopsin-like receptors)(R)(0.9969992)-Heterotrimeric G-protein signaling pathway-Gi alpha and Gs alpha mediated pathway(P)(0.9984738)-Neuroactive ligand-receptor interaction(K)(0.998931)-Receptor-ligand complexes bind G proteins(R)(0.9955946)
168	PAH	12q23.2	3	0	0	0	21	47	1179	0.4451	0	0.0789473684210526	Metabolic pathways(K)(0.9991528)-Metabolism of amino acids(R)(0.9973378)
169	ABCB7	23q13.3	1	0	1	1	88	47	44	0.4451	0	0.299342105263158	ABC transporters(K)(0.9980528)
170	TUBGCP6	22q13.33	0	0	1	1	101	47	83	0.4451	0	0.338815789473684	G2/M Transition(R)(0.9990638)
171	CD4	12p13.31	0	0	21	0	8	47	1235	0.4451	0	0.0953947368421053	Antigen processing and presentation(K)(0.9967746)-Cell adhesion molecules (CAMs)(K)(0.9989928)-Glypican pathway(N)(0.96775)-HIV Life Cycle(R)(0.9983662)-Hematopoietic cell lineage(K)(0.9976838)-Host Interactions of HIV factors(R)(0.9981556)-IL12-mediated signaling events(N)(0.9950638)-IL23-mediated signaling events(N)(0.991201)-Plasma membrane estrogen receptor signaling(N)(0.9970074)-Primary imm…
172	EXOSC6	16q22.1	0	0	1	0	95	47	59	0.4451	0	0.315789473684211	RNA degradation(K)(0.9979426)
173	RPA3	7p21.3	0	0	2	0	41	46	276	0.4484	0	0.141447368421053	Cell Cycle Checkpoints(R)(0.9995134)-DNA Repair(R)(0.9983522)-DNA replication(K)(0.9876812)-G1/S Transition(R)(0.9958886)-Homologous recombination(K)(0.9963476)-Mismatch repair(K)(0.9946354)-Nucleotide excision repair(K)(0.9948734)-S Phase(R)(0.9778528)-Telomere Maintenance(R)(0.9983694)
174	CHST7	23p11.3	0	0	4	0	84	45	22	0.4484	0	0.289473684210526	Glycosaminoglycan biosynthesis - chondroitin sulfate(K)(0.9991766)
175	HSPA8	11q24.1	0	0	2	0	24	45	1264	0.4484	0	0.0855263157894737	Antigen processing and presentation(K)(0.998037)-Endocytosis(K)(0.9966786)-Glypican pathway(N)(0.894485)-IFN-gamma pathway(N)(0.9961468)-MAPK signaling pathway(K)(0.9981058)-Membrane Trafficking(R)(0.995478)-Parkinson disease(P)(0.99445)-Protein processing in endoplasmic reticulum(K)(0.9983132)-Spliceosome(K)(0.9983718)-TGFBR(C)(0.9984824)
176	DDX3X	23p11.4	1	0	2	1	102	45	189	0.4484	0	0.345394736842105	RIG-I-like receptor signaling pathway(K)(0.9984856)-TNF alpha/NF-kB(C)(0.9965476)
177	GLUD2	23q24	0	0	0	1	83	44	1153	0.4484	0	0.276315789473684	Alanine, aspartate and glutamate metabolism(K)(0.9943334)-Metabolic pathways(K)(0.997591)-Nitrogen metabolism(K)(0.996826)-Proximal tubule bicarbonate reclamation(K)(0.997419)
178	SSR4	23q28	0	0	3	0	60	44	200	0.4484	0	0.207236842105263	Insulin Synthesis and Secretion(R)(0.9980952)-Protein processing in endoplasmic reticulum(K)(0.9986556)
179	CLTCL1	22q11.21	4	0	0	1	56	44	720	0.4484	1	0.200657894736842	Bacterial invasion of epithelial cells(K)(0.9962938)-Endocytosis(K)(0.9988422)-Gap junction trafficking and regulation(R)(0.9922236)-Heterotrimeric G-protein signaling pathway-Gi alpha and Gs alpha mediated pathway(P)(0.9975292)-Heterotrimeric G-protein signaling pathway-Gq alpha and Go alpha mediated pathway(P)(0.9963414)-Huntington's disease(K)(0.9980562)-Lysosome(K)(0.9973624)
180	STX10	19p13.13	0	2	30	0	9	44	40	0.4484	0	0.134868421052632	Botulinum neurotoxicity(R)(0.9952676)-SNARE interactions in vesicular transport(K)(0.9984878)
181	CYP2B6	19q13.2	1	0	7	1	41	44	1179	0.4484	0	0.164473684210526	Arachidonic acid metabolism(K)(0.9978756)-Biological oxidations(R)(0.9970894)-Drug metabolism - cytochrome P450(K)(0.9946802)-Metabolic pathways(K)(0.9986344)-Metabolism of xenobiotics by cytochrome P450(K)(0.9958172)-Retinol metabolism(K)(0.9968274)
182	TNFRSF10A	8p21.3	1	0	1	0	106	43	732	0.4502	0	0.355263157894737	Apoptosis signaling pathway(P)(0.9965632)-Apoptosis(K)(0.9972752)-Cytokine-cytokine receptor interaction(K)(0.9989976)-KitReceptor(C)(0.9988268)-Natural killer cell mediated cytotoxicity(K)(0.9991348)-TRAIL signaling pathway(N)(0.9979928)-p53 pathway(P)(0.99803)
183	TMLHE	23q28	1	0	1	2	83	42	44	0.4502	0	0.282894736842105	Lysine degradation(K)(0.999354)
184	BIRC2	11q22.2	0	0	5	0	20	42	1403	0.4502	0	0.0822368421052632	Apoptosis(K)(0.9940698)-Apoptosis(R)(0.9978752)-Focal adhesion(K)(0.9992862)-Glypican pathway(N)(0.8065192)-IL12-mediated signaling events(N)(0.9932262)-IL2-mediated signaling events(N)(0.9927694)-IL23-mediated signaling events(N)(0.9811494)-NOD-like receptor signaling pathway(K)(0.9950438)-Pathways in cancer(K)(0.9984782)-Signaling by Aurora kinases(N)(0.9815408)-Signaling events regulated by Re…
185	SNRPB	20p13	1	0	10	1	11	42	502	0.4502	0	0.0756578947368421	Formation and Maturation of mRNA Transcript(R)(0.9977408)-Influenza Life Cycle(R)(0.999454)-Metabolism of non-coding RNA(R)(0.9805256)-Spliceosome(K)(0.9960592)-Systemic lupus erythematosus(K)(0.9973972)
186	MAPK10	4q21.3	0	0	2	1	64	42	1607	0.4502	0	0.220394736842105	Adipocytokine signaling pathway(K)(0.9949052)-Alzheimer disease-amyloid secretase pathway(P)(0.9960726)-Angiogenesis(P)(0.9954498)-Apoptosis signaling pathway(P)(0.997668)-B cell activation(P)(0.9876104)-Chagas disease(K)(0.9952816)-EGF receptor signaling pathway(P)(0.982596)-Epithelial cell signaling in Helicobacter pylori infection(K)(0.9962958)-ErbB signaling pathway(K)(0.974624)-FAS signaling…
187	ATP5G1	17q21.32	0	0	2	0	36	42	1338	0.4502	0	0.125	Alzheimer's disease(K)(0.9984988)-Glucose Regulation of Insulin Secretion(R)(0.996458)-Huntington's disease(K)(0.9982122)-Metablism of nucleotides(R)(0.9979608)-Metabolic pathways(K)(0.9986398)-Oxidative phosphorylation(K)(0.9945518)-Parkinson's disease(K)(0.998092)
188	CENPT	16q22.1	0	0	0	0	95	42	96	0.4502	0	0.3125	M Phase(R)(0.9984958)
189	POLR3A	10q22.3	0	0	5	0	7	41	1344	0.4502	0	0.0394736842105263	Cytosolic DNA-sensing pathway(K)(0.996283)-Metabolic pathways(K)(0.998513)-Purine metabolism(K)(0.9984236)-Transcription(R)(0.9978506)
190	NOS3	7q36.1	0	0	11	1	5	41	1743	0.4502	0	0.0559210526315789	Angiogenesis(P)(0.9966066)-Angiopoietin receptor Tie2-mediated signaling(N)(0.9956598)-Calcium signaling pathway(K)(0.9976942)-Endothelin signaling pathway(P)(0.995206)-Metabolic pathways(K)(0.9983552)-Metabolism of nitric oxide(R)(0.9905338)-Plasma membrane estrogen receptor signaling(N)(0.9973372)-Signaling events mediated by VEGFR1 and VEGFR2(N)(0.9968658)-Thromboxane A2 receptor signaling(N)(…
191	NOTCH1	9q34.3	0	0	2	0	22	41	376	0.4502	1	0.0789473684210526	Alzheimer disease-presenilin pathway(P)(0.9995036)-Angiogenesis(P)(0.9983776)-Dorso-ventral axis formation(K)(0.9969986)-Generic Transcription Pathway(R)(0.9978166)-NOTCH(C)(0.9983998)-Notch signaling pathway(K)(0.9974564)-Presenilin action in Notch and Wnt signaling(N)(0.9878718)-Prion diseases(K)(0.9951992)-Regulation of beta-cell development(R)(0.912445)
192	AP3M1	10q22.2	0	0	1	0	9	41	321	0.4502	0	0.0328947368421053	Lysosome(K)(0.9984906)-Metabolism of proteins(R)(0.9989238)
193	ICAM1	19p13.2	1	0	18	0	18	40	560	0.4506	0	0.121710526315789	Cell adhesion molecules (CAMs)(K)(0.9996118)-Immunoregulatory interactions between a Lymphoid and a non-Lymphoid cell(R)(0.9542198)-Integrin cell surface interactions(R)(0.9980958)-Leukocyte transendothelial migration(K)(0.9974024)-Malaria(K)(0.9954898)-Natural killer cell mediated cytotoxicity(K)(0.998388)-Thromboxane A2 receptor signaling(N)(0.9983272)-Viral myocarditis(K)(0.998687)-amb2 Integr…
194	PLA2G12A	4q25	0	0	0	1	69	40	1602	0.4506	0	0.230263157894737	Arachidonic acid metabolism(K)(0.9870656)-Ether lipid metabolism(K)(0.9776416)-Fc epsilon RI signaling pathway(K)(0.9969322)-Glycerophospholipid metabolism(K)(0.9964146)-GnRH signaling pathway(K)(0.9941392)-Long-term depression(K)(0.997043)-MAPK signaling pathway(K)(0.9979264)-Metabolic pathways(K)(0.9991482)-Pancreatic secretion(K)(0.9969858)-VEGF signaling pathway(K)(0.9984526)-Vascular smooth …
195	EIF3K	19q13.2	1	2	23	1	20	40	201	0.4506	0	0.151315789473684	Metabolism of proteins(R)(0.9989458)
196	DNAJC5	20q13.33	0	0	31	0	0	40	167	0.4506	0	0.101973684210526	Protein processing in endoplasmic reticulum(K)(0.9981648)
197	FZD3	8p21.1	1	0	1	0	104	39	1176	0.4536	0	0.345394736842105	Alzheimer disease-presenilin pathway(P)(0.99748)-Angiogenesis(P)(0.996457)-Glypican pathway(N)(0.8691886)-Melanogenesis(K)(0.996476)-Pathways in cancer(K)(0.998872)-Proteogylcan syndecan-mediated signaling events(N)(0.995697)-Wnt signaling pathway(K)(0.9978438)-Wnt signaling pathway(P)(0.9987728)
198	ITCH	20q11.22	0	0	12	1	1	39	1103	0.4536	0	0.0460526315789474	BMP receptor signaling(N)(0.993483)-EGFR1(C)(0.9983762)-Endocytosis(K)(0.9988746)-Endothelins(N)(0.9977088)-Glypican pathway(N)(0.9965842)-IFN-gamma pathway(N)(0.9975338)-IL1-mediated signaling events(N)(0.9870352)-NOTCH(C)(0.9972188)-Plasma membrane estrogen receptor signaling(N)(0.9908554)-TNF receptor signaling pathway(N)(0.9990288)-TRAIL signaling pathway(N)(0.9937498)-Ubiquitin mediated prot…
199	CYBB	23p11.4	0	1	1	3	103	39	260	0.4536	0	0.355263157894737	Leukocyte transendothelial migration(K)(0.998285)-Phagosome(K)(0.9994906)
200	POLR2H	3q27.1	0	0	23	0	2	38	1755	0.4568	0	0.0822368421052632	DNA Repair(R)(0.9984658)-Formation and Maturation of mRNA Transcript(R)(0.9957066)-HIV Life Cycle(R)(0.9961924)-Huntington's disease(K)(0.9956358)-Influenza Life Cycle(R)(0.997805)-Metabolic pathways(K)(0.9980652)-Purine metabolism(K)(0.9982796)-Pyrimidine metabolism(K)(0.8783204)-Regulatory RNA pathways(R)(0.9903716)-TNF alpha/NF-kB(C)(0.9987258)-Transcription(R)(0.9967718)-mRNA Processing(R)(0.…
201	PAK2	3q29	1	0	23	0	5	38	1389	0.4568	0	0.0921052631578947	Apoptosis(R)(0.9961092)-Axon guidance(K)(0.9982876)-BMP receptor signaling(N)(0.9983796)-ErbB signaling pathway(K)(0.9954504)-Fc-epsilon receptor I signaling in mast cells(N)(0.9881866)-Focal adhesion(K)(0.9952928)-Host Interactions of HIV factors(R)(0.9969222)-IFN-gamma pathway(N)(0.9971598)-IL1-mediated signaling events(N)(0.9928266)-MAPK signaling pathway(K)(0.9995094)-Plasma membrane estrogen…
202	ARAP2	4p14	0	0	0	1	52	38	390	0.4568	0	0.174342105263158	Endocytosis(K)(0.9985434)-Signaling by Rho GTPases(R)(0.9969032)-adp-ribosylation factor(B)(0.998825)-rac1 cell motility signaling pathway(B)(0.9987254)-rho cell motility signaling pathway(B)(0.9951556)-t cell receptor signaling pathway(B)(0.9950752)
203	SMS	23p22.11	0	0	0	1	101	37	1210	0.4568	0	0.335526315789474	Glutathione metabolism(K)(0.9971098)-Metabolic pathways(K)(0.9989956)-Metabolism of amino acids(R)(0.999153)
204	CALM2	2p21	0	0	8	0	2	37	1205	0.4568	0	0.0328947368421053	Alzheimer's disease(K)(0.9979974)-Calcium signaling pathway(K)(0.997539)-Gastric acid secretion(K)(0.9954148)-Glioma(K)(0.9922998)-GnRH signaling pathway(K)(0.9958014)-Insulin signaling pathway(K)(0.9990208)-Long-term potentiation(K)(0.991852)-Melanogenesis(K)(0.9989314)-Neurotrophin signaling pathway(K)(0.9977886)-Olfactory transduction(K)(0.9991982)-Oocyte meiosis(K)(0.996821)-Phosphatidylinosi…
205	HES1	3q29	1	0	22	0	5	37	161	0.4568	0	0.0921052631578947	ID(C)(0.9982544)-Maturity onset diabetes of the young(K)(0.9247306)-NOTCH(C)(0.9980918)-Notch signaling pathway(K)(0.9952736)-Regulation of beta-cell development(R)(0.9953208)-segmentation clock(B)(0.9898178)
206	HS6ST2	23q26.2	0	0	1	1	88	37	26	0.4568	0	0.296052631578947	Glycosaminoglycan biosynthesis - heparan sulfate(K)(0.9996794)
207	PSD3	8p22	3	0	1	0	106	37	204	0.4568	0	0.358552631578947	Endocytosis(K)(0.9991426)
208	ACP5	19p13.2	0	0	20	0	20	36	146	0.4646	0	0.131578947368421	Lysosome(K)(0.998845)-Metabolism of vitamins and cofactors(R)(0.9941854)-Riboflavin metabolism(K)(0.9974792)
209	CDKN1B	12p13.1	1	0	19	0	13	35	1217	0.4646	0	0.108552631578947	Cell Cycle Checkpoints(R)(0.9925902)-Cell cycle(K)(0.9989742)-DNA Replication(R)(0.9670904)-ErbB signaling pathway(K)(0.996879)-FOXA transcription factor networks(N)(0.9653826)-FoxO family signaling(N)(0.9863996)-G1/S Transition(R)(0.9931812)-Glypican pathway(N)(0.9993718)-Integrins in angiogenesis(N)(0.9977154)-Interleukin signaling pathway(P)(0.9959068)-Pathways in cancer(K)(0.9968522)-Prostate…
210	RAD21	8q24.11	0	0	40	0	5	35	212	0.4646	0	0.148026315789474	Cell cycle(K)(0.9983006)-M Phase(R)(0.9990876)
211	RAC3	17q25.3	0	0	7	0	12	34	1397	0.4646	0	0.0625	Adherens junction(K)(0.9944986)-AndrogenReceptor(C)(0.9976576)-Axon guidance(K)(0.9964916)-B cell activation(P)(0.8502354)-B cell receptor signaling pathway(K)(0.9964306)-EGF receptor signaling pathway(P)(0.996007)-FGF signaling pathway(P)(0.9914524)-Fc epsilon RI signaling pathway(K)(0.9215584)-Focal adhesion(K)(0.9966114)-Huntington disease(P)(0.9989618)-Integrin signalling pathway(P)(0.99644)-…
212	C5	9q33.2	1	0	1	0	32	34	505	0.4646	0	0.111842105263158	Class A/1 (Rhodopsin-like receptors)(R)(0.9981624)-Complement and coagulation cascades(K)(0.9965392)-Innate Immunity Signaling(R)(0.9989318)-Prion diseases(K)(0.997472)-Receptor-ligand complexes bind G proteins(R)(0.9974274)-Systemic lupus erythematosus(K)(0.9986006)
213	SDC3	1p35.2	0	0	4	0	18	34	482	0.4646	0	0.0723684210526316	Cell adhesion molecules (CAMs)(K)(0.9990292)-ECM-receptor interaction(K)(0.9967892)-Malaria(K)(0.9963414)-Proteogylcan syndecan-mediated signaling events(N)(0.9991002)
214	HMOX1	22q12.3	0	0	3	1	61	34	144	0.4646	0	0.213815789473684	Hypoxic and oxygen homeostasis regulation of HIF-1-alpha(N)(0.9990986)-Porphyrin and chlorophyll metabolism(K)(0.9971768)-il-10 anti-inflammatory signaling pathway(B)(0.9986016)-oxidative stress induced gene expression via nrf2(B)(0.9950432)
215	GPR50	23q28	1	0	13	0	36	34	366	0.4646	0	0.164473684210526	Heterotrimeric G-protein signaling pathway-Gi alpha and Gs alpha mediated pathway(P)(0.9986864)-Neuroactive ligand-receptor interaction(K)(0.998619)
216	CDKN2A	9p21.3	0	0	0	2	33	33	1031	0.4646	1	0.115131578947368	Androgen-mediated signaling(N)(0.9755024)-Cell cycle(K)(0.998084)-FOXM1 transcription factor network(N)(0.9969142)-Glioma(K)(0.9947624)-Glypican pathway(N)(0.990331)-Hypoxic and oxygen homeostasis regulation of HIF-1-alpha(N)(0.9983192)-Pathways in cancer(K)(0.9974956)-Regulation of retinoblastoma protein(N)(0.9945596)-TRAIL signaling pathway(N)(0.9956274)-ctcf: first multivalent nuclear factor(B…
217	ACSL1	4q35.1	2	0	0	1	84	33	1263	0.4646	0	0.286184210526316	Adipocytokine signaling pathway(K)(0.9989558)-Metabolic pathways(K)(0.9993034)-PPAR signaling pathway(K)(0.9972942)-Peroxisome(K)(0.9992926)
218	WBP11	12p12.3	1	0	21	0	12	33	128	0.4646	0	0.111842105263158	Spliceosome(K)(0.99885)
219	GRB2	17q25.1	2	0	2	0	20	32	2049	0.4646	0	0.0789473684210526	Angiopoietin receptor Tie2-mediated signaling(N)(0.9857526)-B cell receptor signaling pathway(K)(0.9798906)-Cell surface interactions at the vascular wall(R)(0.9988732)-Chemokine signaling pathway(K)(0.9973964)-Dorso-ventral axis formation(K)(0.9939792)-EGF receptor signaling pathway(P)(0.9829144)-Endothelins(N)(0.9891528)-ErbB signaling pathway(K)(0.8467416)-FGF signaling pathway(P)(0.9390328)-F…
220	CASK	23p11.4	2	0	2	1	101	32	515	0.4646	0	0.348684210526316	Inflammation mediated by chemokine and cytokine signaling pathway(P)(0.9990044)-Parkinson disease(P)(0.9946904)-Proteogylcan syndecan-mediated signaling events(N)(0.9991012)-Tight junction(K)(0.9992282)
221	ELOVL6	4q25	0	0	0	1	75	32	21	0.4646	0	0.25	Biosynthesis of unsaturated fatty acids(K)(0.9990286)
222	POLR2C	16q13	0	0	0	0	70	32	1635	0.4646	0	0.230263157894737	DNA Repair(R)(0.9984176)-Formation and Maturation of mRNA Transcript(R)(0.9979172)-HIV Life Cycle(R)(0.9941008)-Huntington's disease(K)(0.998353)-Influenza Life Cycle(R)(0.9983664)-Metabolic pathways(K)(0.9980112)-Purine metabolism(K)(0.9987726)-Regulatory RNA pathways(R)(0.9957496)-Transcription(R)(0.9985914)
223	CYB5R3	22q13.2	0	0	0	0	68	32	57	0.4646	0	0.223684210526316	Amino sugar and nucleotide sugar metabolism(K)(0.9988232)-Metabolism of vitamins and cofactors(R)(0.9941886)
224	UPF3B	23q24	2	0	0	1	84	32	226	0.4646	0	0.286184210526316	Formation and Maturation of mRNA Transcript(R)(0.9982784)-Transcription(R)(0.9981418)-Transport of Mature Transcript to Cytoplasm(R)(0.9977544)
225	NFATC1	18q23	1	1	2	1	69	31	1323	0.4646	0	0.243421052631579	Axon guidance(K)(0.9991344)-B cell activation(P)(0.961998)-B cell receptor signaling pathway(K)(0.9959344)-BMP receptor signaling(N)(0.997921)-Endothelins(N)(0.9969054)-Glypican pathway(N)(0.99665)-IFN-gamma pathway(N)(0.996956)-IL1-mediated signaling events(N)(0.9963102)-Natural killer cell mediated cytotoxicity(K)(0.9967662)-Plasma membrane estrogen receptor signaling(N)(0.9956464)-T cell activ…
226	C7	5p13.1	3	0	11	0	2	31	299	0.4646	0	0.0526315789473684	Complement and coagulation cascades(K)(0.9981358)-Innate Immunity Signaling(R)(0.998475)-Prion diseases(K)(0.998387)-Systemic lupus erythematosus(K)(0.9994962)
227	PTGER1	19p13.12	0	1	29	0	11	31	504	0.4646	0	0.134868421052632	Calcium signaling pathway(K)(0.9990156)-Neuroactive ligand-receptor interaction(K)(0.998609)-PI3 kinase pathway(P)(0.9975424)-activation of csk by camp-dependent protein kinase inhibits signaling through the t cell receptor(B)(0.9979366)-chrebp regulation by carbohydrates and camp(B)(0.9957502)-eicosanoid metabolism(B)(0.9958794)-ion channels and their functional role in vascular endothelium(B)(0…
228	TAF4	20q13.33	2	0	25	0	2	31	527	0.4646	0	0.0953947368421053	Basal transcription factors(K)(0.9964396)-Formation and Maturation of mRNA Transcript(R)(0.997859)-HIV Life Cycle(R)(0.9938562)-Huntington disease(P)(0.9978666)-Huntington's disease(K)(0.9991068)-Transcription(R)(0.9977708)
229	OR4F15	15q26.3	0	0	4	1	21	31	413	0.4646	0	0.0855263157894737	Olfactory transduction(K)(0.9988058)
230	COL5A3	19p13.2	6	0	16	0	22	31	374	0.4646	0	0.144736842105263	Amoebiasis(K)(0.9982842)-ECM-receptor interaction(K)(0.9975714)-Focal adhesion(K)(0.9982368)-Integrin signalling pathway(P)(0.999023)
231	CNGB1	16q13	0	0	0	0	69	30	421	0.4646	0	0.226973684210526	Heterotrimeric G-protein signaling pathway-rod outer segment phototransduction(P)(0.9923256)-Olfactory transduction(K)(0.9972618)-Phototransduction(K)(0.9971868)-Visual signal transduction: Rods(N)(0.9663298)
232	TAP2	6p21.32	0	0	1	0	16	30	275	0.4646	0	0.0559210526315789	ABC transporters(K)(0.9970572)-Antigen processing and presentation(K)(0.9994892)-Phagosome(K)(0.997866)-Primary immunodeficiency(K)(0.9955564)
233	RB1	13q14.2	6	0	0	13	71	30	1060	0.4646	1	0.296052631578947	AndrogenReceptor(C)(0.9986164)-Cell cycle(K)(0.9972788)-DNA Replication(R)(0.9741042)-FAS signaling pathway (CD95)(N)(0.9862616)-FOXM1 transcription factor network(N)(0.9958446)-G1/S Transition(R)(0.9909166)-Glioma(K)(0.9919476)-ID(C)(0.9971688)-Pathways in cancer(K)(0.9984996)-Prostate cancer(K)(0.9948274)-Regulation of retinoblastoma protein(N)(0.9979036)-TGFBR(C)(0.9974922)-TNF receptor signal…
234	GABRA3	23q28	1	0	4	0	91	30	283	0.4646	0	0.3125	Neuroactive ligand-receptor interaction(K)(0.9991922)-cardiac protection against ros(B)(0.9962134)-gamma-aminobutyric acid receptor life cycle pathway(B)(0.9963914)
235	CA7	16q22.1	0	0	0	0	100	30	23	0.4646	0	0.328947368421053	Nitrogen metabolism(K)(0.998053)
236	NARS2	11q14.1	2	6	16	0	4	30	41	0.4646	0	0.0921052631578947	Aminoacyl-tRNA biosynthesis(K)(0.99856)
237	OR2W1	6p22.1	2	0	4	1	7	30	413	0.4646	0	0.0460526315789474	Olfactory transduction(K)(0.9993604)
238	SPCS3	4q34.2	1	0	1	1	80	29	61	0.4646	0	0.273026315789474	Insulin Synthesis and Secretion(R)(0.9988738)-Protein export(K)(0.9988872)-Vasopressin synthesis(P)(0.9939728)
239	APEX2	23p11.21	0	0	0	1	77	29	34	0.4646	0	0.256578947368421	Base excision repair(K)(0.9985518)
240	PARK2	6q26	0	0	1	3	77	29	468	0.4646	0	0.266447368421053	Alpha-synuclein signaling(N)(0.989414)-Parkinson disease(P)(0.9940162)-Parkinson's disease(K)(0.997639)-Protein processing in endoplasmic reticulum(K)(0.9990298)-Ubiquitin mediated proteolysis(K)(0.9987954)
241	ABCA10	17q24.3	2	0	1	0	30	29	44	0.4646	0	0.108552631578947	ABC transporters(K)(0.998071)
242	FBXW7	4q31.3	2	0	0	1	67	29	398	0.4646	1	0.230263157894737	Metabolism of proteins(R)(0.9982148)-NOTCH(C)(0.9980622)-Ubiquitin mediated proteolysis(K)(0.9988098)
243	CEP72	5p15.33	1	0	34	0	3	29	83	0.4646	0	0.125	G2/M Transition(R)(0.9979024)
244	PER1	17p13.1	0	0	1	1	74	28	30	0.4646	1	0.25	Circadian rhythm - mammal(K)(0.9993026)-Circadian rhythm pathway(N)(0.9978592)
245	BMP7	20q13.31	0	0	17	0	5	28	596	0.4646	0	0.0723684210526316	BMP receptor signaling(N)(0.996997)-Cytokine-cytokine receptor interaction(K)(0.9980176)-Hedgehog signaling pathway(K)(0.997319)-TGF-beta signaling pathway(K)(0.9962782)-TGF-beta signaling pathway(P)(0.995478)-alk in cardiac myocytes(B)(0.9952192)
246	COX7B	23q21.1	0	0	1	1	85	28	1371	0.4646	0	0.286184210526316	Alzheimer's disease(K)(0.9969964)-Cardiac muscle contraction(K)(0.9983866)-Glucose Regulation of Insulin Secretion(R)(0.997631)-Huntington's disease(K)(0.9981152)-Metabolic pathways(K)(0.998745)-Oxidative phosphorylation(K)(0.998102)-Parkinson's disease(K)(0.9965414)
247	ACE2	23p22.2	2	0	0	1	106	28	17	0.4646	0	0.355263157894737	Renin-angiotensin system(K)(0.9989582)
248	LRP6	12p13.2	1	1	17	0	12	28	866	0.4646	0	0.101973684210526	Alzheimer disease-presenilin pathway(P)(0.9964596)-Glypican pathway(N)(0.9978648)-Presenilin action in Notch and Wnt signaling(N)(0.9821808)-Wnt signaling pathway(K)(0.997956)-Wnt signaling pathway(P)(0.9977802)-Wnt(C)(0.9981246)-inactivation of gsk3 by akt causes accumulation of b-catenin in alveolar macrophages(B)(0.9895636)-multi-step regulation of transcription by pitx2(B)(0.9937124)-segmenta…
249	TTC37	5q15	1	0	0	1	66	28	59	0.4646	0	0.220394736842105	RNA degradation(K)(0.9981912)
250	RPL35	9q33.3	0	0	1	0	30	28	313	0.4646	0	0.101973684210526	Influenza Life Cycle(R)(0.9980034)-Metabolism of proteins(R)(0.9976934)-Ribosome(K)(0.9957494)
251	MYO9B	19p13.11	1	2	18	0	8	27	169	0.4646	0	0.0953947368421053	Nicotinic acetylcholine receptor signaling pathway(P)(0.9952076)-Signaling by Rho GTPases(R)(0.9996616)
252	OPRK1	8q11.23	1	0	10	0	3	27	496	0.4646	0	0.0460526315789474	Class A/1 (Rhodopsin-like receptors)(R)(0.998497)-Heterotrimeric G-protein signaling pathway-Gi alpha and Gs alpha mediated pathway(P)(0.9965872)-Heterotrimeric G-protein signaling pathway-Gq alpha and Go alpha mediated pathway(P)(0.9993724)-Neuroactive ligand-receptor interaction(K)(0.998016)
253	RPS27A	2p16.1	1	0	2	0	5	27	814	0.4646	0	0.0263157894736842	Apoptosis(R)(0.9957966)-Cell Cycle Checkpoints(R)(0.9962828)-G1/S Transition(R)(0.974925)-Host Interactions of HIV factors(R)(0.998986)-Influenza Life Cycle(R)(0.9980164)-Metabolism of proteins(R)(0.9978198)-Signaling by EGFR(R)(0.9958726)-Signaling by Wnt(R)(0.9840116)-Signalling by NGF(R)(0.9992392)-TCR signaling(R)(0.993207)
254	CPSF1	8q24.3	0	0	51	0	4	27	226	0.4646	0	0.180921052631579	Formation and Maturation of mRNA Transcript(R)(0.998187)-Transcription(R)(0.999212)-Transport of Mature Transcript to Cytoplasm(R)(0.996197)
255	MCCC2	5q13.2	1	0	1	1	84	27	1180	0.4646	0	0.286184210526316	Metabolic pathways(K)(0.9991894)-Metabolism of amino acids(R)(0.9979632)
256	GPI	19q13.11	1	0	16	0	13	27	1235	0.4646	0	0.0986842105263158	Amino sugar and nucleotide sugar metabolism(K)(0.9976206)-Glucose Regulation of Insulin Secretion(R)(0.9980344)-Metabolic pathways(K)(0.998763)-Metabolism of carbohydrates(R)(0.9991386)-Pentose phosphate pathway(K)(0.9915116)-Starch and sucrose metabolism(K)(0.9974832)
257	KNG1	3q27.3	0	1	22	1	2	27	658	0.4646	0	0.0855263157894737	Class A/1 (Rhodopsin-like receptors)(R)(0.9989832)-Complement and coagulation cascades(K)(0.9993866)-Formation of Fibrin Clot (Clotting Cascade)(R)(0.9467244)-Formation of Platelet plug(R)(0.9983462)-Proteogylcan syndecan-mediated signaling events(N)(0.9977328)-Receptor-ligand complexes bind G proteins(R)(0.9871292)-actions of nitric oxide in the heart(B)(0.9978704)-amb2 Integrin signaling(N)(0.9…
258	SSR1	6p24.3	0	0	9	1	12	27	200	0.4646	0	0.0723684210526316	Insulin Synthesis and Secretion(R)(0.9982022)-Protein processing in endoplasmic reticulum(K)(0.9988986)
259	OCRL	23q25	1	0	0	1	91	27	1271	0.4646	0	0.305921052631579	Inositol phosphate metabolism(K)(0.9972708)-Metabolic pathways(K)(0.9974464)-Phosphatidylinositol signaling system(K)(0.998317)-Signaling by Rho GTPases(R)(0.9987604)
260	NFAT5	16q22.1	1	0	0	0	108	27	469	0.4646	0	0.358552631578947	Axon guidance(K)(0.9979736)-B cell receptor signaling pathway(K)(0.9985904)-Natural killer cell mediated cytotoxicity(K)(0.999175)-T cell receptor signaling pathway(K)(0.9979774)-VEGF signaling pathway(K)(0.9969106)-Wnt signaling pathway(K)(0.9983392)
261	OR8G2	NA	1	0	0	0	0	27	389	0.4646	0	0.00328947368421053	Olfactory transduction(K)(0.9925818)
262	LAMP3	3q27.1	2	0	22	0	1	27	121	0.4646	0	0.0822368421052632	Lysosome(K)(0.999429)
263	GCDH	19p13.13	0	0	26	0	11	26	1216	0.4646	0	0.121710526315789	Fatty acid metabolism(K)(0.9976164)-Lysine degradation(K)(0.9975588)-Metabolic pathways(K)(0.9991666)-Metabolism of amino acids(R)(0.9984752)-Tryptophan metabolism(K)(0.9964028)
264	GUCY2F	23q22.3	0	0	0	1	94	26	222	0.4646	0	0.3125	Phototransduction(K)(0.99729)-Purine metabolism(K)(0.998896)-Visual signal transduction: Cones(N)(0.996059)-actions of nitric oxide in the heart(B)(0.9985954)
265	CCL11	17q12	0	0	1	1	94	26	828	0.4646	0	0.315789473684211	Asthma(K)(0.9959794)-Chemokine signaling pathway(K)(0.9979706)-Cytokine-cytokine receptor interaction(K)(0.9972506)-IFN-gamma pathway(N)(0.997627)-NOD-like receptor signaling pathway(K)(0.9968232)-activation of csk by camp-dependent protein kinase inhibits signaling through the t cell receptor(B)(0.992693)-ccr3 signaling in eosinophils(B)(0.9952268)-chrebp regulation by carbohydrates and camp(B)(…
266	ITGA1	5q11.2	1	0	2	1	47	26	720	0.4646	0	0.167763157894737	Arrhythmogenic right ventricular cardiomyopathy (ARVC)(K)(0.9935836)-Dilated cardiomyopathy(K)(0.9968516)-ECM-receptor interaction(K)(0.9949968)-Focal adhesion(K)(0.99711)-Hematopoietic cell lineage(K)(0.998137)-Hypertrophic cardiomyopathy (HCM)(K)(0.9947734)-Inflammation mediated by chemokine and cytokine signaling pathway(P)(0.9991056)-Integrin cell surface interactions(R)(0.9959922)-Integrin s…
267	ALDH3A1	17p11.2	1	0	0	1	92	25	1169	0.4646	0	0.309210526315789	Drug metabolism - cytochrome P450(K)(0.9979426)-Histidine metabolism(K)(0.9966082)-Metabolic pathways(K)(0.9988832)-Metabolism of xenobiotics by cytochrome P450(K)(0.9977318)
268	NFKBIB	19q13.2	0	2	25	1	20	25	1103	0.4646	0	0.157894736842105	Adipocytokine signaling pathway(K)(0.9991256)-B cell receptor signaling pathway(K)(0.989784)-Chemokine signaling pathway(K)(0.9978122)-Cytosolic DNA-sensing pathway(K)(0.9976798)-Glypican pathway(N)(0.9942344)-Leishmaniasis(K)(0.9954706)-NOD-like receptor signaling pathway(K)(0.9961662)-Neurotrophin signaling pathway(K)(0.9972614)-RIG-I-like receptor signaling pathway(K)(0.9971084)-Shigellosis(K)…
269	MRE11A	11q21	0	0	6	0	19	25	187	0.4646	0	0.0822368421052632	BARD1 signaling events(N)(0.998227)-DNA Repair(R)(0.999273)-Homologous recombination(K)(0.9953338)-Non-homologous end-joining(K)(0.9912476)-Regulation of Telomerase(N)(0.9976182)
270	TFB2M	1q44	1	0	9	0	10	25	136	0.4646	0	0.0657894736842105	Transcription(R)(0.9979894)
271	JAM3	11q25	1	0	2	0	24	25	475	0.4646	0	0.0888157894736842	Cell adhesion molecules (CAMs)(K)(0.996767)-Cell surface interactions at the vascular wall(R)(0.999072)-Epithelial cell signaling in Helicobacter pylori infection(K)(0.9960838)-Integrin cell surface interactions(R)(0.9988696)-Leukocyte transendothelial migration(K)(0.99524)-Tight junction(K)(0.9990334)-amb2 Integrin signaling(N)(0.9952188)
272	GLRA3	4q34.1	3	0	0	1	81	25	272	0.4646	0	0.276315789473684	Neuroactive ligand-receptor interaction(K)(0.9986258)
273	CDH4	20q13.33	2	0	25	0	4	25	428	0.4646	0	0.101973684210526	Cell adhesion molecules (CAMs)(K)(0.9992256)-Wnt signaling pathway(P)(0.9980434)
274	PAPSS2	10q23.2	0	0	0	1	29	24	1199	0.4646	0	0.0986842105263158	Metabolic pathways(K)(0.9991576)-Purine metabolism(K)(0.998178)-Selenoamino acid metabolism(K)(0.9961362)-Sulfur metabolism(K)(0.995191)
275	SNAP23	15q15.1	0	0	0	1	51	24	106	0.4646	0	0.171052631578947	5HT2 type receptor mediated signaling pathway(P)(0.9951688)-Cortocotropin releasing factor receptor signaling pathway(P)(0.982897)-Membrane Trafficking(R)(0.9972418)-PNAT(P)(0.993234)-SNARE interactions in vesicular transport(K)(0.9980438)
276	MEF2C	5q14.3	0	0	0	1	90	24	1170	0.4646	0	0.299342105263158	BMP receptor signaling(N)(0.9973096)-Glypican pathway(N)(0.9939256)-IFN-gamma pathway(N)(0.9990972)-IL1-mediated signaling events(N)(0.9942812)-MAPK signaling pathway(K)(0.9988798)-NOTCH(C)(0.9981208)-Oxidative stress response(P)(0.980688)-Plasma membrane estrogen receptor signaling(N)(0.9919986)-Regulation of retinoblastoma protein(N)(0.9973386)-Signaling events mediated by HDAC Class I(N)(0.998…
277	LCAT	16q22.1	0	0	0	0	96	24	180	0.4646	0	0.315789473684211	Glycerophospholipid metabolism(K)(0.9970462)-Metabolism of lipids and lipoproteins(R)(0.9995072)
278	ST3GAL2	16q22.1	1	0	1	0	96	24	1128	0.4646	0	0.322368421052632	Glycosaminoglycan biosynthesis - keratan sulfate(K)(0.9969538)-Glycosphingolipid biosynthesis - globo series(K)(0.9644676)-Metabolic pathways(K)(0.9984236)
279	ATG4A	23q22.3	0	0	1	1	92	24	35	0.4646	0	0.309210526315789	Regulation of autophagy(K)(0.9991526)
280	BMP15	23p11.22	2	0	3	1	82	24	91	0.4646	0	0.286184210526316	TGF-beta signaling pathway(P)(0.9992928)
281	TNFRSF11B	8q24.12	0	0	42	0	6	24	266	0.4646	0	0.157894736842105	Cytokine-cytokine receptor interaction(K)(0.9990472)
282	AKT1	14q32.33	0	0	5	0	16	23	2455	0.4646	1	0.0690789473684211	Adipocytokine signaling pathway(K)(0.9929952)-Alpha6Beta4Integrin(C)(0.9851514)-Androgen-mediated signaling(N)(0.9612266)-AndrogenReceptor(C)(0.9978544)-Angiogenesis(P)(0.9507196)-Angiopoietin receptor Tie2-mediated signaling(N)(0.9874772)-Apoptosis signaling pathway(P)(0.97995)-Apoptosis(R)(0.9978336)-Chagas disease(K)(0.9834352)-Chemokine signaling pathway(K)(0.9970348)-EGF receptor signaling p…
283	STAT5B	17q21.2	3	0	0	1	81	23	1234	0.4646	0	0.279605263157895	Angiopoietin receptor Tie2-mediated signaling(N)(0.9971774)-Chemokine signaling pathway(K)(0.9976612)-EGFR1(C)(0.9977512)-ErbB signaling pathway(K)(0.9945548)-IFN-gamma pathway(N)(0.9972862)-IL2-mediated signaling events(N)(0.9590396)-Jak-STAT signaling pathway(K)(0.9980444)-KitReceptor(C)(0.996771)-Nectin adhesion pathway(N)(0.995089)-Pathways in cancer(K)(0.9973636)-Proteogylcan syndecan-mediat…
284	IFNG	12q15	0	1	1	0	7	23	1546	0.4646	0	0.0296052631578947	Amoebiasis(K)(0.9932084)-Antigen processing and presentation(K)(0.9969992)-Chagas disease(K)(0.9916892)-Cytokine-cytokine receptor interaction(K)(0.9985132)-Endothelins(N)(0.9929392)-Glypican pathway(N)(0.8398698)-Inflammation mediated by chemokine and cytokine signaling pathway(P)(0.9811482)-Jak-STAT signaling pathway(K)(0.992041)-Natural killer cell mediated cytotoxicity(K)(0.9956974)-Plasma me…
285	PLCB2	15q15.1	3	0	0	1	43	23	2547	0.4646	0	0.151315789473684	Alpha-synuclein signaling(N)(0.9949936)-Alzheimer's disease(K)(0.9957412)-Amoebiasis(K)(0.9985044)-Calcium signaling pathway(K)(0.9993492)-Chagas disease(K)(0.9977352)-Chemokine signaling pathway(K)(0.9974294)-Endothelin signaling pathway(P)(0.9853856)-Endothelins(N)(0.9956548)-Gap junction(K)(0.9873114)-Gastric acid secretion(K)(0.9954446)-GnRH signaling pathway(K)(0.9841656)-Heterotrimeric G-pr…
286	CLTC	17q23.1	1	0	3	0	34	23	1324	0.4646	1	0.125	Bacterial invasion of epithelial cells(K)(0.9948888)-Endocytosis(K)(0.9987546)-Gap junction trafficking and regulation(R)(0.9910086)-Heterotrimeric G-protein signaling pathway-Gi alpha and Gs alpha mediated pathway(P)(0.9985206)-Heterotrimeric G-protein signaling pathway-Gq alpha and Go alpha mediated pathway(P)(0.9942746)-Huntington's disease(K)(0.9979572)-Influenza Life Cycle(R)(0.9982462)-KitR…
287	CCNB1	5q13.2	0	0	0	1	86	23	524	0.4646	0	0.286184210526316	Cell Cycle Checkpoints(R)(0.996615)-Cell cycle(K)(0.9986996)-FOXM1 transcription factor network(N)(0.9971132)-FoxO family signaling(N)(0.9981498)-G1/S Transition(R)(0.994059)-G2/M Transition(R)(0.9991026)-Hedgehog(C)(0.9919758)-Oocyte meiosis(K)(0.9989764)-Progesterone-mediated oocyte maturation(K)(0.9940732)-akap95 role in mitosis and chromosome dynamics(B)(0.993648)-estrogen responsive protein …
288	SEC61B	9q22.33	0	0	1	0	32	23	377	0.4646	0	0.108552631578947	Insulin Synthesis and Secretion(R)(0.997417)-Phagosome(K)(0.998557)-Protein export(K)(0.9915222)-Protein processing in endoplasmic reticulum(K)(0.9975584)-Vibrio cholerae infection(K)(0.9970818)
289	SUPT5H	19q13.2	3	4	22	1	27	23	244	0.4646	0	0.1875	Formation and Maturation of mRNA Transcript(R)(0.996232)-HIV Life Cycle(R)(0.9992388)-Transcription(R)(0.9974766)-mRNA Processing(R)(0.9932622)
290	PCSK1	5q15	1	0	0	1	67	23	207	0.4646	0	0.226973684210526	Alzheimer disease-amyloid secretase pathway(P)(0.9986286)-Alzheimer disease-presenilin pathway(P)(0.9982722)-Insulin Synthesis and Secretion(R)(0.9982738)
291	CDC20	1p34.2	0	0	6	0	5	23	447	0.4646	0	0.0361842105263158	Cell Cycle Checkpoints(R)(0.9973966)-Cell cycle(K)(0.9967344)-M Phase(R)(0.9981334)-Oocyte meiosis(K)(0.9949502)-Ubiquitin mediated proteolysis(K)(0.9987516)
292	GRB14	2q24.3	3	0	4	1	1	23	604	0.4646	0	0.0296052631578947	Angiogenesis(P)(0.998262)-Cell surface interactions at the vascular wall(R)(0.998581)-EGFR1(C)(0.997475)-Plasma membrane estrogen receptor signaling(N)(0.9988182)-Proteogylcan syndecan-mediated signaling events(N)(0.9985982)
293	PDE4D	5q12.1	0	0	0	4	81	23	223	0.4646	0	0.279605263157895	Opioid Signalling(R)(0.9990428)-Purine metabolism(K)(0.9982898)
294	DEPDC1B	5q12.1	1	0	0	1	72	23	125	0.4646	0	0.243421052631579	Signaling by Rho GTPases(R)(0.9983888)
295	ENPP1	6q23.2	2	0	0	1	53	22	1216	0.4646	0	0.184210526315789	Metabolic pathways(K)(0.9991904)-Metabolism of vitamins and cofactors(R)(0.99631)-Nicotinate and nicotinamide metabolism(K)(0.9233552)-Pantothenate and CoA biosynthesis(K)(0.9890762)-Purine metabolism(K)(0.998568)-Riboflavin metabolism(K)(0.9971934)-Starch and sucrose metabolism(K)(0.9979544)-regulators of bone mineralization(B)(0.996242)
296	BCL2	18q21.33	0	0	3	1	68	22	1450	0.4646	1	0.236842105263158	Amyotrophic lateral sclerosis (ALS)(K)(0.997986)-Apoptosis(K)(0.9919068)-Apoptosis(R)(0.999115)-BMP receptor signaling(N)(0.9967482)-Endothelins(N)(0.9975678)-FAS signaling pathway (CD95)(N)(0.9811284)-Focal adhesion(K)(0.9988646)-Glypican pathway(N)(0.994928)-IFN-gamma pathway(N)(0.9969016)-IL1-mediated signaling events(N)(0.934265)-IL2-mediated signaling events(N)(0.9961216)-Neurotrophin signal…
297	ALDOB	9q31.1	0	0	1	0	35	22	1281	0.4646	0	0.118421052631579	FOXA transcription factor networks(N)(0.9768592)-Glucose Regulation of Insulin Secretion(R)(0.9994478)-Metabolic pathways(K)(0.998224)-Metabolism of carbohydrates(R)(0.9973434)-Pentose phosphate pathway(K)(0.9759978)
298	COL4A6	23q22.3	3	0	1	1	93	22	625	0.4646	0	0.322368421052632	Amoebiasis(K)(0.9991852)-ECM-receptor interaction(K)(0.9989756)-Focal adhesion(K)(0.9966974)-Integrin signalling pathway(P)(0.9982596)-Pathways in cancer(K)(0.9978606)-Small cell lung cancer(K)(0.98237)-intrinsic prothrombin activation pathway(B)(0.9961604)-regulators of bone mineralization(B)(0.9845634)
299	H2AFB2	23q28	0	0	1	1	82	22	139	0.4646	0	0.276315789473684	Systemic lupus erythematosus(K)(0.9985254)
300	SNRNP200	2q11.2	4	0	1	0	3	22	232	0.4646	0	0.0263157894736842	Formation and Maturation of mRNA Transcript(R)(0.9992618)-Spliceosome(K)(0.9986856)
301	ATP6V1H	8q11.23	0	0	10	0	3	22	1521	0.4646	0	0.0427631578947368	Epithelial cell signaling in Helicobacter pylori infection(K)(0.9990494)-Host Interactions of HIV factors(R)(0.9991458)-Lysosome(K)(0.9984842)-Metabolic pathways(K)(0.9985424)-Oxidative phosphorylation(K)(0.994001)-Phagosome(K)(0.9975288)-Vibrio cholerae infection(K)(0.9950816)
302	IL28A	19q13.2	1	4	23	1	25	22	326	0.4646	0	0.177631578947368	Cytokine-cytokine receptor interaction(K)(0.9986938)-Jak-STAT signaling pathway(K)(0.9985642)
303	AR	23q12	1	0	1	2	76	21	1028	0.4646	0	0.263157894736842	Alpha6Beta4Integrin(C)(0.9934078)-Androgen-mediated signaling(N)(0.9817418)-AndrogenReceptor(C)(0.9959196)-FOXA transcription factor networks(N)(0.9734724)-Glypican pathway(N)(0.9989618)-IFN-gamma pathway(N)(0.9987896)-Oocyte meiosis(K)(0.9980102)-Pathways in cancer(K)(0.9977256)-Prostate cancer(K)(0.9928658)-TGFBR(C)(0.9972634)
304	ADCYAP1R1	7p15.1	1	0	2	0	23	21	443	0.4646	0	0.0855263157894737	Neuroactive ligand-receptor interaction(K)(0.9987644)-Signalling by NGF(R)(0.9982404)
305	ATP1B4	23q24	1	0	0	1	85	21	287	0.4646	0	0.286184210526316	Aldosterone-regulated sodium reabsorption(K)(0.9975426)-Cardiac muscle contraction(K)(0.9958626)-Gastric acid secretion(K)(0.9985994)-Pancreatic secretion(K)(0.9984938)-Proximal tubule bicarbonate reclamation(K)(0.9944868)-Salivary secretion(K)(0.9988302)
306	ABCC9	12p12.1	2	3	22	0	8	21	44	0.4646	0	0.115131578947368	ABC transporters(K)(0.9981036)
307	YARS2	12p11.21	0	0	17	0	6	21	44	0.4646	0	0.0756578947368421	Aminoacyl-tRNA biosynthesis(K)(0.9989398)-tRNA Aminoacylation(R)(0.9975094)
308	MTHFD1L	6q25.1	3	0	1	2	61	21	1124	0.4646	0	0.220394736842105	Metabolic pathways(K)(0.9992406)-One carbon pool by folate(K)(0.9946622)
309	EIF2B5	3q27.1	4	0	17	0	2	21	220	0.4646	0	0.0756578947368421	Metabolism of proteins(R)(0.9987562)-skeletal muscle hypertrophy is regulated via akt-mtor pathway(B)(0.996481)
310	HMGCS2	1p12	1	0	2	0	4	21	1225	0.4646	0	0.0230263157894737	Metabolic pathways(K)(0.9979798)-Metabolism of lipids and lipoproteins(R)(0.9986418)-PPAR signaling pathway(K)(0.9989432)
311	DPAGT1	11q23.3	1	0	3	0	19	21	1123	0.4646	0	0.0756578947368421	Metabolic pathways(K)(0.9983006)-N-Glycan biosynthesis(K)(0.9962826)
312	CSGALNACT1	8p21.3	1	0	1	1	102	21	1129	0.4646	0	0.345394736842105	Glycosaminoglycan biosynthesis - chondroitin sulfate(K)(0.9977176)-Metabolic pathways(K)(0.998202)
313	LRP1B	2q22.2	10	0	2	5	23	21	120	0.4646	0	0.131578947368421	Alzheimer disease-presenilin pathway(P)(0.9995598)
314	EXTL3	8p21.1	0	0	2	0	101	21	1130	0.4646	0	0.338815789473684	Glycosaminoglycan biosynthesis - heparan sulfate(K)(0.9982154)-Metabolic pathways(K)(0.9988724)
315	CD226	18q22.2	0	0	0	1	80	21	220	0.4646	0	0.266447368421053	Cell adhesion molecules (CAMs)(K)(0.998835)-Immunoregulatory interactions between a Lymphoid and a non-Lymphoid cell(R)(0.9972924)
316	PCK1	20q13.31	0	0	16	0	5	21	1439	0.4646	0	0.0690789473684211	Adipocytokine signaling pathway(K)(0.997232)-FOXA transcription factor networks(N)(0.9817694)-Insulin signaling pathway(K)(0.999439)-Metabolic pathways(K)(0.9992744)-Metabolism of carbohydrates(R)(0.9966546)-PPAR signaling pathway(K)(0.9977398)-Proximal tubule bicarbonate reclamation(K)(0.9906342)
317	CD22	19q13.12	2	0	18	0	12	21	766	0.4646	0	0.101973684210526	B cell activation(P)(0.9904486)-B cell receptor signaling pathway(K)(0.9981586)-Cell adhesion molecules (CAMs)(K)(0.9973036)-Glypican pathway(N)(0.8353822)-Hematopoietic cell lineage(K)(0.9966282)-TRAIL signaling pathway(N)(0.9982784)
318	BLK	8p23.1	1	0	0	1	100	21	864	0.4646	0	0.332236842105263	Alpha-synuclein signaling(N)(0.9927692)-BMP receptor signaling(N)(0.9967166)-EphrinB-EPHB pathway(N)(0.952973)-Glypican pathway(N)(0.9963182)-IFN-gamma pathway(N)(0.99738)-IL1-mediated signaling events(N)(0.9944356)-Nectin adhesion pathway(N)(0.9939052)-Plasma membrane estrogen receptor signaling(N)(0.9972732)-Signaling events mediated by PTP1B(N)(0.9962942)-TNF receptor signaling pathway(N)(0.99…
319	ABP1	7q36.1	2	0	8	1	7	21	106	0.4646	0	0.0592105263157895	Arginine and proline metabolism(K)(0.9980524)-Histidine metabolism(K)(0.9951496)-Tryptophan metabolism(K)(0.9990142)
320	TBP	6q27	1	0	0	1	69	21	659	0.4646	0	0.233552631578947	Basal transcription factors(K)(0.9899802)-Formation and Maturation of mRNA Transcript(R)(0.9989238)-HIV Life Cycle(R)(0.9954238)-Huntington disease(P)(0.9971976)-Huntington's disease(K)(0.9961404)-Regulation of retinoblastoma protein(N)(0.9970464)-Transcription(R)(0.9986612)-Wnt(C)(0.9986568)
321	FAR2	12p11.22	0	0	20	0	8	21	169	0.4646	0	0.0921052631578947	Metabolism of lipids and lipoproteins(R)(0.998723)-Peroxisome(K)(0.996039)
322	MYO18B	22q12.1	5	0	0	2	72	21	46	0.4646	0	0.259868421052632	Nicotinic acetylcholine receptor signaling pathway(P)(0.999113)
323	THBS4	5q14.1	0	0	0	1	78	21	559	0.4646	0	0.259868421052632	ECM-receptor interaction(K)(0.997581)-Focal adhesion(K)(0.999351)-Formation of Platelet plug(R)(0.9969496)-Malaria(K)(0.996799)-Phagosome(K)(0.9986)-Signaling by PDGF(R)(0.9967254)-TGF-beta signaling pathway(K)(0.9984508)
324	GOT2	16q21	0	0	0	0	73	20	1252	0.4682	0	0.240131578947368	Alanine, aspartate and glutamate metabolism(K)(0.9931326)-Metabolic pathways(K)(0.9977222)-Metabolism of amino acids(R)(0.9985084)-Metabolism of carbohydrates(R)(0.9983826)-Tyrosine metabolism(K)(0.9736108)
325	MMP2	16q12.2	1	0	0	0	70	20	933	0.4682	0	0.233552631578947	Alzheimer disease-presenilin pathway(P)(0.9974012)-FOXM1 transcription factor network(N)(0.9963372)-GnRH signaling pathway(K)(0.996576)-Integrins in angiogenesis(N)(0.996087)-LPA receptor mediated events(N)(0.9951208)-Leukocyte transendothelial migration(K)(0.997349)-Pathways in cancer(K)(0.9978372)-Plasma membrane estrogen receptor signaling(N)(0.9966896)-Proteogylcan syndecan-mediated signaling…
326	SMARCA4	19p13.2	3	0	20	0	20	20	503	0.4682	1	0.141447368421053	Regulation of retinoblastoma protein(N)(0.9988564)-TNF alpha/NF-kB(C)(0.9989792)-Wnt signaling pathway(P)(0.9983046)-control of gene expression by vitamin d receptor(B)(0.9959052)-the information processing pathway at the ifn beta enhancer(B)(0.9982504)
327	PRKAA2	1p32.2	2	0	3	0	12	20	329	0.4682	0	0.0559210526315789	Adipocytokine signaling pathway(K)(0.9993994)-Hypertrophic cardiomyopathy (HCM)(K)(0.9889242)-Insulin signaling pathway(K)(0.9993868)-Regulation of autophagy(K)(0.9995502)-chrebp regulation by carbohydrates and camp(B)(0.9974552)-mTOR signaling pathway(K)(0.9951624)
328	PSENEN	19q13.12	1	1	14	0	10	20	795	0.4682	0	0.0855263157894737	Alzheimer disease-amyloid secretase pathway(P)(0.9935028)-Alzheimer disease-presenilin pathway(P)(0.9987216)-Alzheimer's disease(K)(0.9958864)-NOTCH(C)(0.9984692)-Notch signaling pathway(K)(0.9975226)-Presenilin action in Notch and Wnt signaling(N)(0.9695382)-Proteogylcan syndecan-mediated signaling events(N)(0.9959926)-Signalling by NGF(R)(0.999228)-p75(NTR)-mediated signaling(N)(0.9978004)
329	TNFRSF1A	12p13.31	0	0	18	0	9	20	1594	0.4682	0	0.0888157894736842	Adipocytokine signaling pathway(K)(0.9984982)-Alzheimer's disease(K)(0.9957568)-Amyotrophic lateral sclerosis (ALS)(K)(0.9963682)-Apoptosis signaling pathway(P)(0.985915)-Apoptosis(R)(0.9972562)-Chagas disease(K)(0.9958834)-Cytokine-cytokine receptor interaction(K)(0.9995494)-Glypican pathway(N)(0.9990652)-IL12-mediated signaling events(N)(0.9930464)-IL2-mediated signaling events(N)(0.9953716)-IL…
330	MTSS1	8q24.13	1	0	59	0	2	20	63	0.4682	0	0.203947368421053	Signaling events mediated by the Hedgehog family(N)(0.998829)
331	LAPTM4B	8q22.1	0	0	21	0	6	20	121	0.4682	0	0.0888157894736842	Lysosome(K)(0.998178)
332	HPRT1	23q26.2	0	0	2	1	84	20	1192	0.4682	0	0.286184210526316	Drug metabolism - other enzymes(K)(0.9770938)-Metablism of nucleotides(R)(0.9975332)-Metabolic pathways(K)(0.9991002)-Purine metabolism(K)(0.9985062)
333	OR4F21	8p23.3	0	0	0	0	90	20	211	0.4682	0	0.296052631578947	Olfactory Signaling Pathway(R)(0.9959588)
334	POLD1	19q13.33	0	0	1	1	42	19	1407	0.4712	0	0.144736842105263	Base excision repair(K)(0.9971506)-DNA Repair(R)(0.9983778)-DNA Replication(R)(0.9934138)-DNA replication(K)(0.9905824)-Homologous recombination(K)(0.9954288)-Metabolic pathways(K)(0.998163)-Mismatch repair(K)(0.9950714)-Nucleotide excision repair(K)(0.986073)-Purine metabolism(K)(0.9978476)-Pyrimidine metabolism(K)(0.989244)-S Phase(R)(0.9970526)-Telomere Maintenance(R)(0.997774)
335	LAMA2	6q22.33	7	0	0	2	58	19	775	0.4712	0	0.213815789473684	Amoebiasis(K)(0.9979092)-Arrhythmogenic right ventricular cardiomyopathy (ARVC)(K)(0.9873156)-Dilated cardiomyopathy(K)(0.9969588)-ECM-receptor interaction(K)(0.994044)-Focal adhesion(K)(0.998586)-Hypertrophic cardiomyopathy (HCM)(K)(0.9940422)-Integrin cell surface interactions(R)(0.999028)-Integrin signalling pathway(P)(0.998755)-Pathways in cancer(K)(0.9985678)-Small cell lung cancer(K)(0.9700…
336	HEXA	15q24.1	2	0	2	1	26	19	1228	0.4712	0	0.101973684210526	Amino sugar and nucleotide sugar metabolism(K)(0.9993386)-Lysosome(K)(0.9992346)-Metabolic pathways(K)(0.9978146)-Other glycan degradation(K)(0.9934154)
337	KEAP1	19p13.2	0	0	23	0	18	19	155	0.4712	0	0.134868421052632	Ubiquitin mediated proteolysis(K)(0.9984576)-oxidative stress induced gene expression via nrf2(B)(0.9985504)
338	EXOSC4	8q24.3	0	0	47	0	2	19	59	0.4712	0	0.161184210526316	RNA degradation(K)(0.9994218)
339	HARS2	NA	0	0	8	1	28	19	44	0.4712	0	0.121710526315789	Aminoacyl-tRNA biosynthesis(K)(0.9985882)-tRNA Aminoacylation(R)(0.9983554)
340	PIWIL2	8p21.3	0	0	1	0	106	19	25	0.4712	0	0.351973684210526	Dorso-ventral axis formation(K)(0.9992266)
341	CENPF	1q41	4	0	1	0	13	19	129	0.4712	0	0.0559210526315789	FOXM1 transcription factor network(N)(0.9974344)-M Phase(R)(0.9982152)
342	CDC40	6q21	0	1	2	1	53	19	306	0.4712	0	0.1875	Formation and Maturation of mRNA Transcript(R)(0.9962556)-Spliceosome(K)(0.9987596)-Transcription(R)(0.9985128)-Transport of Mature Transcript to Cytoplasm(R)(0.9965726)
343	CDH17	8q22.1	5	0	13	0	6	19	299	0.4712	0	0.0789473684210526	Wnt signaling pathway(P)(0.998581)
344	PPIE	1p34.2	0	2	11	0	7	19	128	0.4712	0	0.0657894736842105	Spliceosome(K)(0.9978744)
345	OR51T1	11p15.4	1	0	0	0	47	19	413	0.4712	0	0.157894736842105	Olfactory transduction(K)(0.9980782)
346	MAP2K4	17p12	1	0	0	2	98	18	1407	0.4712	1	0.332236842105263	BMP receptor signaling(N)(0.9973866)-Cellular roles of Anthrax toxin(N)(0.9885032)-Chagas disease(K)(0.9983514)-EphrinB-EPHB pathway(N)(0.979618)-Epithelial cell signaling in Helicobacter pylori infection(K)(0.9958638)-ErbB signaling pathway(K)(0.9968108)-FAS signaling pathway (CD95)(N)(0.968225)-FAS signaling pathway(P)(0.992421)-Fc epsilon RI signaling pathway(K)(0.9676)-Fc-epsilon receptor I s…
347	POLR2K	8q22.2	0	0	21	0	8	18	1635	0.4712	0	0.0953947368421053	DNA Repair(R)(0.997763)-Formation and Maturation of mRNA Transcript(R)(0.995505)-Huntington's disease(K)(0.9988096)-Influenza Life Cycle(R)(0.9994358)-Metabolic pathways(K)(0.9982176)-Purine metabolism(K)(0.9958144)-Pyrimidine metabolism(K)(0.9942532)-Regulatory RNA pathways(R)(0.9946224)-Transcription(R)(0.997845)
348	EPOR	19p13.2	1	0	19	0	20	18	468	0.4712	0	0.131578947368421	Cytokine-cytokine receptor interaction(K)(0.9982588)-EPO signaling pathway(N)(0.9982224)-Hematopoietic cell lineage(K)(0.9986426)-Jak-STAT signaling pathway(K)(0.9981444)-KitReceptor(C)(0.9968874)-Signaling events mediated by Stem cell factor receptor (c-Kit)(N)(0.9987568)-a4b1 and a4b7 Integrin signaling(N)(0.9865126)-erythropoietin mediated neuroprotection through nf-kb(B)(0.9971554)
349	ME1	6q14.2	1	0	1	1	32	18	1198	0.4712	0	0.115131578947368	Metabolic pathways(K)(0.9980424)-PPAR signaling pathway(K)(0.9977906)-Pyruvate metabolism(K)(0.9959962)-mechanism of gene regulation by peroxisome proliferators via ppara(B)(0.9966396)
350	ARHGDIB	12p12.3	0	0	21	0	12	18	614	0.4712	0	0.108552631578947	FAS signaling pathway (CD95)(N)(0.994254)-Neurotrophin signaling pathway(K)(0.99954)-Signaling by Rho GTPases(R)(0.9994254)-TNF receptor signaling pathway(N)(0.9981462)-TRAIL signaling pathway(N)(0.9978686)-Vasopressin-regulated water reabsorption(K)(0.9951036)
351	SMAP2	1p34.2	0	1	12	0	6	18	204	0.4712	0	0.0625	Endocytosis(K)(0.9978046)
352	UBA1	23p11.3	0	0	6	0	73	18	261	0.4712	0	0.259868421052632	Parkinson's disease(K)(0.9969626)-Ubiquitin mediated proteolysis(K)(0.9989392)
353	LYN	8q12.1	1	0	12	0	4	18	1182	0.4712	0	0.0559210526315789	Alpha-synuclein signaling(N)(0.9836256)-B cell receptor signaling pathway(K)(0.994658)-BMP receptor signaling(N)(0.9968368)-Cell surface interactions at the vascular wall(R)(0.998912)-Chemokine signaling pathway(K)(0.99716)-EphrinB-EPHB pathway(N)(0.9808484)-Epithelial cell signaling in Helicobacter pylori infection(K)(0.9979664)-Fc gamma R-mediated phagocytosis(K)(0.998482)-Fc-epsilon receptor I…
354	XBP1	22q12.1	0	0	1	1	80	18	241	0.4712	0	0.269736842105263	FOXA transcription factor networks(N)(0.9920524)-Protein processing in endoplasmic reticulum(K)(0.9977976)
355	TERF2IP	16q23.1	0	0	1	0	100	18	107	0.4712	0	0.332236842105263	Regulation of Telomerase(N)(0.998919)-Telomere Maintenance(R)(0.9991622)
356	ABCC5	3q27.1	1	0	18	0	2	18	44	0.4712	0	0.0690789473684211	ABC transporters(K)(0.9987538)
357	RPS6KA3	23p22.12	0	0	0	2	105	18	764	0.4712	0	0.351973684210526	Androgen-mediated signaling(N)(0.9713346)-EGFR1(C)(0.9992524)-Interleukin signaling pathway(P)(0.9961654)-Long-term potentiation(K)(0.9963454)-MAPK signaling pathway(K)(0.9972976)-Neurotrophin signaling pathway(K)(0.9970846)-Oocyte meiosis(K)(0.996949)-Progesterone-mediated oocyte maturation(K)(0.9929118)-Ras Pathway(P)(0.994477)-Signalling by NGF(R)(0.9992216)-mTOR signaling pathway(K)(0.996974)
358	CTSS	1q21.2	0	0	9	0	0	18	311	0.4712	0	0.0296052631578947	Antigen processing and presentation(K)(0.9987198)-Lysosome(K)(0.9990598)-Phagosome(K)(0.9978894)
359	ENO2	12p13.31	0	0	21	0	9	18	1275	0.4712	0	0.0986842105263158	Glucose Regulation of Insulin Secretion(R)(0.997317)-Metabolic pathways(K)(0.9990202)-Metabolism of carbohydrates(R)(0.9984734)-RNA degradation(K)(0.9983872)
360	OR5L1	11q11	1	0	2	0	8	18	389	0.4712	0	0.0361842105263158	Olfactory transduction(K)(0.9977724)
361	CNTN1	12q12	3	0	5	0	5	17	200	0.4771	0	0.0427631578947368	Cell adhesion molecules (CAMs)(K)(0.9995278)-NOTCH(C)(0.9976312)
362	SLC6A3	5p15.33	2	0	25	0	4	17	240	0.4771	0	0.0953947368421053	Alpha-synuclein signaling(N)(0.9925372)-Parkinson disease(P)(0.9983872)-Parkinson's disease(K)(0.9978812)-Synaptic Transmission(R)(0.9973632)
363	MED30	8q24.11	0	0	43	0	4	17	33	0.4771	0	0.154605263157895	Generic Transcription Pathway(R)(0.9985094)
364	HCCS	23p22.2	0	0	0	1	104	17	43	0.4771	0	0.345394736842105	Porphyrin and chlorophyll metabolism(K)(0.9987366)
365	CCNA2	4q27	1	0	0	0	70	17	489	0.4771	0	0.233552631578947	APC/C-mediated degradation of cell cycle proteins(R)(0.995057)-Cell cycle(K)(0.9974044)-DNA Replication(R)(0.961632)-G1/S Transition(R)(0.9922848)-G2/M Transition(R)(0.9980678)-ID(C)(0.9969584)-IL2-mediated signaling events(N)(0.998191)-Progesterone-mediated oocyte maturation(K)(0.996547)-Regulation of retinoblastoma protein(N)(0.9974006)-Signaling events mediated by PRL(N)(0.9962082)
366	HNF1B	17q12	3	0	0	1	86	17	34	0.4771	0	0.292763157894737	Regulation of beta-cell development(R)(0.9987298)
367	PNPLA4	23p22.31	0	0	0	2	105	17	65	0.4771	0	0.351973684210526	Retinol metabolism(K)(0.998247)
368	GRM7	3p26.1	4	0	3	0	20	17	410	0.4771	0	0.0855263157894737	Heterotrimeric G-protein signaling pathway-Gi alpha and Gs alpha mediated pathway(P)(0.9965552)-Heterotrimeric G-protein signaling pathway-Gq alpha and Go alpha mediated pathway(P)(0.9990796)-Neuroactive ligand-receptor interaction(K)(0.9993848)
369	PSME3	17q21.31	0	0	0	1	76	17	461	0.4771	0	0.253289473684211	APC/C-mediated degradation of cell cycle proteins(R)(0.9961102)-Antigen processing and presentation(K)(0.9973804)-Apoptosis(R)(0.9980102)-Cell Cycle Checkpoints(R)(0.9974132)-G1/S Transition(R)(0.9947942)-Host Interactions of HIV factors(R)(0.9991744)-Metabolism of amino acids(R)(0.9963582)-Proteasome(K)(0.9237762)-S Phase(R)(0.9955126)-Signaling by Wnt(R)(0.9941524)
370	MYO5A	15q21.2	2	0	0	1	38	17	94	0.4771	0	0.134868421052632	Insulin Synthesis and Secretion(R)(0.9982642)-Nicotinic acetylcholine receptor signaling pathway(P)(0.9962066)
371	MID1	23p22.2	2	0	0	2	106	17	138	0.4771	0	0.358552631578947	Ubiquitin mediated proteolysis(K)(0.9985412)
372	EIF3H	8q24.11	0	0	42	0	6	17	201	0.4771	0	0.157894736842105	Metabolism of proteins(R)(0.9991654)
373	MTMR1	23q28	1	0	5	1	91	16	1131	0.4809	0	0.322368421052632	Fructose and mannose metabolism(K)(0.9983112)-Metabolic pathways(K)(0.9986404)-Riboflavin metabolism(K)(0.9970216)
374	VAMP1	12p13.31	0	0	18	0	9	16	82	0.4809	0	0.0888157894736842	5HT2 type receptor mediated signaling pathway(P)(0.9983292)-Cortocotropin releasing factor receptor signaling pathway(P)(0.9883648)-PNAT(P)(0.9984892)-SNARE interactions in vesicular transport(K)(0.998295)-Synaptic_vesicle_trafficking(P)(0.9959708)
375	BMPR1B	4q22.3	0	0	0	1	64	16	816	0.4809	0	0.213815789473684	BMP receptor signaling(N)(0.9980292)-Cytokine-cytokine receptor interaction(K)(0.9976046)-Signaling by BMP(R)(0.9834034)-TGF-beta signaling pathway(K)(0.9974492)-TGF-beta signaling pathway(P)(0.9940312)-Wnt signaling pathway(P)(0.9991838)
376	ABCC8	11p15.1	1	0	0	0	30	16	292	0.4809	0	0.0986842105263158	ABC transporters(K)(0.9973512)-FOXA transcription factor networks(N)(0.9905366)-Glucose Regulation of Insulin Secretion(R)(0.9985318)-Type II diabetes mellitus(K)(0.9954094)
377	NONO	23q13.1	1	0	2	1	70	16	14	0.4809	1	0.243421052631579	Circadian rhythm pathway(N)(0.9985298)
378	RPS4X	23q13.1	0	0	3	1	80	16	313	0.4809	0	0.276315789473684	Influenza Life Cycle(R)(0.998032)-Metabolism of proteins(R)(0.9988538)-Ribosome(K)(0.9965084)
379	MAS1	6q25.3	1	0	2	1	73	16	285	0.4809	0	0.253289473684211	Neuroactive ligand-receptor interaction(K)(0.9993334)-Renin-angiotensin system(K)(0.9969256)
380	TAF2	8q24.12	2	0	57	0	5	16	36	0.4809	0	0.210526315789474	Basal transcription factors(K)(0.9984984)
381	CCL28	5p12	1	0	10	0	3	16	570	0.4809	0	0.0460526315789474	Chemokine signaling pathway(K)(0.9983254)-Class A/1 (Rhodopsin-like receptors)(R)(0.9991874)-Cytokine-cytokine receptor interaction(K)(0.998138)-Intestinal immune network for IgA production(K)(0.9977558)-Receptor-ligand complexes bind G proteins(R)(0.9950446)
382	PARS2	1p32.3	1	0	5	0	9	16	41	0.4809	0	0.0493421052631579	Aminoacyl-tRNA biosynthesis(K)(0.9990538)
383	ARAF	23p11.23	0	0	3	0	77	16	1071	0.4809	0	0.263157894736842	Acute myeloid leukemia(K)(0.9855764)-B cell activation(P)(0.9893334)-Bladder cancer(K)(0.8358568)-EGFR1(C)(0.9971286)-ErbB signaling pathway(K)(0.995909)-Insulin signaling pathway(K)(0.9993006)-Integrin signalling pathway(P)(0.9983328)-Long-term depression(K)(0.9963764)-Long-term potentiation(K)(0.9979168)-Natural killer cell mediated cytotoxicity(K)(0.9973538)-Pathways in cancer(K)(0.9985696)-Pr…
384	MGST1	12p12.3	0	1	20	0	14	16	113	0.4809	0	0.115131578947368	Drug metabolism - cytochrome P450(K)(0.9983064)-Glutathione metabolism(K)(0.999018)-Metabolism of xenobiotics by cytochrome P450(K)(0.997965)
385	PQBP1	23p11.23	0	0	5	0	69	16	128	0.4809	0	0.243421052631579	Spliceosome(K)(0.9987068)
386	GRIK1	21q21.3	1	0	0	0	32	16	395	0.4809	0	0.108552631578947	Huntington disease(P)(0.9987992)-Neuroactive ligand-receptor interaction(K)(0.9987238)
387	OR5P2	11p15.4	2	0	0	0	44	16	389	0.4809	0	0.151315789473684	Olfactory transduction(K)(0.9974658)
388	SEC61A2	10p14	1	0	5	0	8	15	377	0.484	0	0.0460526315789474	Insulin Synthesis and Secretion(R)(0.9965736)-Phagosome(K)(0.9993438)-Protein processing in endoplasmic reticulum(K)(0.9988362)-Vibrio cholerae infection(K)(0.995258)
389	ACTB	7p22.1	0	0	1	0	25	15	1304	0.484	0	0.0855263157894737	Adherens junction(K)(0.9962732)-Alzheimer disease-presenilin pathway(P)(0.9973086)-Arrhythmogenic right ventricular cardiomyopathy (ARVC)(K)(0.9740614)-Bacterial invasion of epithelial cells(K)(0.991902)-Focal adhesion(K)(0.9980692)-Gastric acid secretion(K)(0.9977918)-Huntington disease(P)(0.9983088)-Hypertrophic cardiomyopathy (HCM)(K)(0.9968314)-Integrin signalling pathway(P)(0.9955274)-Leukoc…
390	PPAP2A	5q11.2	1	0	0	1	69	15	1228	0.484	0	0.233552631578947	Ether lipid metabolism(K)(0.9800744)-Fc gamma R-mediated phagocytosis(K)(0.9993432)-Glycerophospholipid metabolism(K)(0.9969046)-Metabolic pathways(K)(0.9990106)-Sphingolipid metabolism(K)(0.9970684)
391	ALDH7A1	5q23.2	1	0	1	1	32	15	1188	0.484	0	0.115131578947368	Fatty acid metabolism(K)(0.9961608)-Glycerolipid metabolism(K)(0.9608276)-Glycine, serine and threonine metabolism(K)(0.9974236)-Histidine metabolism(K)(0.9979216)-Lysine degradation(K)(0.9980618)-Metabolic pathways(K)(0.9991128)-Pyruvate metabolism(K)(0.9927388)-Tryptophan metabolism(K)(0.9940848)
392	GABRA6	5q34	6	0	0	0	33	15	283	0.484	0	0.128289473684211	Neuroactive ligand-receptor interaction(K)(0.9987416)-cardiac protection against ros(B)(0.9978518)-gamma-aminobutyric acid receptor life cycle pathway(B)(0.9968902)
393	BRCA2	13q13.1	10	0	0	0	59	15	457	0.484	1	0.210526315789474	DNA Repair(R)(0.9977936)-FOXM1 transcription factor network(N)(0.9983934)-Homologous recombination(K)(0.9984948)-Pathways in cancer(K)(0.9990654)-role of brca1 brca2 and atr in cancer susceptibility(B)(0.995016)
394	CLIP1	12q24.31	1	0	0	0	28	15	133	0.484	0	0.0953947368421053	Lissencephaly gene (LIS1) in neuronal migration and development(N)(0.997123)-M Phase(R)(0.9984344)-lissencephaly gene (lis1) in neuronal migration and development(B)(0.9994298)
395	ADCY9	16p13.3	3	0	4	0	36	15	1253	0.484	0	0.138157894736842	Calcium signaling pathway(K)(0.9990834)-Chemokine signaling pathway(K)(0.9977688)-Dilated cardiomyopathy(K)(0.9963218)-Endothelins(N)(0.9974118)-Gap junction(K)(0.9915272)-Gastric acid secretion(K)(0.9871816)-GnRH signaling pathway(K)(0.9959454)-Heterotrimeric G-protein signaling pathway-Gi alpha and Gs alpha mediated pathway(P)(0.9963592)-LPA receptor mediated events(N)(0.992263)-Melanogenesis(K…
396	PAK4	19q13.2	0	4	24	1	22	15	714	0.484	0	0.167763157894737	Axon guidance(K)(0.998755)-ErbB signaling pathway(K)(0.9961866)-Focal adhesion(K)(0.9981658)-Proteogylcan syndecan-mediated signaling events(N)(0.9993182)-Regulation of actin cytoskeleton(K)(0.9967216)-Renal cell carcinoma(K)(0.9967564)-T cell receptor signaling pathway(K)(0.9987614)-agrin in postsynaptic differentiation(B)(0.9930104)
397	YWHAE	17p13.3	1	0	4	0	73	15	1333	0.484	0	0.256578947368421	BMP receptor signaling(N)(0.994812)-Cell cycle(K)(0.9987042)-EGF receptor signaling pathway(P)(0.975354)-Endothelins(N)(0.9955858)-FGF signaling pathway(P)(0.9876212)-FoxO family signaling(N)(0.9789436)-G2/M Transition(R)(0.9987738)-Glypican pathway(N)(0.8326566)-IFN-gamma pathway(N)(0.9965502)-IL1-mediated signaling events(N)(0.9664248)-Lissencephaly gene (LIS1) in neuronal migration and develop…
398	SNRPD3	22q11.23	0	0	0	1	67	15	502	0.484	0	0.223684210526316	Formation and Maturation of mRNA Transcript(R)(0.9986514)-Influenza Life Cycle(R)(0.9991692)-Metabolism of non-coding RNA(R)(0.9952226)-Spliceosome(K)(0.9970304)-Systemic lupus erythematosus(K)(0.9987522)
399	EIF1AX	23p22.12	1	0	0	2	104	15	201	0.484	0	0.351973684210526	Metabolism of proteins(R)(0.998347)
400	KLKB1	4q35.2	0	0	1	1	84	15	84	0.484	0	0.282894736842105	Complement and coagulation cascades(K)(0.9991292)-Formation of Fibrin Clot (Clotting Cascade)(R)(0.9988198)-intrinsic prothrombin activation pathway(B)(0.9981762)
401	ABCB5	7p15.3	1	0	6	0	33	15	44	0.484	0	0.131578947368421	ABC transporters(K)(0.9992876)
402	NUP37	12q23.2	1	0	0	0	22	15	512	0.484	0	0.0756578947368421	HIV Life Cycle(R)(0.9973408)-Host Interactions of HIV factors(R)(0.995889)-Influenza Life Cycle(R)(0.9988992)-M Phase(R)(0.998715)-Metabolism of carbohydrates(R)(0.9983026)-Metabolism of non-coding RNA(R)(0.9968298)-Transport of Mature Transcript to Cytoplasm(R)(0.9956358)
403	OR1E2	17p13.3	0	0	2	1	82	15	389	0.484	0	0.279605263157895	Olfactory transduction(K)(0.9987942)
404	ECT2	3q26.31	1	0	25	0	0	15	125	0.484	0	0.0855263157894737	Signaling by Rho GTPases(R)(0.9982562)
405	OR5V1	6p22.1	2	0	2	1	7	15	389	0.484	0	0.0394736842105263	Olfactory transduction(K)(0.9989314)
406	MDM2	12q15	0	1	3	0	8	14	1407	0.4906	1	0.0394736842105263	AndrogenReceptor(C)(0.9977742)-Cell Cycle Checkpoints(R)(0.9975962)-Cell cycle(K)(0.99403)-Chronic myeloid leukemia(K)(0.8346644)-Endocytosis(K)(0.9981226)-Glioma(K)(0.9903238)-Pathways in cancer(K)(0.9989204)-Prostate cancer(K)(0.992213)-Signaling by Aurora kinases(N)(0.9792966)-Signalling by NGF(R)(0.9971112)-TRAIL signaling pathway(N)(0.995209)-Ubiquitin mediated proteolysis(K)(0.9982398)-ctcf…
407	TAS2R50	12p13.2	2	1	21	0	11	14	52	0.4906	0	0.115131578947368	Taste transduction(K)(0.9987358)
408	BAAT	9q31.1	1	0	1	0	35	14	1185	0.4906	0	0.118421052631579	Biosynthesis of unsaturated fatty acids(K)(0.996944)-Metabolic pathways(K)(0.9988176)-Peroxisome(K)(0.9979988)-Primary bile acid biosynthesis(K)(0.9947268)
409	ST3GAL1	8q24.22	0	0	62	0	3	14	1128	0.4906	0	0.213815789473684	Glycosaminoglycan biosynthesis - keratan sulfate(K)(0.9957806)-Glycosphingolipid biosynthesis - globo series(K)(0.9557266)-Metabolic pathways(K)(0.9990758)
410	GUCY2D	17p13.1	0	0	1	1	77	14	593	0.4906	0	0.259868421052632	Olfactory transduction(K)(0.997684)-Phototransduction(K)(0.8794254)-Purine metabolism(K)(0.9990916)-Visual signal transduction: Cones(N)(0.9965404)-actions of nitric oxide in the heart(B)(0.9961662)
411	ACAT1	11q22.3	1	0	1	0	23	14	1292	0.4906	0	0.0822368421052632	Butanoate metabolism(K)(0.9917752)-Fatty acid metabolism(K)(0.9947688)-Lysine degradation(K)(0.9971064)-Metabolic pathways(K)(0.9990602)-Metabolism of amino acids(R)(0.997571)-Metabolism of lipids and lipoproteins(R)(0.9977026)-Pyruvate metabolism(K)(0.996171)-Terpenoid backbone biosynthesis(K)(0.9469604)-Tryptophan metabolism(K)(0.9974686)
412	MAP2K2	19p13.3	0	0	0	0	69	14	1746	0.4906	0	0.226973684210526	B cell receptor signaling pathway(K)(0.9893252)-Cellular roles of Anthrax toxin(N)(0.9802292)-EGFR1(C)(0.9974258)-Endothelin signaling pathway(P)(0.9366766)-Endothelins(N)(0.9896326)-ErbB signaling pathway(K)(0.9901458)-FGF signaling pathway(P)(0.9880504)-Fc-epsilon receptor I signaling in mast cells(N)(0.98845)-Gap junction(K)(0.991806)-GnRH signaling pathway(K)(0.9931768)-IL2-mediated signaling…
413	PANX2	22q13.33	0	0	1	1	103	14	42	0.4906	0	0.345394736842105	Synaptic Transmission(R)(0.9989056)
414	ACTN2	1q43	3	0	6	0	10	14	883	0.4906	0	0.0625	Adherens junction(K)(0.995759)-Amoebiasis(K)(0.998551)-Arrhythmogenic right ventricular cardiomyopathy (ARVC)(K)(0.9799046)-Focal adhesion(K)(0.9986)-Formation of Platelet plug(R)(0.997364)-Integrin signalling pathway(P)(0.999016)-Leukocyte transendothelial migration(K)(0.9968508)-Muscle contraction(R)(0.966352)-Regulation of actin cytoskeleton(K)(0.9989044)-Systemic lupus erythematosus(K)(0.9980…
415	ADCY7	16q12.1	0	0	0	1	61	14	1202	0.4906	0	0.203947368421053	Calcium signaling pathway(K)(0.9986352)-Chemokine signaling pathway(K)(0.9980216)-Dilated cardiomyopathy(K)(0.9974316)-Endothelin signaling pathway(P)(0.9700154)-Endothelins(N)(0.9979886)-Gap junction(K)(0.995222)-Gastric acid secretion(K)(0.996768)-GnRH signaling pathway(K)(0.9874664)-Heterotrimeric G-protein signaling pathway-Gi alpha and Gs alpha mediated pathway(P)(0.9978768)-LPA receptor med…
416	FLNA	23q28	0	0	3	0	49	14	771	0.4906	0	0.171052631578947	AndrogenReceptor(C)(0.9982314)-Focal adhesion(K)(0.9968248)-Further platelet releasate(R)(0.997339)-Integrin signalling pathway(P)(0.9988492)-MAPK signaling pathway(K)(0.9989026)-PNAT(P)(0.9966166)-TCR signaling in naive CD4+ T cells(N)(0.9970364)-TNF alpha/NF-kB(C)(0.998647)
417	FARSA	19p13.13	1	0	26	0	11	14	44	0.4906	0	0.121710526315789	Aminoacyl-tRNA biosynthesis(K)(0.998846)-tRNA Aminoacylation(R)(0.9956202)
418	GSR	8p12	2	0	1	0	87	14	102	0.4906	0	0.296052631578947	Glutathione metabolism(K)(0.9969216)-Metablism of nucleotides(R)(0.9972678)
419	NUP85	17q25.1	1	0	2	0	18	14	512	0.4906	0	0.0690789473684211	HIV Life Cycle(R)(0.998068)-Host Interactions of HIV factors(R)(0.9977366)-Influenza Life Cycle(R)(0.9991356)-M Phase(R)(0.9986618)-Metabolism of carbohydrates(R)(0.9988448)-Metabolism of non-coding RNA(R)(0.9871124)-Transport of Mature Transcript to Cytoplasm(R)(0.9896758)
420	BMX	23p22.2	2	0	0	1	107	14	171	0.4906	0	0.361842105263158	Angiopoietin receptor Tie2-mediated signaling(N)(0.996081)-Apoptosis(R)(0.9986262)
421	CSF2RA	23p22.33	2	0	0	0	91	14	644	0.4906	0	0.302631578947368	Cytokine-cytokine receptor interaction(K)(0.9993408)-Hematopoietic cell lineage(K)(0.998598)-Jak-STAT signaling pathway(K)(0.9975302)-Pathways in cancer(K)(0.9982976)
422	OR4D2	17q22	1	0	1	0	28	14	413	0.4906	0	0.0986842105263158	Olfactory transduction(K)(0.9985754)
423	CTSA	20q13.12	1	0	8	0	4	13	136	0.4925	0	0.0427631578947368	Lysosome(K)(0.999101)-Renin-angiotensin system(K)(0.996602)
424	ATP6V0A1	17q21.31	0	0	0	1	79	13	1416	0.4925	0	0.263157894736842	Collecting duct acid secretion(K)(0.996181)-Epithelial cell signaling in Helicobacter pylori infection(K)(0.9979272)-Lysosome(K)(0.9987066)-Metabolic pathways(K)(0.9985232)-Oxidative phosphorylation(K)(0.9961306)-Phagosome(K)(0.9978124)-Vibrio cholerae infection(K)(0.9977266)
425	CETN2	23q28	0	0	2	0	79	13	123	0.4925	0	0.266447368421053	G2/M Transition(R)(0.9994994)-Nucleotide excision repair(K)(0.9990108)
426	SMAD3	15q22.33	0	0	0	1	25	13	1257	0.4925	0	0.0855263157894737	Adherens junction(K)(0.9983618)-Cell cycle(K)(0.9970474)-Chagas disease(K)(0.9986754)-Chronic myeloid leukemia(K)(0.9925184)-Endocytosis(K)(0.9990542)-Hypoxic and oxygen homeostasis regulation of HIF-1-alpha(N)(0.9941836)-IFN-gamma pathway(N)(0.995139)-Pathways in cancer(K)(0.9977328)-Regulation of Telomerase(N)(0.9980092)-TGF-beta signaling pathway(K)(0.9957928)-TGF-beta signaling pathway(P)(0.9…
427	RANGAP1	22q13.2	0	0	0	1	80	13	367	0.4925	0	0.266447368421053	HIV Life Cycle(R)(0.9982118)-Host Interactions of HIV factors(R)(0.9987158)-M Phase(R)(0.9989208)-Signaling events mediated by HDAC Class I(N)(0.9976342)-role of ran in mitotic spindle regulation(B)(0.997018)
428	ABCG8	2p21	0	0	6	0	4	13	144	0.4925	0	0.0328947368421053	ABC transporters(K)(0.9979144)-Metabolism of lipids and lipoproteins(R)(0.9994572)
429	E2F4	16q22.1	0	0	0	0	98	13	323	0.4925	0	0.322368421052632	Cell cycle(K)(0.9988116)-Regulation of retinoblastoma protein(N)(0.9979176)-TGF-beta signaling pathway(K)(0.9971486)-TGFBR(C)(0.9979924)-mets affect on macrophage differentiation(B)(0.992277)
430	NR4A3	9q31.1	1	0	1	0	43	13	30	0.4925	1	0.148026315789474	NR transcription pathway(R)(0.9991762)
431	EIF4A1	17p13.1	1	0	1	1	75	13	833	0.4925	0	0.253289473684211	Endothelins(N)(0.9984618)-Glypican pathway(N)(0.9973542)-IFN-gamma pathway(N)(0.9977482)-Metabolism of proteins(R)(0.9985462)-TRAIL signaling pathway(N)(0.9973396)-internal ribosome entry pathway(B)(0.9981834)-mtor signaling pathway(B)(0.9906606)
432	KLHL9	9p21.3	2	0	0	2	35	13	223	0.4925	0	0.125	Signaling by Aurora kinases(N)(0.9869678)-Ubiquitin mediated proteolysis(K)(0.998512)
433	SEC62	3q26.2	1	0	26	0	0	13	184	0.4925	0	0.0888157894736842	Protein export(K)(0.9984654)-Protein processing in endoplasmic reticulum(K)(0.9994306)
434	DYNC1LI2	16q22.1	0	0	0	0	104	13	304	0.4925	0	0.342105263157895	Huntington disease(P)(0.9988634)-Phagosome(K)(0.9987568)-Vasopressin-regulated water reabsorption(K)(0.9984968)
435	RAP1B	12q15	0	1	2	0	8	13	1461	0.4925	0	0.0361842105263158	Chemokine signaling pathway(K)(0.9953274)-Focal adhesion(K)(0.997621)-Formation of Platelet plug(R)(0.994501)-Heterotrimeric G-protein signaling pathway-Gi alpha and Gs alpha mediated pathway(P)(0.998237)-Heterotrimeric G-protein signaling pathway-Gq alpha and Go alpha mediated pathway(P)(0.9629494)-IFN-gamma pathway(N)(0.9989958)-Integrin signalling pathway(P)(0.9959504)-Leukocyte transendotheli…
436	ECH1	19q13.2	1	2	25	1	20	13	78	0.4925	0	0.161184210526316	Peroxisome(K)(0.9984878)
437	KIT	4q12	5	0	3	1	22	13	870	0.4925	1	0.0986842105263158	Acute myeloid leukemia(K)(0.9943002)-Cytokine-cytokine receptor interaction(K)(0.997213)-Endocytosis(K)(0.9978448)-Hematopoietic cell lineage(K)(0.9975334)-KitReceptor(C)(0.998007)-Melanogenesis(K)(0.9970462)-Pathways in cancer(K)(0.999369)-Signaling events mediated by Stem cell factor receptor (c-Kit)(N)(0.99573)
438	LRRC4C	11p12	2	0	2	0	17	13	129	0.4925	0	0.0690789473684211	Axon guidance(K)(0.9968396)
439	DYNC1I2	2q31.1	1	0	4	1	1	13	376	0.4925	0	0.0230263157894737	G2/M Transition(R)(0.9965024)-Huntington disease(P)(0.9977852)-Phagosome(K)(0.9988172)-Vasopressin-regulated water reabsorption(K)(0.996431)
440	USP11	23p11.3	1	0	5	0	74	13	332	0.4925	0	0.259868421052632	Metabolism of proteins(R)(0.9985256)-TNF alpha/NF-kB(C)(0.9994562)
441	ATP6V0B	1p34.1	0	0	6	0	5	13	1412	0.4925	0	0.0361842105263158	Epithelial cell signaling in Helicobacter pylori infection(K)(0.9976578)-Lysosome(K)(0.9984382)-Metabolic pathways(K)(0.999411)-Oxidative phosphorylation(K)(0.996627)-Phagosome(K)(0.9976422)-Vibrio cholerae infection(K)(0.9884714)
442	CCL4L1	17q12	0	0	0	1	94	13	417	0.4925	0	0.3125	Chemokine signaling pathway(K)(0.9982376)-Cytokine-cytokine receptor interaction(K)(0.9988746)-Cytosolic DNA-sensing pathway(K)(0.9982472)
443	PLEKHG2	19q13.2	0	4	22	1	27	13	125	0.4925	0	0.177631578947368	Signaling by Rho GTPases(R)(0.998745)
444	OR10H5	19p13.12	1	0	22	0	12	13	413	0.4925	0	0.115131578947368	Olfactory transduction(K)(0.9977678)
445	GRIK4	11q23.3	0	0	4	0	25	13	395	0.4925	0	0.0953947368421053	Huntington disease(P)(0.9989006)-Neuroactive ligand-receptor interaction(K)(0.998598)
446	IFNA5	9p21.3	1	0	0	1	35	12	615	0.4937	0	0.121710526315789	Autoimmune thyroid disease(K)(0.9955594)-Cytokine-cytokine receptor interaction(K)(0.9991428)-Cytosolic DNA-sensing pathway(K)(0.9978556)-Jak-STAT signaling pathway(K)(0.9986196)-Natural killer cell mediated cytotoxicity(K)(0.9977024)-RIG-I-like receptor signaling pathway(K)(0.9977828)-Regulation of autophagy(K)(0.9958232)-TCR signaling in naive CD8+ T cells(N)(0.9916668)-Toll-like receptor signa…
447	EPHA7	6q16.1	6	0	1	1	44	12	151	0.4937	0	0.171052631578947	Axon guidance(K)(0.998398)-EphrinA-EPHA pathway(N)(0.994791)
448	UGT1A8	2q37.1	2	0	1	1	14	12	1192	0.4937	0	0.0592105263157895	Drug metabolism - cytochrome P450(K)(0.995282)-Drug metabolism - other enzymes(K)(0.985844)-Metabolic pathways(K)(0.9987966)-Metabolism of xenobiotics by cytochrome P450(K)(0.9971946)-Porphyrin and chlorophyll metabolism(K)(0.9965604)-Retinol metabolism(K)(0.9964666)-Starch and sucrose metabolism(K)(0.9955284)-Steroid hormone biosynthesis(K)(0.9967314)
449	RASA1	5q14.3	1	0	0	1	80	12	1275	0.4937	0	0.269736842105263	Angiogenesis(P)(0.9936918)-Angiopoietin receptor Tie2-mediated signaling(N)(0.9937266)-Axon guidance(K)(0.998152)-EGF receptor signaling pathway(P)(0.9947118)-EGFR1(C)(0.9957822)-FGF signaling pathway(P)(0.9843232)-Fc-epsilon receptor I signaling in mast cells(N)(0.9924348)-IL2-mediated signaling events(N)(0.9963048)-Insulin/IGF pathway-mitogen activated protein kinase kinase/MAP kinase cascade(P…
450	FLT1	13q12.3	2	0	0	0	60	12	1102	0.4937	0	0.203947368421053	Cytokine-cytokine receptor interaction(K)(0.9978406)-Endocytosis(K)(0.9989002)-Focal adhesion(K)(0.9977074)-Signaling events mediated by VEGFR1 and VEGFR2(N)(0.997126)-Sphingosine 1-phosphate (S1P) pathway(N)(0.8640644)-actions of nitric oxide in the heart(B)(0.9977206)
451	ITGA8	10p13	3	0	5	0	3	12	636	0.4937	0	0.0361842105263158	Arrhythmogenic right ventricular cardiomyopathy (ARVC)(K)(0.9949536)-Cell adhesion molecules (CAMs)(K)(0.9985308)-Dilated cardiomyopathy(K)(0.9222024)-Focal adhesion(K)(0.9982624)-Hypertrophic cardiomyopathy (HCM)(K)(0.9946908)-Integrin cell surface interactions(R)(0.9965464)-Integrin signalling pathway(P)(0.9976898)-Regulation of actin cytoskeleton(K)(0.9988702)
452	PARD6A	16q22.1	1	0	0	0	93	12	795	0.4937	0	0.309210526315789	Endocytosis(K)(0.9982062)-Glypican pathway(N)(0.9958848)-IFN-gamma pathway(N)(0.9983128)-Tight junction(K)(0.999007)
453	CSNK1D	17q25.3	0	0	6	0	16	12	604	0.4937	0	0.0723684210526316	Circadian rhythm - mammal(K)(0.9955438)-FoxO family signaling(N)(0.995711)-G2/M Transition(R)(0.9987334)-Gap junction(K)(0.9965702)-Hedgehog signaling pathway(K)(0.993501)-Signaling events mediated by the Hedgehog family(N)(0.9947538)-Wnt signaling pathway(P)(0.9983754)-Wnt(C)(0.9991308)-regulation of ck1/cdk5 by type 1 glutamate receptors(B)(0.9865472)
454	DYNC1H1	14q32.31	6	0	1	0	22	12	399	0.4937	0	0.0953947368421053	G2/M Transition(R)(0.9984358)-Huntington disease(P)(0.997607)-Lissencephaly gene (LIS1) in neuronal migration and development(N)(0.9927478)-Phagosome(K)(0.9980452)-Vasopressin-regulated water reabsorption(K)(0.9969542)
455	HDAC2	6q22.1	0	0	2	2	54	12	1507	0.4937	0	0.190789473684211	Cell cycle(K)(0.9983274)-Chronic myeloid leukemia(K)(0.9835932)-Glypican pathway(N)(0.9942444)-Huntington's disease(K)(0.9990284)-IFN-gamma pathway(N)(0.998933)-NOTCH(C)(0.9970486)-Notch signaling pathway(K)(0.9925322)-Pathways in cancer(K)(0.9993902)-Regulation of Telomerase(N)(0.9984402)-Signaling events mediated by HDAC Class I(N)(0.9982296)-Signaling events mediated by the Hedgehog family(N)(…
456	ULK2	17p11.2	0	0	0	1	95	12	81	0.4937	0	0.315789473684211	Regulation of autophagy(K)(0.996554)-mTOR signaling pathway(K)(0.9993646)
457	LCK	1p35.1	0	0	3	0	20	12	1413	0.4937	1	0.0756578947368421	Alpha-synuclein signaling(N)(0.9916736)-BMP receptor signaling(N)(0.9944848)-Cell surface interactions at the vascular wall(R)(0.9993998)-EphrinB-EPHB pathway(N)(0.9345094)-Glypican pathway(N)(0.9977374)-Host Interactions of HIV factors(R)(0.9994114)-IFN-gamma pathway(N)(0.995008)-IL1-mediated signaling events(N)(0.9944206)-IL12-mediated signaling events(N)(0.9202444)-IL2-mediated signaling event…
458	ABCG4	11q23.3	2	0	3	0	19	12	44	0.4937	0	0.0789473684210526	ABC transporters(K)(0.9994356)
459	ABCA12	2q35	6	0	2	1	8	12	44	0.4937	0	0.0559210526315789	ABC transporters(K)(0.997473)
460	DVL3	3q27.1	1	0	17	0	2	12	577	0.4937	0	0.0657894736842105	Alzheimer disease-presenilin pathway(P)(0.998715)-Melanogenesis(K)(0.9956932)-Notch signaling pathway(K)(0.997398)-Pathways in cancer(K)(0.9991166)-Wnt signaling pathway(K)(0.999029)-Wnt(C)(0.9964348)
461	CYSLTR2	13q14.2	0	0	0	2	70	12	538	0.4937	0	0.236842105263158	Calcium signaling pathway(K)(0.998519)-Endothelins(N)(0.9976242)-Neuroactive ligand-receptor interaction(K)(0.9981936)-eicosanoid metabolism(B)(0.994349)
462	PAPOLB	7p22.1	0	0	1	0	43	12	59	0.4937	0	0.144736842105263	RNA degradation(K)(0.9989932)
463	TPR	1q31.1	1	1	3	0	0	12	749	0.4937	1	0.0164473684210526	HIV Life Cycle(R)(0.9984186)-Host Interactions of HIV factors(R)(0.995682)-Influenza Life Cycle(R)(0.9992626)-Metabolism of carbohydrates(R)(0.9973816)-Pathways in cancer(K)(0.9983064)-Transport of Mature Transcript to Cytoplasm(R)(0.9970874)
464	MYO5B	18q21.1	1	0	0	1	60	12	46	0.4937	0	0.203947368421053	Nicotinic acetylcholine receptor signaling pathway(P)(0.9987798)
465	GK	23p21.2	0	0	1	2	108	12	1219	0.4937	0	0.365131578947368	Metabolic pathways(K)(0.9983498)-Metabolism of lipids and lipoproteins(R)(0.9986416)-PPAR signaling pathway(K)(0.9976986)
466	CGNL1	15q21.3	3	0	0	1	33	12	46	0.4937	0	0.121710526315789	Nicotinic acetylcholine receptor signaling pathway(P)(0.998275)
467	ACCN1	17q12	2	0	1	1	97	12	52	0.4937	0	0.325657894736842	Taste transduction(K)(0.9986562)
468	MRPL13	8q24.12	0	2	52	0	5	12	88	0.4937	0	0.194078947368421	Ribosome(K)(0.9986612)
469	CEP57	11q21	1	0	3	0	20	12	83	0.4937	0	0.0789473684210526	G2/M Transition(R)(0.99844)
470	ARHGAP24	4q21.23	0	0	0	2	74	12	125	0.4937	0	0.25	Signaling by Rho GTPases(R)(0.9986938)
471	PUF60	8q24.3	0	0	47	0	2	12	128	0.4937	0	0.161184210526316	Spliceosome(K)(0.9980302)
472	TRHR	8q23.1	0	0	32	0	7	12	387	0.4937	0	0.128289473684211	Calcium signaling pathway(K)(0.9967538)-Neuroactive ligand-receptor interaction(K)(0.9973426)
473	OR6K3	1q23.1	1	0	1	0	1	12	389	0.4937	0	0.00986842105263158	()
474	MAP2K7	19p13.2	0	0	9	1	33	11	913	0.5003	0	0.141447368421053	Cellular roles of Anthrax toxin(N)(0.9879208)-EGFR1(C)(0.9966012)-ErbB signaling pathway(K)(0.9977964)-Fc-epsilon receptor I signaling in mast cells(N)(0.9946876)-GnRH signaling pathway(K)(0.9919412)-MAPK signaling pathway(K)(0.9986834)-Neurotrophin signaling pathway(K)(0.997459)-Protein processing in endoplasmic reticulum(K)(0.9983018)-Reelin signaling pathway(N)(0.99558)-T cell receptor signali…
475	PKN1	19p13.12	2	1	33	0	11	11	771	0.5003	0	0.154605263157895	Alzheimer disease-amyloid secretase pathway(P)(0.9977934)-Androgen-mediated signaling(N)(0.9805844)-BMP receptor signaling(N)(0.9980796)-Glypican pathway(N)(0.9957514)-IFN-gamma pathway(N)(0.9954772)-TNF alpha/NF-kB(C)(0.9983828)-pkc-catalyzed phosphorylation of inhibitory phosphoprotein of myosin phosphatase(B)(0.9909284)-protein kinase a at the centrosome(B)(0.9933902)
476	C2	6p21.32	1	0	3	0	7	11	274	0.5003	0	0.0361842105263158	Complement and coagulation cascades(K)(0.9978766)-Innate Immunity Signaling(R)(0.9957994)-Systemic lupus erythematosus(K)(0.9984622)
477	RIPK2	8q21.3	1	0	7	0	9	11	1059	0.5003	0	0.0559210526315789	Glypican pathway(N)(0.8698832)-IL12-mediated signaling events(N)(0.9926612)-IL2-mediated signaling events(N)(0.9969758)-IL23-mediated signaling events(N)(0.9760814)-LPA receptor mediated events(N)(0.9925712)-NOD-like receptor signaling pathway(K)(0.9945692)-Neurotrophin signaling pathway(K)(0.9979574)-Shigellosis(K)(0.9988568)-Signaling by Aurora kinases(N)(0.9659546)-Signaling events regulated b…
478	SDC2	8q22.1	2	0	15	0	6	11	608	0.5003	0	0.0756578947368421	Cell adhesion molecules (CAMs)(K)(0.998681)-ECM-receptor interaction(K)(0.9982094)-Malaria(K)(0.9983702)-Proteogylcan syndecan-mediated signaling events(N)(0.9995104)-Signaling by FGFR(R)(0.996477)-TGFBR(C)(0.9979994)
479	SMARCE1	17q21.2	0	0	0	1	87	11	440	0.5003	0	0.289473684210526	Androgen-mediated signaling(N)(0.9931184)-Wnt signaling pathway(P)(0.9987992)-control of gene expression by vitamin d receptor(B)(0.9958392)-the information processing pathway at the ifn beta enhancer(B)(0.9980958)
480	POLR3D	8p21.3	0	0	1	0	86	11	1344	0.5003	0	0.286184210526316	Cytosolic DNA-sensing pathway(K)(0.9973524)-Metabolic pathways(K)(0.9974858)-Purine metabolism(K)(0.999468)-Pyrimidine metabolism(K)(0.9965938)-Transcription(R)(0.9980786)
481	NAT1	8p22	0	0	0	0	101	11	1143	0.5003	0	0.332236842105263	Biological oxidations(R)(0.9979266)-Drug metabolism - other enzymes(K)(0.9733968)-Metabolic pathways(K)(0.998755)
482	PRKCA	17q24.2	1	0	4	0	22	11	2422	0.5003	0	0.0888157894736842	Aldosterone-regulated sodium reabsorption(K)(0.983984)-Alpha6Beta4Integrin(C)(0.980146)-Alzheimer disease-amyloid secretase pathway(P)(0.9957746)-Amoebiasis(K)(0.9957176)-Apoptosis signaling pathway(P)(0.9836522)-BMP receptor signaling(N)(0.9918262)-Calcium signaling pathway(K)(0.9974442)-EGF receptor signaling pathway(P)(0.8814664)-EGFR1(C)(0.9918524)-ErbB signaling pathway(K)(0.9862722)-Fc gamm…
483	STX16	20q13.32	1	0	15	0	4	11	40	0.5003	0	0.0657894736842105	SNARE interactions in vesicular transport(K)(0.9984322)
484	CAV1	7q31.2	0	0	6	0	11	11	1569	0.5003	0	0.0559210526315789	AndrogenReceptor(C)(0.9974398)-Bacterial invasion of epithelial cells(K)(0.9279288)-Cell surface interactions at the vascular wall(R)(0.9953128)-EGFR1(C)(0.9976792)-Endocytosis(K)(0.9990906)-Focal adhesion(K)(0.9987792)-Glypican pathway(N)(0.9403316)-IFN-gamma pathway(N)(0.9782698)-Integrin signalling pathway(P)(0.9977482)-Metabolism of lipids and lipoproteins(R)(0.9982998)-Metabolism of nitric o…
485	RFC4	3q27.3	0	0	22	1	2	11	257	0.5003	0	0.0822368421052632	Cell Cycle Checkpoints(R)(0.9992852)-DNA Repair(R)(0.9993812)-DNA replication(K)(0.982076)-Mismatch repair(K)(0.9935754)-Nucleotide excision repair(K)(0.995854)-S Phase(R)(0.9439836)-Telomere Maintenance(R)(0.9918928)
486	EBP	23p11.23	1	0	3	0	71	11	1123	0.5003	0	0.246710526315789	Metabolic pathways(K)(0.9983888)-Steroid biosynthesis(K)(0.9977956)
487	PGM1	1p31.3	0	0	3	0	11	11	1322	0.5003	0	0.0460526315789474	Amino sugar and nucleotide sugar metabolism(K)(0.9967174)-Hypoxic and oxygen homeostasis regulation of HIF-1-alpha(N)(0.9973894)-Metabolic pathways(K)(0.9986898)-Metabolism of carbohydrates(R)(0.998192)-Purine metabolism(K)(0.9990916)
488	PGR	11q22.1	0	0	9	0	20	11	193	0.5003	0	0.0953947368421053	NR transcription pathway(R)(0.9984314)-Oocyte meiosis(K)(0.9978302)-Progesterone-mediated oocyte maturation(K)(0.9989616)-how progesterone initiates the oocyte maturation(B)(0.9986394)
489	NEIL2	8p23.1	0	0	0	1	100	11	34	0.5003	0	0.332236842105263	Base excision repair(K)(0.998979)
490	CTSB	8p23.1	0	0	0	1	100	11	195	0.5003	0	0.332236842105263	Antigen processing and presentation(K)(0.9974836)-Lysosome(K)(0.999033)
491	CDC2L2	1p36.33	0	0	2	3	30	11	83	0.5003	0	0.115131578947368	G2/M Transition(R)(0.9991756)
492	WHSC1L1	8p12	0	0	9	0	42	11	44	0.5003	1	0.167763157894737	Lysine degradation(K)(0.9992616)
493	RYR2	1q43	13	0	7	1	10	11	405	0.5003	0	0.101973684210526	Arrhythmogenic right ventricular cardiomyopathy (ARVC)(K)(0.9977808)-Calcium signaling pathway(K)(0.998918)-Cardiac muscle contraction(K)(0.997042)-Hypertrophic cardiomyopathy (HCM)(K)(0.9963948)-Pancreatic secretion(K)(0.997985)-actions of nitric oxide in the heart(B)(0.9971834)
494	TARS2	1q21.2	1	0	9	0	0	11	41	0.5003	0	0.0328947368421053	Aminoacyl-tRNA biosynthesis(K)(0.9808916)
495	RPS9	19q13.42	0	0	3	1	20	11	313	0.5003	0	0.0789473684210526	Influenza Life Cycle(R)(0.998106)-Metabolism of proteins(R)(0.9992294)-Ribosome(K)(0.9975896)
496	AP2B1	17q12	1	0	0	1	95	11	491	0.5003	0	0.319078947368421	Endocytosis(K)(0.9992064)-Host Interactions of HIV factors(R)(0.9971584)-Huntington's disease(K)(0.999265)
497	WNT7B	22q13.31	0	0	0	0	100	11	720	0.5003	0	0.328947368421053	Alzheimer disease-presenilin pathway(P)(0.9981694)-Hedgehog signaling pathway(K)(0.9935746)-Melanogenesis(K)(0.9978852)-Pathways in cancer(K)(0.999034)-Wnt signaling pathway(K)(0.9990114)-Wnt signaling pathway(P)(0.9994558)
498	M6PR	12p13.31	0	0	18	0	11	11	263	0.5003	0	0.0953947368421053	Lysosome(K)(0.9984208)-Phagosome(K)(0.9981924)
499	CCT2	12q15	0	1	2	0	8	11	201	0.5003	0	0.0361842105263158	Metabolism of proteins(R)(0.9993732)
500	EXT1	8q24.11	0	0	40	0	5	10	1130	0.5053	1	0.148026315789474	Glycosaminoglycan biosynthesis - heparan sulfate(K)(0.9973352)-Metabolic pathways(K)(0.9996704)
501	PIP5K1A	1q21.2	1	0	11	0	0	10	1598	0.5053	0	0.0394736842105263	Endocytosis(K)(0.9989338)-Fc gamma R-mediated phagocytosis(K)(0.9986608)-Inositol phosphate metabolism(K)(0.9260084)-Integrins in angiogenesis(N)(0.9978176)-Metabolic pathways(K)(0.9994944)-Phosphatidylinositol signaling system(K)(0.9976998)-Regulation of actin cytoskeleton(K)(0.9981914)
502	SLC7A9	19q13.11	0	0	22	0	10	10	193	0.5053	0	0.105263157894737	Cell surface interactions at the vascular wall(R)(0.998895)-Metabolism of amino acids(R)(0.9981662)-Transmembrane transport of small molecules(R)(0.9978864)
503	IL2	4q27	0	0	0	0	70	10	1172	0.5053	1	0.230263157894737	Autoimmune thyroid disease(K)(0.9813746)-BMP receptor signaling(N)(0.9970108)-Chagas disease(K)(0.997664)-Cytokine-cytokine receptor interaction(K)(0.9987246)-Endothelins(N)(0.995658)-Glypican pathway(N)(0.9882948)-Graft-versus-host disease(K)(0.9708004)-IFN-gamma pathway(N)(0.9988938)-IL1-mediated signaling events(N)(0.988978)-IL12-mediated signaling events(N)(0.9744808)-IL2-mediated signaling e…
504	BLVRB	19q13.2	0	2	9	1	29	10	55	0.5053	0	0.134868421052632	Porphyrin and chlorophyll metabolism(K)(0.9973296)-il-10 anti-inflammatory signaling pathway(B)(0.997477)
505	PPP2CA	5q31.1	2	0	1	1	26	10	1368	0.5053	0	0.0986842105263158	Chagas disease(K)(0.9975792)-EGF receptor signaling pathway(P)(0.9946698)-FGF signaling pathway(P)(0.9978352)-Glypican pathway(N)(0.9978154)-IFN-gamma pathway(N)(0.9979484)-Long-term depression(K)(0.9967046)-M Phase(R)(0.9995842)-Oocyte meiosis(K)(0.9961402)-Opioid Signalling(R)(0.9939166)-Regulation of retinoblastoma protein(N)(0.9974506)-Signaling by Wnt(R)(0.9812758)-Signalling by NGF(R)(0.997…
506	SCP2	1p32.3	0	0	3	0	8	10	1261	0.5053	0	0.0361842105263158	Metabolic pathways(K)(0.9985998)-Metabolism of lipids and lipoproteins(R)(0.998489)-PPAR signaling pathway(K)(0.9972488)-Peroxisome(K)(0.9988868)-Primary bile acid biosynthesis(K)(0.8875794)
507	MED4	13q14.2	1	0	0	0	68	10	33	0.5053	0	0.226973684210526	Generic Transcription Pathway(R)(0.9979118)
508	IAPP	12p12.1	0	2	22	0	9	10	34	0.5053	0	0.108552631578947	Regulation of beta-cell development(R)(0.9987846)
509	NCOA1	2p23.3	1	0	2	0	7	10	804	0.5053	1	0.0328947368421053	Androgen-mediated signaling(N)(0.9653824)-Glypican pathway(N)(0.945179)-Hypoxic and oxygen homeostasis regulation of HIF-1-alpha(N)(0.9958844)-IFN-gamma pathway(N)(0.997846)-Retinoic acid receptors-mediated signaling(N)(0.9967672)-hypoxia-inducible factor in the cardivascular system(B)(0.916595)-mechanism of gene regulation by peroxisome proliferators via ppara(B)(0.9973136)-multi-step regulation…
510	HAO2	1p12	1	0	1	0	4	10	1167	0.5053	0	0.0197368421052632	Metabolic pathways(K)(0.9985754)-Peroxisome(K)(0.9972646)
511	KCNQ3	8q24.22	2	2	56	0	2	10	43	0.5053	0	0.203947368421053	ion channels and their functional role in vascular endothelium(B)(0.9989922)
512	SMURF1	7q22.1	1	0	2	0	4	10	980	0.5053	0	0.0230263157894737	BMP receptor signaling(N)(0.8538864)-Endocytosis(K)(0.998731)-Glypican pathway(N)(0.9984424)-IFN-gamma pathway(N)(0.9157402)-Signaling events mediated by HDAC Class I(N)(0.997953)-TGF-beta signaling pathway(P)(0.8435922)-TGFBR(C)(0.9947582)-Ubiquitin mediated proteolysis(K)(0.9968074)
513	GRM1	6q24.3	2	0	0	1	65	10	742	0.5053	0	0.223684210526316	Calcium signaling pathway(K)(0.9968422)-Gap junction(K)(0.9972434)-Heterotrimeric G-protein signaling pathway-Gi alpha and Gs alpha mediated pathway(P)(0.997201)-Heterotrimeric G-protein signaling pathway-Gq alpha and Go alpha mediated pathway(P)(0.9946672)-Huntington's disease(K)(0.9983174)-Long-term depression(K)(0.9966406)-Long-term potentiation(K)(0.9976716)-Neuroactive ligand-receptor intera…
514	ADH4	4q23	0	0	0	2	68	10	1187	0.5053	0	0.230263157894737	Biological oxidations(R)(0.9982868)-Drug metabolism - cytochrome P450(K)(0.997421)-Fatty acid metabolism(K)(0.9965274)-Metabolic pathways(K)(0.9982646)-Metabolism of xenobiotics by cytochrome P450(K)(0.996291)-Retinol metabolism(K)(0.997114)-Tyrosine metabolism(K)(0.9895866)
515	NFIB	9p22.3	0	0	4	0	35	10	207	0.5053	1	0.128289473684211	FOXA transcription factor networks(N)(0.9827886)-Transcription(R)(0.9993438)
516	PSMC4	19q13.2	0	3	20	1	29	10	420	0.5053	0	0.174342105263158	APC/C-mediated degradation of cell cycle proteins(R)(0.9888598)-Apoptosis(R)(0.9987976)-Cell Cycle Checkpoints(R)(0.9987386)-G1/S Transition(R)(0.9925198)-Host Interactions of HIV factors(R)(0.9987956)-Metabolism of amino acids(R)(0.9991202)-Proteasome(K)(0.9857406)-S Phase(R)(0.9915162)-Signaling by Wnt(R)(0.998138)-regulation of eif-4e and p70s6 kinase(B)(0.9931018)-skeletal muscle hypertrophy …
517	SPRED1	15q14	1	0	0	1	48	10	189	0.5053	0	0.164473684210526	Jak-STAT signaling pathway(K)(0.998437)-Signaling events mediated by Stem cell factor receptor (c-Kit)(N)(0.9991974)
518	KCNJ1	11q24.3	3	0	3	0	26	10	104	0.5053	0	0.105263157894737	Aldosterone-regulated sodium reabsorption(K)(0.998764)-Gastric acid secretion(K)(0.9978186)
519	OR5H6	3q11.2	0	0	4	0	3	10	389	0.5053	0	0.0230263157894737	Olfactory transduction(K)(0.998002)
520	PPAP2C	19p13.3	0	0	0	0	87	10	1228	0.5053	0	0.286184210526316	Ether lipid metabolism(K)(0.9820678)-Fc gamma R-mediated phagocytosis(K)(0.9987034)-Glycerophospholipid metabolism(K)(0.998551)-Metabolic pathways(K)(0.9993962)-Sphingolipid metabolism(K)(0.9906798)
521	CENPN	16q23.2	0	0	0	0	97	10	96	0.5053	0	0.319078947368421	M Phase(R)(0.9977558)
522	GRM5	11q14.3	1	0	8	0	15	10	736	0.5053	0	0.0789473684210526	Calcium signaling pathway(K)(0.9978762)-Gap junction(K)(0.9977248)-Heterotrimeric G-protein signaling pathway-Gi alpha and Gs alpha mediated pathway(P)(0.9972118)-Heterotrimeric G-protein signaling pathway-Gq alpha and Go alpha mediated pathway(P)(0.9927464)-Huntington's disease(K)(0.9990744)-Long-term depression(K)(0.9965952)-Long-term potentiation(K)(0.9903604)-Neuroactive ligand-receptor inter…
523	S1PR1	1p21.2	2	0	1	0	11	10	513	0.5053	0	0.0460526315789474	Fc-epsilon receptor I signaling in mast cells(N)(0.9951166)-Nectin adhesion pathway(N)(0.9987432)-Neuroactive ligand-receptor interaction(K)(0.9988156)-Signaling events mediated by VEGFR1 and VEGFR2(N)(0.8071014)-Sphingosine 1-phosphate (S1P) pathway(N)(0.9977122)-phospholipids as signalling intermediaries(B)(0.9954584)
524	PRPF18	10p13	0	1	6	0	5	10	128	0.5053	0	0.0394736842105263	Spliceosome(K)(0.9972092)
525	HDAC7	12q13.11	0	0	1	0	7	10	272	0.5053	0	0.0263157894736842	Androgen-mediated signaling(N)(0.9923856)-Hypoxic and oxygen homeostasis regulation of HIF-1-alpha(N)(0.997795)-Signaling events mediated by HDAC Class I(N)(0.995658)
526	MAPK15	8q24.3	0	0	47	0	2	10	116	0.5053	0	0.161184210526316	Alzheimer disease-amyloid secretase pathway(P)(0.9972302)-Parkinson disease(P)(0.9979998)
527	NUP205	7q33	3	0	6	1	4	10	429	0.5053	0	0.0460526315789474	HIV Life Cycle(R)(0.9963236)-Host Interactions of HIV factors(R)(0.9987874)-Influenza Life Cycle(R)(0.9992662)-Metabolism of carbohydrates(R)(0.9968054)-Metabolism of non-coding RNA(R)(0.9905042)-Transport of Mature Transcript to Cytoplasm(R)(0.9934062)
528	CCL25	19p13.2	0	0	8	1	30	10	570	0.5053	0	0.128289473684211	Chemokine signaling pathway(K)(0.9957348)-Class A/1 (Rhodopsin-like receptors)(R)(0.9979536)-Cytokine-cytokine receptor interaction(K)(0.9986456)-Intestinal immune network for IgA production(K)(0.997152)-Receptor-ligand complexes bind G proteins(R)(0.9987056)
529	CLNS1A	11q14.1	1	5	14	0	4	10	49	0.5053	0	0.0756578947368421	Metabolism of non-coding RNA(R)(0.9987576)
530	ALG12	22q13.33	0	0	1	1	105	10	1123	0.5053	0	0.351973684210526	Metabolic pathways(K)(0.9964614)-N-Glycan biosynthesis(K)(0.9975478)
531	WNT9B	17q21.32	1	0	0	1	59	10	720	0.5053	0	0.200657894736842	Alzheimer disease-presenilin pathway(P)(0.9977794)-Hedgehog signaling pathway(K)(0.9965714)-Melanogenesis(K)(0.9988006)-Pathways in cancer(K)(0.998683)-Wnt signaling pathway(K)(0.9975982)-Wnt signaling pathway(P)(0.9989492)
532	LPAR6	NA	1	0	0	0	0	10	272	0.5053	0	0.00328947368421053	Neuroactive ligand-receptor interaction(K)(0.9953548)
533	PHYH	10p13	0	1	6	0	5	9	169	0.5063	0	0.0394736842105263	Metabolism of lipids and lipoproteins(R)(0.9995308)-Peroxisome(K)(0.9972218)
534	CD3E	11q23.3	2	0	1	0	21	9	586	0.5063	0	0.0789473684210526	Chagas disease(K)(0.9995502)-Hematopoietic cell lineage(K)(0.9981752)-IL12-mediated signaling events(N)(0.9971776)-IL23-mediated signaling events(N)(0.9915654)-Immunoregulatory interactions between a Lymphoid and a non-Lymphoid cell(R)(0.9987588)-Primary immunodeficiency(K)(0.9955754)-T cell receptor signaling pathway(K)(0.9962826)-TCR signaling in naive CD4+ T cells(N)(0.9944304)-TCR signaling(R…
535	NBN	8q21.3	0	0	11	0	9	9	181	0.5063	0	0.0657894736842105	BARD1 signaling events(N)(0.997235)-DNA Repair(R)(0.9988004)-Homologous recombination(K)(0.9984346)-Regulation of Telomerase(N)(0.9977986)-role of brca1 brca2 and atr in cancer susceptibility(B)(0.9925162)
536	F2	11p11.2	3	0	1	0	16	9	1288	0.5063	0	0.0657894736842105	Angiopoietin receptor Tie2-mediated signaling(N)(0.992758)-Cell surface interactions at the vascular wall(R)(0.9973548)-Class A/1 (Rhodopsin-like receptors)(R)(0.9979298)-Complement and coagulation cascades(K)(0.9805094)-FOXA transcription factor networks(N)(0.961277)-Formation of Fibrin Clot (Clotting Cascade)(R)(0.9763894)-Formation of Platelet plug(R)(0.998636)-Metabolism of proteins(R)(0.9993…
537	SLC30A5	5q13.2	0	0	0	1	85	9	49	0.5063	0	0.282894736842105	Insulin Synthesis and Secretion(R)(0.9986388)
538	PVRL2	19q13.32	0	0	9	1	38	9	364	0.5063	0	0.157894736842105	Adherens junction(K)(0.9989324)-Cell adhesion molecules (CAMs)(K)(0.9991834)-Immunoregulatory interactions between a Lymphoid and a non-Lymphoid cell(R)(0.996204)-Nectin adhesion pathway(N)(0.9966088)
539	GJD2	15q14	0	0	0	1	43	9	146	0.5063	0	0.144736842105263	Gap junction trafficking and regulation(R)(0.9976836)-Gap junction(K)(0.9982212)-Synaptic Transmission(R)(0.9983928)
540	APEX1	14q11.2	2	1	9	0	15	9	110	0.5063	0	0.0888157894736842	Base excision repair(K)(0.9981442)-DNA Repair(R)(0.9976484)-granzyme a mediated apoptosis pathway(B)(0.995659)
541	AP1M2	19p13.2	2	0	23	0	18	9	264	0.5063	0	0.141447368421053	Host Interactions of HIV factors(R)(0.9978996)-Lysosome(K)(0.998187)-Membrane Trafficking(R)(0.9984516)
542	MTMR7	8p22	0	0	1	0	103	9	1131	0.5063	0	0.342105263157895	Fructose and mannose metabolism(K)(0.9964636)-Metabolic pathways(K)(0.9990536)-Riboflavin metabolism(K)(0.9964598)
543	CDK5	7q36.1	0	0	11	1	5	9	543	0.5063	0	0.0559210526315789	Alzheimer's disease(K)(0.9961104)-Axon guidance(K)(0.9985716)-EphrinA-EPHA pathway(N)(0.9742958)-Lissencephaly gene (LIS1) in neuronal migration and development(N)(0.9949622)-Opioid Signalling(R)(0.9973946)-estrogen responsive protein efp controls cell cycle and breast tumors growth(B)(0.8815158)-p75(NTR)-mediated signaling(N)(0.9979322)
544	IL8	4q13.3	2	1	7	1	39	9	1582	0.5063	0	0.161184210526316	Amoebiasis(K)(0.9986856)-BMP receptor signaling(N)(0.9933346)-Chagas disease(K)(0.9897172)-Chemokine signaling pathway(K)(0.9948308)-Class A/1 (Rhodopsin-like receptors)(R)(0.9985586)-Cytokine-cytokine receptor interaction(K)(0.9987698)-Endothelins(N)(0.9871022)-Epithelial cell signaling in Helicobacter pylori infection(K)(0.9971024)-Glypican pathway(N)(0.878199)-IFN-gamma pathway(N)(0.998516)-Ma…
545	WHSC1	4p16.3	2	1	6	1	23	9	44	0.5063	1	0.108552631578947	Lysine degradation(K)(0.998638)
546	NR2F6	19p13.11	0	2	17	0	7	9	30	0.5063	0	0.0855263157894737	NR transcription pathway(R)(0.9986734)
547	HSPA5	9q33.3	2	0	0	0	31	9	418	0.5063	0	0.108552631578947	Antigen processing and presentation(K)(0.9977314)-Apoptosis signaling pathway(P)(0.9970508)-Further platelet releasate(R)(0.9805356)-Parkinson disease(P)(0.9981552)-Prion diseases(K)(0.996686)-Protein export(K)(0.9961222)-Protein processing in endoplasmic reticulum(K)(0.997869)-prion pathway(B)(0.9960704)
548	FOS	14q24.3	1	0	1	0	24	9	1881	0.5063	0	0.0855263157894737	Androgen-mediated signaling(N)(0.9434182)-Angiogenesis(P)(0.9935802)-Apoptosis(K)(0.9233782)-B cell receptor signaling pathway(K)(0.829425)-BMP receptor signaling(N)(0.9788502)-Chagas disease(K)(0.9970778)-EGFR1(C)(0.996695)-Endothelins(N)(0.9932688)-FOXA transcription factor networks(N)(0.981532)-FOXM1 transcription factor network(N)(0.997764)-Fc-epsilon receptor I signaling in mast cells(N)(0.9…
549	AP1S1	7q22.1	0	0	5	0	5	9	264	0.5063	0	0.0328947368421053	Host Interactions of HIV factors(R)(0.997636)-Lysosome(K)(0.9984602)-Membrane Trafficking(R)(0.996167)
550	TERT	5p15.33	1	0	26	0	3	9	296	0.5063	0	0.0953947368421053	Hypoxic and oxygen homeostasis regulation of HIF-1-alpha(N)(0.9979098)-IL2-mediated signaling events(N)(0.9976026)-Regulation of Telomerase(N)(0.9984814)-Telomere Maintenance(R)(0.9970298)-role of nicotinic acetylcholine receptors in the regulation of apoptosis(B)(0.9978044)-telomeres telomerase cellular aging and immortality(B)(0.993665)
551	FZD6	8q22.3	0	0	23	0	10	9	1171	0.5063	0	0.108552631578947	Alzheimer disease-presenilin pathway(P)(0.9987134)-Glypican pathway(N)(0.9614368)-Melanogenesis(K)(0.9959044)-Pathways in cancer(K)(0.9978882)-Proteogylcan syndecan-mediated signaling events(N)(0.9990858)-Wnt signaling pathway(K)(0.9949094)-Wnt signaling pathway(P)(0.999296)-Wnt(C)(0.9981628)
552	OR2S2	9p13.3	0	0	3	0	14	9	413	0.5063	0	0.0559210526315789	Olfactory transduction(K)(0.999274)
553	PPARA	22q13.31	1	0	0	0	103	9	236	0.5063	0	0.342105263157895	Adipocytokine signaling pathway(K)(0.99832)-PPAR signaling pathway(K)(0.9991042)-Retinoic acid receptors-mediated signaling(N)(0.9976644)-mechanism of gene regulation by peroxisome proliferators via ppara(B)(0.9939732)-regulation of pgc-1a(B)(0.9932486)-toll-like receptor pathway(B)(0.997408)-ß-arrestins in gpcr desensitization(B)(0.9988506)
554	TRADD	16q22.1	0	0	0	0	98	9	721	0.5063	0	0.322368421052632	Adipocytokine signaling pathway(K)(0.9987118)-Apoptosis(K)(0.9956742)-Apoptosis(R)(0.997784)-HIV-1 Nef: Negative effector of Fas and TNF-alpha(N)(0.9688584)-RIG-I-like receptor signaling pathway(K)(0.996004)-Sphingosine 1-phosphate (S1P) pathway(N)(0.9797088)-TNF alpha/NF-kB(C)(0.9987274)-TNF receptor signaling pathway(N)(0.998648)-TRAIL signaling pathway(N)(0.9924394)-induction of apoptosis thro…
555	PTP4A3	8q24.3	0	0	47	0	3	9	22	0.5063	0	0.164473684210526	Signaling events mediated by PRL(N)(0.9996774)
556	CTNNB1	3p22.1	2	0	1	0	9	9	1767	0.5063	1	0.0394736842105263	Alzheimer disease-presenilin pathway(P)(0.9971862)-Androgen-mediated signaling(N)(0.9598414)-AndrogenReceptor(C)(0.9964874)-Angiogenesis(P)(0.8819372)-Apoptosis(R)(0.9992828)-Arrhythmogenic right ventricular cardiomyopathy (ARVC)(K)(0.980677)-Bacterial invasion of epithelial cells(K)(0.9952536)-Focal adhesion(K)(0.9978964)-FoxO family signaling(N)(0.9854092)-Glypican pathway(N)(0.9477558)-IFN-gam…
557	PRPS1	23q22.3	0	0	1	1	86	9	1241	0.5063	0	0.289473684210526	Metabolic pathways(K)(0.9982776)-Metabolism of carbohydrates(R)(0.9988182)-Pentose phosphate pathway(K)(0.9693548)-Purine metabolism(K)(0.9968328)
558	PRKG1	10q11.23	1	0	0	1	13	9	1348	0.5063	0	0.0493421052631579	BMP receptor signaling(N)(0.9957722)-Endothelin signaling pathway(P)(0.995589)-Gap junction(K)(0.9970844)-Glypican pathway(N)(0.9184244)-IFN-gamma pathway(N)(0.9975654)-IL1-mediated signaling events(N)(0.8234536)-Long-term depression(K)(0.9935474)-Olfactory transduction(K)(0.9983092)-Plasma membrane estrogen receptor signaling(N)(0.9969288)-Salivary secretion(K)(0.9975048)-TNF receptor signaling …
559	CD28	2q33.2	0	0	2	1	6	9	704	0.5063	0	0.0296052631578947	Autoimmune thyroid disease(K)(0.9908676)-Cell adhesion molecules (CAMs)(K)(0.9980614)-Host Interactions of HIV factors(R)(0.9992446)-IL12-mediated signaling events(N)(0.9981828)-Intestinal immune network for IgA production(K)(0.99727)-Systemic lupus erythematosus(K)(0.9994436)-T cell receptor signaling pathway(K)(0.9976176)-TCR signaling in naive CD4+ T cells(N)(0.9963542)-Type I diabetes mellitu…
560	ACOT4	14q24.3	0	0	0	0	23	9	21	0.5063	0	0.0756578947368421	Biosynthesis of unsaturated fatty acids(K)(0.998419)
561	THOC4	17q25.3	0	0	7	0	11	9	400	0.5063	0	0.0592105263157895	Influenza Life Cycle(R)(0.9981304)-Spliceosome(K)(0.9991504)-Transcription(R)(0.998345)-Transport of Mature Transcript to Cytoplasm(R)(0.9905124)
562	BMP1	8p21.3	2	0	1	0	86	9	196	0.5063	0	0.289473684210526	Metabolism of lipids and lipoproteins(R)(0.9993288)-TGF-beta signaling pathway(P)(0.998835)
563	MED12	23q13.1	1	0	2	1	70	9	33	0.5063	1	0.243421052631579	Generic Transcription Pathway(R)(0.999511)
564	TLR8	23p22.2	2	0	0	1	104	9	172	0.5063	0	0.351973684210526	Innate Immunity Signaling(R)(0.9974124)-Toll-like receptor signaling pathway(K)(0.9989178)
565	SUV39H1	23p11.23	0	0	5	0	70	9	104	0.5063	0	0.246710526315789	Lysine degradation(K)(0.998398)-Regulation of retinoblastoma protein(N)(0.998509)
566	ITSN1	21q22.11	1	0	1	0	14	9	173	0.5063	0	0.0526315789473684	EphrinB-EPHB pathway(N)(0.9959522)-Signaling by Rho GTPases(R)(0.9993296)
567	TNFRSF13C	22q13.2	0	0	0	0	81	9	319	0.5063	0	0.266447368421053	Cytokine-cytokine receptor interaction(K)(0.9977022)-Intestinal immune network for IgA production(K)(0.9961114)-Primary immunodeficiency(K)(0.9982832)
568	WAS	23p11.23	1	0	5	0	70	9	634	0.5063	1	0.25	Adherens junction(K)(0.9979302)-Bacterial invasion of epithelial cells(K)(0.9950184)-Chemokine signaling pathway(K)(0.999064)-Fc gamma R-mediated phagocytosis(K)(0.997953)-Pathogenic Escherichia coli infection(K)(0.9989104)-Regulation of actin cytoskeleton(K)(0.9989868)-Shigellosis(K)(0.9934752)-T cell activation(P)(0.9942618)-TCR signaling in naive CD4+ T cells(N)(0.9982362)
569	TSHR	14q31.1	2	0	1	0	27	9	810	0.5063	1	0.0986842105263158	Autoimmune thyroid disease(K)(0.9960568)-Class A/1 (Rhodopsin-like receptors)(R)(0.9970666)-Neuroactive ligand-receptor interaction(K)(0.9989848)-Plasma membrane estrogen receptor signaling(N)(0.9985694)-Proteogylcan syndecan-mediated signaling events(N)(0.9982)-Receptor-ligand complexes bind G proteins(R)(0.9991108)
570	SKIV2L2	5q11.2	1	0	0	1	69	9	59	0.5063	0	0.233552631578947	RNA degradation(K)(0.9993298)
571	DNM3	1q24.3	0	0	5	0	2	9	316	0.5063	0	0.0230263157894737	Bacterial invasion of epithelial cells(K)(0.9918526)-Endocytosis(K)(0.9994796)-Fc gamma R-mediated phagocytosis(K)(0.9993348)
572	CNOT3	19q13.42	1	0	3	1	20	9	59	0.5063	0	0.0822368421052632	RNA degradation(K)(0.9976218)
573	CTSC	11q14.2	0	0	6	0	11	9	121	0.5063	0	0.0559210526315789	Lysosome(K)(0.9986476)
574	OR7G3	19p13.2	1	0	14	0	31	9	389	0.5063	0	0.151315789473684	Olfactory transduction(K)(0.9972972)
575	SNAPC2	19p13.2	0	0	9	1	30	9	136	0.5063	0	0.131578947368421	Transcription(R)(0.9984006)
576	POMT2	14q24.3	0	0	3	0	22	8	3	0.5165	0	0.0822368421052632	()
577	GNAI1	7q21.11	0	0	2	0	6	8	1355	0.5165	0	0.0263157894736842	Axon guidance(K)(0.9994316)-Chagas disease(K)(0.9941448)-Chemokine signaling pathway(K)(0.9973926)-Endothelins(N)(0.9924616)-Gap junction(K)(0.9846176)-Gastric acid secretion(K)(0.9983618)-Heterotrimeric G-protein signaling pathway-Gi alpha and Gs alpha mediated pathway(P)(0.9973838)-LPA receptor mediated events(N)(0.9889682)-Leukocyte transendothelial migration(K)(0.993865)-Melanogenesis(K)(0.99…
578	STX17	9q31.1	0	0	1	0	41	8	36	0.5165	0	0.138157894736842	SNARE interactions in vesicular transport(K)(0.998619)
579	MEF2A	15q26.3	1	0	2	1	18	8	902	0.5165	0	0.0723684210526316	BMP receptor signaling(N)(0.997545)-Glypican pathway(N)(0.8411872)-IFN-gamma pathway(N)(0.9957986)-IL1-mediated signaling events(N)(0.9964734)-Oxidative stress response(P)(0.8611626)-Plasma membrane estrogen receptor signaling(N)(0.9960674)-Signalling by NGF(R)(0.9974238)-TGFBR(C)(0.9981414)-TNF receptor signaling pathway(N)(0.9983568)-mapkinase signaling pathway(B)(0.9971936)-regulation of pgc-1…
580	CA5B	23p22.2	0	0	0	1	103	8	23	0.5165	0	0.342105263157895	Nitrogen metabolism(K)(0.998357)
581	PDPR	16q22.1	0	0	0	0	82	8	11	0.5165	0	0.269736842105263	Regulation of pyruvate dehydrogenase complex (PDC)(R)(0.9976454)
582	ANGPT1	8q23.1	3	0	27	0	7	8	188	0.5165	0	0.121710526315789	Angiogenesis(P)(0.9996222)-Angiopoietin receptor Tie2-mediated signaling(N)(0.9987242)-Cell surface interactions at the vascular wall(R)(0.9987386)
583	LNPEP	5q15	2	0	0	1	63	8	426	0.5165	0	0.217105263157895	Plasma membrane estrogen receptor signaling(N)(0.9987746)-Proteogylcan syndecan-mediated signaling events(N)(0.9990284)-Renin-angiotensin system(K)(0.998615)
584	IFNB1	9p21.3	1	0	0	0	34	8	993	0.5165	0	0.115131578947368	Chagas disease(K)(0.9987818)-Cytokine-cytokine receptor interaction(K)(0.9995968)-Cytosolic DNA-sensing pathway(K)(0.9966218)-Glypican pathway(N)(0.998941)-IFN-gamma pathway(N)(0.9943854)-Jak-STAT signaling pathway(K)(0.99797)-Natural killer cell mediated cytotoxicity(K)(0.9975552)-RIG-I-like receptor signaling pathway(K)(0.9981514)-Toll-like receptor signaling pathway(K)(0.9976306)-double strand…
585	GGT1	22q11.23	0	0	0	1	67	8	1162	0.5165	0	0.223684210526316	Arachidonic acid metabolism(K)(0.9681864)-Glutathione metabolism(K)(0.997615)-Metabolic pathways(K)(0.9987478)-Selenoamino acid metabolism(K)(0.9982284)
586	SOD2	6q25.3	0	0	2	1	73	8	332	0.5165	0	0.25	FoxO family signaling(N)(0.9967036)-Huntington's disease(K)(0.9983224)-Peroxisome(K)(0.9989982)-cardiac protection against ros(B)(0.9981716)-erythropoietin mediated neuroprotection through nf-kb(B)(0.9965804)-the igf-1 receptor and longevity(B)(0.9964136)
587	FHL1	23q26.3	0	0	2	0	84	8	66	0.5165	0	0.282894736842105	NOTCH(C)(0.998075)
588	ITGB7	12q13.13	2	0	0	0	4	8	814	0.5165	0	0.0197368421052632	Cell adhesion molecules (CAMs)(K)(0.965543)-Dilated cardiomyopathy(K)(0.980168)-ECM-receptor interaction(K)(0.9858876)-Hypertrophic cardiomyopathy (HCM)(K)(0.9789576)-Integrin signalling pathway(P)(0.828378)-Regulation of actin cytoskeleton(K)(0.9981696)
589	PIK3C2G	12p12.3	0	1	24	0	11	8	1474	0.5165	0	0.118421052631579	EGF receptor signaling pathway(P)(0.998161)-Hypoxia response via HIF activation(P)(0.9974008)-Inositol phosphate metabolism(K)(0.9965034)-Integrin signalling pathway(P)(0.9991788)-Metabolic pathways(K)(0.9996486)-Phosphatidylinositol signaling system(K)(0.9973614)-T cell activation(P)(0.9987726)-ccr3 signaling in eosinophils(B)(0.9977212)-cxcr4 signaling pathway(B)(0.9812686)-fmlp induced chemoki…
590	CAP1	1p34.2	1	1	13	0	6	8	38	0.5165	0	0.0690789473684211	Further platelet releasate(R)(0.9977776)-how progesterone initiates the oocyte maturation(B)(0.9981902)
591	RCVRN	17p13.1	0	0	0	1	89	8	48	0.5165	0	0.296052631578947	Heterotrimeric G-protein signaling pathway-rod outer segment phototransduction(P)(0.9988358)-Phototransduction(K)(0.998867)-visual signal transduction(B)(0.9471538)
592	LARS2	3p21.31	0	0	0	0	12	8	46	0.5165	0	0.0394736842105263	Aminoacyl-tRNA biosynthesis(K)(0.9987202)
593	ABCB11	2q31.1	2	0	2	1	2	8	144	0.5165	0	0.0230263157894737	ABC transporters(K)(0.9955192)-Metabolism of lipids and lipoproteins(R)(0.9983682)
594	GNPAT	1q42.2	4	0	3	0	9	8	243	0.5165	0	0.0526315789473684	Glycerophospholipid metabolism(K)(0.9978042)-Metabolism of lipids and lipoproteins(R)(0.998001)-Peroxisome(K)(0.9987618)
595	TNFSF10	3q26.31	0	0	24	0	0	8	759	0.5165	0	0.0789473684210526	Apoptosis signaling pathway(P)(0.9936788)-Apoptosis(K)(0.9974948)-Apoptosis(R)(0.998092)-Cytokine-cytokine receptor interaction(K)(0.998662)-Natural killer cell mediated cytotoxicity(K)(0.9985448)-TRAIL signaling pathway(N)(0.997561)
596	SLC2A2	3q26.2	1	0	20	0	0	8	361	0.5165	0	0.0690789473684211	FOXA transcription factor networks(N)(0.9812946)-Glucose Regulation of Insulin Secretion(R)(0.9979276)-Maturity onset diabetes of the young(K)(0.9010108)-Metabolism of carbohydrates(R)(0.9981348)-Regulation of beta-cell development(R)(0.9947812)-Transmembrane transport of small molecules(R)(0.9940424)-Type II diabetes mellitus(K)(0.9975704)
597	ATP6V1B2	8p21.3	0	0	1	0	98	8	1330	0.5165	0	0.325657894736842	Collecting duct acid secretion(K)(0.9955422)-Epithelial cell signaling in Helicobacter pylori infection(K)(0.9989182)-Metabolic pathways(K)(0.9989234)-Oxidative phosphorylation(K)(0.995905)-Phagosome(K)(0.9981138)-Vibrio cholerae infection(K)(0.9976048)
598	FUCA2	6q24.2	1	0	0	1	61	8	16	0.5165	0	0.207236842105263	Other glycan degradation(K)(0.998845)
599	TXNDC12	1p32.3	1	0	4	0	8	8	50	0.5165	0	0.0394736842105263	Glutathione metabolism(K)(0.9983446)
600	MAML2	11q21	1	0	4	0	20	8	70	0.5165	1	0.0822368421052632	Generic Transcription Pathway(R)(0.9981582)-Notch signaling pathway(K)(0.999265)
601	TARSL2	15q26.3	2	0	6	1	21	8	41	0.5165	0	0.0953947368421053	Aminoacyl-tRNA biosynthesis(K)(0.9992704)
602	BDKRB2	14q32.2	3	0	1	0	26	8	906	0.5165	0	0.0986842105263158	Calcium signaling pathway(K)(0.9988084)-Chagas disease(K)(0.9960918)-Class A/1 (Rhodopsin-like receptors)(R)(0.9987088)-Complement and coagulation cascades(K)(0.9976636)-Heterotrimeric G-protein signaling pathway-Gq alpha and Go alpha mediated pathway(P)(0.998308)-Neuroactive ligand-receptor interaction(K)(0.9989792)-Receptor-ligand complexes bind G proteins(R)(0.9942172)-Regulation of actin cyto…
603	BMPR2	2q33.1	3	0	2	1	5	8	548	0.5165	0	0.0361842105263158	BMP receptor signaling(N)(0.9978266)-Cytokine-cytokine receptor interaction(K)(0.9971394)-Signaling by BMP(R)(0.997874)-TGF-beta signaling pathway(K)(0.9984192)-TGF-beta signaling pathway(P)(0.9977626)
604	FARS2	6p25.1	0	0	5	1	15	8	41	0.5165	0	0.0690789473684211	Aminoacyl-tRNA biosynthesis(K)(0.9990662)
605	CSF3	17q21.1	1	0	1	1	49	8	413	0.5165	0	0.171052631578947	Cytokine-cytokine receptor interaction(K)(0.9988874)-Hematopoietic cell lineage(K)(0.9985478)-Jak-STAT signaling pathway(K)(0.9988138)-Malaria(K)(0.9956334)
606	CUL3	2q36.2	1	0	1	1	14	8	223	0.5165	0	0.0559210526315789	Signaling by Aurora kinases(N)(0.9926082)-Ubiquitin mediated proteolysis(K)(0.9990092)
607	RPL30	8q22.2	0	0	15	0	7	8	313	0.5165	0	0.0723684210526316	Influenza Life Cycle(R)(0.9981536)-Metabolism of proteins(R)(0.9979988)-Ribosome(K)(0.9937114)
608	STAG2	23q25	3	0	0	1	88	8	212	0.5165	0	0.302631578947368	Cell cycle(K)(0.9990946)-M Phase(R)(0.9973564)
609	ARHGAP18	6q22.33	1	0	0	2	58	8	125	0.5165	0	0.200657894736842	Signaling by Rho GTPases(R)(0.9986498)
610	ODF2	9q34.11	1	0	0	0	32	8	83	0.5165	0	0.108552631578947	G2/M Transition(R)(0.9988872)
611	SLC4A2	7q36.1	0	0	11	1	5	8	178	0.5165	0	0.0559210526315789	Gastric acid secretion(K)(0.9978304)-Pancreatic secretion(K)(0.9980922)-Salivary secretion(K)(0.9982786)
612	ABL2	1q25.2	1	0	4	0	1	8	312	0.5165	1	0.0197368421052632	ErbB signaling pathway(K)(0.99806)-Integrin signalling pathway(P)(0.9975082)-Viral myocarditis(K)(0.9965538)
613	DDX23	12q13.12	1	0	0	0	8	8	232	0.5165	0	0.0296052631578947	Formation and Maturation of mRNA Transcript(R)(0.9988006)-Spliceosome(K)(0.9951448)
614	WWP2	16q22.1	0	0	1	0	102	8	138	0.5165	0	0.338815789473684	Ubiquitin mediated proteolysis(K)(0.9982654)
615	PLXNA2	1q32.2	2	0	2	1	9	8	129	0.5165	0	0.0460526315789474	Axon guidance(K)(0.9991112)
616	ID1	20q11.21	1	0	15	0	1	7	106	0.5222	0	0.0559210526315789	ID(C)(0.9979464)-TGF-beta signaling pathway(K)(0.9989318)
617	EDNRA	4q31.23	1	0	0	1	52	7	685	0.5222	0	0.177631578947368	Calcium signaling pathway(K)(0.998768)-Class A/1 (Rhodopsin-like receptors)(R)(0.9975192)-Endothelin signaling pathway(P)(0.9948636)-Endothelins(N)(0.999108)-Neuroactive ligand-receptor interaction(K)(0.999253)-Vascular smooth muscle contraction(K)(0.9988048)-role of egf receptor transactivation by gpcrs in cardiac hypertrophy(B)(0.992551)
618	FUK	16q22.1	0	0	0	0	93	7	1134	0.5222	0	0.305921052631579	Amino sugar and nucleotide sugar metabolism(K)(0.998382)-Fructose and mannose metabolism(K)(0.9969342)-Metabolic pathways(K)(0.9979656)
619	MYH6	14q11.2	0	0	4	0	17	7	632	0.5222	0	0.0690789473684211	Cardiac muscle contraction(K)(0.99882)-Dilated cardiomyopathy(K)(0.9815406)-Muscle contraction(R)(0.9988362)-Nicotinic acetylcholine receptor signaling pathway(P)(0.9978524)-Tight junction(K)(0.9985198)-Viral myocarditis(K)(0.9965628)-Wnt signaling pathway(P)(0.9972672)
620	CD2	1p13.1	0	0	1	0	6	7	320	0.5222	0	0.0230263157894737	Cell adhesion molecules (CAMs)(K)(0.9992506)-Cell surface interactions at the vascular wall(R)(0.9965028)-Hematopoietic cell lineage(K)(0.9983866)
621	POMGNT1	1p34.1	1	0	4	0	6	7	3	0.5222	0	0.0361842105263158	()
622	APOB	2p24.1	7	0	2	0	9	7	297	0.5222	0	0.0592105263157895	Cell surface interactions at the vascular wall(R)(0.9969906)-FOXA transcription factor networks(N)(0.9796596)-Metabolism of lipids and lipoproteins(R)(0.99807)-amb2 Integrin signaling(N)(0.995823)
623	DLL1	6q27	0	0	0	1	67	7	120	0.5222	0	0.223684210526316	NOTCH(C)(0.9990944)-Notch signaling pathway(K)(0.9983942)-Presenilin action in Notch and Wnt signaling(N)(0.9988246)-segmentation clock(B)(0.9920824)
624	PICALM	11q14.2	1	0	8	0	12	7	13	0.5222	1	0.0690789473684211	endocytotic role of ndk phosphins and dynamin(B)(0.998305)
625	BCL2L1	20q11.21	0	0	13	0	1	7	1200	0.5222	0	0.0460526315789474	Amyotrophic lateral sclerosis (ALS)(K)(0.9979896)-Apoptosis signaling pathway(P)(0.9951142)-Apoptosis(K)(0.9961668)-Apoptosis(R)(0.9982416)-BMP receptor signaling(N)(0.994426)-Endothelins(N)(0.9956724)-Glypican pathway(N)(0.9138694)-IL1-mediated signaling events(N)(0.9347768)-IL2-mediated signaling events(N)(0.9330938)-IL6-mediated signaling events(N)(0.995879)-Jak-STAT signaling pathway(K)(0.996…
626	ICA1	7p21.3	0	0	1	1	39	7	45	0.5222	0	0.134868421052632	Type I diabetes mellitus(K)(0.9984476)
627	XRCC4	5q14.2	0	0	0	1	84	7	166	0.5222	0	0.279605263157895	DNA Repair(R)(0.998392)-HIV Life Cycle(R)(0.999068)-Non-homologous end-joining(K)(0.9966308)
628	ETS2	21q22.2	1	0	0	0	21	7	79	0.5222	0	0.0723684210526316	Dorso-ventral axis formation(K)(0.9992328)-keratinocyte differentiation(B)(0.9983452)-mets affect on macrophage differentiation(B)(0.9939376)
629	RAD1	5p13.2	0	0	16	0	0	7	181	0.5222	0	0.0526315789473684	Cell Cycle Checkpoints(R)(0.9988178)-Regulation of Telomerase(N)(0.9981636)-role of brca1 brca2 and atr in cancer susceptibility(B)(0.9975978)
630	STX3	11q12.1	2	0	1	0	11	7	75	0.5222	0	0.0460526315789474	PNAT(P)(0.9941494)-SNARE interactions in vesicular transport(K)(0.9988074)
631	PIK3R3	1p34.1	0	0	3	0	6	7	1514	0.5222	0	0.0296052631578947	Aldosterone-regulated sodium reabsorption(K)(0.9883022)-Alpha6Beta4Integrin(C)(0.9909262)-Amoebiasis(K)(0.993482)-Apoptosis(K)(0.9923936)-B cell receptor signaling pathway(K)(0.9980342)-Bacterial invasion of epithelial cells(K)(0.992294)-Chagas disease(K)(0.9966424)-Chemokine signaling pathway(K)(0.9981854)-EGFR1(C)(0.9980734)-ErbB signaling pathway(K)(0.962997)-Fc gamma R-mediated phagocytosis(K…
632	CHST12	7p22.2	0	0	1	0	37	7	32	0.5222	0	0.125	Glycosaminoglycan biosynthesis - chondroitin sulfate(K)(0.9991018)-Sulfur metabolism(K)(0.9949394)
633	CASP8	2q33.1	0	0	4	1	5	7	1467	0.5222	0	0.0328947368421053	Alzheimer's disease(K)(0.9974554)-Androgen-mediated signaling(N)(0.9838442)-Apoptosis signaling pathway(P)(0.9614184)-Apoptosis(K)(0.9701882)-Apoptosis(R)(0.996493)-Chagas disease(K)(0.9955658)-FAS signaling pathway(P)(0.8366234)-Huntington disease(P)(0.998398)-Huntington's disease(K)(0.9970192)-Integrins in angiogenesis(N)(0.9945676)-NOD-like receptor signaling pathway(K)(0.998954)-Pathways in c…
634	SOS1	2p22.1	3	0	3	0	3	7	2152	0.5222	0	0.0296052631578947	Angiogenesis(P)(0.9884226)-Cell surface interactions at the vascular wall(R)(0.993291)-Chemokine signaling pathway(K)(0.9893186)-Dorso-ventral axis formation(K)(0.9793448)-EGF receptor signaling pathway(P)(0.973449)-EGFR1(C)(0.996892)-Endothelins(N)(0.9848174)-ErbB signaling pathway(K)(0.987334)-Focal adhesion(K)(0.9278098)-Formation of Platelet plug(R)(0.9986484)-Gap junction(K)(0.9956182)-Glypi…
635	CYP7B1	8q12.3	3	0	6	0	10	7	208	0.5222	0	0.0625	Biological oxidations(R)(0.9987128)-Metabolism of lipids and lipoproteins(R)(0.9992484)-Primary bile acid biosynthesis(K)(0.991425)-Steroid hormone biosynthesis(K)(0.997447)
636	PXN	12q24.31	2	0	1	0	20	7	1175	0.5222	0	0.0756578947368421	AndrogenReceptor(C)(0.9985796)-Angiogenesis(P)(0.9957134)-Angiopoietin receptor Tie2-mediated signaling(N)(0.9807406)-Bacterial invasion of epithelial cells(K)(0.9905816)-Chemokine signaling pathway(K)(0.9983956)-EGFR1(C)(0.998202)-Fc-epsilon receptor I signaling in mast cells(N)(0.9870864)-Focal adhesion(K)(0.9964768)-Integrin signalling pathway(P)(0.9994526)-Integrins in angiogenesis(N)(0.99836…
637	MED8	1p34.2	0	0	6	0	5	7	33	0.5222	0	0.0361842105263158	Generic Transcription Pathway(R)(0.9982096)
638	B3GAT1	11q25	1	0	2	0	24	7	1139	0.5222	0	0.0888157894736842	Glycosaminoglycan biosynthesis - chondroitin sulfate(K)(0.9980968)-Glycosaminoglycan biosynthesis - heparan sulfate(K)(0.99805)-Metabolic pathways(K)(0.9990642)
639	HS3ST3A1	17p12	1	0	0	1	93	7	26	0.5222	0	0.3125	Glycosaminoglycan biosynthesis - heparan sulfate(K)(0.9990814)
640	RAD50	5q31.1	1	0	1	1	29	7	187	0.5222	0	0.105263157894737	BARD1 signaling events(N)(0.997281)-DNA Repair(R)(0.9995284)-Homologous recombination(K)(0.995885)-Non-homologous end-joining(K)(0.987225)-Regulation of Telomerase(N)(0.997009)-role of brca1 brca2 and atr in cancer susceptibility(B)(0.9131338)
641	PPP2R5D	6p21.1	0	0	7	1	6	7	1339	0.5222	0	0.0460526315789474	Alpha-synuclein signaling(N)(0.995801)-Endothelins(N)(0.9844864)-FGF signaling pathway(P)(0.9970942)-Glypican pathway(N)(0.8511832)-IFN-gamma pathway(N)(0.9973278)-Lissencephaly gene (LIS1) in neuronal migration and development(N)(0.9965504)-M Phase(R)(0.9991816)-Oocyte meiosis(K)(0.9985532)-Opioid Signalling(R)(0.9971456)-Presenilin action in Notch and Wnt signaling(N)(0.8710344)-Signaling by Au…
642	TNFAIP3	6q23.3	1	0	1	1	53	7	948	0.5222	1	0.184210526315789	Glypican pathway(N)(0.996645)-IL1-mediated signaling events(N)(0.9905548)-IL12-mediated signaling events(N)(0.9981958)-IL2-mediated signaling events(N)(0.9975304)-IL23-mediated signaling events(N)(0.987605)-LPA receptor mediated events(N)(0.9941728)-NOD-like receptor signaling pathway(K)(0.9972808)-Signaling by Aurora kinases(N)(0.961855)-Signaling events regulated by Ret tyrosine kinase(N)(0.991…
643	PSAP	10q22.1	1	0	1	0	8	7	138	0.5222	0	0.0328947368421053	Further platelet releasate(R)(0.9973154)-Lysosome(K)(0.9971756)
644	RAD52	12p13.33	0	1	16	0	11	7	100	0.5222	0	0.0921052631578947	DNA Repair(R)(0.998866)-Homologous recombination(K)(0.9970736)
645	MYST4	10q22.2	3	0	5	0	7	7	606	0.5222	1	0.0493421052631579	Alzheimer disease-presenilin pathway(P)(0.9988664)-Huntington disease(P)(0.997402)-TGF-beta signaling pathway(P)(0.998935)-Wnt signaling pathway(P)(0.9979006)-p53 pathway(P)(0.9911524)
646	ABCA1	9q31.1	3	0	1	0	30	7	189	0.5222	0	0.111842105263158	ABC transporters(K)(0.9986744)-Metabolism of lipids and lipoproteins(R)(0.9992128)-Retinoic acid receptors-mediated signaling(N)(0.9988002)
647	RARS2	6q15	2	0	3	1	39	7	41	0.5222	0	0.144736842105263	Aminoacyl-tRNA biosynthesis(K)(0.9989428)
648	TYMP	22q13.33	0	0	1	1	93	7	1186	0.5222	0	0.3125	Bladder cancer(K)(0.9984964)-Drug metabolism - other enzymes(K)(0.993916)-Metablism of nucleotides(R)(0.9982524)-Metabolic pathways(K)(0.9986608)-Pyrimidine metabolism(K)(0.9991388)
649	SETDB1	1q21.2	2	0	9	0	0	7	44	0.5222	0	0.0361842105263158	Lysine degradation(K)(0.9986974)
650	B2M	15q21.1	2	0	0	1	45	7	480	0.5222	0	0.154605263157895	Antigen processing and presentation(K)(0.9978664)-Host Interactions of HIV factors(R)(0.997837)-IL12-mediated signaling events(N)(0.9982322)-Immunoregulatory interactions between a Lymphoid and a non-Lymphoid cell(R)(0.9986672)-T cell activation(P)(0.9977242)-TCR signaling in naive CD8+ T cells(N)(0.9986694)-ras-independent pathway in nk cell-mediated cytotoxicity(B)(0.9941232)
651	IL7	8q21.12	0	0	10	0	13	7	419	0.5222	0	0.0756578947368421	Cytokine-cytokine receptor interaction(K)(0.9970088)-Hematopoietic cell lineage(K)(0.997777)-Interleukin signaling pathway(P)(0.9985446)-Jak-STAT signaling pathway(K)(0.9966216)
652	H2AFZ	4q23	0	0	0	1	71	7	168	0.5222	0	0.236842105263158	Systemic lupus erythematosus(K)(0.9985846)-Telomere Maintenance(R)(0.9972056)
653	ABCC11	16q12.1	1	0	0	1	54	7	44	0.5222	0	0.184210526315789	ABC transporters(K)(0.9994744)
654	AP1G1	16q22.3	2	0	0	0	110	7	264	0.5222	0	0.361842105263158	Host Interactions of HIV factors(R)(0.9986072)-Lysosome(K)(0.9994904)-Membrane Trafficking(R)(0.996563)
655	DGAT1	8q24.3	0	0	50	0	3	7	1132	0.5222	0	0.174342105263158	Glycerolipid metabolism(K)(0.954554)-Metabolic pathways(K)(0.9985012)-Retinol metabolism(K)(0.9985862)
656	INPP5B	1p34.3	1	1	5	0	7	7	1271	0.5222	0	0.0460526315789474	Metabolic pathways(K)(0.9988056)-Phosphatidylinositol signaling system(K)(0.9990214)-Signaling by Rho GTPases(R)(0.9970428)
657	GEMIN4	17p13.3	1	0	3	0	74	7	49	0.5222	0	0.253289473684211	Metabolism of non-coding RNA(R)(0.9993376)
658	PRPF31	19q13.42	0	0	3	1	20	7	128	0.5222	0	0.0789473684210526	Spliceosome(K)(0.999113)
659	NFIX	19p13.13	0	2	29	0	10	7	136	0.5222	0	0.134868421052632	Transcription(R)(0.9986488)
660	EXOC4	7q33	4	0	10	1	6	7	512	0.5222	0	0.0690789473684211	Plasma membrane estrogen receptor signaling(N)(0.9976146)-Proteogylcan syndecan-mediated signaling events(N)(0.9989138)-Tight junction(K)(0.9985474)
661	SRGAP2	1q32.1	2	0	1	1	5	7	243	0.5222	0	0.0296052631578947	Axon guidance(K)(0.9990756)-Signaling by Rho GTPases(R)(0.9976498)
662	ATP2B2	3p25.3	3	0	2	0	16	7	277	0.5222	0	0.0690789473684211	Calcium signaling pathway(K)(0.9988666)-Pancreatic secretion(K)(0.9981458)-Salivary secretion(K)(0.9936774)
663	PTPN12	7q11.23	1	1	4	1	6	7	309	0.5222	0	0.0427631578947368	EGFR1(C)(0.9987432)-Integrin signalling pathway(P)(0.9991768)
664	OS9	12q14.1	2	0	1	0	5	7	244	0.5222	0	0.0263157894736842	Hypoxic and oxygen homeostasis regulation of HIF-1-alpha(N)(0.9973384)-Protein processing in endoplasmic reticulum(K)(0.9983246)
665	OR4K15	14q11.2	1	0	7	0	16	7	413	0.5222	0	0.0789473684210526	Olfactory transduction(K)(0.9991618)
666	MC3R	20q13.2	1	0	16	0	5	7	351	0.5222	0	0.0723684210526316	Class A/1 (Rhodopsin-like receptors)(R)(0.9990216)-Neuroactive ligand-receptor interaction(K)(0.998335)
667	CD2BP2	16p11.2	1	0	0	1	14	7	274	0.5222	0	0.0526315789473684	Formation and Maturation of mRNA Transcript(R)(0.9990284)-Influenza Life Cycle(R)(0.996992)
668	IQSEC3	12p13.33	0	0	20	0	5	7	204	0.5222	0	0.0822368421052632	Endocytosis(K)(0.998702)
669	OR51B6	11p15.4	1	0	0	0	47	7	413	0.5222	0	0.157894736842105	Olfactory transduction(K)(0.9978178)
670	SNAP25	20p12.2	0	1	7	1	11	6	297	0.5289	0	0.0657894736842105	Glucose Regulation of Insulin Secretion(R)(0.9983222)-Insulin Synthesis and Secretion(R)(0.9979778)-PNAT(P)(0.9952448)-SNARE interactions in vesicular transport(K)(0.9975702)-Synaptic Transmission(R)(0.998993)-Synaptic_vesicle_trafficking(P)(0.925029)
671	PSMB7	9q33.3	0	0	1	0	28	6	437	0.5289	0	0.0953947368421053	Apoptosis(R)(0.9992894)-Cell Cycle Checkpoints(R)(0.9962252)-Host Interactions of HIV factors(R)(0.999196)-Metabolism of amino acids(R)(0.9980092)-Parkinson disease(P)(0.9978966)-S Phase(R)(0.9966356)-Signaling by Wnt(R)(0.9944218)
672	ADAM10	15q22.1	0	0	0	1	33	6	356	0.5289	0	0.111842105263158	Alzheimer disease-amyloid secretase pathway(P)(0.9980938)-Alzheimer's disease(K)(0.998714)-Epithelial cell signaling in Helicobacter pylori infection(K)(0.9980946)-Notch signaling pathway(P)(0.994655)-Presenilin action in Notch and Wnt signaling(N)(0.9952638)-Signaling by EGFR(R)(0.9984406)
673	GGT7	20q11.22	0	0	8	1	1	6	1162	0.5289	0	0.0328947368421053	Glutathione metabolism(K)(0.996812)-Metabolic pathways(K)(0.9983274)-Selenoamino acid metabolism(K)(0.9728358)
674	PREPL	2p21	1	0	5	0	4	6	9	0.5289	0	0.0328947368421053	Vasopressin synthesis(P)(0.9813104)
675	NDUFB3	2q33.1	0	0	4	1	5	6	1332	0.5289	0	0.0328947368421053	Alzheimer's disease(K)(0.9981166)-Glucose Regulation of Insulin Secretion(R)(0.9950202)-Huntington's disease(K)(0.9996354)-Metabolic pathways(K)(0.998732)-Oxidative phosphorylation(K)(0.9962416)-Parkinson's disease(K)(0.9977522)
676	MED6	14q24.2	0	0	0	0	28	6	33	0.5289	0	0.0921052631578947	Generic Transcription Pathway(R)(0.997608)
677	LFNG	7p22.2	0	0	1	0	35	6	107	0.5289	0	0.118421052631579	NOTCH(C)(0.99923)-Notch signaling pathway(K)(0.997898)-segmentation clock(B)(0.9986496)
678	PSMA7	20q13.33	0	0	24	0	0	6	437	0.5289	0	0.0789473684210526	APC/C-mediated degradation of cell cycle proteins(R)(0.9963002)-Apoptosis(R)(0.999418)-Cell Cycle Checkpoints(R)(0.9980556)-G1/S Transition(R)(0.9939562)-Host Interactions of HIV factors(R)(0.998333)-Metabolism of amino acids(R)(0.9978818)-Parkinson disease(P)(0.9975492)-S Phase(R)(0.9939928)-Signaling by Wnt(R)(0.9892676)
679	VAMP3	1p36.23	0	0	0	0	36	6	612	0.5289	0	0.118421052631579	PNAT(P)(0.9369072)-Phagosome(K)(0.9985246)-Plasma membrane estrogen receptor signaling(N)(0.9976976)-Proteogylcan syndecan-mediated signaling events(N)(0.9985494)-SNARE interactions in vesicular transport(K)(0.9954842)
680	NCOR1	17p11.2	1	0	0	1	96	6	772	0.5289	0	0.319078947368421	Glypican pathway(N)(0.9978848)-Huntington disease(P)(0.9980124)-IFN-gamma pathway(N)(0.9982956)-NOTCH(C)(0.9972792)-NR transcription pathway(R)(0.9960464)-Signaling events mediated by HDAC Class I(N)(0.9986314)-mechanism of gene regulation by peroxisome proliferators via ppara(B)(0.9973242)
681	CTSL1	9q21.33	3	0	0	0	32	6	327	0.5289	0	0.115131578947368	Antigen processing and presentation(K)(0.9976864)-Lysosome(K)(0.9991446)-Phagosome(K)(0.9981976)-Regulation of IGF Activity by IGFBP(R)(0.9953622)
682	ADCY1	7p13	3	0	1	0	15	6	1274	0.5289	0	0.0625	Amoebiasis(K)(0.9981028)-Calcium signaling pathway(K)(0.9990338)-Chagas disease(K)(0.9984452)-Chemokine signaling pathway(K)(0.9986146)-Endothelins(N)(0.9986788)-Gap junction(K)(0.9891676)-Gastric acid secretion(K)(0.9943692)-GnRH signaling pathway(K)(0.9885142)-LPA receptor mediated events(N)(0.9969814)-Long-term potentiation(K)(0.99005)-Melanogenesis(K)(0.9957204)-Oocyte meiosis(K)(0.997528)-Pa…
683	GC	4q13.3	2	0	8	1	32	6	13	0.5289	0	0.138157894736842	Vitamin D metabolism and pathway(P)(0.9986954)
684	ABCB8	7q36.1	0	0	11	1	5	6	44	0.5289	0	0.0559210526315789	ABC transporters(K)(0.9987666)
685	MPG	16p13.3	1	0	1	0	34	6	99	0.5289	0	0.118421052631579	Base excision repair(K)(0.997912)-DNA Repair(R)(0.9981598)
686	CENPJ	13q12.12	1	0	0	0	57	6	83	0.5289	0	0.190789473684211	G2/M Transition(R)(0.9984832)
687	ANPEP	15q26.1	2	0	3	1	21	6	1251	0.5289	0	0.0888157894736842	Glutathione metabolism(K)(0.9989614)-Hematopoietic cell lineage(K)(0.9984394)-Metabolic pathways(K)(0.9990016)-Renin-angiotensin system(K)(0.9965122)
688	DECR1	8q21.3	0	0	11	0	9	6	128	0.5289	0	0.0657894736842105	Metabolism of lipids and lipoproteins(R)(0.9988896)-ccr3 signaling in eosinophils(B)(0.9980128)
689	NT5C1A	1p34.2	1	2	10	0	7	6	1187	0.5289	0	0.0657894736842105	Metabolic pathways(K)(0.9985214)-Nicotinate and nicotinamide metabolism(K)(0.8805728)-Purine metabolism(K)(0.9992618)
690	PRKACG	9q21.11	1	0	1	0	31	6	1877	0.5289	0	0.108552631578947	Amoebiasis(K)(0.9982816)-Apoptosis(K)(0.9938888)-Calcium signaling pathway(K)(0.9985332)-Chemokine signaling pathway(K)(0.9989644)-Gap junction(K)(0.9943852)-Gastric acid secretion(K)(0.987625)-GnRH signaling pathway(K)(0.9902682)-Hedgehog signaling pathway(K)(0.9972598)-Heterotrimeric G-protein signaling pathway-Gi alpha and Gs alpha mediated pathway(P)(0.9926642)-Heterotrimeric G-protein signal…
691	IMMP2L	7q31.1	0	0	5	0	19	6	24	0.5289	0	0.0789473684210526	Protein export(K)(0.9981644)
692	CACNG2	22q12.3	0	0	0	1	77	6	435	0.5289	0	0.256578947368421	Arrhythmogenic right ventricular cardiomyopathy (ARVC)(K)(0.9976042)-Cardiac muscle contraction(K)(0.9988464)-Dilated cardiomyopathy(K)(0.9955738)-Hypertrophic cardiomyopathy (HCM)(K)(0.9969614)-MAPK signaling pathway(K)(0.9989368)-Synaptic Transmission(R)(0.9975342)
693	NUP62	19q13.33	0	0	2	1	35	6	520	0.5289	0	0.125	HIV Life Cycle(R)(0.995149)-Host Interactions of HIV factors(R)(0.9985972)-Influenza Life Cycle(R)(0.996073)-Metabolism of carbohydrates(R)(0.9989246)-Metabolism of non-coding RNA(R)(0.995713)-Signaling events mediated by HDAC Class I(N)(0.9985868)-Transport of Mature Transcript to Cytoplasm(R)(0.9939928)-mechanism of protein import into the nucleus(B)(0.9862704)
694	BHLHE41	12p12.1	0	5	29	0	7	6	23	0.5289	0	0.134868421052632	Circadian rhythm - mammal(K)(0.9981404)
695	CBL	11q23.3	0	0	3	0	19	6	1480	0.5289	0	0.0723684210526316	Bacterial invasion of epithelial cells(K)(0.9800568)-Ceramide signaling pathway(N)(0.9402052)-EGF receptor signaling pathway(P)(0.9806272)-EGFR1(C)(0.9985776)-Endocytosis(K)(0.9979298)-ErbB signaling pathway(K)(0.9952166)-Fc-epsilon receptor I signaling in mast cells(N)(0.9938694)-IFN-gamma pathway(N)(0.9971642)-Insulin signaling pathway(K)(0.998518)-Integrins in angiogenesis(N)(0.99388)-Jak-STAT…
696	PLD1	3q26.31	1	0	22	0	0	6	2094	0.5289	0	0.0723684210526316	Alpha-synuclein signaling(N)(0.9910754)-Angiogenesis(P)(0.9952326)-EGFR1(C)(0.9968204)-Endocytosis(K)(0.997343)-Ether lipid metabolism(K)(0.9721424)-Fc gamma R-mediated phagocytosis(K)(0.9976264)-Glycerophospholipid metabolism(K)(0.9959024)-GnRH signaling pathway(K)(0.9968622)-Metabolic pathways(K)(0.9987542)-Pathways in cancer(K)(0.999134)-Plasma membrane estrogen receptor signaling(N)(0.9972016…
697	MAP1B	5q13.2	0	0	0	1	87	6	125	0.5289	0	0.289473684210526	Lissencephaly gene (LIS1) in neuronal migration and development(N)(0.9993956)-Reelin signaling pathway(N)(0.9975626)-Wnt(C)(0.9991204)
698	ACD	16q22.1	0	0	0	0	93	6	107	0.5289	0	0.305921052631579	Regulation of Telomerase(N)(0.996779)-Telomere Maintenance(R)(0.9979252)
699	DPYS	8q22.3	1	0	22	0	9	6	1147	0.5289	0	0.105263157894737	Drug metabolism - other enzymes(K)(0.976718)-Metablism of nucleotides(R)(0.996813)-Metabolic pathways(K)(0.9993288)-Pantothenate and CoA biosynthesis(K)(0.9649118)-Pyrimidine metabolism(K)(0.9983882)
700	SYNJ2	6q25.3	0	0	0	1	74	6	1159	0.5289	0	0.246710526315789	Inositol phosphate metabolism(K)(0.9974746)-Metabolic pathways(K)(0.9988928)-Phosphatidylinositol signaling system(K)(0.9986586)-endocytotic role of ndk phosphins and dynamin(B)(0.9972246)
701	MLLT4	6q27	2	0	1	2	72	6	413	0.5289	1	0.246710526315789	Adherens junction(K)(0.9974218)-Alzheimer disease-presenilin pathway(P)(0.9993038)-Leukocyte transendothelial migration(K)(0.9987862)-Nectin adhesion pathway(N)(0.9962386)-Tight junction(K)(0.9989828)
702	HAO1	20p12.3	3	0	7	1	13	6	1167	0.5289	0	0.0789473684210526	Metabolic pathways(K)(0.9990166)-Peroxisome(K)(0.9987288)
703	DUSP4	8p21.1	0	0	1	0	96	6	402	0.5289	0	0.319078947368421	MAPK signaling pathway(K)(0.99939)-Oxidative stress response(P)(0.997678)-Signalling by NGF(R)(0.9983894)
704	CD8A	2p11.2	1	0	1	0	2	6	546	0.5289	0	0.0131578947368421	Antigen processing and presentation(K)(0.9951634)-Cell adhesion molecules (CAMs)(K)(0.9992568)-Hematopoietic cell lineage(K)(0.997997)-IL12-mediated signaling events(N)(0.9986256)-T cell receptor signaling pathway(K)(0.910203)-TCR signaling in naive CD8+ T cells(N)(0.9937074)
705	SELP	1q24.2	2	0	1	0	1	6	697	0.5289	0	0.0131578947368421	Cell adhesion molecules (CAMs)(K)(0.9989676)-Cell surface interactions at the vascular wall(R)(0.9973092)-Formation of Platelet plug(R)(0.9978254)-IFN-gamma pathway(N)(0.992217)
706	TIAM1	21q22.11	2	0	0	0	22	6	1195	0.5289	0	0.0789473684210526	Chemokine signaling pathway(K)(0.9978086)-EphrinB-EPHB pathway(N)(0.9758362)-Glypican pathway(N)(0.9414494)-Nectin adhesion pathway(N)(0.9969884)-Plasma membrane estrogen receptor signaling(N)(0.9953604)-Proteogylcan syndecan-mediated signaling events(N)(0.9965718)-Ras Pathway(P)(0.9945648)-Regulation of actin cytoskeleton(K)(0.9990066)-Signaling by Rho GTPases(R)(0.9986696)-TRAIL signaling pathw…
707	CACNA1D	3p21.1	6	0	1	0	19	6	806	0.5289	0	0.0855263157894737	Alzheimer's disease(K)(0.9988142)-Arrhythmogenic right ventricular cardiomyopathy (ARVC)(K)(0.9973948)-Calcium signaling pathway(K)(0.99714)-Cardiac muscle contraction(K)(0.988544)-Glucose Regulation of Insulin Secretion(R)(0.997938)-GnRH signaling pathway(K)(0.995568)-Hypertrophic cardiomyopathy (HCM)(K)(0.997629)-MAPK signaling pathway(K)(0.998816)-Type II diabetes mellitus(K)(0.9983216)-Vascul…
708	MAPK4	18q21.1	0	0	0	1	60	6	300	0.5289	0	0.200657894736842	Alzheimer disease-amyloid secretase pathway(P)(0.9989128)-Integrin signalling pathway(P)(0.9987404)-Interleukin signaling pathway(P)(0.999288)
709	ABCC2	10q24.2	1	0	0	0	31	6	44	0.5289	0	0.105263157894737	ABC transporters(K)(0.998598)
710	FUT3	19p13.3	0	0	2	1	45	6	1122	0.5289	0	0.157894736842105	Metabolic pathways(K)(0.9987352)
711	FGFR1	8p12	0	0	6	0	38	6	1123	0.5289	1	0.144736842105263	Adherens junction(K)(0.9981552)-Angiogenesis(P)(0.997297)-FGF signaling pathway(P)(0.9954868)-Glypican pathway(N)(0.9535468)-MAPK signaling pathway(K)(0.99804)-Pathways in cancer(K)(0.9991672)-Prostate cancer(K)(0.9968948)-Proteogylcan syndecan-mediated signaling events(N)(0.9995674)-Regulation of actin cytoskeleton(K)(0.998029)
712	CA4	17q23.1	1	0	3	0	27	6	40	0.5289	0	0.101973684210526	Nitrogen metabolism(K)(0.9988702)-Proximal tubule bicarbonate reclamation(K)(0.9976438)
713	POLR3F	20p11.23	0	0	6	1	9	6	1344	0.5289	0	0.0526315789473684	Cytosolic DNA-sensing pathway(K)(0.997739)-Metabolic pathways(K)(0.9960724)-Purine metabolism(K)(0.9983808)-Transcription(R)(0.9985502)
714	SYF2	1p36.11	0	0	0	0	42	6	128	0.5289	0	0.138157894736842	Spliceosome(K)(0.9979666)
715	OXA1L	14q11.2	0	0	6	0	16	6	24	0.5289	0	0.0723684210526316	Protein export(K)(0.9989586)
716	EPHA3	3p11.2	3	0	1	2	17	6	151	0.5289	0	0.0756578947368421	Axon guidance(K)(0.9981302)-EphrinA-EPHA pathway(N)(0.9945134)
717	MYH1	17p13.1	8	0	0	1	88	6	489	0.5289	0	0.3125	Nicotinic acetylcholine receptor signaling pathway(P)(0.9984322)-Tight junction(K)(0.9993184)-Viral myocarditis(K)(0.99709)-Wnt signaling pathway(P)(0.9987128)
718	NCAM1	11q23.1	1	0	1	0	23	6	417	0.5289	0	0.0822368421052632	Cell adhesion molecules (CAMs)(K)(0.9988112)-Prion diseases(K)(0.996971)-Proteogylcan syndecan-mediated signaling events(N)(0.9974282)
719	TIRAP	11q24.2	1	0	2	0	23	6	195	0.5289	0	0.0855263157894737	Innate Immunity Signaling(R)(0.9991836)-Toll-like receptor signaling pathway(K)(0.9991964)-inactivation of gsk3 by akt causes accumulation of b-catenin in alveolar macrophages(B)(0.9979486)
720	PRCP	11q14.1	0	1	7	0	10	6	32	0.5289	0	0.0592105263157895	Formation of Fibrin Clot (Clotting Cascade)(R)(0.9979166)
721	KIR2DL3	19q13.42	2	0	2	1	41	6	278	0.5289	0	0.151315789473684	Antigen processing and presentation(K)(0.9979006)-Graft-versus-host disease(K)(0.995033)-Immunoregulatory interactions between a Lymphoid and a non-Lymphoid cell(R)(0.9975546)-Natural killer cell mediated cytotoxicity(K)(0.9987716)
722	ARHGAP19	10q24.1	1	0	1	0	29	6	125	0.5289	0	0.101973684210526	Signaling by Rho GTPases(R)(0.9985132)
723	AP3M2	8p11.21	0	0	8	0	17	6	121	0.5289	0	0.0822368421052632	Lysosome(K)(0.9973118)
724	SLC25A5	23q24	1	0	1	1	84	6	599	0.5289	0	0.286184210526316	Calcium signaling pathway(K)(0.9995096)-Glucose Regulation of Insulin Secretion(R)(0.9982398)-Host Interactions of HIV factors(R)(0.9980246)-Huntington's disease(K)(0.9989758)-Metablism of nucleotides(R)(0.9955422)-Parkinson's disease(K)(0.993849)
725	DOCK2	5q35.1	5	0	1	0	23	6	368	0.5289	0	0.0953947368421053	Chemokine signaling pathway(K)(0.9970252)-Fc gamma R-mediated phagocytosis(K)(0.9987838)-Host Interactions of HIV factors(R)(0.9977666)
726	PDE1C	7p14.3	0	0	4	0	22	6	882	0.5289	0	0.0855263157894737	Calcium signaling pathway(K)(0.997374)-Olfactory transduction(K)(0.9984168)-Opioid Signalling(R)(0.9958176)-Purine metabolism(K)(0.9984848)-Signalling by NGF(R)(0.9990642)
727	DDX6	11q23.3	1	0	4	0	20	6	59	0.5289	1	0.0822368421052632	RNA degradation(K)(0.9985614)
728	BEST2	19p13.13	0	0	25	0	12	6	89	0.5289	0	0.121710526315789	Salivary secretion(K)(0.9989484)
729	PPP2R1A	19q13.33	3	0	2	1	48	6	894	0.5289	1	0.177631578947368	Chagas disease(K)(0.996797)-FGF signaling pathway(P)(0.9972156)-G2/M Transition(R)(0.998267)-Long-term depression(K)(0.9975662)-M Phase(R)(0.9968478)-Oocyte meiosis(K)(0.997326)-Opioid Signalling(R)(0.9954642)-Signaling by Wnt(R)(0.9851406)-Signalling by NGF(R)(0.9980638)-TGF-beta signaling pathway(K)(0.9984144)-Tight junction(K)(0.9987584)-Wnt signaling pathway(K)(0.9967622)
730	CLDN17	21q21.3	2	0	0	0	24	6	298	0.5289	0	0.0855263157894737	Cell adhesion molecules (CAMs)(K)(0.9989216)-Leukocyte transendothelial migration(K)(0.99864)-Tight junction(K)(0.9983774)
731	AP4S1	14q12	0	0	3	0	17	6	121	0.5289	0	0.0657894736842105	Lysosome(K)(0.9989794)
732	ADK	10q22.2	0	0	3	0	14	6	1180	0.5289	0	0.0559210526315789	Metabolic pathways(K)(0.9978196)-Purine metabolism(K)(0.9986996)
733	CNR1	6q15	0	0	2	1	37	6	272	0.5289	0	0.131578947368421	Neuroactive ligand-receptor interaction(K)(0.9987288)
734	L1CAM	23q28	6	0	3	0	60	6	333	0.5289	0	0.223684210526316	Axon guidance(K)(0.9986758)-Cell adhesion molecules (CAMs)(K)(0.998432)-Cell surface interactions at the vascular wall(R)(0.9982212)
735	H3F3B	17q25.1	0	0	2	0	19	6	139	0.5289	0	0.0690789473684211	Systemic lupus erythematosus(K)(0.9988112)
736	GNG7	19p13.3	0	0	0	0	83	5	771	0.5402	0	0.273026315789474	Beta1 adrenergic receptor signaling pathway(P)(0.8576538)-Chemokine signaling pathway(K)(0.9979342)-Formation of Platelet plug(R)(0.9979546)-Heterotrimeric G-protein signaling pathway-Gi alpha and Gs alpha mediated pathway(P)(0.9971252)-Heterotrimeric G-protein signaling pathway-Gq alpha and Go alpha mediated pathway(P)(0.9985626)-Heterotrimeric G-protein signaling pathway-rod outer segment photo…
737	PLG	6q26	0	0	0	1	66	5	854	0.5402	0	0.220394736842105	Angiopoietin receptor Tie2-mediated signaling(N)(0.9955174)-Complement and coagulation cascades(K)(0.999071)-Formation of Platelet plug(R)(0.9974068)-Neuroactive ligand-receptor interaction(K)(0.996943)-Proteogylcan syndecan-mediated signaling events(N)(0.9974506)-Regulation of IGF Activity by IGFBP(R)(0.9960474)-Signaling by PDGF(R)(0.9969124)-amb2 Integrin signaling(N)(0.9977344)-fibrinolysis p…
738	DHDDS	1p36.11	0	0	0	0	37	5	15	0.5402	0	0.121710526315789	Terpenoid backbone biosynthesis(K)(0.9993838)
739	CREB1	2q33.3	0	0	2	1	6	5	1538	0.5402	1	0.0296052631578947	Androgen-mediated signaling(N)(0.9458424)-Antigen processing and presentation(K)(0.9953666)-BMP receptor signaling(N)(0.9902084)-EGFR1(C)(0.9977314)-FOXA transcription factor networks(N)(0.9661494)-Glypican pathway(N)(0.9316532)-Heterotrimeric G-protein signaling pathway-Gi alpha and Gs alpha mediated pathway(P)(0.9964888)-Huntington's disease(K)(0.9985136)-Hypoxic and oxygen homeostasis regulati…
740	BMP8B	1p34.2	0	2	14	0	7	5	180	0.5402	0	0.0756578947368421	Hedgehog signaling pathway(K)(0.9971728)-TGF-beta signaling pathway(K)(0.9993262)-TGF-beta signaling pathway(P)(0.9984834)
741	CYP2C19	10q23.33	4	0	0	1	31	5	1179	0.5402	0	0.118421052631579	Biological oxidations(R)(0.9958306)-Metabolic pathways(K)(0.9972368)-Metabolism of xenobiotics by cytochrome P450(K)(0.9978428)-Retinol metabolism(K)(0.9974532)
742	COL1A2	7q21.3	2	0	2	0	5	5	969	0.5402	0	0.0296052631578947	Amoebiasis(K)(0.9956622)-Cell surface interactions at the vascular wall(R)(0.998128)-Endothelins(N)(0.997312)-Focal adhesion(K)(0.9986242)-Formation of Platelet plug(R)(0.996103)-Glypican pathway(N)(0.9957536)-IFN-gamma pathway(N)(0.9968614)-Integrin signalling pathway(P)(0.9970454)
743	CYP24A1	20q13.2	1	0	14	0	6	5	88	0.5402	0	0.0690789473684211	Biological oxidations(R)(0.998729)-Vitamin D metabolism and pathway(P)(0.9954324)
744	NSF	17q21.32	0	0	1	1	118	5	55	0.5402	0	0.394736842105263	Vasopressin-regulated water reabsorption(K)(0.9984344)-gamma-aminobutyric acid receptor life cycle pathway(B)(0.9965996)
745	GJB1	23q13.1	0	0	2	1	70	5	20	0.5402	0	0.240131578947368	Gap junction trafficking and regulation(R)(0.998623)
746	THOP1	19p13.3	2	0	0	0	89	5	17	0.5402	0	0.299342105263158	Renin-angiotensin system(K)(0.9997094)
747	COL11A1	1p21.1	4	0	2	0	10	5	374	0.5402	0	0.0526315789473684	Amoebiasis(K)(0.998839)-ECM-receptor interaction(K)(0.9975024)-Focal adhesion(K)(0.9985256)-Integrin signalling pathway(P)(0.9992556)
748	DICER1	14q32.13	1	0	1	0	28	5	18	0.5402	1	0.0986842105263158	Regulatory RNA pathways(R)(0.9989892)
749	MAN2B1	19p13.13	3	1	22	0	19	5	138	0.5402	0	0.148026315789474	Lysosome(K)(0.999286)-Other glycan degradation(K)(0.995059)-er associated degradation (erad) pathway(B)(0.998518)
750	MAP2K1	15q22.31	0	0	0	1	22	5	2093	0.5402	0	0.0756578947368421	B cell receptor signaling pathway(K)(0.9733202)-Chemokine signaling pathway(K)(0.9962162)-Dorso-ventral axis formation(K)(0.9966368)-EGF receptor signaling pathway(P)(0.9829636)-EGFR1(C)(0.9968172)-Endothelins(N)(0.9838954)-EphrinB-EPHB pathway(N)(0.9679908)-ErbB signaling pathway(K)(0.8978224)-FOXM1 transcription factor network(N)(0.9828296)-Fc gamma R-mediated phagocytosis(K)(0.9929196)-Fc-epsi…
751	CSF2	5q31.1	0	0	1	1	30	5	1299	0.5402	0	0.105263157894737	Amoebiasis(K)(0.9991096)-BMP receptor signaling(N)(0.99698)-Cytokine-cytokine receptor interaction(K)(0.9975794)-Endothelins(N)(0.9941356)-Glypican pathway(N)(0.929369)-Hematopoietic cell lineage(K)(0.9980778)-IFN-gamma pathway(N)(0.9964936)-IL1-mediated signaling events(N)(0.967937)-Jak-STAT signaling pathway(K)(0.9973704)-Natural killer cell mediated cytotoxicity(K)(0.9983188)-Plasma membrane e…
752	ATP5E	20q13.32	0	0	16	0	3	5	1338	0.5402	0	0.0625	Alzheimer's disease(K)(0.9978902)-Glucose Regulation of Insulin Secretion(R)(0.9969994)-Huntington's disease(K)(0.9986156)-Metablism of nucleotides(R)(0.9934686)-Metabolic pathways(K)(0.9986564)-Parkinson's disease(K)(0.9973218)
753	HSP90AA1	NA	2	0	0	0	0	5	1669	0.5402	0	0.00657894736842105	Basal cell carcinoma(K)(0.8972032)-G2/M Transition(R)(0.998367)-Regulation of Androgen receptor activity(N)(0.8064766)-actions of nitric oxide in the heart(B)(0.9043958)
754	DLAT	11q23.1	0	0	1	0	23	5	1233	0.5402	0	0.0789473684210526	Glucose Regulation of Insulin Secretion(R)(0.9982168)-Metabolic pathways(K)(0.9984626)-Metabolism of carbohydrates(R)(0.999196)-Pyruvate metabolism(K)(0.9962938)-Regulation of pyruvate dehydrogenase complex (PDC)(R)(0.994309)
755	HSPD1	2q33.1	0	0	3	1	3	5	103	0.5402	0	0.0230263157894737	RNA degradation(K)(0.9988696)-Type I diabetes mellitus(K)(0.99816)
756	FECH	18q21.31	0	0	0	1	65	5	1199	0.5402	0	0.217105263157895	Hypoxic and oxygen homeostasis regulation of HIF-1-alpha(N)(0.998656)-Metabolic pathways(K)(0.9976642)-Porphyrin and chlorophyll metabolism(K)(0.9977512)
757	GLA	23q22.1	0	0	0	0	79	5	231	0.5402	0	0.259868421052632	Galactose metabolism(K)(0.9955628)-Glycerolipid metabolism(K)(0.9960856)-Glycosphingolipid biosynthesis - globo series(K)(0.9914882)-Lysosome(K)(0.9979438)-Sphingolipid metabolism(K)(0.9972936)
758	HMGCS1	5p12	0	0	10	0	3	5	1251	0.5402	0	0.0427631578947368	Butanoate metabolism(K)(0.9038918)-FOXA transcription factor networks(N)(0.989811)-Metabolic pathways(K)(0.9982974)-Metabolism of lipids and lipoproteins(R)(0.9989578)
759	EIF4G1	3q27.1	0	0	23	0	2	5	895	0.5402	0	0.0822368421052632	Endothelins(N)(0.9988674)-Glypican pathway(N)(0.8136506)-IFN-gamma pathway(N)(0.9985356)-Metabolism of proteins(R)(0.9984736)-Signaling by Insulin receptor(R)(0.9916846)-TRAIL signaling pathway(N)(0.9969278)-Viral myocarditis(K)(0.9975518)-internal ribosome entry pathway(B)(0.9430348)-regulation of eif-4e and p70s6 kinase(B)(0.9698374)
760	GTF2B	1p22.2	1	0	0	0	13	5	283	0.5402	0	0.0460526315789474	Basal transcription factors(K)(0.9943234)-Formation and Maturation of mRNA Transcript(R)(0.9972804)-HIV Life Cycle(R)(0.998889)-Transcription(R)(0.9986386)-nuclear receptors coordinate the activities of chromatin remodeling complexes and coactivators to facilitate initiation of transcription in carcinoma cells(B)(0.986471)-the information processing pathway at the ifn beta enhancer(B)(0.9967198)
761	PSMD4	1q21.2	0	0	11	0	0	5	411	0.5402	0	0.0361842105263158	APC/C-mediated degradation of cell cycle proteins(R)(0.992341)-Apoptosis(R)(0.9982628)-Cell Cycle Checkpoints(R)(0.9965512)-G1/S Transition(R)(0.9963128)-Host Interactions of HIV factors(R)(0.9978736)-ID(C)(0.9973164)-Metabolism of amino acids(R)(0.9965164)-S Phase(R)(0.9938392)-Signaling by Wnt(R)(0.9824958)
762	PLAUR	19q13.31	1	0	9	1	34	5	695	0.5402	0	0.148026315789474	Complement and coagulation cascades(K)(0.997658)-Metabolism of proteins(R)(0.998422)-Plasma membrane estrogen receptor signaling(N)(0.9986878)-Plasminogen activating cascade(P)(0.8365258)-Proteogylcan syndecan-mediated signaling events(N)(0.998617)-amb2 Integrin signaling(N)(0.9977828)
763	GTF2F1	19p13.3	0	0	1	1	60	5	439	0.5402	0	0.203947368421053	AndrogenReceptor(C)(0.9981998)-Basal transcription factors(K)(0.996351)-Formation and Maturation of mRNA Transcript(R)(0.9972908)-HIV Life Cycle(R)(0.9963792)-Influenza Life Cycle(R)(0.9984706)-Transcription(R)(0.998859)-carm1 and regulation of the estrogen receptor(B)(0.8897318)-mRNA Processing(R)(0.9942402)-nuclear receptors coordinate the activities of chromatin remodeling complexes and coacti…
764	FUT8	14q23.3	1	0	0	0	30	5	1128	0.5402	0	0.101973684210526	Glycosaminoglycan biosynthesis - keratan sulfate(K)(0.9971444)-Metabolic pathways(K)(0.999159)-N-Glycan biosynthesis(K)(0.9991466)
765	MAN1C1	1p36.11	0	0	0	0	36	5	1281	0.5402	0	0.118421052631579	Metabolic pathways(K)(0.9992684)-N-Glycan biosynthesis(K)(0.996698)-Protein processing in endoplasmic reticulum(K)(0.9977482)-er associated degradation (erad) pathway(B)(0.9950368)
766	INS	11p15.5	0	0	1	0	38	5	1454	0.5402	0	0.128289473684211	Aldosterone-regulated sodium reabsorption(K)(0.9940324)-Endothelins(N)(0.9929486)-FOXA transcription factor networks(N)(0.9843678)-Glucose Regulation of Insulin Secretion(R)(0.9969552)-Glypican pathway(N)(0.926925)-IFN-gamma pathway(N)(0.9983224)-Insulin Synthesis and Secretion(R)(0.9976978)-Insulin signaling pathway(K)(0.9981024)-Oocyte meiosis(K)(0.9988798)-Plasma membrane estrogen receptor sig…
767	PFKP	10p15.2	1	0	14	0	9	5	1236	0.5402	0	0.0789473684210526	Glucose Regulation of Insulin Secretion(R)(0.9981018)-Metabolic pathways(K)(0.9989474)-Metabolism of carbohydrates(R)(0.9969024)-Pentose phosphate pathway(K)(0.9529952)-phosphoinositides and their downstream targets(B)(0.997901)
768	LAMA5	20q13.33	0	0	26	0	0	5	814	0.5402	0	0.0855263157894737	Amoebiasis(K)(0.9981906)-ECM-receptor interaction(K)(0.9981898)-Focal adhesion(K)(0.9980536)-Integrin cell surface interactions(R)(0.9977884)-Integrin signalling pathway(P)(0.9979346)-Pathways in cancer(K)(0.9984136)-Proteogylcan syndecan-mediated signaling events(N)(0.9955914)-a6b1 and a6b4 Integrin signaling(N)(0.9932534)-agrin in postsynaptic differentiation(B)(0.9968328)-prion pathway(B)(0.99…
769	GGH	8q12.3	0	0	9	0	9	5	11	0.5402	0	0.0592105263157895	Folate biosynthesis(K)(0.9984688)
770	DNAJB6	7q36.3	1	0	11	1	9	5	17	0.5402	0	0.0723684210526316	prion pathway(B)(0.9983272)
771	GRIN2D	19q13.32	2	0	1	1	48	5	698	0.5402	0	0.167763157894737	Alzheimer's disease(K)(0.9988676)-Amyotrophic lateral sclerosis (ALS)(K)(0.9973994)-Calcium signaling pathway(K)(0.9988422)-Huntington disease(P)(0.9973396)-Long-term potentiation(K)(0.9976934)-Metabotropic glutamate receptor group III pathway(P)(0.9959278)-Neuroactive ligand-receptor interaction(K)(0.9986516)-nitric oxide signaling pathway(B)(0.9755576)
772	MYO9A	15q23	1	0	2	1	29	5	169	0.5402	0	0.108552631578947	Nicotinic acetylcholine receptor signaling pathway(P)(0.9979096)-Signaling by Rho GTPases(R)(0.9991406)
773	LSM4	19p13.11	0	0	15	0	7	5	180	0.5402	0	0.0723684210526316	RNA degradation(K)(0.9985902)-Spliceosome(K)(0.9983198)
774	GOSR1	17q11.2	0	0	0	1	89	5	36	0.5402	0	0.296052631578947	SNARE interactions in vesicular transport(K)(0.997943)
775	PAFAH1B3	19q13.2	0	0	8	1	35	5	1145	0.5402	0	0.144736842105263	Ether lipid metabolism(K)(0.9503052)-Lissencephaly gene (LIS1) in neuronal migration and development(N)(0.9964406)-Metabolic pathways(K)(0.998552)
776	WHSC2	4p16.3	0	1	6	1	23	5	240	0.5402	0	0.101973684210526	Formation and Maturation of mRNA Transcript(R)(0.998559)-HIV Life Cycle(R)(0.9972412)-Transcription(R)(0.9985556)
777	NUP107	12q15	0	1	3	0	8	5	512	0.5402	0	0.0394736842105263	HIV Life Cycle(R)(0.997129)-Host Interactions of HIV factors(R)(0.9969874)-Influenza Life Cycle(R)(0.998791)-M Phase(R)(0.9987958)-Metabolism of carbohydrates(R)(0.9980652)-Metabolism of non-coding RNA(R)(0.9960524)-Transport of Mature Transcript to Cytoplasm(R)(0.992432)
778	MAML3	4q31.1	1	0	0	1	55	5	70	0.5402	0	0.1875	Generic Transcription Pathway(R)(0.9978544)-Notch signaling pathway(K)(0.9974434)
779	UBE3B	12q24.11	2	0	0	0	19	5	138	0.5402	0	0.0690789473684211	Ubiquitin mediated proteolysis(K)(0.9992338)
780	RPS21	20q13.33	0	0	26	0	0	5	313	0.5402	0	0.0855263157894737	Influenza Life Cycle(R)(0.9982858)-Metabolism of proteins(R)(0.9985534)-Ribosome(K)(0.9920072)
781	PGM2	4p14	0	0	0	1	42	5	1203	0.5402	0	0.141447368421053	Amino sugar and nucleotide sugar metabolism(K)(0.9984676)-Metabolic pathways(K)(0.9986374)-Pentose phosphate pathway(K)(0.9760276)-Purine metabolism(K)(0.9983042)-Starch and sucrose metabolism(K)(0.9967344)
782	FOXH1	8q24.3	0	0	50	0	4	5	642	0.5402	0	0.177631578947368	Glypican pathway(N)(0.9977808)-IFN-gamma pathway(N)(0.9980818)-TGF-beta signaling pathway(P)(0.9961596)-TGFBR(C)(0.9979558)
783	PTPRN2	7q36.3	2	0	15	1	10	5	45	0.5402	0	0.0921052631578947	Type I diabetes mellitus(K)(0.9987154)
784	AGXT2	5p13.2	2	0	15	0	0	5	62	0.5402	0	0.0559210526315789	Alanine, aspartate and glutamate metabolism(K)(0.9957082)-Glycine, serine and threonine metabolism(K)(0.9984542)
785	CACNG4	17q24.2	0	0	1	0	20	5	435	0.5402	0	0.0690789473684211	Arrhythmogenic right ventricular cardiomyopathy (ARVC)(K)(0.9987954)-Cardiac muscle contraction(K)(0.9982126)-Dilated cardiomyopathy(K)(0.8493174)-Hypertrophic cardiomyopathy (HCM)(K)(0.9918098)-MAPK signaling pathway(K)(0.9983472)-Synaptic Transmission(R)(0.9978518)
786	STATH	4q13.3	0	0	3	1	35	5	89	0.5402	0	0.128289473684211	Salivary secretion(K)(0.9992876)
787	GPT	8q24.3	0	0	50	0	4	5	1125	0.5402	0	0.177631578947368	Alanine, aspartate and glutamate metabolism(K)(0.9964708)-Metabolic pathways(K)(0.9981742)
788	PDE4A	19p13.2	1	0	22	0	18	5	223	0.5402	0	0.134868421052632	Opioid Signalling(R)(0.998629)-Purine metabolism(K)(0.9994334)
789	IRS4	23q22.3	4	0	0	1	86	5	290	0.5402	0	0.296052631578947	Adipocytokine signaling pathway(K)(0.9953124)-Aldosterone-regulated sodium reabsorption(K)(0.991602)-Insulin signaling pathway(K)(0.9992292)-Neurotrophin signaling pathway(K)(0.9965396)-Type II diabetes mellitus(K)(0.9985538)
790	MYO7A	11q13.5	2	5	13	0	3	5	46	0.5402	0	0.0723684210526316	Nicotinic acetylcholine receptor signaling pathway(P)(0.9992186)
791	PSMD7	16q22.3	0	0	0	0	104	5	501	0.5402	0	0.342105263157895	APC/C-mediated degradation of cell cycle proteins(R)(0.9950354)-Apoptosis(R)(0.9986524)-Cell Cycle Checkpoints(R)(0.9981864)-G1/S Transition(R)(0.994289)-Host Interactions of HIV factors(R)(0.997433)-Metabolism of amino acids(R)(0.9960254)-Proteasome(K)(0.9845656)-S Phase(R)(0.9957338)-Signaling by Wnt(R)(0.9961758)-TNF alpha/NF-kB(C)(0.9981326)
792	SKP2	5p13.2	2	0	17	0	1	5	711	0.5402	0	0.0657894736842105	Cell cycle(K)(0.9962636)-FOXM1 transcription factor network(N)(0.9961276)-FoxO family signaling(N)(0.9942266)-G1/S Transition(R)(0.9910544)-NOTCH(C)(0.9985138)-Pathways in cancer(K)(0.9985764)-Regulation of retinoblastoma protein(N)(0.9985252)-Ubiquitin mediated proteolysis(K)(0.998416)
793	ROBO1	3p12.3	1	0	4	0	17	5	129	0.5402	0	0.0723684210526316	Axon guidance(K)(0.999329)
794	MCM10	10p13	2	1	6	0	6	5	150	0.5402	0	0.0493421052631579	Cell Cycle Checkpoints(R)(0.9981866)-DNA Replication(R)(0.9960354)-G1/S Transition(R)(0.9985006)
795	SYDE1	19p13.12	0	0	30	0	11	5	125	0.5402	0	0.134868421052632	Signaling by Rho GTPases(R)(0.9979406)
796	CENPE	4q24	2	0	0	1	76	5	96	0.5402	0	0.259868421052632	M Phase(R)(0.9985194)
797	CD177	19q13.31	0	1	9	1	40	5	95	0.5402	0	0.167763157894737	Cell surface interactions at the vascular wall(R)(0.9990416)
798	SF3B2	11q13.1	1	0	1	0	3	5	232	0.5402	0	0.0164473684210526	Formation and Maturation of mRNA Transcript(R)(0.9973662)-Spliceosome(K)(0.9972094)
799	UNC5C	4q22.3	3	0	0	1	65	5	129	0.5402	0	0.226973684210526	Axon guidance(K)(0.9988632)
800	MC2R	18p11.21	3	0	0	1	26	5	351	0.5402	0	0.0986842105263158	Class A/1 (Rhodopsin-like receptors)(R)(0.997539)-Neuroactive ligand-receptor interaction(K)(0.9992694)
801	HRH4	18q11.2	2	2	7	1	23	5	461	0.5402	0	0.115131578947368	Class A/1 (Rhodopsin-like receptors)(R)(0.9975512)-Heterotrimeric G-protein signaling pathway-Gi alpha and Gs alpha mediated pathway(P)(0.998943)-Neuroactive ligand-receptor interaction(K)(0.9991454)-Receptor-ligand complexes bind G proteins(R)(0.9964002)
802	PDCD6IP	3p22.3	0	0	0	0	16	5	204	0.5402	0	0.0526315789473684	Endocytosis(K)(0.9992262)
803	VCL	10q22.2	1	0	1	0	9	4	698	0.5402	0	0.0361842105263158	Adherens junction(K)(0.9931698)-Amoebiasis(K)(0.9989888)-Bacterial invasion of epithelial cells(K)(0.9948776)-Focal adhesion(K)(0.9981398)-Further platelet releasate(R)(0.9934478)-Integrin signalling pathway(P)(0.9977468)-Integrins in angiogenesis(N)(0.9964622)-Leukocyte transendothelial migration(K)(0.9988596)-Nectin adhesion pathway(N)(0.9687682)-Regulation of actin cytoskeleton(K)(0.998827)-Sh…
804	PRKAR2B	7q22.3	1	0	2	0	8	4	705	0.5402	0	0.0361842105263158	Apoptosis(K)(0.998032)-G2/M Transition(R)(0.997653)-Heterotrimeric G-protein signaling pathway-Gi alpha and Gs alpha mediated pathway(P)(0.9995208)-Insulin signaling pathway(K)(0.9987046)-Signalling by NGF(R)(0.9986684)-actions of nitric oxide in the heart(B)(0.9962336)-how progesterone initiates the oocyte maturation(B)(0.8077424)-stathmin and breast cancer resistance to antimicrotubule agents(B…
805	MC4R	18q21.32	0	0	0	1	68	4	603	0.5402	0	0.226973684210526	Class A/1 (Rhodopsin-like receptors)(R)(0.996438)-Neuroactive ligand-receptor interaction(K)(0.9994026)-Proteogylcan syndecan-mediated signaling events(N)(0.9985654)
806	GTF2E1	3q13.33	1	0	4	0	2	4	288	0.5402	0	0.0230263157894737	Basal transcription factors(K)(0.9936622)-Formation and Maturation of mRNA Transcript(R)(0.9991898)-HIV Life Cycle(R)(0.9975728)-Transcription(R)(0.9977814)-the information processing pathway at the ifn beta enhancer(B)(0.9953876)
807	TNKS	8p23.1	1	0	0	2	100	4	75	0.5402	0	0.338815789473684	Regulation of Telomerase(N)(0.9984944)-telomeres telomerase cellular aging and immortality(B)(0.998355)
808	CYB5R1	1q32.1	1	0	5	0	2	4	45	0.5402	0	0.0263157894736842	Amino sugar and nucleotide sugar metabolism(K)(0.9989748)
809	HSPBP1	19q13.42	0	0	4	1	34	4	167	0.5402	0	0.128289473684211	Protein processing in endoplasmic reticulum(K)(0.998426)
810	NOTCH4	6p21.32	4	0	2	0	7	4	299	0.5402	0	0.0427631578947368	Alzheimer disease-presenilin pathway(P)(0.9973502)-Angiogenesis(P)(0.9981252)-Dorso-ventral axis formation(K)(0.9946034)-Generic Transcription Pathway(R)(0.9976062)-NOTCH(C)(0.9982044)-Notch signaling pathway(K)(0.9967056)
811	ESR1	6q25.1	0	0	3	1	62	4	1003	0.5402	0	0.217105263157895	AndrogenReceptor(C)(0.9951484)-BMP receptor signaling(N)(0.9969716)-FOXA transcription factor networks(N)(0.9887574)-FOXM1 transcription factor network(N)(0.9937606)-Glypican pathway(N)(0.9965936)-IFN-gamma pathway(N)(0.9980236)-IL1-mediated signaling events(N)(0.9856244)-Plasma membrane estrogen receptor signaling(N)(0.9927992)-Regulation of Telomerase(N)(0.996407)-Signaling events mediated by H…
812	SRC	20q11.23	0	0	9	1	4	4	2059	0.5402	0	0.0460526315789474	Alpha6Beta4Integrin(C)(0.995935)-Angiogenesis(P)(0.9944602)-BMP receptor signaling(N)(0.9932476)-Bacterial invasion of epithelial cells(K)(0.954098)-Cell surface interactions at the vascular wall(R)(0.998749)-EGFR1(C)(0.9986096)-Endocytosis(K)(0.9986832)-EphrinB-EPHB pathway(N)(0.9810696)-Epithelial cell signaling in Helicobacter pylori infection(K)(0.9534012)-ErbB signaling pathway(K)(0.9820908)…
813	SPP1	4q22.1	1	0	0	1	67	4	559	0.5402	0	0.226973684210526	ECM-receptor interaction(K)(0.9965764)-Focal adhesion(K)(0.999371)-Integrin cell surface interactions(R)(0.9986862)-Integrins in angiogenesis(N)(0.9988812)-Proteogylcan syndecan-mediated signaling events(N)(0.9988792)-Signaling by PDGF(R)(0.9971574)-Toll-like receptor signaling pathway(K)(0.9984732)-regulators of bone mineralization(B)(0.975146)
814	PLA2G3	22q12.2	0	0	3	1	64	4	1602	0.5402	0	0.223684210526316	Arachidonic acid metabolism(K)(0.9969924)-Fc epsilon RI signaling pathway(K)(0.9971858)-Glycerophospholipid metabolism(K)(0.9974984)-GnRH signaling pathway(K)(0.9975062)-Long-term depression(K)(0.9985716)-MAPK signaling pathway(K)(0.997901)-Metabolic pathways(K)(0.9983422)-Pancreatic secretion(K)(0.9985588)-VEGF signaling pathway(K)(0.9974816)-Vascular smooth muscle contraction(K)(0.9987708)
815	CHSY3	5q23.3	2	0	0	1	32	4	1129	0.5402	0	0.115131578947368	Glycosaminoglycan biosynthesis - chondroitin sulfate(K)(0.99853)-Metabolic pathways(K)(0.998881)
816	EME1	17q21.33	0	0	1	0	26	4	28	0.5402	0	0.0888157894736842	Homologous recombination(K)(0.9986576)
817	DLL3	19q13.2	0	4	22	1	27	4	53	0.5402	0	0.177631578947368	Notch signaling pathway(K)(0.9991412)-Notch signaling pathway(P)(0.998231)
818	PDE6G	17q25.3	0	0	6	0	11	4	220	0.5402	0	0.0559210526315789	Phototransduction(K)(0.9964608)-Purine metabolism(K)(0.9991466)-actions of nitric oxide in the heart(B)(0.9970362)
819	MUTYH	1p34.1	0	0	3	0	7	4	99	0.5402	1	0.0328947368421053	Base excision repair(K)(0.997903)-DNA Repair(R)(0.9982866)
820	FOXA2	20p11.21	2	0	4	1	4	4	158	0.5402	0	0.0361842105263158	FOXA transcription factor networks(N)(0.9915428)-Regulation of beta-cell development(R)(0.9979414)-Signaling events mediated by the Hedgehog family(N)(0.9984468)
821	ACTG1	17q25.3	1	0	6	0	11	4	1048	0.5402	0	0.0592105263157895	Adherens junction(K)(0.9982804)-Alzheimer disease-presenilin pathway(P)(0.9982896)-Bacterial invasion of epithelial cells(K)(0.9973206)-Focal adhesion(K)(0.997706)-Huntington disease(P)(0.998808)-Hypertrophic cardiomyopathy (HCM)(K)(0.9913248)-Integrin signalling pathway(P)(0.9977236)-Leukocyte transendothelial migration(K)(0.9963626)-Nicotinic acetylcholine receptor signaling pathway(P)(0.997400…
822	PREP	6q21	2	0	6	1	49	4	9	0.5402	0	0.190789473684211	Vasopressin synthesis(P)(0.998887)
823	FASN	17q25.3	0	0	7	0	13	4	1307	0.5402	0	0.0657894736842105	Insulin signaling pathway(K)(0.9971626)-Metabolic pathways(K)(0.9991084)-Metabolism of lipids and lipoproteins(R)(0.9986766)-Metabolism of vitamins and cofactors(R)(0.9981032)
824	HNRNPM	19p13.2	0	0	9	1	25	4	353	0.5402	0	0.115131578947368	Formation and Maturation of mRNA Transcript(R)(0.998132)-Influenza Life Cycle(R)(0.9982276)-Spliceosome(K)(0.9977108)
825	PRKAR1B	7p22.3	0	0	4	0	32	4	720	0.5402	0	0.118421052631579	Apoptosis(K)(0.9985848)-Endothelin signaling pathway(P)(0.996475)-Hedgehog signaling pathway(P)(0.9958822)-Heterotrimeric G-protein signaling pathway-Gi alpha and Gs alpha mediated pathway(P)(0.998857)-Insulin signaling pathway(K)(0.998886)-Metabotropic glutamate receptor group II pathway(P)(0.9412038)-Opioid Signalling(R)(0.9974396)-Signalling by NGF(R)(0.999229)-TGFBR(C)(0.9995074)-actions of n…
826	CA5A	16q24.2	0	0	0	0	69	4	23	0.5402	0	0.226973684210526	Nitrogen metabolism(K)(0.9991774)
827	DOK6	18q22.2	0	0	0	1	87	4	69	0.5402	0	0.289473684210526	Signaling events regulated by Ret tyrosine kinase(N)(0.997196)
828	MAPK3	16p11.2	0	0	0	1	14	4	2795	0.5402	0	0.0493421052631579	Adherens junction(K)(0.9825094)-Aldosterone-regulated sodium reabsorption(K)(0.9937244)-Alzheimer disease-amyloid secretase pathway(P)(0.9838706)-Alzheimer's disease(K)(0.9982072)-Axon guidance(K)(0.9957564)-Chemokine signaling pathway(K)(0.9970184)-Dorso-ventral axis formation(K)(0.9678056)-EGF receptor signaling pathway(P)(0.9607902)-EGFR1(C)(0.9935354)-Endothelin signaling pathway(P)(0.8173904…
829	AXIN1	16p13.3	0	0	1	0	35	4	1163	0.5402	0	0.118421052631579	Angiogenesis(P)(0.9967494)-IFN-gamma pathway(N)(0.9974362)-Pathways in cancer(K)(0.9986348)-Presenilin action in Notch and Wnt signaling(N)(0.9961298)-Signaling by Wnt(R)(0.989873)-TGFBR(C)(0.997697)-Wnt signaling pathway(K)(0.9989694)-Wnt signaling pathway(P)(0.9984394)-Wnt(C)(0.9974752)-inactivation of gsk3 by akt causes accumulation of b-catenin in alveolar macrophages(B)(0.9937632)-multi-step…
830	INSR	19p13.2	4	0	6	1	59	4	957	0.5402	0	0.230263157894737	Adherens junction(K)(0.9969604)-Aldosterone-regulated sodium reabsorption(K)(0.9959948)-Endothelins(N)(0.99602)-Glypican pathway(N)(0.872623)-IFN-gamma pathway(N)(0.9976152)-Insulin signaling pathway(K)(0.9979338)-PI3 kinase pathway(P)(0.9835866)-Plasma membrane estrogen receptor signaling(N)(0.996975)-Proteogylcan syndecan-mediated signaling events(N)(0.998851)-Signaling by Insulin receptor(R)(0…
831	GAPDH	12p13.31	0	0	19	0	9	4	1431	0.5402	0	0.0921052631578947	Alzheimer's disease(K)(0.997461)-Glucose Regulation of Insulin Secretion(R)(0.9972092)-Huntington disease(P)(0.9973642)-Metabolic pathways(K)(0.9985638)-Metabolism of carbohydrates(R)(0.9976024)-downregulated of mta-3 in er-negative breast tumors(B)(0.9974254)
832	GANAB	11q12.3	1	0	0	0	6	4	1281	0.5402	0	0.0230263157894737	Metabolic pathways(K)(0.9972758)-Protein processing in endoplasmic reticulum(K)(0.9970094)
833	F3	1p21.3	0	0	0	0	10	4	165	0.5402	0	0.0328947368421053	Angiogenesis(P)(0.9992284)-Complement and coagulation cascades(K)(0.997256)
834	NUMA1	11q13.4	2	0	5	0	5	4	474	0.5402	1	0.0394736842105263	G2/M Transition(R)(0.9979638)-TNF receptor signaling pathway(N)(0.999209)-TRAIL signaling pathway(N)(0.998936)-role of ran in mitotic spindle regulation(B)(0.9988594)
835	SMC2	9q31.1	2	0	1	0	33	4	94	0.5402	0	0.118421052631579	Signaling by Aurora kinases(N)(0.9954618)
836	FADS2	11q12.2	1	0	1	0	3	4	100	0.5402	0	0.0164473684210526	Biosynthesis of unsaturated fatty acids(K)(0.9718272)-PPAR signaling pathway(K)(0.9982474)
837	CDKN2B	9p21.3	0	0	0	2	33	4	877	0.5402	0	0.115131578947368	Cell cycle(K)(0.9980882)-Glypican pathway(N)(0.9965946)-IFN-gamma pathway(N)(0.9979582)-Pathways in cancer(K)(0.9967574)-Small cell lung cancer(K)(0.958181)-TGF-beta signaling pathway(K)(0.996747)
838	PSMB1	6q27	1	0	0	1	70	4	450	0.5402	0	0.233552631578947	APC/C-mediated degradation of cell cycle proteins(R)(0.9944842)-Apoptosis(R)(0.9983624)-Cell Cycle Checkpoints(R)(0.9966934)-G1/S Transition(R)(0.996685)-Host Interactions of HIV factors(R)(0.999197)-Metabolism of amino acids(R)(0.9982112)-Parkinson disease(P)(0.9980362)-Proteasome(K)(0.892962)-S Phase(R)(0.9932658)-Signaling by Wnt(R)(0.9952462)-y branching of actin filaments(B)(0.9955592)
839	ST3GAL3	1p34.1	3	0	8	0	5	4	1127	0.5402	0	0.0493421052631579	Glycosaminoglycan biosynthesis - keratan sulfate(K)(0.9984006)-Metabolic pathways(K)(0.999166)
840	LYPLA1	8q11.23	0	0	11	0	4	4	89	0.5402	0	0.0493421052631579	Glycerophospholipid metabolism(K)(0.9988788)-Metabolism of nitric oxide(R)(0.9972554)
841	MYH9	22q12.3	2	0	1	1	73	4	404	0.5402	1	0.25	Nicotinic acetylcholine receptor signaling pathway(P)(0.9982198)-Regulation of actin cytoskeleton(K)(0.9979086)-Tight junction(K)(0.9979746)-Viral myocarditis(K)(0.998797)
842	RFXANK	19p13.11	1	0	15	0	10	4	338	0.5402	0	0.0855263157894737	Antigen processing and presentation(K)(0.9975804)-EGFR1(C)(0.999128)-Primary immunodeficiency(K)(0.9954202)-Signaling events mediated by HDAC Class I(N)(0.9978906)
843	FAM120B	6q27	1	0	0	1	72	4	47	0.5402	0	0.243421052631579	Retinoic acid receptors-mediated signaling(N)(0.9986538)
844	EDEM1	3p26.2	1	0	3	0	17	4	172	0.5402	0	0.0690789473684211	Protein processing in endoplasmic reticulum(K)(0.9985728)-er associated degradation (erad) pathway(B)(0.9978438)
845	FSHR	2p16.3	4	0	7	0	1	4	386	0.5402	0	0.0394736842105263	Class A/1 (Rhodopsin-like receptors)(R)(0.9927446)-Neuroactive ligand-receptor interaction(K)(0.998978)-Receptor-ligand complexes bind G proteins(R)(0.9993628)-regulation of spermatogenesis by crem(B)(0.9848092)
846	YWHAH	22q12.3	0	0	3	1	68	4	1262	0.5402	0	0.236842105263158	Alpha6Beta4Integrin(C)(0.9925594)-BMP receptor signaling(N)(0.9966504)-Cell cycle(K)(0.9989974)-EGF receptor signaling pathway(P)(0.9886682)-Endothelins(N)(0.9958962)-FGF signaling pathway(P)(0.9954016)-FoxO family signaling(N)(0.9887798)-IFN-gamma pathway(N)(0.997604)-IL1-mediated signaling events(N)(0.9920832)-Neurotrophin signaling pathway(K)(0.994904)-Oocyte meiosis(K)(0.9975714)-Parkinson di…
847	DPYSL2	8p21.2	0	0	0	0	109	4	132	0.5402	0	0.358552631578947	Axon guidance(K)(0.9986354)
848	XYLT2	17q21.33	0	0	1	0	26	4	1139	0.5402	0	0.0888157894736842	Glycosaminoglycan biosynthesis - chondroitin sulfate(K)(0.9979072)-Glycosaminoglycan biosynthesis - heparan sulfate(K)(0.9974004)-Metabolic pathways(K)(0.999357)
849	IL13RA1	23q24	0	0	1	1	88	4	668	0.5402	0	0.296052631578947	Cytokine-cytokine receptor interaction(K)(0.998785)-IFN-gamma pathway(N)(0.9977258)-Interleukin signaling pathway(P)(0.9971414)-Jak-STAT signaling pathway(K)(0.9964268)
850	CYB5A	18q22.3	0	0	1	1	69	4	13	0.5402	0	0.233552631578947	Metabolism of vitamins and cofactors(R)(0.9979354)
851	MSH3	5q14.1	1	0	0	1	91	4	346	0.5402	0	0.305921052631579	Mismatch repair(K)(0.9985588)-Pathways in cancer(K)(0.9990488)
852	PDSS2	6q21	1	1	4	1	56	4	15	0.5402	0	0.207236842105263	Terpenoid backbone biosynthesis(K)(0.999334)
853	KCNJ11	11p15.1	1	0	0	0	29	4	249	0.5402	0	0.0986842105263158	FOXA transcription factor networks(N)(0.9901402)-Glucose Regulation of Insulin Secretion(R)(0.999597)-Type II diabetes mellitus(K)(0.9930352)
854	GTF2H2	5q13.2	0	0	0	1	78	4	324	0.5402	0	0.259868421052632	Basal transcription factors(K)(0.9976024)-DNA Repair(R)(0.99893)-Formation and Maturation of mRNA Transcript(R)(0.995781)-HIV Life Cycle(R)(0.9970156)-Nucleotide excision repair(K)(0.9947982)-Transcription(R)(0.9975536)-mRNA Processing(R)(0.984436)
855	TLR3	4q35.1	2	0	1	1	85	4	175	0.5402	0	0.292763157894737	Innate Immunity Signaling(R)(0.8967794)-Toll-like receptor signaling pathway(K)(0.9987366)-toll-like receptor pathway(B)(0.9971908)
856	MUS81	11q13.1	0	0	2	0	3	4	28	0.5402	0	0.0164473684210526	Homologous recombination(K)(0.9970964)
857	NLRC4	2p22.3	3	0	5	0	3	4	62	0.5402	0	0.0361842105263158	NOD-like receptor signaling pathway(K)(0.9989332)
858	NCOA2	8q13.3	1	1	9	0	11	4	715	0.5402	1	0.0723684210526316	Androgen-mediated signaling(N)(0.9739372)-AndrogenReceptor(C)(0.9966846)-Glypican pathway(N)(0.8647142)-Hypoxic and oxygen homeostasis regulation of HIF-1-alpha(N)(0.9972278)-IFN-gamma pathway(N)(0.9989818)-Retinoic acid receptors-mediated signaling(N)(0.872055)-nuclear receptors coordinate the activities of chromatin remodeling complexes and coactivators to facilitate initiation of transcription…
859	GAMT	19p13.3	0	0	0	0	66	4	1184	0.5402	0	0.217105263157895	Glycine, serine and threonine metabolism(K)(0.997722)-Metabolic pathways(K)(0.9990816)-Metabolism of amino acids(R)(0.9981138)
860	AASDHPPT	11q22.3	1	0	2	0	22	4	13	0.5402	0	0.0822368421052632	Metabolism of vitamins and cofactors(R)(0.9990154)
861	VDR	12q13.11	0	0	1	0	8	4	655	0.5402	0	0.0296052631578947	Glypican pathway(N)(0.9676694)-IFN-gamma pathway(N)(0.996967)-NR transcription pathway(R)(0.995104)-TGFBR(C)(0.9982454)-Vitamin D metabolism and pathway(P)(0.9839654)-control of gene expression by vitamin d receptor(B)(0.9938756)
862	CHAF1A	19p13.3	1	0	0	0	68	4	16	0.5402	0	0.226973684210526	control of gene expression by vitamin d receptor(B)(0.9972616)
863	WNT6	2q35	2	0	1	1	6	4	1161	0.5402	0	0.0328947368421053	Alzheimer disease-presenilin pathway(P)(0.997343)-Glypican pathway(N)(0.9850222)-Hedgehog signaling pathway(K)(0.9942164)-Pathways in cancer(K)(0.9965484)-Proteogylcan syndecan-mediated signaling events(N)(0.997372)-Wnt signaling pathway(K)(0.9977678)-Wnt signaling pathway(P)(0.9986788)
864	FDFT1	8p23.1	0	0	0	1	101	4	1123	0.5402	0	0.335526315789474	Metabolic pathways(K)(0.9986018)-Steroid biosynthesis(K)(0.9970794)
865	SH3KBP1	23p22.12	0	0	0	2	102	4	542	0.5402	0	0.342105263157895	EGFR1(C)(0.9982668)-Endocytosis(K)(0.9978412)-KitReceptor(C)(0.9988956)-Proteogylcan syndecan-mediated signaling events(N)(0.9987988)-Signaling by EGFR(R)(0.9987316)
866	PRKCG	19q13.41	2	0	3	1	31	4	2188	0.5402	0	0.121710526315789	Aldosterone-regulated sodium reabsorption(K)(0.9687712)-Alzheimer disease-amyloid secretase pathway(P)(0.9960458)-Amoebiasis(K)(0.9927032)-Angiogenesis(P)(0.9922632)-Apoptosis signaling pathway(P)(0.985923)-BMP receptor signaling(N)(0.9960756)-Calcium signaling pathway(K)(0.9987608)-EGF receptor signaling pathway(P)(0.9814652)-EGFR1(C)(0.9959712)-Endothelins(N)(0.954426)-ErbB signaling pathway(K)…
867	HMOX2	16p13.3	0	0	4	0	30	4	58	0.5402	0	0.111842105263158	Porphyrin and chlorophyll metabolism(K)(0.998633)-oxidative stress induced gene expression via nrf2(B)(0.9985294)
868	HSD11B2	16q22.1	0	0	0	0	94	4	1172	0.5402	0	0.309210526315789	Aldosterone-regulated sodium reabsorption(K)(0.9975748)-Metabolic pathways(K)(0.9986098)-Steroid hormone biosynthesis(K)(0.998355)
869	CHST2	3q23	2	0	6	0	3	4	15	0.5402	0	0.0361842105263158	Glycosaminoglycan biosynthesis - keratan sulfate(K)(0.9988596)
870	MYB	6q23.3	0	0	0	1	60	4	485	0.5402	1	0.200657894736842	IFN-gamma pathway(N)(0.9986474)-IL2-mediated signaling events(N)(0.9973452)-Wnt(C)(0.9991954)
871	PIK3R5	17p13.1	0	0	0	1	82	4	1374	0.5402	0	0.273026315789474	Aldosterone-regulated sodium reabsorption(K)(0.9917824)-Amoebiasis(K)(0.9959644)-Apoptosis(K)(0.9950994)-B cell receptor signaling pathway(K)(0.9912998)-Bacterial invasion of epithelial cells(K)(0.9867008)-Chagas disease(K)(0.9974388)-Chemokine signaling pathway(K)(0.9985368)-ErbB signaling pathway(K)(0.9942758)-Fc gamma R-mediated phagocytosis(K)(0.9948404)-Focal adhesion(K)(0.9975072)-Insulin s…
872	IGFBP4	17q21.2	0	0	0	1	69	4	17	0.5402	0	0.230263157894737	Regulation of IGF Activity by IGFBP(R)(0.9986946)
873	FOXO4	23q13.1	0	0	2	1	70	4	805	0.5402	0	0.240131578947368	FoxO family signaling(N)(0.9952836)-Glypican pathway(N)(0.999464)-IFN-gamma pathway(N)(0.995796)-Signaling events mediated by HDAC Class I(N)(0.9974682)-Signalling by NGF(R)(0.9985718)-TGFBR(C)(0.9977314)-TRAIL signaling pathway(N)(0.9982144)-akt signaling pathway(B)(0.96362)-ras signaling pathway(B)(0.9769982)
874	P4HB	17q25.3	0	0	7	0	11	4	285	0.5402	0	0.0592105263157895	Metabolism of lipids and lipoproteins(R)(0.9986792)-Protein processing in endoplasmic reticulum(K)(0.998545)-hypoxia-inducible factor in the cardivascular system(B)(0.9966744)
875	TGFB3	14q24.3	0	0	1	0	26	4	1395	0.5402	0	0.0888157894736842	Amoebiasis(K)(0.9957182)-Cell cycle(K)(0.99832)-Chagas disease(K)(0.9967948)-Chronic myeloid leukemia(K)(0.8380156)-Cytokine-cytokine receptor interaction(K)(0.9972278)-Dilated cardiomyopathy(K)(0.8324144)-Endocytosis(K)(0.9988702)-Formation of Platelet plug(R)(0.998326)-Hypertrophic cardiomyopathy (HCM)(K)(0.9936582)-Leishmaniasis(K)(0.99437)-MAPK signaling pathway(K)(0.9996558)-Malaria(K)(0.993…
876	TLR6	4p14	2	0	0	1	40	4	372	0.5402	0	0.141447368421053	Chagas disease(K)(0.9978626)-Phagosome(K)(0.999453)-Toll-like receptor signaling pathway(K)(0.9988422)-toll-like receptor pathway(B)(0.9972846)
877	ETNK1	12p12.1	0	2	22	0	8	4	1136	0.5402	0	0.105263157894737	Glycerophospholipid metabolism(K)(0.998749)-Metabolic pathways(K)(0.9993668)
878	MARCH6	5p15.2	0	0	18	0	3	4	167	0.5402	0	0.0690789473684211	Protein processing in endoplasmic reticulum(K)(0.9991002)
879	ATG4D	19p13.2	0	0	23	0	18	4	35	0.5402	0	0.134868421052632	Regulation of autophagy(K)(0.9979138)
880	PANX1	11q21	0	0	5	0	18	4	42	0.5402	0	0.0756578947368421	Synaptic Transmission(R)(0.999113)
881	ITGA2	5q11.2	0	0	2	1	49	4	1117	0.5402	0	0.171052631578947	Arrhythmogenic right ventricular cardiomyopathy (ARVC)(K)(0.9948346)-Dilated cardiomyopathy(K)(0.997057)-ECM-receptor interaction(K)(0.9926276)-Focal adhesion(K)(0.9987248)-Formation of Platelet plug(R)(0.9977874)-Hematopoietic cell lineage(K)(0.9990082)-Hypertrophic cardiomyopathy (HCM)(K)(0.9969726)-Integrin cell surface interactions(R)(0.9959138)-Integrin signalling pathway(P)(0.9985236)-Pathw…
882	SKIL	3q26.2	1	0	34	0	0	4	646	0.5402	0	0.115131578947368	Glypican pathway(N)(0.8507452)-IFN-gamma pathway(N)(0.9989552)-TGF-beta signaling pathway(P)(0.9990308)-TGFBR(C)(0.9993298)
883	ATG3	3q13.2	3	0	8	0	3	4	35	0.5402	0	0.0460526315789474	Regulation of autophagy(K)(0.9992408)
884	AARS	16q22.1	1	0	1	0	96	4	44	0.5402	0	0.319078947368421	Aminoacyl-tRNA biosynthesis(K)(0.9981278)-tRNA Aminoacylation(R)(0.9987682)
885	GUCY1A2	11q22.3	0	0	2	0	24	4	430	0.5402	0	0.0855263157894737	Gap junction(K)(0.9951826)-Long-term depression(K)(0.9970706)-Purine metabolism(K)(0.9989246)-Salivary secretion(K)(0.9991202)-Vascular smooth muscle contraction(K)(0.9985054)-actions of nitric oxide in the heart(B)(0.9927398)-ion channels and their functional role in vascular endothelium(B)(0.994868)
886	RAET1E	6q25.1	0	0	0	1	61	4	219	0.5402	0	0.203947368421053	Immunoregulatory interactions between a Lymphoid and a non-Lymphoid cell(R)(0.997927)-Natural killer cell mediated cytotoxicity(K)(0.9986908)
887	PSMB2	1p34.3	0	1	3	0	13	4	392	0.5402	0	0.0559210526315789	Apoptosis(R)(0.9987564)-Cell Cycle Checkpoints(R)(0.9989258)-DNA Replication(R)(0.9765362)-Host Interactions of HIV factors(R)(0.9982764)-Metabolism of amino acids(R)(0.9991866)-Proteasome(K)(0.9486732)-S Phase(R)(0.982693)-Signaling by Wnt(R)(0.919618)
888	MLC1	22q13.33	0	0	1	1	111	4	53	0.5402	0	0.371710526315789	erk and pi-3 kinase are necessary for collagen binding in corneal epithelia(B)(0.998128)-integrin signaling pathway(B)(0.9964818)-mcalpain and friends in cell motility(B)(0.9980696)
889	LYZ	12q15	0	1	2	0	8	4	89	0.5402	0	0.0361842105263158	Salivary secretion(K)(0.9990184)
890	MED13	17q23.2	1	0	3	0	32	4	33	0.5402	0	0.118421052631579	Generic Transcription Pathway(R)(0.9986)
891	RAD54L	1p34.1	2	0	4	0	6	4	28	0.5402	0	0.0394736842105263	Homologous recombination(K)(0.9993422)
892	TJP3	19p13.3	1	0	0	0	73	4	133	0.5402	0	0.243421052631579	Tight junction(K)(0.9988574)
893	COL2A1	12q13.11	1	0	1	0	8	4	413	0.5402	0	0.0328947368421053	Amoebiasis(K)(0.9986714)-ECM-receptor interaction(K)(0.994824)-Focal adhesion(K)(0.9992202)-Integrin signalling pathway(P)(0.9991468)-Signaling by PDGF(R)(0.99598)
894	TRAF1	9q33.2	1	0	1	0	29	4	625	0.5402	0	0.101973684210526	Pathways in cancer(K)(0.9985494)-TNF alpha/NF-kB(C)(0.997826)-TNF receptor signaling pathway(N)(0.998144)-keratinocyte differentiation(B)(0.9953958)
895	TAF4B	18q11.2	0	4	8	1	26	4	421	0.5402	0	0.128289473684211	Basal transcription factors(K)(0.9920502)-Formation and Maturation of mRNA Transcript(R)(0.9979216)-HIV Life Cycle(R)(0.9980802)-Huntington's disease(K)(0.9989734)-Transcription(R)(0.9967788)
896	MYO5C	15q21.2	4	0	1	1	37	4	46	0.5402	0	0.141447368421053	Nicotinic acetylcholine receptor signaling pathway(P)(0.9981182)
897	OR4C12	11p11.12	2	0	0	0	10	4	413	0.5402	0	0.0394736842105263	Olfactory transduction(K)(0.9986946)
898	IL7R	5p13.2	3	0	17	0	1	4	404	0.5402	1	0.0690789473684211	Cytokine-cytokine receptor interaction(K)(0.9986336)-Hematopoietic cell lineage(K)(0.996798)-Jak-STAT signaling pathway(K)(0.9988738)-Primary immunodeficiency(K)(0.9968386)
899	CMAS	12p12.1	1	2	21	0	7	4	1130	0.5402	0	0.101973684210526	Amino sugar and nucleotide sugar metabolism(K)(0.9989258)-Metabolic pathways(K)(0.9994886)
900	TBPL2	14q22.3	0	0	0	0	27	4	322	0.5402	0	0.0888157894736842	Basal transcription factors(K)(0.9985812)-Huntington disease(P)(0.9988846)-Huntington's disease(K)(0.9993434)
901	ITPR1	3p26.2	1	0	3	0	20	4	1313	0.5402	0	0.0789473684210526	Alzheimer's disease(K)(0.9962662)-B cell activation(P)(0.9884522)-Calcium signaling pathway(K)(0.9972864)-Endothelin signaling pathway(P)(0.9895396)-Formation of Platelet plug(R)(0.9975546)-Gap junction(K)(0.99736)-Gastric acid secretion(K)(0.9961078)-GnRH signaling pathway(K)(0.9968182)-Heterotrimeric G-protein signaling pathway-Gq alpha and Go alpha mediated pathway(P)(0.9889032)-Huntington's d…
902	TTR	18q12.1	1	2	8	2	33	4	75	0.5402	0	0.151315789473684	FOXA transcription factor networks(N)(0.9975382)
903	DLC1	8p22	2	0	1	1	106	4	125	0.5402	0	0.358552631578947	Signaling by Rho GTPases(R)(0.9978738)
904	DYNC2H1	11q22.3	0	0	5	0	23	4	304	0.5402	0	0.0921052631578947	Huntington disease(P)(0.9992284)-Phagosome(K)(0.9991152)-Vasopressin-regulated water reabsorption(K)(0.9982476)
905	MMP21	10q26.2	2	0	0	0	15	4	120	0.5402	0	0.0559210526315789	Alzheimer disease-presenilin pathway(P)(0.9996364)
906	SYT5	19q13.42	0	0	4	1	34	4	191	0.5402	0	0.128289473684211	Glucose Regulation of Insulin Secretion(R)(0.9991662)-Insulin Synthesis and Secretion(R)(0.998205)
907	CFH	1q31.3	0	0	2	1	3	4	69	0.5402	0	0.0197368421052632	Complement and coagulation cascades(K)(0.9986974)
908	PEX11B	1q21.1	0	0	7	0	0	4	78	0.5402	0	0.0230263157894737	Peroxisome(K)(0.9978134)
909	COL22A1	8q24.23	6	0	58	0	3	4	195	0.5402	0	0.217105263157895	Integrin signalling pathway(P)(0.998669)
910	NDUFB5	3q26.33	0	0	23	0	1	4	1332	0.5402	0	0.0789473684210526	Alzheimer's disease(K)(0.9986192)-Glucose Regulation of Insulin Secretion(R)(0.9949984)-Huntington's disease(K)(0.9980132)-Metabolic pathways(K)(0.9983996)-Oxidative phosphorylation(K)(0.9962288)-Parkinson's disease(K)(0.9980754)
911	PSMD10	23q22.3	1	0	1	1	92	4	382	0.5402	0	0.3125	APC/C-mediated degradation of cell cycle proteins(R)(0.9945698)-Apoptosis(R)(0.9994256)-Cell Cycle Checkpoints(R)(0.9986236)-G1/S Transition(R)(0.9952004)-Host Interactions of HIV factors(R)(0.9967158)-Metabolism of amino acids(R)(0.998293)-S Phase(R)(0.9956854)-Signaling by Wnt(R)(0.9960562)
912	CHN2	7p15.1	2	1	4	0	25	4	125	0.5402	0	0.105263157894737	Signaling by Rho GTPases(R)(0.9980288)
913	CEP250	20q11.22	3	0	7	1	1	4	83	0.5402	0	0.0394736842105263	G2/M Transition(R)(0.9988732)
914	MYL7	7p13	0	0	3	0	11	4	454	0.5402	0	0.0460526315789474	Focal adhesion(K)(0.9972208)-Leukocyte transendothelial migration(K)(0.9973772)-Regulation of actin cytoskeleton(K)(0.9984982)-Tight junction(K)(0.9991254)
915	BUD31	7q22.1	1	0	3	0	4	4	128	0.5402	0	0.0263157894736842	Spliceosome(K)(0.9973306)
916	SSRP1	11q12.1	1	0	0	0	7	4	240	0.5402	0	0.0263157894736842	Formation and Maturation of mRNA Transcript(R)(0.8462306)-HIV Life Cycle(R)(0.99802)-Transcription(R)(0.999022)
917	EEF1D	8q24.3	1	0	49	0	2	4	201	0.5402	0	0.171052631578947	Metabolism of proteins(R)(0.998388)
918	PRPF6	20q13.33	1	0	30	0	1	4	232	0.5402	0	0.105263157894737	Formation and Maturation of mRNA Transcript(R)(0.9990742)-Spliceosome(K)(0.9986376)
919	SEL1L	14q31.1	1	0	3	0	27	4	167	0.5402	0	0.101973684210526	Protein processing in endoplasmic reticulum(K)(0.998705)
920	CDC5L	6p21.1	1	0	6	1	9	4	128	0.5402	0	0.0559210526315789	Spliceosome(K)(0.998991)
921	HUWE1	23p11.22	7	0	1	2	81	4	138	0.5402	0	0.299342105263158	Ubiquitin mediated proteolysis(K)(0.9981046)
922	CXCR3	23q13.1	2	0	2	1	74	4	544	0.5402	0	0.259868421052632	Chemokine signaling pathway(K)(0.9969876)-Class A/1 (Rhodopsin-like receptors)(R)(0.9985294)-Cytokine-cytokine receptor interaction(K)(0.99896)-Receptor-ligand complexes bind G proteins(R)(0.99655)
923	MAN1A1	6q22.31	1	0	1	1	53	3	1281	0.5402	0	0.180921052631579	Metabolic pathways(K)(0.9988844)-N-Glycan biosynthesis(K)(0.9986418)-Protein processing in endoplasmic reticulum(K)(0.9987798)-er associated degradation (erad) pathway(B)(0.9965044)
924	ABAT	16p13.2	0	0	3	1	25	3	1129	0.5402	0	0.0953947368421053	Butanoate metabolism(K)(0.9982786)-Metabolic pathways(K)(0.9992858)
925	TCF4	18q21.2	1	0	1	1	70	3	599	0.5402	0	0.240131578947368	Androgen-mediated signaling(N)(0.9843472)-Glypican pathway(N)(0.9946526)-Wnt(C)(0.9977184)
926	HK3	5q35.2	3	0	0	0	18	3	1319	0.5402	0	0.0690789473684211	Amino sugar and nucleotide sugar metabolism(K)(0.997569)-Insulin signaling pathway(K)(0.999599)-Metabolic pathways(K)(0.9989332)-Metabolism of carbohydrates(R)(0.9987384)-Starch and sucrose metabolism(K)(0.9323002)-Type II diabetes mellitus(K)(0.995793)
927	ANGPT2	8p23.1	0	0	0	2	96	3	188	0.5402	0	0.322368421052632	Angiogenesis(P)(0.9987934)-Angiopoietin receptor Tie2-mediated signaling(N)(0.9980736)-Cell surface interactions at the vascular wall(R)(0.9977644)
928	NPAS2	2q11.2	2	0	2	0	3	3	30	0.5402	0	0.0230263157894737	Circadian rhythm - mammal(K)(0.9955492)-Circadian rhythm pathway(N)(0.9989654)
929	THBS2	6q27	4	0	0	1	73	3	559	0.5402	0	0.25	ECM-receptor interaction(K)(0.9933918)-Focal adhesion(K)(0.9967414)-Formation of Platelet plug(R)(0.9993442)-Malaria(K)(0.9983358)-Phagosome(K)(0.9989888)-Signaling by PDGF(R)(0.996662)-TGF-beta signaling pathway(K)(0.9977776)
930	TLR4	9q33.1	3	0	0	0	30	3	517	0.5402	0	0.108552631578947	Amoebiasis(K)(0.9985214)-Chagas disease(K)(0.9990558)-Leishmaniasis(K)(0.9982056)-Malaria(K)(0.998236)-Pathogenic Escherichia coli infection(K)(0.9985146)-Phagosome(K)(0.9992384)-Toll-like receptor signaling pathway(K)(0.9987638)-classical complement pathway(B)(0.9831562)-inactivation of gsk3 by akt causes accumulation of b-catenin in alveolar macrophages(B)(0.9967992)-nf-kb signaling pathway(B)(…
931	GNAI2	3p21.31	1	0	0	0	10	3	1377	0.5402	0	0.0361842105263158	Androgen-mediated signaling(N)(0.9462476)-Axon guidance(K)(0.9983654)-Chagas disease(K)(0.996851)-Chemokine signaling pathway(K)(0.9953808)-Endothelins(N)(0.9882302)-Gap junction(K)(0.9915724)-Gastric acid secretion(K)(0.9965132)-Heterotrimeric G-protein signaling pathway-Gi alpha and Gs alpha mediated pathway(P)(0.9954788)-Inflammation mediated by chemokine and cytokine signaling pathway(P)(0.99…
932	NCOR2	12q24.31	1	0	4	0	14	3	447	0.5402	0	0.0625	AndrogenReceptor(C)(0.997366)-Huntington disease(P)(0.9969308)-NOTCH(C)(0.9979326)-NR transcription pathway(R)(0.9965408)-Notch signaling pathway(K)(0.9961586)-Retinoic acid receptors-mediated signaling(N)(0.9989052)-Signaling events mediated by HDAC Class I(N)(0.9964808)-map kinase inactivation of smrt corepressor(B)(0.9698208)-mechanism of gene regulation by peroxisome proliferators via ppara(B…
933	DNTT	10q24.1	1	0	1	0	30	3	102	0.5402	0	0.105263157894737	Hematopoietic cell lineage(K)(0.9979902)-Non-homologous end-joining(K)(0.9979014)
934	SORBS1	10q23.33	1	0	1	0	34	3	608	0.5402	0	0.118421052631579	Adherens junction(K)(0.9988342)-Insulin signaling pathway(K)(0.9969642)-PPAR signaling pathway(K)(0.997301)-Plasma membrane estrogen receptor signaling(N)(0.9986134)-Proteogylcan syndecan-mediated signaling events(N)(0.9986348)
935	DLD	7q31.1	0	0	2	0	8	3	1298	0.5402	0	0.0328947368421053	Glucose Regulation of Insulin Secretion(R)(0.9982246)-Metabolic pathways(K)(0.9988532)-Metabolism of amino acids(R)(0.9965124)-Metabolism of carbohydrates(R)(0.9966284)-Pyruvate metabolism(K)(0.9932)
936	PAPSS1	4q25	0	0	0	1	71	3	1199	0.5402	0	0.236842105263158	Metabolic pathways(K)(0.9980624)-Purine metabolism(K)(0.9981266)-Selenoamino acid metabolism(K)(0.9961782)-Sulfur metabolism(K)(0.996202)
937	BRAF	7q34	2	0	9	1	2	3	1398	0.5402	1	0.0460526315789474	B cell activation(P)(0.9232208)-Chemokine signaling pathway(K)(0.9980636)-ErbB signaling pathway(K)(0.9956538)-Focal adhesion(K)(0.9975932)-Insulin signaling pathway(K)(0.9968064)-Integrin signalling pathway(P)(0.999338)-Long-term depression(K)(0.9915904)-Long-term potentiation(K)(0.9958854)-MAPK signaling pathway(K)(0.9986216)-Natural killer cell mediated cytotoxicity(K)(0.9974704)-Neurotrophin …
938	GADD45A	1p31.3	0	0	1	0	11	3	937	0.5402	0	0.0394736842105263	BMP receptor signaling(N)(0.9972196)-Cell cycle(K)(0.9973278)-FoxO family signaling(N)(0.9951824)-Glypican pathway(N)(0.9722648)-IFN-gamma pathway(N)(0.9955424)-MAPK signaling pathway(K)(0.9984738)-Signaling by Aurora kinases(N)(0.9887374)-hypoxia and p53 in the cardiovascular system(B)(0.9937672)-p53 signaling pathway(K)(0.9925028)
939	PIR	23p22.2	1	0	0	1	104	3	15	0.5402	0	0.348684210526316	y branching of actin filaments(B)(0.999529)
940	PTPLA	10p12.33	0	0	6	0	5	3	21	0.5402	0	0.0361842105263158	Biosynthesis of unsaturated fatty acids(K)(0.9988584)
941	XDH	2p23.1	1	0	6	0	5	3	1239	0.5402	0	0.0394736842105263	Drug metabolism - other enzymes(K)(0.9506096)-Metablism of nucleotides(R)(0.9924686)-Metabolic pathways(K)(0.9986006)-Peroxisome(K)(0.998999)-Purine metabolism(K)(0.9963148)
942	AHCYL2	7q32.1	2	0	6	0	5	3	1130	0.5402	0	0.0427631578947368	Metabolic pathways(K)(0.9987062)-Selenoamino acid metabolism(K)(0.9672904)
943	HADHA	2p23.3	1	0	2	0	6	3	1238	0.5402	0	0.0296052631578947	Biosynthesis of unsaturated fatty acids(K)(0.996525)-Butanoate metabolism(K)(0.988076)-Lysine degradation(K)(0.9968014)-Metabolic pathways(K)(0.9982848)-Metabolism of lipids and lipoproteins(R)(0.9995364)-Tryptophan metabolism(K)(0.9884738)
944	GP5	3q29	0	0	22	0	6	3	273	0.5402	0	0.0921052631578947	ECM-receptor interaction(K)(0.9986912)-Formation of Fibrin Clot (Clotting Cascade)(R)(0.9978092)-Formation of Platelet plug(R)(0.9982158)-Hematopoietic cell lineage(K)(0.9982754)
945	MGAM	7q34	5	0	8	1	1	3	1184	0.5402	0	0.0493421052631579	Metabolic pathways(K)(0.998201)-Metabolism of carbohydrates(R)(0.999146)
946	PIGN	18q21.33	1	0	0	1	70	3	1123	0.5402	0	0.236842105263158	Glycosylphosphatidylinositol(GPI)-anchor biosynthesis(K)(0.998557)-Metabolic pathways(K)(0.999157)
947	SHFM1	7q21.3	0	0	2	0	4	3	75	0.5402	0	0.0197368421052632	Homologous recombination(K)(0.9982416)
948	SRP19	5q22.2	0	0	0	1	50	3	56	0.5402	0	0.167763157894737	Insulin Synthesis and Secretion(R)(0.9989488)
949	WARS	14q32.2	0	0	2	0	22	3	82	0.5402	0	0.0789473684210526	Aminoacyl-tRNA biosynthesis(K)(0.9978182)-Tryptophan metabolism(K)(0.9984448)-tRNA Aminoacylation(R)(0.8601958)
950	RNASEH2A	19p13.13	0	0	25	0	11	3	36	0.5402	0	0.118421052631579	DNA replication(K)(0.9993844)
951	IGF1R	15q26.3	1	0	5	1	19	3	1016	0.5402	0	0.0855263157894737	Adherens junction(K)(0.9974124)-Endocytosis(K)(0.9992254)-Focal adhesion(K)(0.9977198)-Insulin/IGF pathway-protein kinase B signaling cascade(P)(0.9466108)-Integrins in angiogenesis(N)(0.9965918)-Long-term depression(K)(0.9970572)-Oocyte meiosis(K)(0.9980484)-Pathways in cancer(K)(0.9990944)-Plasma membrane estrogen receptor signaling(N)(0.9983514)-Progesterone-mediated oocyte maturation(K)(0.995…
952	ZDHHC21	9p22.3	0	0	3	0	31	3	11	0.5402	0	0.111842105263158	Metabolism of nitric oxide(R)(0.997947)
953	NEB	2q23.3	6	0	1	1	2	3	31	0.5402	0	0.0328947368421053	Muscle contraction(R)(0.9992884)
954	TRPC1	3q23	2	0	7	0	3	3	247	0.5402	0	0.0394736842105263	Calcium signaling pathway(K)(0.9987302)-Pancreatic secretion(K)(0.9973476)
955	RDH8	19p13.2	2	0	15	0	21	3	1130	0.5402	0	0.125	Metabolic pathways(K)(0.999588)-Retinol metabolism(K)(0.9987524)
956	SMAD4	18q21.2	0	0	0	1	62	3	1356	0.5402	0	0.207236842105263	Adherens junction(K)(0.9958868)-AndrogenReceptor(C)(0.9968766)-BMP receptor signaling(N)(0.9860624)-Cell cycle(K)(0.9972892)-Chronic myeloid leukemia(K)(0.9922748)-Glypican pathway(N)(0.9926096)-Hypoxic and oxygen homeostasis regulation of HIF-1-alpha(N)(0.995024)-IFN-gamma pathway(N)(0.999488)-NOTCH(C)(0.9960546)-Pathways in cancer(K)(0.9984292)-Signaling by BMP(R)(0.981167)-TGF-beta signaling p…
957	PLAT	8p11.21	0	0	9	0	17	3	206	0.5402	0	0.0855263157894737	Complement and coagulation cascades(K)(0.998821)-Signaling by PDGF(R)(0.9975024)-amb2 Integrin signaling(N)(0.9984856)-keratinocyte differentiation(B)(0.998022)
958	AKR7A2	1p36.13	0	0	0	0	36	3	18	0.5402	0	0.118421052631579	oxidative stress induced gene expression via nrf2(B)(0.9983726)
959	COX4I1	16q24.1	0	0	0	0	84	3	1371	0.5402	0	0.276315789473684	Alzheimer's disease(K)(0.9980456)-Cardiac muscle contraction(K)(0.9989956)-Glucose Regulation of Insulin Secretion(R)(0.9980998)-Huntington's disease(K)(0.9982552)-Metabolic pathways(K)(0.9973834)-Oxidative phosphorylation(K)(0.9964642)-Parkinson's disease(K)(0.9969024)
960	PENK	8q12.1	2	1	11	0	4	3	215	0.5402	0	0.0592105263157895	Class A/1 (Rhodopsin-like receptors)(R)(0.9972298)-Receptor-ligand complexes bind G proteins(R)(0.999154)
961	ACACA	17q12	0	0	0	1	89	3	1307	0.5402	0	0.296052631578947	Insulin signaling pathway(K)(0.9983916)-Metabolic pathways(K)(0.9982832)-Metabolism of lipids and lipoproteins(R)(0.9976336)-Pyruvate metabolism(K)(0.9970332)
962	PPT1	1p34.2	1	1	14	0	6	3	1211	0.5402	0	0.0723684210526316	Lysosome(K)(0.9985598)-Metabolic pathways(K)(0.9986856)
963	XRCC2	7q36.1	0	0	11	1	6	3	28	0.5402	0	0.0592105263157895	Homologous recombination(K)(0.9997232)
964	LZTS1	8p21.3	1	0	1	0	100	3	136	0.5402	0	0.335526315789474	Transcription(R)(0.9988264)
965	MTOR	NA	3	0	0	0	0	3	526	0.5402	0	0.00986842105263158	Insulin signaling pathway(K)(0.9988062)-Pathways in cancer(K)(0.9987588)
966	IL2RA	10p15.1	1	0	5	0	10	3	1302	0.5402	0	0.0526315789473684	BMP receptor signaling(N)(0.997123)-Cytokine-cytokine receptor interaction(K)(0.9977882)-Endocytosis(K)(0.9980142)-Endothelins(N)(0.9976672)-Glypican pathway(N)(0.9592488)-Hematopoietic cell lineage(K)(0.941705)-IFN-gamma pathway(N)(0.9976348)-IL1-mediated signaling events(N)(0.9605726)-IL2-mediated signaling events(N)(0.9304074)-Jak-STAT signaling pathway(K)(0.9970976)-Plasma membrane estrogen r…
967	SOCS3	17q25.3	0	0	5	0	16	3	958	0.5402	0	0.0690789473684211	Adipocytokine signaling pathway(K)(0.9965648)-EGFR1(C)(0.998679)-EPO signaling pathway(N)(0.9470686)-IFN-gamma pathway(N)(0.9971652)-IL23-mediated signaling events(N)(0.9949652)-IL6-mediated signaling events(N)(0.995945)-Inflammation mediated by chemokine and cytokine signaling pathway(P)(0.9975496)-Insulin signaling pathway(K)(0.9964208)-Jak-STAT signaling pathway(K)(0.9985364)-Signaling events …
968	PDGFA	7p22.3	0	0	4	0	30	3	1362	0.5402	0	0.111842105263158	Angiogenesis(P)(0.9969622)-Cytokine-cytokine receptor interaction(K)(0.9988668)-Focal adhesion(K)(0.996701)-Formation of Platelet plug(R)(0.997728)-Gap junction(K)(0.9986606)-Glioma(K)(0.9805198)-MAPK signaling pathway(K)(0.9984238)-Pathways in cancer(K)(0.9983466)-Prostate cancer(K)(0.9894586)-Regulation of actin cytoskeleton(K)(0.9984198)-Signaling by PDGF(R)(0.9979496)-Sphingosine 1-phosphate …
969	CLASP2	3p22.3	2	0	1	0	16	3	96	0.5402	0	0.0625	M Phase(R)(0.9982642)
970	SULT2B1	19q13.32	0	0	1	1	38	3	115	0.5402	0	0.131578947368421	Biological oxidations(R)(0.9988154)-Steroid hormone biosynthesis(K)(0.9977542)-Sulfur metabolism(K)(0.9958682)
971	AP2M1	3q27.1	0	0	17	0	2	3	1138	0.5402	0	0.0625	Endocytosis(K)(0.998858)-Gap junction trafficking and regulation(R)(0.996327)-Glypican pathway(N)(0.9598756)-Host Interactions of HIV factors(R)(0.998169)-Huntington's disease(K)(0.9974664)-Plasma membrane estrogen receptor signaling(N)(0.9951116)-Proteogylcan syndecan-mediated signaling events(N)(0.998344)-TRAIL signaling pathway(N)(0.9980482)-endocytotic role of ndk phosphins and dynamin(B)(0.9…
972	F5	1q24.2	3	0	2	0	1	3	179	0.5402	0	0.0197368421052632	Complement and coagulation cascades(K)(0.9986494)-Formation of Fibrin Clot (Clotting Cascade)(R)(0.9785732)-Formation of Platelet plug(R)(0.9987058)
973	GNGT2	17q21.32	0	0	1	0	33	3	526	0.5402	0	0.111842105263158	Beta1 adrenergic receptor signaling pathway(P)(0.8565512)-Chemokine signaling pathway(K)(0.9991224)-Formation of Platelet plug(R)(0.9985976)-Heterotrimeric G-protein signaling pathway-Gi alpha and Gs alpha mediated pathway(P)(0.9969782)-Heterotrimeric G-protein signaling pathway-Gq alpha and Go alpha mediated pathway(P)(0.998346)-Heterotrimeric G-protein signaling pathway-rod outer segment photot…
974	FGFR3	4p16.3	0	1	5	1	21	3	975	0.5402	1	0.0921052631578947	Endocytosis(K)(0.998333)-FGF signaling pathway(P)(0.9962954)-MAPK signaling pathway(K)(0.9978106)-Pathways in cancer(K)(0.998827)-Proteogylcan syndecan-mediated signaling events(N)(0.999428)-Regulation of actin cytoskeleton(K)(0.997284)
975	STX6	1q25.3	1	0	5	0	1	3	40	0.5402	0	0.0230263157894737	SNARE interactions in vesicular transport(K)(0.9899748)
976	FBXO32	8q24.13	0	1	51	0	3	3	46	0.5402	0	0.180921052631579	FoxO family signaling(N)(0.9984256)
977	DCPS	11q24.2	0	0	3	0	24	3	59	0.5402	0	0.0888157894736842	RNA degradation(K)(0.998274)
978	RARA	17q21.2	1	0	0	1	50	3	370	0.5402	1	0.171052631578947	Acute myeloid leukemia(K)(0.9981042)-Pathways in cancer(K)(0.998296)-Retinoic acid receptors-mediated signaling(N)(0.997917)
979	CEBPB	20q13.13	0	0	14	1	3	3	894	0.5402	0	0.0592105263157895	BMP receptor signaling(N)(0.9979264)-EGFR1(C)(0.9983716)-FOXA transcription factor networks(N)(0.9739802)-Glypican pathway(N)(0.9937876)-IFN-gamma pathway(N)(0.9966998)-IL1-mediated signaling events(N)(0.9959918)-IL6-mediated signaling events(N)(0.9967776)-Plasma membrane estrogen receptor signaling(N)(0.991637)-Regulation of retinoblastoma protein(N)(0.9932162)-TNF receptor signaling pathway(N)(…
980	TRIO	5p15.2	1	0	22	0	3	3	168	0.5402	0	0.0855263157894737	Signaling by Rho GTPases(R)(0.9989036)-pkc-catalyzed phosphorylation of inhibitory phosphoprotein of myosin phosphatase(B)(0.9961824)-rac1 cell motility signaling pathway(B)(0.9993094)-rho cell motility signaling pathway(B)(0.9951812)
981	PECI	6p25.2	0	0	5	1	12	3	110	0.5402	0	0.0592105263157895	Fatty acid metabolism(K)(0.9980008)-Peroxisome(K)(0.9987638)
982	NUDC	1p36.11	1	0	0	0	36	3	118	0.5402	0	0.121710526315789	Lissencephaly gene (LIS1) in neuronal migration and development(N)(0.997377)-M Phase(R)(0.9981508)
983	NEU3	11q13.4	1	2	6	0	6	3	51	0.5402	0	0.0493421052631579	Other glycan degradation(K)(0.9967942)-Sphingolipid metabolism(K)(0.9995746)
984	LSM1	8p12	0	0	7	0	41	3	59	0.5402	0	0.157894736842105	RNA degradation(K)(0.9985102)
985	CNGA3	2q11.2	4	0	1	0	3	3	420	0.5402	0	0.0263157894736842	Heterotrimeric G-protein signaling pathway-rod outer segment phototransduction(P)(0.9961196)-Olfactory transduction(K)(0.9993216)-Visual signal transduction: Cones(N)(0.893011)
986	FDX1	11q22.3	0	0	1	0	25	3	13	0.5402	0	0.0855263157894737	Vitamin D metabolism and pathway(P)(0.9991244)
987	EGFR	7p11.2	1	0	2	0	8	3	1700	0.5402	1	0.0361842105263158	Adherens junction(K)(0.992837)-Alpha6Beta4Integrin(C)(0.9959394)-Calcium signaling pathway(K)(0.9971516)-Cytokine-cytokine receptor interaction(K)(0.9990116)-Dorso-ventral axis formation(K)(0.997053)-EGF receptor signaling pathway(P)(0.9919984)-EGFR1(C)(0.9968626)-Endocytosis(K)(0.9980616)-Endothelins(N)(0.9953414)-Epithelial cell signaling in Helicobacter pylori infection(K)(0.9929436)-ErbB sign…
988	BAI1	8q24.3	1	0	78	0	1	3	92	0.5402	0	0.263157894736842	p53 pathway(P)(0.9985872)-p53 signaling pathway(K)(0.9988286)
989	STX8	17p13.1	0	0	0	1	89	3	73	0.5402	0	0.296052631578947	Botulinum neurotoxicity(R)(0.9958808)-Membrane Trafficking(R)(0.998713)-SNARE interactions in vesicular transport(K)(0.9988706)
990	HOMER1	5q14.1	0	0	0	1	86	3	9	0.5402	0	0.286184210526316	Metabotropic glutamate receptor group I pathway(P)(0.998769)
991	FEN1	11q12.2	1	0	1	0	3	3	301	0.5402	0	0.0164473684210526	Base excision repair(K)(0.848275)-DNA Repair(R)(0.9467852)-HIV Life Cycle(R)(0.9982824)-Telomere Maintenance(R)(0.9959936)
992	PCF11	11q14.1	0	0	8	0	9	3	196	0.5402	0	0.0559210526315789	Formation and Maturation of mRNA Transcript(R)(0.9982042)-Transcription(R)(0.9980522)
993	SPCS2	11q13.4	0	2	6	0	6	3	61	0.5402	0	0.0460526315789474	Insulin Synthesis and Secretion(R)(0.9980014)
994	DPF2	11q13.1	1	0	1	0	4	3	146	0.5402	0	0.0197368421052632	TNF alpha/NF-kB(C)(0.998862)-b cell survival pathway(B)(0.8567342)
995	MBD3	19p13.3	1	0	0	0	66	3	113	0.5402	0	0.220394736842105	Signaling events mediated by HDAC Class I(N)(0.998777)-downregulated of mta-3 in er-negative breast tumors(B)(0.9990486)
996	MAP3K1	5q11.2	0	0	0	3	68	3	1308	0.5402	0	0.233552631578947	BMP receptor signaling(N)(0.9990964)-Endothelins(N)(0.9928884)-FAS signaling pathway (CD95)(N)(0.9828026)-Fc-epsilon receptor I signaling in mast cells(N)(0.994418)-Glypican pathway(N)(0.996297)-GnRH signaling pathway(K)(0.9964112)-IFN-gamma pathway(N)(0.9955552)-Innate Immunity Signaling(R)(0.98832)-Integrins in angiogenesis(N)(0.997788)-MAPK signaling pathway(K)(0.9977056)-Neurotrophin signalin…
997	EIF2AK3	2p11.2	3	0	1	0	3	3	337	0.5402	0	0.0230263157894737	Alzheimer's disease(K)(0.9986004)-Protein processing in endoplasmic reticulum(K)(0.998459)
998	ERBB4	2q34	0	0	5	2	15	3	612	0.5402	0	0.0723684210526316	Alzheimer disease-presenilin pathway(P)(0.9975582)-Calcium signaling pathway(K)(0.9987622)-EGF receptor signaling pathway(P)(0.9977362)-Endocytosis(K)(0.999097)-ErbB signaling pathway(K)(0.9989156)-role of erbb2 in signal transduction and oncology(B)(0.9957404)
999	LDHD	16q23.1	0	0	0	0	100	3	40	0.5402	0	0.328947368421053	Pyruvate metabolism(K)(0.9985782)
1000	POLR2J	7q22.1	0	0	2	0	4	3	1635	0.5402	0	0.0197368421052632	DNA Repair(R)(0.9942372)-HIV Life Cycle(R)(0.8520056)-Huntington's disease(K)(0.9951622)-Metabolic pathways(K)(0.9980618)-Purine metabolism(K)(0.9983346)-Transcription(R)(0.9920046)
1001	KCNQ5	6q13	4	0	2	1	34	3	43	0.5402	0	0.134868421052632	ion channels and their functional role in vascular endothelium(B)(0.9994044)
1002	FHL5	6q16.1	2	0	1	1	45	3	10	0.5402	0	0.161184210526316	regulation of spermatogenesis by crem(B)(0.9986626)
1003	ACTN1	14q24.1	0	0	0	0	24	3	1034	0.5402	0	0.0789473684210526	Adherens junction(K)(0.996918)-Amoebiasis(K)(0.995861)-Arrhythmogenic right ventricular cardiomyopathy (ARVC)(K)(0.996719)-Focal adhesion(K)(0.9977394)-Formation of Platelet plug(R)(0.9986164)-Integrin signalling pathway(P)(0.9985268)-Leukocyte transendothelial migration(K)(0.9950784)-Nectin adhesion pathway(N)(0.9954162)-Proteogylcan syndecan-mediated signaling events(N)(0.9991694)-Regulation of…
1004	RNASE3	14q11.2	0	0	7	0	15	3	31	0.5402	0	0.0723684210526316	Asthma(K)(0.9984368)
1005	REL	2p16.1	1	0	5	0	3	3	983	0.5402	1	0.0296052631578947	Aurora B signaling(N)(0.853226)-IL12-mediated signaling events(N)(0.9918246)-IL2-mediated signaling events(N)(0.9958806)-IL23-mediated signaling events(N)(0.9965268)-LPA receptor mediated events(N)(0.9976566)-Signaling events regulated by Ret tyrosine kinase(N)(0.991682)-TCR signaling in naive CD4+ T cells(N)(0.9010642)-TNF alpha/NF-kB(C)(0.9994748)-TNF receptor signaling pathway(N)(0.983483)-TRA…
1006	PAX2	10q24.31	0	0	1	0	28	3	108	0.5402	0	0.0953947368421053	ID(C)(0.997298)-Wnt(C)(0.9979006)
1007	PRKCI	3q26.2	1	0	29	0	0	3	1381	0.5402	0	0.0986842105263158	Alzheimer disease-amyloid secretase pathway(P)(0.9955004)-EGF receptor signaling pathway(P)(0.9838866)-EGFR1(C)(0.9984786)-Endocytosis(K)(0.997708)-Endothelin signaling pathway(P)(0.988471)-FGF signaling pathway(P)(0.9943758)-Heterotrimeric G-protein signaling pathway-Gq alpha and Go alpha mediated pathway(P)(0.9977438)-IL1-mediated signaling events(N)(0.9897514)-Insulin signaling pathway(K)(0.99…
1008	CSNK2A1	20p13	1	0	10	1	12	3	1219	0.5402	0	0.0789473684210526	Adherens junction(K)(0.997978)-Alpha-synuclein signaling(N)(0.8124204)-BMP receptor signaling(N)(0.9952696)-Endothelins(N)(0.995236)-Glypican pathway(N)(0.8758302)-IFN-gamma pathway(N)(0.9974172)-IL1-mediated signaling events(N)(0.9974616)-Lissencephaly gene (LIS1) in neuronal migration and development(N)(0.994534)-Plasma membrane estrogen receptor signaling(N)(0.9944312)-Presenilin action in Not…
1009	CDC25B	20p13	2	0	10	1	9	3	1207	0.5402	0	0.0723684210526316	AndrogenReceptor(C)(0.9960126)-BMP receptor signaling(N)(0.9973612)-Cell cycle(K)(0.9955978)-FOXM1 transcription factor network(N)(0.9911774)-G2/M Transition(R)(0.9978942)-Glypican pathway(N)(0.9468776)-IFN-gamma pathway(N)(0.9964842)-IL1-mediated signaling events(N)(0.9745054)-MAPK signaling pathway(K)(0.9986144)-Plasma membrane estrogen receptor signaling(N)(0.99968)-Progesterone-mediated oocyt…
1010	UBE2S	19q13.42	0	0	3	1	36	3	138	0.5402	0	0.131578947368421	Ubiquitin mediated proteolysis(K)(0.9990086)
1011	CASP5	11q22.3	2	0	4	0	22	3	77	0.5402	0	0.0921052631578947	NOD-like receptor signaling pathway(K)(0.999011)-internal ribosome entry pathway(B)(0.9983896)
1012	NLRP1	17p13.2	0	0	1	1	77	3	72	0.5402	0	0.259868421052632	Cellular roles of Anthrax toxin(N)(0.9967938)-NOD-like receptor signaling pathway(K)(0.9990342)
1013	PIK3CG	7q22.3	2	0	2	0	8	3	1599	0.5402	0	0.0394736842105263	Aldosterone-regulated sodium reabsorption(K)(0.9914702)-Alpha6Beta4Integrin(C)(0.991624)-Apoptosis signaling pathway(P)(0.9981742)-Chagas disease(K)(0.9673038)-Chemokine signaling pathway(K)(0.9985116)-EGFR1(C)(0.9982598)-Endothelin signaling pathway(P)(0.9911832)-ErbB signaling pathway(K)(0.9703842)-Focal adhesion(K)(0.9987652)-Inflammation mediated by chemokine and cytokine signaling pathway(P)…
1014	RFC2	7q11.23	0	0	4	0	5	3	257	0.5402	0	0.0296052631578947	Cell Cycle Checkpoints(R)(0.99892)-DNA Repair(R)(0.9986448)-DNA Replication(R)(0.9502918)-DNA replication(K)(0.9041702)-Mismatch repair(K)(0.9856118)-Telomere Maintenance(R)(0.9983582)
1015	SRP9	1q42.12	0	0	5	0	7	3	56	0.5402	0	0.0394736842105263	Insulin Synthesis and Secretion(R)(0.999303)
1016	TGFB1	19q13.2	0	0	4	1	39	3	1571	0.5402	0	0.144736842105263	Amoebiasis(K)(0.9964166)-Cell cycle(K)(0.9980422)-Chagas disease(K)(0.996377)-Chronic myeloid leukemia(K)(0.9857612)-Cytokine-cytokine receptor interaction(K)(0.99694)-Dilated cardiomyopathy(K)(0.8839538)-Endocytosis(K)(0.9982252)-Formation of Platelet plug(R)(0.9983086)-Hypertrophic cardiomyopathy (HCM)(K)(0.9868376)-IL12-mediated signaling events(N)(0.992122)-Intestinal immune network for IgA p…
1017	MASP1	3q27.3	1	0	19	2	2	3	151	0.5402	0	0.0756578947368421	Complement and coagulation cascades(K)(0.9987292)-Innate Immunity Signaling(R)(0.998338)
1018	CACNA1C	12p13.33	7	1	24	0	11	3	812	0.5402	0	0.134868421052632	5HT2 type receptor mediated signaling pathway(P)(0.9820672)-Alzheimer's disease(K)(0.9945704)-Arrhythmogenic right ventricular cardiomyopathy (ARVC)(K)(0.9982764)-Calcium signaling pathway(K)(0.9989724)-Cardiac muscle contraction(K)(0.9970576)-Glucose Regulation of Insulin Secretion(R)(0.99857)-GnRH signaling pathway(K)(0.9950694)-Hypertrophic cardiomyopathy (HCM)(K)(0.995289)-Long-term potentiat…
1019	ELOVL5	6p12.1	0	0	3	1	9	3	21	0.5402	0	0.0427631578947368	Biosynthesis of unsaturated fatty acids(K)(0.9979142)
1020	NRXN1	2p16.3	5	0	6	0	4	3	135	0.5402	0	0.0493421052631579	Cell adhesion molecules (CAMs)(K)(0.9990356)
1021	PDX1	13q12.2	0	0	0	0	57	3	182	0.5402	0	0.1875	FOXA transcription factor networks(N)(0.9898726)-Insulin Synthesis and Secretion(R)(0.9988834)-Maturity onset diabetes of the young(K)(0.8811754)-Regulation of beta-cell development(R)(0.997681)-Type II diabetes mellitus(K)(0.9980228)
1022	VAMP4	1q24.3	0	0	4	0	1	3	36	0.5402	0	0.0164473684210526	SNARE interactions in vesicular transport(K)(0.9991888)
1023	DLL4	15q15.1	0	0	0	1	43	3	167	0.5402	0	0.144736842105263	Angiogenesis(P)(0.9987742)-NOTCH(C)(0.9983028)-Notch signaling pathway(K)(0.9966874)
1024	PTP4A2	1p35.2	0	0	2	0	22	3	22	0.5402	0	0.0789473684210526	Signaling events mediated by PRL(N)(0.9985544)
1025	SHH	7q36.3	0	0	9	1	8	3	798	0.5402	0	0.0592105263157895	FOXA transcription factor networks(N)(0.9895994)-Glypican pathway(N)(0.9992874)-Hedgehog signaling pathway(K)(0.9951818)-Pathways in cancer(K)(0.997749)-Signaling events mediated by the Hedgehog family(N)(0.9980164)
1026	NUP93	16q13	1	0	0	0	76	3	429	0.5402	0	0.253289473684211	HIV Life Cycle(R)(0.9980348)-Host Interactions of HIV factors(R)(0.9978038)-Influenza Life Cycle(R)(0.9993814)-Metabolism of carbohydrates(R)(0.9982554)-Metabolism of non-coding RNA(R)(0.9963756)-Transport of Mature Transcript to Cytoplasm(R)(0.9967552)
1027	BAZ1B	7q11.23	3	0	4	0	4	3	16	0.5402	0	0.0328947368421053	control of gene expression by vitamin d receptor(B)(0.9949042)
1028	LAMB3	1q32.2	1	0	1	0	13	3	643	0.5402	0	0.0493421052631579	Amoebiasis(K)(0.9988846)-ECM-receptor interaction(K)(0.9981432)-Focal adhesion(K)(0.9973998)-Integrin signalling pathway(P)(0.9991566)-Pathways in cancer(K)(0.9985104)-Small cell lung cancer(K)(0.9349458)-a6b1 and a6b4 Integrin signaling(N)(0.9949644)-agrin in postsynaptic differentiation(B)(0.997787)-prion pathway(B)(0.9951676)
1029	CAMK2G	10q22.2	0	0	2	0	6	3	1485	0.5402	0	0.0263157894736842	Calcium signaling pathway(K)(0.9987512)-ErbB signaling pathway(K)(0.9900184)-Gastric acid secretion(K)(0.9959292)-Glypican pathway(N)(0.9560628)-GnRH signaling pathway(K)(0.9026866)-IFN-gamma pathway(N)(0.9731758)-Melanogenesis(K)(0.9960928)-Neurotrophin signaling pathway(K)(0.9974026)-Olfactory transduction(K)(0.9984646)-Oocyte meiosis(K)(0.997892)-TGFBR(C)(0.9991662)-TRAIL signaling pathway(N)(…
1030	APC	5q22.2	4	0	0	1	52	3	1228	0.5402	1	0.180921052631579	Angiogenesis(P)(0.996961)-Apoptosis(R)(0.9983596)-Glypican pathway(N)(0.9967066)-Pathways in cancer(K)(0.9985668)-Presenilin action in Notch and Wnt signaling(N)(0.994555)-Regulation of actin cytoskeleton(K)(0.998505)-Wnt signaling pathway(K)(0.995364)-Wnt signaling pathway(P)(0.9977926)-Wnt(C)(0.9973116)
1031	ABCD3	1p21.3	0	0	0	0	10	3	131	0.5402	0	0.0328947368421053	ABC transporters(K)(0.995172)-Peroxisome(K)(0.9988306)
1032	AMACR	5p13.3	0	0	14	0	0	3	1171	0.5402	0	0.0460526315789474	Metabolic pathways(K)(0.9989818)-Peroxisome(K)(0.9993508)
1033	NOTCH2	1p12	3	0	3	0	4	3	236	0.5402	1	0.0328947368421053	Alzheimer disease-presenilin pathway(P)(0.9995358)-Dorso-ventral axis formation(K)(0.9940948)-Generic Transcription Pathway(R)(0.9985658)-NOTCH(C)(0.9986446)-Notch signaling pathway(K)(0.9900418)
1034	MPHOSPH6	16q23.3	0	0	1	0	101	3	59	0.5402	0	0.335526315789474	RNA degradation(K)(0.9986254)
1035	FKBP1A	20p13	0	0	9	1	10	3	897	0.5402	0	0.0657894736842105	BMP receptor signaling(N)(0.9961288)-Endothelins(N)(0.9950944)-Glypican pathway(N)(0.91157)-IFN-gamma pathway(N)(0.996309)-IL1-mediated signaling events(N)(0.9952262)-TCR signaling in naive CD4+ T cells(N)(0.996285)-TGF-beta signaling pathway(P)(0.9969642)-TGFBR(C)(0.9978908)-TNF receptor signaling pathway(N)(0.989691)-TRAIL signaling pathway(N)(0.9961358)
1036	PVRL1	11q23.3	1	0	3	0	19	3	383	0.5402	0	0.0756578947368421	Adherens junction(K)(0.996644)-Alzheimer disease-presenilin pathway(P)(0.9980128)-Cell adhesion molecules (CAMs)(K)(0.9991272)-Nectin adhesion pathway(N)(0.9977074)
1037	FUT4	11q21	0	0	6	0	19	3	1122	0.5402	0	0.0822368421052632	Metabolic pathways(K)(0.9983888)
1038	EXOSC2	9q34.12	1	0	0	0	37	3	59	0.5402	0	0.125	RNA degradation(K)(0.9985406)
1039	FBXL3	13q22.3	0	0	1	1	51	3	223	0.5402	0	0.174342105263158	Circadian rhythm - mammal(K)(0.9980568)-Metabolism of proteins(R)(0.9991048)
1040	ZBP1	20q13.31	2	0	17	0	5	3	56	0.5402	0	0.0789473684210526	Cytosolic DNA-sensing pathway(K)(0.9988216)
1041	PSMF1	20p13	0	0	10	1	10	3	392	0.5402	0	0.0690789473684211	APC/C-mediated degradation of cell cycle proteins(R)(0.9943432)-Apoptosis(R)(0.9986964)-Cell Cycle Checkpoints(R)(0.9980354)-G1/S Transition(R)(0.9971754)-Host Interactions of HIV factors(R)(0.9989198)-Metabolism of amino acids(R)(0.9990324)-S Phase(R)(0.9974366)-Signaling by Wnt(R)(0.9970012)
1042	MYL4	17q21.32	2	0	0	1	53	3	31	0.5402	0	0.184210526315789	Muscle contraction(R)(0.9992062)
1043	MFNG	22q13.1	0	0	3	1	51	3	88	0.5402	0	0.180921052631579	NOTCH(C)(0.9985064)-Notch signaling pathway(K)(0.9989058)
1044	MAP3K14	17q21.31	0	0	0	1	59	3	1233	0.5402	0	0.197368421052632	Apoptosis signaling pathway(P)(0.9784564)-Apoptosis(K)(0.9924556)-EGFR1(C)(0.9970098)-Epithelial cell signaling in Helicobacter pylori infection(K)(0.9944396)-Glypican pathway(N)(0.9922604)-IL12-mediated signaling events(N)(0.996424)-IL2-mediated signaling events(N)(0.995813)-IL23-mediated signaling events(N)(0.9903796)-Integrins in angiogenesis(N)(0.9969576)-Intestinal immune network for IgA pro…
1045	ERCC5	13q33.1	3	0	1	0	43	3	94	0.5402	1	0.151315789473684	DNA Repair(R)(0.9993562)-Nucleotide excision repair(K)(0.9972806)
1046	CDH15	16q24.3	0	0	1	0	70	3	428	0.5402	0	0.233552631578947	Cell adhesion molecules (CAMs)(K)(0.9982098)-Wnt signaling pathway(P)(0.9993224)
1047	CSF3R	1p34.3	1	2	7	0	10	3	644	0.5402	0	0.0657894736842105	Cytokine-cytokine receptor interaction(K)(0.9984958)-Hematopoietic cell lineage(K)(0.997779)-Jak-STAT signaling pathway(K)(0.99799)-Pathways in cancer(K)(0.996628)
1048	SLC30A7	1p21.2	0	0	1	0	11	3	49	0.5402	0	0.0394736842105263	Insulin Synthesis and Secretion(R)(0.9986138)
1049	EDC4	16q22.1	1	0	0	0	95	3	59	0.5402	0	0.315789473684211	RNA degradation(K)(0.9986674)
1050	GYS2	12p12.1	0	2	22	0	9	3	395	0.5402	0	0.108552631578947	Heterotrimeric G-protein signaling pathway-Gi alpha and Gs alpha mediated pathway(P)(0.9971068)-Insulin signaling pathway(K)(0.9989508)-Metabolism of carbohydrates(R)(0.998933)-Starch and sucrose metabolism(K)(0.9989326)
1051	INCENP	11q12.3	0	0	1	0	7	3	174	0.5402	0	0.0263157894736842	M Phase(R)(0.9991864)-Signaling by Aurora kinases(N)(0.9945134)
1052	HS3ST5	6q22.1	1	0	2	2	55	3	26	0.5402	0	0.194078947368421	Glycosaminoglycan biosynthesis - heparan sulfate(K)(0.9985612)
1053	ID4	6p22.3	0	0	9	1	6	3	106	0.5402	0	0.0526315789473684	ID(C)(0.9981598)-TGF-beta signaling pathway(K)(0.998599)
1054	GHSR	3q26.31	1	0	23	0	0	3	272	0.5402	0	0.0789473684210526	Neuroactive ligand-receptor interaction(K)(0.9987814)
1055	ATP6V1C1	8q22.3	0	0	22	0	8	3	1330	0.5402	0	0.0986842105263158	Collecting duct acid secretion(K)(0.9943634)-Epithelial cell signaling in Helicobacter pylori infection(K)(0.996781)-Metabolic pathways(K)(0.9990222)-Oxidative phosphorylation(K)(0.9974996)-Phagosome(K)(0.9986668)-Vibrio cholerae infection(K)(0.9960446)
1056	ACTA2	10q23.31	0	0	0	2	29	3	620	0.5402	0	0.101973684210526	Alzheimer disease-presenilin pathway(P)(0.9984488)-Huntington disease(P)(0.9993466)-Nicotinic acetylcholine receptor signaling pathway(P)(0.9967504)-Vascular smooth muscle contraction(K)(0.9980934)-Wnt signaling pathway(P)(0.9990272)
1057	MAP3K7IP2	6q25.1	0	0	0	1	67	3	750	0.5402	0	0.223684210526316	BMP receptor signaling(N)(0.9964382)-Glypican pathway(N)(0.9917186)-IFN-gamma pathway(N)(0.9980512)-Innate Immunity Signaling(R)(0.9965864)-TCR signaling(R)(0.997443)-TNF receptor signaling pathway(N)(0.999008)-signal transduction through il1r(B)(0.9978268)-toll-like receptor pathway(B)(0.9916952)
1058	PCM1	8p22	1	0	0	0	105	3	83	0.5402	1	0.348684210526316	G2/M Transition(R)(0.999106)
1059	C1GALT1C1	23q24	0	0	0	1	85	3	1121	0.5402	0	0.282894736842105	Metabolic pathways(K)(0.9978932)
1060	SPTLC2	14q24.3	0	1	2	0	22	3	1130	0.5402	0	0.0822368421052632	Metabolic pathways(K)(0.9990172)-Sphingolipid metabolism(K)(0.99825)
1061	AGAP1	2q37.2	2	0	2	2	17	3	204	0.5402	0	0.0756578947368421	Endocytosis(K)(0.998985)
1062	ENPP2	8q24.12	2	0	49	0	5	3	35	0.5402	0	0.184210526315789	Ether lipid metabolism(K)(0.9985464)
1063	ZCCHC7	9p13.2	1	0	1	0	21	3	59	0.5402	0	0.0756578947368421	RNA degradation(K)(0.9977286)
1064	DARC	1q23.2	1	0	1	0	1	3	232	0.5402	0	0.00986842105263158	Class A/1 (Rhodopsin-like receptors)(R)(0.9966682)
1065	POLR3H	22q13.2	0	0	0	0	79	3	1344	0.5402	0	0.259868421052632	Cytosolic DNA-sensing pathway(K)(0.9976104)-Metabolic pathways(K)(0.9984316)-Purine metabolism(K)(0.998098)-Pyrimidine metabolism(K)(0.9874774)-Transcription(R)(0.9984338)
1066	RFXAP	13q13.3	1	0	0	0	62	3	104	0.5402	0	0.207236842105263	Antigen processing and presentation(K)(0.9995578)-Primary immunodeficiency(K)(0.996109)
1067	CSNK2A2	16q21	0	0	0	0	78	3	647	0.5402	0	0.256578947368421	Adherens junction(K)(0.9968594)-TNF alpha/NF-kB(C)(0.9987882)-Tight junction(K)(0.9977504)-Wnt signaling pathway(K)(0.9967236)-Wnt signaling pathway(P)(0.9981138)-Wnt(C)(0.994301)
1068	PPAP2B	1p32.2	0	0	5	0	12	3	1287	0.5402	0	0.0559210526315789	Ether lipid metabolism(K)(0.976432)-Fc gamma R-mediated phagocytosis(K)(0.998631)-Glycerophospholipid metabolism(K)(0.9935382)-Metabolic pathways(K)(0.9992586)-Metabolism of lipids and lipoproteins(R)(0.9992446)-Sphingolipid metabolism(K)(0.9967816)
1069	CITED2	6q24.1	0	0	1	1	55	3	194	0.5402	0	0.1875	Hypoxic and oxygen homeostasis regulation of HIF-1-alpha(N)(0.9979054)-TGF-beta signaling pathway(P)(0.999039)-mechanism of gene regulation by peroxisome proliferators via ppara(B)(0.9977846)
1070	TRA2B	3q27.2	2	1	16	1	2	3	128	0.5402	0	0.0723684210526316	Spliceosome(K)(0.9988256)
1071	CLDN2	23q22.3	1	0	0	1	91	3	298	0.5402	0	0.305921052631579	Cell adhesion molecules (CAMs)(K)(0.9977776)-Leukocyte transendothelial migration(K)(0.9990524)-Tight junction(K)(0.9988384)
1072	HP	16q22.3	0	0	0	0	108	3	39	0.5402	0	0.355263157894737	amb2 Integrin signaling(N)(0.9985544)
1073	NEDD4L	18q21.31	0	0	0	1	67	3	908	0.5402	0	0.223684210526316	Aldosterone-regulated sodium reabsorption(K)(0.9926334)-Endocytosis(K)(0.9989748)-Glypican pathway(N)(0.9950236)-IFN-gamma pathway(N)(0.9972832)-Ubiquitin mediated proteolysis(K)(0.9991678)-p75(NTR)-mediated signaling(N)(0.998695)
1074	HIST1H4H	6p22.1	2	0	5	1	8	3	139	0.5402	0	0.0526315789473684	Systemic lupus erythematosus(K)(0.9997792)
1075	FZD7	2q33.1	1	0	2	1	5	3	908	0.5402	0	0.0296052631578947	Alzheimer disease-presenilin pathway(P)(0.999379)-Melanogenesis(K)(0.9965678)-Pathways in cancer(K)(0.999053)-Proteogylcan syndecan-mediated signaling events(N)(0.9981144)-Wnt signaling pathway(K)(0.9987486)-Wnt signaling pathway(P)(0.998084)-Wnt(C)(0.9985154)
1076	PCNT	21q22.3	3	0	1	0	29	3	83	0.5402	0	0.105263157894737	G2/M Transition(R)(0.9988038)
1077	TAS2R1	5p15.2	3	0	20	0	3	3	52	0.5402	0	0.0855263157894737	Taste transduction(K)(0.998659)
1078	COL6A3	2q37.3	5	0	1	1	17	3	330	0.5402	0	0.0789473684210526	ECM-receptor interaction(K)(0.9978364)-Focal adhesion(K)(0.9990016)-Integrin signalling pathway(P)(0.9985458)-Signaling by PDGF(R)(0.9981966)
1079	CHD4	12p13.31	4	0	21	0	9	3	97	0.5402	0	0.111842105263158	Signaling events mediated by HDAC Class I(N)(0.9980246)
1080	SRRM1	1p36.11	2	0	0	0	39	3	321	0.5402	0	0.134868421052632	Formation and Maturation of mRNA Transcript(R)(0.9984476)-Influenza Life Cycle(R)(0.9977364)-Transcription(R)(0.9976062)-Transport of Mature Transcript to Cytoplasm(R)(0.9934636)
1081	PTCRA	6p21.1	1	0	8	1	6	3	47	0.5402	0	0.0526315789473684	Notch signaling pathway(K)(0.997744)
1082	AWAT2	23q13.1	0	0	2	1	72	3	65	0.5402	0	0.246710526315789	Retinol metabolism(K)(0.9992906)
1083	KLC1	14q32.33	0	0	3	0	24	3	58	0.5402	0	0.0888157894736842	Alzheimer disease-amyloid secretase pathway(P)(0.9994162)
1084	CNOT2	12q15	0	1	3	0	9	3	59	0.5402	0	0.0427631578947368	RNA degradation(K)(0.999037)
1085	KCNJ5	11q24.3	0	0	4	0	26	3	190	0.5402	0	0.0986842105263158	Heterotrimeric G-protein signaling pathway-Gi alpha and Gs alpha mediated pathway(P)(0.998131)-Heterotrimeric G-protein signaling pathway-Gq alpha and Go alpha mediated pathway(P)(0.9990658)
1086	SEMA5A	5p15.2	0	0	20	0	5	3	129	0.5402	0	0.0822368421052632	Axon guidance(K)(0.999113)
1087	CLDN6	16p13.3	0	0	3	0	27	3	298	0.5402	0	0.0986842105263158	Cell adhesion molecules (CAMs)(K)(0.998795)-Leukocyte transendothelial migration(K)(0.9984268)-Tight junction(K)(0.9993874)
1088	CLDN15	7q22.1	1	0	5	0	5	3	298	0.5402	0	0.0361842105263158	Cell adhesion molecules (CAMs)(K)(0.9983942)-Leukocyte transendothelial migration(K)(0.9970028)-Tight junction(K)(0.9975332)
1089	NDUFS5	1p34.3	0	2	13	0	7	3	1332	0.5402	0	0.0723684210526316	Alzheimer's disease(K)(0.9990742)-Glucose Regulation of Insulin Secretion(R)(0.9954722)-Huntington's disease(K)(0.9986926)-Metabolic pathways(K)(0.9982658)-Oxidative phosphorylation(K)(0.991735)-Parkinson's disease(K)(0.9965092)
1090	CXADR	21q21.1	1	0	1	2	20	3	258	0.5402	0	0.0789473684210526	Cell surface interactions at the vascular wall(R)(0.9984898)-Immunoregulatory interactions between a Lymphoid and a non-Lymphoid cell(R)(0.9992572)-Viral myocarditis(K)(0.9972914)
1091	LAPTM5	1p35.2	0	0	1	0	20	3	121	0.5402	0	0.0690789473684211	Lysosome(K)(0.9991368)
1092	ARAP3	5q31.3	1	0	0	1	17	3	812	0.5402	0	0.0625	Endocytosis(K)(0.999023)-Glypican pathway(N)(0.9244202)-Signaling by Rho GTPases(R)(0.996905)-TRAIL signaling pathway(N)(0.9981614)
1093	SF3B3	16q22.1	1	0	1	0	94	3	232	0.5402	0	0.315789473684211	Formation and Maturation of mRNA Transcript(R)(0.9986404)-Spliceosome(K)(0.9976452)
1094	SF3B4	1q21.2	1	0	7	0	0	3	232	0.5402	0	0.0263157894736842	Formation and Maturation of mRNA Transcript(R)(0.9977664)-Spliceosome(K)(0.9992364)
1095	NTNG1	1p13.3	3	0	0	0	10	3	129	0.5402	0	0.0427631578947368	Axon guidance(K)(0.9994362)
1096	CTSW	11q13.1	0	0	2	0	3	3	121	0.5402	0	0.0164473684210526	Lysosome(K)(0.998402)
1097	LDLR	19p13.2	2	1	19	0	20	3	307	0.5402	0	0.134868421052632	Endocytosis(K)(0.998785)-Metabolism of lipids and lipoproteins(R)(0.9991176)
1098	OR10J3	1q23.2	2	0	1	0	1	3	413	0.5402	0	0.0131578947368421	Olfactory transduction(K)(0.9923086)
1099	CNTNAP2	7q35	8	0	10	3	11	3	135	0.5402	0	0.101973684210526	Cell adhesion molecules (CAMs)(K)(0.998474)
1100	AMPD2	1p13.3	2	0	1	0	12	3	1180	0.5402	0	0.0493421052631579	Metabolic pathways(K)(0.9979848)-Purine metabolism(K)(0.9981014)
1101	OR7D4	19p13.2	2	0	12	0	29	3	413	0.5402	0	0.138157894736842	Olfactory transduction(K)(0.9991558)
1102	CSNK1E	22q13.1	1	0	2	1	71	2	569	0.5402	0	0.246710526315789	Circadian rhythm - mammal(K)(0.9954686)-Circadian rhythm pathway(N)(0.9922466)-FoxO family signaling(N)(0.9966638)-G2/M Transition(R)(0.9985214)-Hedgehog signaling pathway(K)(0.9941846)-Signaling events mediated by the Hedgehog family(N)(0.9978576)-Wnt signaling pathway(K)(0.9987716)-Wnt signaling pathway(P)(0.9979856)-Wnt(C)(0.9955592)
1103	B4GALT1	9p13.3	0	0	0	0	18	2	1131	0.5402	0	0.0592105263157895	Glycosaminoglycan biosynthesis - keratan sulfate(K)(0.9944436)-Metabolic pathways(K)(0.9992382)-N-Glycan biosynthesis(K)(0.876774)
1104	CALML5	10p15.1	0	0	8	0	10	2	1205	0.5402	0	0.0592105263157895	Alzheimer's disease(K)(0.998715)-Calcium signaling pathway(K)(0.9991056)-Gastric acid secretion(K)(0.9909336)-Glioma(K)(0.9943676)-GnRH signaling pathway(K)(0.9960576)-Insulin signaling pathway(K)(0.9986752)-Long-term potentiation(K)(0.8961346)-Melanogenesis(K)(0.9960626)-Neurotrophin signaling pathway(K)(0.9969698)-Olfactory transduction(K)(0.9981398)-Oocyte meiosis(K)(0.9996338)-Phosphatidylino…
1105	GUSB	7q11.21	0	0	3	0	3	2	1233	0.5402	0	0.0197368421052632	Lysosome(K)(0.9989038)-Metabolic pathways(K)(0.9985914)-Porphyrin and chlorophyll metabolism(K)(0.9945174)-Starch and sucrose metabolism(K)(0.9957542)
1106	NUP54	4q21.1	1	1	5	1	42	2	429	0.5402	0	0.164473684210526	HIV Life Cycle(R)(0.9967122)-Host Interactions of HIV factors(R)(0.9972654)-Influenza Life Cycle(R)(0.9982584)-Metabolism of carbohydrates(R)(0.9981984)-Metabolism of non-coding RNA(R)(0.9940724)-Transport of Mature Transcript to Cytoplasm(R)(0.995007)
1107	EIF2S3	23p22.11	0	0	0	1	103	2	232	0.5402	0	0.342105263157895	Metabolism of proteins(R)(0.999521)-double stranded rna induced gene expression(B)(0.9978008)-eukaryotic protein translation(B)(0.9941576)-regulation of eif2(B)(0.9954138)-skeletal muscle hypertrophy is regulated via akt-mtor pathway(B)(0.9992708)
1108	GNA15	19p13.3	0	0	0	0	62	2	1194	0.5402	0	0.203947368421053	Amoebiasis(K)(0.9955306)-Calcium signaling pathway(K)(0.998697)-Chagas disease(K)(0.9984634)-Endothelins(N)(0.9959516)-Inflammation mediated by chemokine and cytokine signaling pathway(P)(0.997519)-Metabotropic glutamate receptor group I pathway(P)(0.987665)-Opioid Signalling(R)(0.9963062)-Plasma membrane estrogen receptor signaling(N)(0.9964746)-Proteogylcan syndecan-mediated signaling events(N)…
1109	IL4I1	19q13.33	1	0	2	1	35	2	1142	0.5402	0	0.128289473684211	Metabolic pathways(K)(0.9983836)-Tryptophan metabolism(K)(0.9957426)-Tyrosine metabolism(K)(0.9560512)
1110	AKR1C4	10p15.1	1	0	6	0	11	2	1158	0.5402	0	0.0592105263157895	Metabolic pathways(K)(0.998613)-Metabolism of xenobiotics by cytochrome P450(K)(0.9980554)-Steroid hormone biosynthesis(K)(0.9986344)
1111	PML	15q24.1	0	0	0	1	26	2	1114	0.5402	1	0.0888157894736842	Acute myeloid leukemia(K)(0.9696348)-Endocytosis(K)(0.9983026)-Glypican pathway(N)(0.831966)-IFN-gamma pathway(N)(0.9983512)-Pathways in cancer(K)(0.9987362)-TNF alpha/NF-kB(C)(0.998408)-Ubiquitin mediated proteolysis(K)(0.997599)-Vitamin D metabolism and pathway(P)(0.9376148)-p53 pathway(P)(0.9958638)
1112	AGT	1q42.2	0	0	3	0	9	2	361	0.5402	0	0.0394736842105263	Class A/1 (Rhodopsin-like receptors)(R)(0.9986754)-Receptor-ligand complexes bind G proteins(R)(0.9979428)-Renin-angiotensin system(K)(0.9948532)-Signaling events mediated by PRL(N)(0.9970546)-bioactive peptide induced signaling pathway(B)(0.9273786)-chrebp regulation by carbohydrates and camp(B)(0.9977884)-ion channels and their functional role in vascular endothelium(B)(0.9980882)-lck and fyn t…
1113	PRKAG2	7q36.1	0	0	9	1	7	2	283	0.5402	0	0.0559210526315789	Adipocytokine signaling pathway(K)(0.9980656)-Hypertrophic cardiomyopathy (HCM)(K)(0.9982612)-Insulin signaling pathway(K)(0.9989272)-activation of camp-dependent protein kinase pka(B)(0.8580582)
1114	CYFIP2	5q33.3	1	0	1	0	25	2	413	0.5402	0	0.0888157894736842	Huntington disease(P)(0.9985734)-Nectin adhesion pathway(N)(0.9967684)-Regulation of actin cytoskeleton(K)(0.9979288)
1115	XRCC1	19q13.31	1	0	10	1	34	2	135	0.5402	0	0.151315789473684	Base excision repair(K)(0.998029)-DNA Repair(R)(0.9991906)-FOXM1 transcription factor network(N)(0.9986108)
1116	OPLAH	8q24.3	0	0	47	0	2	2	50	0.5402	0	0.161184210526316	Glutathione metabolism(K)(0.9971184)
1117	NR1H2	19q13.33	0	0	1	1	42	2	71	0.5402	0	0.144736842105263	NR transcription pathway(R)(0.9969508)-Retinoic acid receptors-mediated signaling(N)(0.998239)
1118	PRPS2	23p22.2	0	0	5	1	29	2	1241	0.5402	0	0.115131578947368	Metabolic pathways(K)(0.9978498)-Metabolism of carbohydrates(R)(0.9984462)-Pentose phosphate pathway(K)(0.971364)-Purine metabolism(K)(0.9978988)
1119	AVP	20p13	0	0	10	1	9	2	279	0.5402	0	0.0657894736842105	Class A/1 (Rhodopsin-like receptors)(R)(0.9988814)-Receptor-ligand complexes bind G proteins(R)(0.998589)-Vasopressin-regulated water reabsorption(K)(0.9987154)-control of skeletal myogenesis by hdac and calcium/calmodulin-dependent kinase (camk)(B)(0.998558)
1120	ZBTB7A	19p13.3	0	0	0	0	69	2	13	0.5402	0	0.226973684210526	b cell survival pathway(B)(0.998733)
1121	SEC61A1	3q21.3	1	0	2	0	3	2	382	0.5402	0	0.0197368421052632	Insulin Synthesis and Secretion(R)(0.997041)-Phagosome(K)(0.9984576)-Protein processing in endoplasmic reticulum(K)(0.9984756)-Vibrio cholerae infection(K)(0.9956778)
1122	LAMC3	9q34.13	2	0	0	0	28	2	665	0.5402	0	0.0986842105263158	Amoebiasis(K)(0.9983532)-ECM-receptor interaction(K)(0.9980418)-Focal adhesion(K)(0.9986786)-Integrin cell surface interactions(R)(0.9971848)-Integrin signalling pathway(P)(0.998016)-Pathways in cancer(K)(0.9983292)-a6b1 and a6b4 Integrin signaling(N)(0.9922752)-agrin in postsynaptic differentiation(B)(0.9981336)-prion pathway(B)(0.9968342)
1123	FAS	10q23.31	0	0	0	2	30	2	1232	0.5402	0	0.105263157894737	Alzheimer's disease(K)(0.998093)-Apoptosis signaling pathway(P)(0.990545)-Apoptosis(K)(0.9928362)-Apoptosis(R)(0.9976418)-Autoimmune thyroid disease(K)(0.9956728)-Chagas disease(K)(0.9979364)-Cytokine-cytokine receptor interaction(K)(0.9978688)-FAS signaling pathway (CD95)(N)(0.9841024)-FAS signaling pathway(P)(0.994445)-MAPK signaling pathway(K)(0.9968568)-Natural killer cell mediated cytotoxici…
1124	CEP152	15q21.1	0	0	0	1	43	2	83	0.5402	0	0.144736842105263	G2/M Transition(R)(0.9980972)
1125	PRF1	10q22.1	1	0	1	0	8	2	635	0.5402	1	0.0328947368421053	IL12-mediated signaling events(N)(0.998457)-IL2-mediated signaling events(N)(0.9962402)-Natural killer cell mediated cytotoxicity(K)(0.9984244)-TCR signaling in naive CD8+ T cells(N)(0.9925788)-TNF receptor signaling pathway(N)(0.9968822)-TRAIL signaling pathway(N)(0.8992284)-Type I diabetes mellitus(K)(0.9984324)-Viral myocarditis(K)(0.997408)
1126	POLD3	11q13.4	1	3	7	0	6	2	1407	0.5402	0	0.0559210526315789	Base excision repair(K)(0.9947332)-DNA Repair(R)(0.9982866)-DNA Replication(R)(0.9061636)-DNA replication(K)(0.9932958)-Homologous recombination(K)(0.994781)-Metabolic pathways(K)(0.9983858)-Mismatch repair(K)(0.9852406)-Nucleotide excision repair(K)(0.9970204)-Purine metabolism(K)(0.998871)-S Phase(R)(0.9966886)-Telomere Maintenance(R)(0.9981638)
1127	NOV	8q24.12	2	0	49	0	5	2	66	0.5402	0	0.184210526315789	NOTCH(C)(0.9997858)
1128	DUSP3	17q21.31	0	0	0	0	69	2	402	0.5402	0	0.226973684210526	MAPK signaling pathway(K)(0.9985302)-Oxidative stress response(P)(0.997683)-Signalling by NGF(R)(0.9983412)
1129	COASY	17q21.31	0	0	0	1	77	2	1122	0.5402	0	0.256578947368421	Metabolic pathways(K)(0.9990544)-Pantothenate and CoA biosynthesis(K)(0.95869)
1130	FGA	4q32.1	2	0	0	1	63	2	231	0.5402	0	0.217105263157895	Complement and coagulation cascades(K)(0.9965586)-Formation of Fibrin Clot (Clotting Cascade)(R)(0.9953958)-Formation of Platelet plug(R)(0.9985994)-Integrin cell surface interactions(R)(0.9978796)-Plasminogen activating cascade(P)(0.9800068)
1131	SQLE	8q24.13	0	0	51	0	1	2	1123	0.5402	0	0.171052631578947	Metabolic pathways(K)(0.998405)-Steroid biosynthesis(K)(0.9971054)
1132	F8	23q28	4	0	2	0	81	2	179	0.5402	0	0.282894736842105	Complement and coagulation cascades(K)(0.9989222)-Formation of Fibrin Clot (Clotting Cascade)(R)(0.995675)-Formation of Platelet plug(R)(0.9988152)-intrinsic prothrombin activation pathway(B)(0.9972134)
1133	NUTF2	16q22.1	0	0	0	0	95	2	12	0.5402	0	0.3125	mechanism of protein import into the nucleus(B)(0.997652)
1134	MIOX	22q13.33	0	0	1	1	95	2	82	0.5402	0	0.319078947368421	Ascorbate and aldarate metabolism(K)(0.993898)-Inositol phosphate metabolism(K)(0.9981312)
1135	TFDP1	13q34	2	0	3	0	38	2	481	0.5402	0	0.141447368421053	Apoptosis(R)(0.9996216)-Cell cycle(K)(0.9982202)-G1/S Transition(R)(0.9973366)-Regulation of retinoblastoma protein(N)(0.9969862)-TGF-beta signaling pathway(K)(0.9973548)-TGFBR(C)(0.9991858)-il-2 receptor beta chain in t cell activation(B)(0.993215)-influence of ras and rho proteins on g1 to s transition(B)(0.992443)
1136	PGK1	23q21.1	1	0	1	1	85	2	1284	0.5402	0	0.286184210526316	Glucose Regulation of Insulin Secretion(R)(0.9952316)-Hypoxic and oxygen homeostasis regulation of HIF-1-alpha(N)(0.9969474)-Metabolic pathways(K)(0.9984968)-Metabolism of carbohydrates(R)(0.9982462)
1137	XYLT1	16p12.3	4	0	3	1	21	2	1139	0.5402	0	0.0953947368421053	Glycosaminoglycan biosynthesis - chondroitin sulfate(K)(0.9952112)-Glycosaminoglycan biosynthesis - heparan sulfate(K)(0.9982992)-Metabolic pathways(K)(0.9994646)
1138	LCMT2	15q15.3	0	0	0	1	48	2	75	0.5402	0	0.161184210526316	Histidine metabolism(K)(0.9982088)-Selenoamino acid metabolism(K)(0.9960472)-Tyrosine metabolism(K)(0.9981948)
1139	VARS2	NA	3	0	0	0	0	2	46	0.5402	0	0.00986842105263158	()
1140	LMNB2	19p13.3	0	0	0	0	74	2	403	0.5402	0	0.243421052631579	FAS signaling pathway(P)(0.996139)-TNF receptor signaling pathway(N)(0.9983878)-TRAIL signaling pathway(N)(0.9965554)
1141	HRAS	11p15.5	0	0	1	0	27	2	2199	0.5402	1	0.0921052631578947	Axon guidance(K)(0.99859)-B cell receptor signaling pathway(K)(0.8387502)-Cell surface interactions at the vascular wall(R)(0.9949442)-Chemokine signaling pathway(K)(0.9972602)-EGFR1(C)(0.9976388)-Endocytosis(K)(0.998781)-Endothelins(N)(0.9923428)-EphrinB-EPHB pathway(N)(0.912854)-ErbB signaling pathway(K)(0.9902448)-Focal adhesion(K)(0.9989076)-Gap junction(K)(0.8612484)-GnRH signaling pathway(K…
1142	RAPGEF3	12q13.11	0	0	1	0	7	2	332	0.5402	0	0.0263157894736842	Formation of Platelet plug(R)(0.9978956)-Integrin cell surface interactions(R)(0.9933528)-Leukocyte transendothelial migration(K)(0.9981344)-Long-term potentiation(K)(0.9976708)
1143	ARHGEF5	7q35	0	0	10	1	8	2	55	0.5402	0	0.0625	pkc-catalyzed phosphorylation of inhibitory phosphoprotein of myosin phosphatase(B)(0.9977354)-rac1 cell motility signaling pathway(B)(0.9991236)-rho cell motility signaling pathway(B)(0.9985062)
1144	PFKL	21q22.3	0	0	1	0	26	2	1301	0.5402	0	0.0888157894736842	Glucose Regulation of Insulin Secretion(R)(0.9977508)-Hypoxic and oxygen homeostasis regulation of HIF-1-alpha(N)(0.9991402)-Metabolic pathways(K)(0.998195)-Metabolism of carbohydrates(R)(0.9984808)-Pentose phosphate pathway(K)(0.9629266)-phosphoinositides and their downstream targets(B)(0.996383)
1145	IGF2R	6q25.3	2	0	2	1	71	2	210	0.5402	0	0.25	Apoptosis signaling pathway(P)(0.9986042)-Insulin/IGF pathway-mitogen activated protein kinase kinase/MAP kinase cascade(P)(0.9977218)-Insulin/IGF pathway-protein kinase B signaling cascade(P)(0.9974372)-Lysosome(K)(0.9989522)
1146	SEC24D	4q26	0	0	0	1	73	2	198	0.5402	0	0.243421052631579	Membrane Trafficking(R)(0.9974816)-Protein processing in endoplasmic reticulum(K)(0.9990562)
1147	PLIN	15q26.1	0	0	2	1	21	2	106	0.5402	0	0.0789473684210526	Metabolism of lipids and lipoproteins(R)(0.9983942)
1148	IGFBP6	12q13.13	1	0	0	0	4	2	17	0.5402	0	0.0164473684210526	()
1149	RPL41	22q12.3	0	0	2	1	81	2	313	0.5402	0	0.276315789473684	Influenza Life Cycle(R)(0.9989898)-Metabolism of proteins(R)(0.9983416)-Ribosome(K)(0.9978002)
1150	SC4MOL	4q32.3	0	0	1	2	62	2	1123	0.5402	0	0.213815789473684	Metabolic pathways(K)(0.999373)-Steroid biosynthesis(K)(0.9984504)
1151	GTF2H3	12q24.31	0	0	1	0	25	2	324	0.5402	0	0.0855263157894737	Basal transcription factors(K)(0.9933194)-DNA Repair(R)(0.999285)-Formation and Maturation of mRNA Transcript(R)(0.99849)-HIV Life Cycle(R)(0.9963258)-Nucleotide excision repair(K)(0.990224)-Transcription(R)(0.9974004)
1152	TNR	1q25.1	2	0	2	0	1	2	219	0.5402	0	0.0164473684210526	ECM-receptor interaction(K)(0.9532244)-Focal adhesion(K)(0.9988696)
1153	PAFAH1B1	17p13.3	0	0	4	1	67	2	1328	0.5402	0	0.236842105263158	Ether lipid metabolism(K)(0.9829388)-G2/M Transition(R)(0.9984728)-Lissencephaly gene (LIS1) in neuronal migration and development(N)(0.9949288)-M Phase(R)(0.9994434)-Metabolic pathways(K)(0.9989622)-Reelin signaling pathway(N)(0.997026)
1154	LPGAT1	1q32.3	1	0	1	0	14	2	79	0.5402	0	0.0526315789473684	Glycerophospholipid metabolism(K)(0.99756)
1155	EGLN2	19q13.2	2	0	12	1	31	2	405	0.5402	0	0.151315789473684	Hypoxia response via HIF activation(P)(0.9984676)-Hypoxic and oxygen homeostasis regulation of HIF-1-alpha(N)(0.9965752)-Pathways in cancer(K)(0.9986408)-Renal cell carcinoma(K)(0.9954908)
1156	MAD1L1	7p22.2	0	0	2	0	40	2	332	0.5402	0	0.138157894736842	Cell Cycle Checkpoints(R)(0.998023)-Cell cycle(K)(0.997579)-M Phase(R)(0.998003)-Progesterone-mediated oocyte maturation(K)(0.9970534)
1157	SLC2A4	17p13.1	0	0	2	1	63	2	637	0.5402	0	0.217105263157895	Adipocytokine signaling pathway(K)(0.9983642)-Insulin signaling pathway(K)(0.9976214)-Metabolism of carbohydrates(R)(0.9986924)-Metabolism of vitamins and cofactors(R)(0.9982524)-Plasma membrane estrogen receptor signaling(N)(0.997778)-Proteogylcan syndecan-mediated signaling events(N)(0.99417)-Type II diabetes mellitus(K)(0.9943366)
1158	WNT11	11q13.5	0	4	10	0	3	2	1161	0.5402	0	0.0559210526315789	Alzheimer disease-presenilin pathway(P)(0.9986822)-Glypican pathway(N)(0.9689898)-Hedgehog signaling pathway(K)(0.99811)-Melanogenesis(K)(0.9973828)-Pathways in cancer(K)(0.9993546)-Proteogylcan syndecan-mediated signaling events(N)(0.9966394)-Wnt signaling pathway(K)(0.9981094)-Wnt signaling pathway(P)(0.9991842)
1159	ITGA4	2q31.3	3	0	2	1	2	2	898	0.5402	0	0.0263157894736842	Arrhythmogenic right ventricular cardiomyopathy (ARVC)(K)(0.9912032)-Cell adhesion molecules (CAMs)(K)(0.998014)-Cell surface interactions at the vascular wall(R)(0.9986392)-Focal adhesion(K)(0.9979242)-Hematopoietic cell lineage(K)(0.9945388)-Hypertrophic cardiomyopathy (HCM)(K)(0.9939588)-Immunoregulatory interactions between a Lymphoid and a non-Lymphoid cell(R)(0.9873442)-Integrin cell surfac…
1160	ZFYVE16	5q14.1	0	0	0	1	84	2	762	0.5402	0	0.279605263157895	BMP receptor signaling(N)(0.9978462)-Endocytosis(K)(0.9985038)-Glypican pathway(N)(0.9972122)-IFN-gamma pathway(N)(0.9973466)-Signaling by BMP(R)(0.8296494)-TGF-beta signaling pathway(K)(0.998811)
1161	GDI2	10p15.1	0	0	5	0	10	2	125	0.5402	0	0.0493421052631579	Signaling by Rho GTPases(R)(0.9990436)
1162	PTGS1	9q33.2	1	0	1	0	31	2	1154	0.5402	0	0.105263157894737	Arachidonic acid metabolism(K)(0.9985786)-Metabolic pathways(K)(0.998986)-aspirin blocks signaling pathway involved in platelet activation(B)(0.9977238)-eicosanoid metabolism(B)(0.996425)
1163	ACTL6A	3q26.33	1	0	23	0	1	2	150	0.5402	0	0.0822368421052632	TNF alpha/NF-kB(C)(0.9987912)-control of gene expression by vitamin d receptor(B)(0.9976626)
1164	AP2A1	19q13.33	2	0	2	1	22	2	1337	0.5402	0	0.0888157894736842	EGFR1(C)(0.9963014)-Endocytosis(K)(0.9983876)-Glypican pathway(N)(0.9302186)-Host Interactions of HIV factors(R)(0.9977982)-Huntington disease(P)(0.9975836)-Huntington's disease(K)(0.999457)-Plasma membrane estrogen receptor signaling(N)(0.9977836)-Proteogylcan syndecan-mediated signaling events(N)(0.9987366)-Signaling by EGFR(R)(0.99494)-Signalling by NGF(R)(0.996537)-TRAIL signaling pathway(N)(…
1165	SLC2A14	12p13.31	1	0	23	0	11	2	41	0.5402	0	0.115131578947368	growth hormone signaling pathway(B)(0.999008)-regulation of pgc-1a(B)(0.9985748)
1166	FRAT1	10q24.1	0	0	1	0	29	2	617	0.5402	0	0.0986842105263158	Glypican pathway(N)(0.999406)-Presenilin action in Notch and Wnt signaling(N)(0.9946692)-Wnt signaling pathway(K)(0.9973676)-Wnt(C)(0.9982824)-inactivation of gsk3 by akt causes accumulation of b-catenin in alveolar macrophages(B)(0.9967258)
1167	FZD1	7q21.13	0	0	1	0	6	2	1087	0.5402	0	0.0230263157894737	Alzheimer disease-presenilin pathway(P)(0.9968008)-Glypican pathway(N)(0.990599)-Melanogenesis(K)(0.9955198)-Pathways in cancer(K)(0.9959808)-Wnt signaling pathway(K)(0.9964624)-Wnt signaling pathway(P)(0.9985694)
1168	ATP6V1E2	2p21	1	0	7	0	4	2	1330	0.5402	0	0.0394736842105263	Collecting duct acid secretion(K)(0.9947054)-Epithelial cell signaling in Helicobacter pylori infection(K)(0.9970572)-Metabolic pathways(K)(0.9981578)-Oxidative phosphorylation(K)(0.989868)-Phagosome(K)(0.998208)-Vibrio cholerae infection(K)(0.9977836)
1169	CYC1	8q24.3	0	0	40	0	2	2	1489	0.5402	0	0.138157894736842	Alzheimer's disease(K)(0.998811)-Cardiac muscle contraction(K)(0.9976818)-FAS signaling pathway(P)(0.9951672)-Glucose Regulation of Insulin Secretion(R)(0.9979196)-Huntington disease(P)(0.9979562)-Huntington's disease(K)(0.9980236)-Metabolic pathways(K)(0.9986146)-Oxidative phosphorylation(K)(0.9975018)-Parkinson's disease(K)(0.9950928)
1170	GALK1	17q25.1	0	0	2	0	19	2	1131	0.5402	0	0.0690789473684211	Amino sugar and nucleotide sugar metabolism(K)(0.9969572)-Metabolic pathways(K)(0.9988178)
1171	SUV39H2	10p13	1	0	3	0	4	2	44	0.5402	0	0.0230263157894737	Lysine degradation(K)(0.9985036)
1172	PSMB8	6p21.32	0	0	1	0	13	2	392	0.5402	0	0.0460526315789474	APC/C-mediated degradation of cell cycle proteins(R)(0.917859)-Apoptosis(R)(0.9960226)-Cell Cycle Checkpoints(R)(0.9976766)-Host Interactions of HIV factors(R)(0.9984844)-Metabolism of amino acids(R)(0.9992176)-Proteasome(K)(0.9559152)-S Phase(R)(0.9882752)-Signaling by Wnt(R)(0.9964556)
1173	ONECUT1	15q21.2	0	0	0	1	37	2	71	0.5402	0	0.125	FOXM1 transcription factor network(N)(0.998486)-Maturity onset diabetes of the young(K)(0.8188674)-Regulation of beta-cell development(R)(0.9983574)
1174	DCLRE1C	10p13	1	0	3	0	4	2	48	0.5402	0	0.0263157894736842	Non-homologous end-joining(K)(0.9898292)
1175	SLC27A6	5q23.3	0	0	0	1	32	2	69	0.5402	0	0.108552631578947	PPAR signaling pathway(K)(0.9985732)
1176	PDHX	11p13	0	0	3	0	17	2	1224	0.5402	0	0.0657894736842105	Glucose Regulation of Insulin Secretion(R)(0.998881)-Metabolic pathways(K)(0.9991138)-Metabolism of carbohydrates(R)(0.9992608)-Regulation of pyruvate dehydrogenase complex (PDC)(R)(0.989435)
1177	ALAS2	23p11.21	0	0	0	1	77	2	1139	0.5402	0	0.256578947368421	Glycine, serine and threonine metabolism(K)(0.9969886)-Metabolic pathways(K)(0.9988542)-Porphyrin and chlorophyll metabolism(K)(0.9976868)
1178	DCTN2	12q13.3	1	0	1	0	7	2	307	0.5402	0	0.0296052631578947	G2/M Transition(R)(0.9977678)-Huntington's disease(K)(0.9990298)-Vasopressin-regulated water reabsorption(K)(0.9973448)-lissencephaly gene (lis1) in neuronal migration and development(B)(0.8488286)
1179	MEF2B	19p13.11	0	0	19	0	10	2	107	0.5402	0	0.0953947368421053	angiotensin ii mediated activation of jnk pathway via pyk2 dependent signaling(B)(0.9970084)-control of skeletal myogenesis by hdac and calcium/calmodulin-dependent kinase (camk)(B)(0.9937246)-mapkinase signaling pathway(B)(0.997553)-p38 mapk signaling pathway(B)(0.9966726)-regulation of pgc-1a(B)(0.9987658)
1180	CACNA1F	23p11.23	1	0	5	0	52	2	712	0.5402	0	0.190789473684211	Alzheimer's disease(K)(0.9991886)-Arrhythmogenic right ventricular cardiomyopathy (ARVC)(K)(0.9971442)-Calcium signaling pathway(K)(0.9971852)-Cardiac muscle contraction(K)(0.9951982)-GnRH signaling pathway(K)(0.9961326)-Hypertrophic cardiomyopathy (HCM)(K)(0.9977278)-MAPK signaling pathway(K)(0.99885)-Vascular smooth muscle contraction(K)(0.9983492)
1181	RENBP	23q28	1	0	3	0	59	2	45	0.5402	0	0.207236842105263	Amino sugar and nucleotide sugar metabolism(K)(0.9976388)
1182	DYRK1A	21q22.13	1	0	1	0	21	2	18	0.5402	0	0.0756578947368421	Hedgehog(C)(0.9992924)
1183	CA1	8q21.2	1	0	7	0	12	2	23	0.5402	0	0.0657894736842105	Nitrogen metabolism(K)(0.9988524)
1184	SYT1	12q21.2	0	0	1	0	17	2	58	0.5402	0	0.0592105263157895	Botulinum neurotoxicity(R)(0.997598)-Synaptic Transmission(R)(0.996855)
1185	SYNJ1	21q22.11	2	0	0	0	15	2	1208	0.5402	0	0.0559210526315789	EphrinB-EPHB pathway(N)(0.9823372)-Metabolic pathways(K)(0.9993328)-Phosphatidylinositol signaling system(K)(0.9985336)-endocytotic role of ndk phosphins and dynamin(B)(0.9957662)
1186	TRPC3	4q27	2	0	0	0	71	2	215	0.5402	0	0.240131578947368	ion channels and their functional role in vascular endothelium(B)(0.9978182)-p75(NTR)-mediated signaling(N)(0.9982758)
1187	EIF4EBP1	8p12	0	0	5	0	43	2	1149	0.5402	0	0.157894736842105	Acute myeloid leukemia(K)(0.9972534)-BMP receptor signaling(N)(0.9966656)-Endothelins(N)(0.9984776)-ErbB signaling pathway(K)(0.9968232)-Glypican pathway(N)(0.8454076)-IFN-gamma pathway(N)(0.9939046)-IL1-mediated signaling events(N)(0.9954738)-Insulin signaling pathway(K)(0.998614)-Metabolism of proteins(R)(0.999305)-Plasma membrane estrogen receptor signaling(N)(0.9951224)-Proteogylcan syndecan-…
1188	ACLY	17q21.2	2	0	0	1	70	2	1184	0.5402	0	0.236842105263158	Metabolic pathways(K)(0.9986654)-Metabolism of lipids and lipoproteins(R)(0.9988132)
1189	SPIRE2	16q24.3	0	0	2	0	76	2	25	0.5402	0	0.256578947368421	Dorso-ventral axis formation(K)(0.9988926)
1190	TPM4	19p13.12	0	0	19	0	8	2	162	0.5402	1	0.0888157894736842	Cardiac muscle contraction(K)(0.9988178)-Dilated cardiomyopathy(K)(0.9969668)-Hypertrophic cardiomyopathy (HCM)(K)(0.9968588)-Muscle contraction(R)(0.9952146)
1191	CALM3	19q13.32	1	0	4	1	48	2	1205	0.5402	0	0.177631578947368	Alzheimer's disease(K)(0.9969086)-Calcium signaling pathway(K)(0.9978254)-Gastric acid secretion(K)(0.9922638)-Glioma(K)(0.9904048)-GnRH signaling pathway(K)(0.9873744)-Insulin signaling pathway(K)(0.9988216)-Long-term potentiation(K)(0.990477)-Melanogenesis(K)(0.997995)-Neurotrophin signaling pathway(K)(0.9978866)-Olfactory transduction(K)(0.9992614)-Oocyte meiosis(K)(0.9970182)-Phosphatidylinos…
1192	GRK1	13q34	2	0	3	0	36	2	519	0.5402	0	0.131578947368421	Chemokine signaling pathway(K)(0.999112)-Endocytosis(K)(0.999196)-Heterotrimeric G-protein signaling pathway-Gi alpha and Gs alpha mediated pathway(P)(0.9975596)-Phototransduction(K)(0.9978472)-Visual signal transduction: Cones(N)(0.9969782)-visual signal transduction(B)(0.9881836)
1193	CMTM2	16q21	1	0	0	0	102	2	125	0.5402	0	0.338815789473684	Androgen-mediated signaling(N)(0.990954)
1194	LDHB	12p12.1	1	2	22	0	9	2	1189	0.5402	0	0.111842105263158	Metabolic pathways(K)(0.998369)-Metabolism of carbohydrates(R)(0.9990256)-Pyruvate metabolism(K)(0.997436)
1195	DDX58	9p21.1	2	0	1	0	23	2	97	0.5402	0	0.0855263157894737	Cytosolic DNA-sensing pathway(K)(0.9976374)-RIG-I-like receptor signaling pathway(K)(0.9986042)
1196	GNG12	1p31.3	0	0	1	0	11	2	1081	0.5402	0	0.0394736842105263	Chemokine signaling pathway(K)(0.995756)-Formation of Platelet plug(R)(0.9964526)-Heterotrimeric G-protein signaling pathway-Gi alpha and Gs alpha mediated pathway(P)(0.9929626)-Heterotrimeric G-protein signaling pathway-Gq alpha and Go alpha mediated pathway(P)(0.9913198)-Heterotrimeric G-protein signaling pathway-rod outer segment phototransduction(P)(0.9936798)-MAPK signaling pathway(K)(0.9992…
1197	RIMS1	6q13	5	0	2	1	29	2	47	0.5402	0	0.118421052631579	Synaptic Transmission(R)(0.9987446)-Synaptic_vesicle_trafficking(P)(0.9964898)
1198	FDXR	17q25.1	0	0	2	0	14	2	13	0.5402	0	0.0526315789473684	Vitamin D metabolism and pathway(P)(0.998586)
1199	PLCB1	20p12.3	4	0	7	1	13	2	2605	0.5402	0	0.0822368421052632	Alzheimer's disease(K)(0.9962204)-Amoebiasis(K)(0.9985052)-Calcium signaling pathway(K)(0.9987228)-Chagas disease(K)(0.994702)-Chemokine signaling pathway(K)(0.9977124)-Endothelin signaling pathway(P)(0.9806864)-Endothelins(N)(0.9939554)-Formation of Platelet plug(R)(0.998359)-Gap junction(K)(0.9954526)-Gastric acid secretion(K)(0.9954072)-GnRH signaling pathway(K)(0.964571)-Heterotrimeric G-prot…
1200	JUNB	19p13.13	0	0	25	0	11	2	931	0.5402	0	0.118421052631579	BMP receptor signaling(N)(0.8519318)-Endothelins(N)(0.994707)-Glypican pathway(N)(0.991628)-IFN-gamma pathway(N)(0.9977244)-IL1-mediated signaling events(N)(0.9934558)-IL6-mediated signaling events(N)(0.9961438)-Plasma membrane estrogen receptor signaling(N)(0.9989516)-TCR signaling in naive CD4+ T cells(N)(0.9970712)-TGF-beta signaling pathway(P)(0.9991684)-TGFBR(C)(0.9984422)-TNF receptor signa…
1201	SET	9q34.11	0	0	0	0	33	2	12	0.5402	1	0.108552631578947	granzyme a mediated apoptosis pathway(B)(0.9988906)
1202	RARS	5q35.1	1	0	1	0	23	2	44	0.5402	0	0.0822368421052632	Aminoacyl-tRNA biosynthesis(K)(0.9993502)-tRNA Aminoacylation(R)(0.9973064)
1203	IGF2	11p15.5	0	0	1	0	39	2	38	0.5402	0	0.131578947368421	Insulin/IGF pathway-mitogen activated protein kinase kinase/MAP kinase cascade(P)(0.9917092)-Insulin/IGF pathway-protein kinase B signaling cascade(P)(0.9989182)-Regulation of IGF Activity by IGFBP(R)(0.9978154)
1204	SNRPF	12q22	0	0	0	0	21	2	366	0.5402	0	0.0690789473684211	Formation and Maturation of mRNA Transcript(R)(0.998399)-Influenza Life Cycle(R)(0.9986906)-Metabolism of non-coding RNA(R)(0.9940566)-Spliceosome(K)(0.9974784)
1205	RAD23A	19p13.13	0	0	27	0	11	2	208	0.5402	0	0.125	Nucleotide excision repair(K)(0.9977006)-Protein processing in endoplasmic reticulum(K)(0.9965516)
1206	CHRDL1	23q22.3	0	0	0	1	93	2	225	0.5402	0	0.309210526315789	BMP receptor signaling(N)(0.9985644)-Signaling by BMP(R)(0.996756)
1207	APH1A	1q21.2	1	0	7	0	0	2	798	0.5402	0	0.0230263157894737	Alzheimer disease-amyloid secretase pathway(P)(0.99196)-Alzheimer disease-presenilin pathway(P)(0.998061)-Alzheimer's disease(K)(0.9972082)-NOTCH(C)(0.997445)-Notch signaling pathway(K)(0.9573012)-Notch signaling pathway(P)(0.8528682)-Proteogylcan syndecan-mediated signaling events(N)(0.9979146)-Signalling by NGF(R)(0.9965228)-p75(NTR)-mediated signaling(N)(0.998596)
1208	CHST13	3q21.3	0	0	2	0	3	2	32	0.5402	0	0.0164473684210526	Glycosaminoglycan biosynthesis - chondroitin sulfate(K)(0.99729)
1209	HIST2H2BE	1q21.2	1	0	8	0	0	2	168	0.5402	0	0.0296052631578947	Systemic lupus erythematosus(K)(0.9982098)-Telomere Maintenance(R)(0.9966294)
1210	KCNQ4	1p34.2	0	1	14	0	6	2	43	0.5402	0	0.0690789473684211	ion channels and their functional role in vascular endothelium(B)(0.9990814)
1211	ETS1	11q24.3	0	0	5	0	26	2	974	0.5402	0	0.101973684210526	Angiogenesis(P)(0.997612)-Angiopoietin receptor Tie2-mediated signaling(N)(0.9940426)-Dorso-ventral axis formation(K)(0.9959298)-Glypican pathway(N)(0.817176)-Hypoxic and oxygen homeostasis regulation of HIF-1-alpha(N)(0.9983278)-IFN-gamma pathway(N)(0.9960748)-Pathways in cancer(K)(0.9995046)-Ras Pathway(P)(0.9951478)-Renal cell carcinoma(K)(0.9915834)-TGFBR(C)(0.9987054)-TRAIL signaling pathway…
1212	SPHK2	19q13.33	0	0	1	1	35	2	1806	0.5402	0	0.121710526315789	Calcium signaling pathway(K)(0.9988202)-Fc gamma R-mediated phagocytosis(K)(0.9984008)-IL12-mediated signaling events(N)(0.9929764)-Metabolic pathways(K)(0.9980122)-Sphingolipid metabolism(K)(0.9950872)-Sphingosine 1-phosphate (S1P) pathway(N)(0.9225768)-TNF receptor signaling pathway(N)(0.9988052)-TRAIL signaling pathway(N)(0.9953084)-VEGF signaling pathway(K)(0.9957336)
1213	CHST15	NA	1	0	0	0	0	2	22	0.5402	0	0.00328947368421053	()
1214	DAD1	14q11.2	1	0	6	0	17	2	1310	0.5402	0	0.0789473684210526	Insulin Synthesis and Secretion(R)(0.9961808)-Metabolic pathways(K)(0.9976712)-N-Glycan biosynthesis(K)(0.8998198)-Protein processing in endoplasmic reticulum(K)(0.999046)
1215	CYP7A1	8q12.1	1	0	13	0	3	2	1248	0.5402	0	0.0559210526315789	Biological oxidations(R)(0.9974708)-Metabolic pathways(K)(0.9986036)-Metabolism of lipids and lipoproteins(R)(0.9982454)-PPAR signaling pathway(K)(0.998196)-Primary bile acid biosynthesis(K)(0.9169228)
1216	ME3	11q14.2	0	0	9	0	12	2	1128	0.5402	0	0.0690789473684211	Metabolic pathways(K)(0.9988852)-Pyruvate metabolism(K)(0.9989304)
1217	MTA3	2p21	2	0	5	1	2	2	19	0.5402	0	0.0328947368421053	downregulated of mta-3 in er-negative breast tumors(B)(0.9932966)
1218	EIF6	20q11.22	0	0	7	1	1	2	56	0.5402	0	0.0296052631578947	Alpha6Beta4Integrin(C)(0.997918)-eukaryotic protein translation(B)(0.9946278)
1219	FADD	11q13.3	1	1	6	0	5	2	1115	0.5402	0	0.0427631578947368	Alzheimer's disease(K)(0.9992126)-Apoptosis signaling pathway(P)(0.91471)-Apoptosis(K)(0.9955558)-Apoptosis(R)(0.9969114)-Chagas disease(K)(0.9971738)-FAS signaling pathway(P)(0.9897142)-Pathways in cancer(K)(0.9973724)-RIG-I-like receptor signaling pathway(K)(0.9976138)-TNF alpha/NF-kB(C)(0.9991372)-TNF receptor signaling pathway(N)(0.9969978)-TRAIL signaling pathway(N)(0.978086)-Toll-like recep…
1220	DCTN6	8p12	1	0	1	0	90	2	59	0.5402	0	0.299342105263158	Vasopressin-regulated water reabsorption(K)(0.998997)-lissencephaly gene (lis1) in neuronal migration and development(B)(0.9990306)
1221	MAFG	17q25.3	0	0	7	0	11	2	18	0.5402	0	0.0592105263157895	oxidative stress induced gene expression via nrf2(B)(0.9984062)
1222	YES1	18p11.32	1	2	1	1	36	2	1243	0.5402	0	0.134868421052632	Adherens junction(K)(0.9967152)-Alpha-synuclein signaling(N)(0.9917736)-Alpha6Beta4Integrin(C)(0.9959784)-BMP receptor signaling(N)(0.9975884)-Cell surface interactions at the vascular wall(R)(0.9975036)-EphrinB-EPHB pathway(N)(0.9219164)-Glypican pathway(N)(0.9148104)-IFN-gamma pathway(N)(0.9951766)-IL1-mediated signaling events(N)(0.9960344)-Integrin signalling pathway(P)(0.9985134)-KitReceptor…
1223	DNAH10	12q24.31	4	0	1	0	25	2	134	0.5402	0	0.0986842105263158	Huntington disease(P)(0.9985236)
1224	COPB2	3q23	2	0	8	0	1	2	41	0.5402	0	0.0361842105263158	Membrane Trafficking(R)(0.998964)
1225	NUMB	14q24.2	2	0	0	0	25	2	92	0.5402	0	0.0888157894736842	NOTCH(C)(0.9989078)-Notch signaling pathway(K)(0.9974352)-Notch signaling pathway(P)(0.980821)
1226	MAN2B2	4p16.1	2	0	1	1	26	2	16	0.5402	0	0.0986842105263158	Other glycan degradation(K)(0.9979872)
1227	RBP1	3q23	0	0	10	0	1	2	47	0.5402	0	0.0361842105263158	Retinoic acid receptors-mediated signaling(N)(0.9989856)
1228	CYCS	7p15.2	0	1	3	0	31	2	1287	0.5402	0	0.115131578947368	Alzheimer's disease(K)(0.9979938)-Amyotrophic lateral sclerosis (ALS)(K)(0.9955434)-Apoptosis signaling pathway(P)(0.9923162)-Apoptosis(K)(0.9942156)-Apoptosis(R)(0.997867)-Glucose Regulation of Insulin Secretion(R)(0.9982002)-Huntington's disease(K)(0.9961236)-Parkinson's disease(K)(0.9969508)-Pathways in cancer(K)(0.9987116)-Sphingosine 1-phosphate (S1P) pathway(N)(0.9450822)-TNF receptor signa…
1229	TRPC5	23q23	0	0	1	2	92	2	43	0.5402	0	0.3125	ion channels and their functional role in vascular endothelium(B)(0.999134)
1230	PMM1	22q13.2	0	0	0	0	80	2	1134	0.5402	0	0.263157894736842	Amino sugar and nucleotide sugar metabolism(K)(0.9984766)-Fructose and mannose metabolism(K)(0.99515)-Metabolic pathways(K)(0.9970104)
1231	GOSR2	17q21.32	0	0	0	1	55	2	747	0.5402	0	0.184210526315789	Glypican pathway(N)(0.9161848)-Plasma membrane estrogen receptor signaling(N)(0.9961614)-Proteogylcan syndecan-mediated signaling events(N)(0.9986818)-SNARE interactions in vesicular transport(K)(0.9973358)-TRAIL signaling pathway(N)(0.9974768)
1232	ATP4A	19q13.12	0	0	16	0	12	2	209	0.5402	0	0.0921052631578947	Collecting duct acid secretion(K)(0.8605996)-Gastric acid secretion(K)(0.9995464)-Oxidative phosphorylation(K)(0.9987092)
1233	NP	14q11.2	1	1	9	0	15	2	56	0.5402	0	0.0855263157894737	Metablism of nucleotides(R)(0.998893)
1234	ACOX2	3p14.3	0	0	1	0	15	2	1261	0.5402	0	0.0526315789473684	Metabolic pathways(K)(0.9991732)-Metabolism of lipids and lipoproteins(R)(0.9988324)-PPAR signaling pathway(K)(0.9969798)-Peroxisome(K)(0.998437)-Primary bile acid biosynthesis(K)(0.9115302)
1235	HMGCR	5q13.3	1	0	0	1	86	2	1187	0.5402	0	0.289473684210526	Metabolic pathways(K)(0.9989612)-Metabolism of lipids and lipoproteins(R)(0.9981848)-Terpenoid backbone biosynthesis(K)(0.9972218)
1236	RAB11B	19p13.2	0	0	8	1	25	2	243	0.5402	0	0.111842105263158	Endocytosis(K)(0.9978996)-Vasopressin-regulated water reabsorption(K)(0.997224)
1237	PECR	2q35	0	0	1	1	7	2	94	0.5402	0	0.0296052631578947	Biosynthesis of unsaturated fatty acids(K)(0.9529098)-Peroxisome(K)(0.9994246)
1238	GJC1	17q21.31	0	0	0	0	61	2	60	0.5402	0	0.200657894736842	Gap junction trafficking and regulation(R)(0.9974806)-Synaptic Transmission(R)(0.9987752)
1239	SLC25A10	17q25.3	0	0	6	0	11	2	127	0.5402	0	0.0559210526315789	Metabolism of carbohydrates(R)(0.997568)-Proximal tubule bicarbonate reclamation(K)(0.999067)
1240	POLR2D	2q14.3	0	0	0	1	11	2	1635	0.5402	0	0.0394736842105263	DNA Repair(R)(0.9932562)-Formation and Maturation of mRNA Transcript(R)(0.9971372)-HIV Life Cycle(R)(0.9600234)-Huntington's disease(K)(0.9986046)-Influenza Life Cycle(R)(0.9960968)-Metabolic pathways(K)(0.9986424)-Purine metabolism(K)(0.9969734)-Pyrimidine metabolism(K)(0.993847)-Regulatory RNA pathways(R)(0.988757)-Transcription(R)(0.9948028)-mRNA Processing(R)(0.9932416)
1241	GATA4	8p23.1	0	0	0	1	101	2	59	0.5402	0	0.335526315789474	alk in cardiac myocytes(B)(0.9983544)-nfat and hypertrophy of the heart (B)(0.9994868)
1242	ACOX1	17q25.1	1	0	2	0	20	2	1295	0.5402	0	0.0756578947368421	Biosynthesis of unsaturated fatty acids(K)(0.9765546)-Metabolic pathways(K)(0.9991154)-Metabolism of lipids and lipoproteins(R)(0.9982276)-PPAR signaling pathway(K)(0.9990614)-Peroxisome(K)(0.9975054)-mechanism of gene regulation by peroxisome proliferators via ppara(B)(0.9962266)
1243	ABCC3	17q21.33	0	0	1	0	27	2	144	0.5402	0	0.0921052631578947	ABC transporters(K)(0.999248)-Metabolism of lipids and lipoproteins(R)(0.9991348)
1244	ETV6	12p13.2	1	1	22	0	12	2	25	0.5402	1	0.118421052631579	Dorso-ventral axis formation(K)(0.9981794)
1245	CD47	3q13.12	1	0	5	0	3	2	219	0.5402	0	0.0296052631578947	Cell surface interactions at the vascular wall(R)(0.999045)-ECM-receptor interaction(K)(0.9992516)-Integrins in angiogenesis(N)(0.9976076)
1246	MED27	9q34.13	0	0	0	0	42	2	33	0.5402	0	0.138157894736842	Generic Transcription Pathway(R)(0.9983604)
1247	NRBF2	10q21.2	0	0	1	0	9	2	30	0.5402	0	0.0328947368421053	NR transcription pathway(R)(0.9994478)
1248	PAPOLG	2p16.1	1	0	5	0	3	2	59	0.5402	0	0.0296052631578947	RNA degradation(K)(0.9987008)
1249	SERPINB3	18q21.33	0	0	2	1	73	2	105	0.5402	0	0.25	Amoebiasis(K)(0.9990084)
1250	DMGDH	5q14.1	2	0	0	1	84	2	1125	0.5402	0	0.286184210526316	Glycine, serine and threonine metabolism(K)(0.9976308)-Metabolic pathways(K)(0.999372)
1251	SSTR1	14q21.1	1	0	0	0	18	2	490	0.5402	0	0.0625	Class A/1 (Rhodopsin-like receptors)(R)(0.9979028)-Heterotrimeric G-protein signaling pathway-Gi alpha and Gs alpha mediated pathway(P)(0.9961192)-Heterotrimeric G-protein signaling pathway-Gq alpha and Go alpha mediated pathway(P)(0.9962666)-Neuroactive ligand-receptor interaction(K)(0.9994226)-Receptor-ligand complexes bind G proteins(R)(0.9947428)
1252	PRKCZ	1p36.33	0	0	4	0	23	2	1772	0.5402	0	0.0888157894736842	Alzheimer disease-amyloid secretase pathway(P)(0.9960118)-BMP receptor signaling(N)(0.9910672)-Chemokine signaling pathway(K)(0.99864)-EGFR1(C)(0.9933384)-Endocytosis(K)(0.9992912)-Endothelins(N)(0.9954852)-FGF signaling pathway(P)(0.9901346)-Glypican pathway(N)(0.8990458)-Heterotrimeric G-protein signaling pathway-Gq alpha and Go alpha mediated pathway(P)(0.9986412)-IFN-gamma pathway(N)(0.99699)…
1253	G6PD	23q28	3	0	4	0	64	2	1152	0.5402	0	0.233552631578947	Glutathione metabolism(K)(0.9980686)-Metabolic pathways(K)(0.9987898)-Pentose phosphate pathway(K)(0.9656288)
1254	PSME4	2p16.2	2	0	4	0	3	2	48	0.5402	0	0.0296052631578947	Proteasome(K)(0.998283)
1255	ARHGEF1	19q13.2	3	0	8	1	34	2	684	0.5402	0	0.151315789473684	Formation of Platelet plug(R)(0.998803)-Heterotrimeric G-protein signaling pathway-Gq alpha and Go alpha mediated pathway(P)(0.997461)-LPA receptor mediated events(N)(0.9960854)-Regulation of actin cytoskeleton(K)(0.9993582)-Signalling by NGF(R)(0.9984542)-Thromboxane A2 receptor signaling(N)(0.9980576)-Vascular smooth muscle contraction(K)(0.9972382)-pkc-catalyzed phosphorylation of inhibitory p…
1256	PIWIL3	22q11.23	2	0	0	1	68	2	25	0.5402	0	0.233552631578947	Dorso-ventral axis formation(K)(0.9988692)
1257	GJA8	1q21.1	2	0	9	0	0	2	20	0.5402	0	0.0361842105263158	Gap junction trafficking and regulation(R)(0.9994574)
1258	MYLK3	16q11.2	0	0	2	1	50	2	625	0.5402	0	0.174342105263158	Calcium signaling pathway(K)(0.9975442)-Focal adhesion(K)(0.9992338)-Gastric acid secretion(K)(0.9988334)-Inflammation mediated by chemokine and cytokine signaling pathway(P)(0.9989396)-Regulation of actin cytoskeleton(K)(0.9988566)-Vascular smooth muscle contraction(K)(0.9975808)
1259	PCYT1A	3q29	0	0	25	0	4	2	1136	0.5402	0	0.0953947368421053	Glycerophospholipid metabolism(K)(0.9985266)-Metabolic pathways(K)(0.9992814)
1260	GAB2	11q14.1	4	6	21	0	4	2	536	0.5402	0	0.115131578947368	Chronic myeloid leukemia(K)(0.9980402)-EGF receptor signaling pathway(P)(0.9983886)-EGFR1(C)(0.9973772)-Fc epsilon RI signaling pathway(K)(0.9967714)-Fc gamma R-mediated phagocytosis(K)(0.9975186)-Fc-epsilon receptor I signaling in mast cells(N)(0.9967994)-IL2-mediated signaling events(N)(0.99675)-IL6-mediated signaling events(N)(0.995692)-TCR signaling in naive CD4+ T cells(N)(0.9961312)-p75(NTR…
1261	SLC30A6	2p22.3	0	0	5	0	3	2	49	0.5402	0	0.0263157894736842	Insulin Synthesis and Secretion(R)(0.9966444)
1262	ADAR	1q21.3	3	0	3	0	0	2	87	0.5402	0	0.0197368421052632	Cytosolic DNA-sensing pathway(K)(0.9982266)-mRNA Processing(R)(0.9985308)
1263	DKK2	4q25	2	0	0	1	73	2	595	0.5402	0	0.25	Glypican pathway(N)(0.9949606)-Presenilin action in Notch and Wnt signaling(N)(0.9976792)-Wnt signaling pathway(K)(0.9979526)-inactivation of gsk3 by akt causes accumulation of b-catenin in alveolar macrophages(B)(0.9944064)-multi-step regulation of transcription by pitx2(B)(0.9962786)-segmentation clock(B)(0.9960074)
1264	POU2F2	19q13.2	1	0	8	1	34	2	537	0.5402	0	0.144736842105263	Glypican pathway(N)(0.996723)-TRAIL signaling pathway(N)(0.9976974)
1265	NEIL3	4q34.3	0	0	1	1	85	2	34	0.5402	0	0.286184210526316	Base excision repair(K)(0.9970732)
1266	RPA2	1p35.3	1	0	0	0	35	2	276	0.5402	0	0.118421052631579	Cell Cycle Checkpoints(R)(0.997399)-DNA Repair(R)(0.9981216)-DNA replication(K)(0.9929608)-G1/S Transition(R)(0.9966212)-Homologous recombination(K)(0.996835)-Mismatch repair(K)(0.9964316)-Nucleotide excision repair(K)(0.9919738)-S Phase(R)(0.9729148)-Telomere Maintenance(R)(0.9977672)
1267	DERA	12p12.3	0	1	20	0	13	2	27	0.5402	0	0.111842105263158	Pentose phosphate pathway(K)(0.9987872)
1268	BMP10	2p14	2	0	3	0	5	2	101	0.5402	0	0.0328947368421053	TGF-beta signaling pathway(P)(0.997978)
1269	NKD2	5p15.33	0	0	26	0	3	2	188	0.5402	0	0.0953947368421053	Wnt signaling pathway(K)(0.998178)-inactivation of gsk3 by akt causes accumulation of b-catenin in alveolar macrophages(B)(0.997015)-multi-step regulation of transcription by pitx2(B)(0.9981272)-segmentation clock(B)(0.9979148)-wnt signaling pathway(B)(0.8902454)
1270	CHPT1	12q23.2	0	0	0	0	24	2	1138	0.5402	0	0.0789473684210526	Ether lipid metabolism(K)(0.9222004)-Glycerophospholipid metabolism(K)(0.9982334)-Metabolic pathways(K)(0.9992122)
1271	NR2F1	5q15	1	0	0	1	66	2	65	0.5402	0	0.223684210526316	NR transcription pathway(R)(0.9983074)-mechanism of gene regulation by peroxisome proliferators via ppara(B)(0.9980182)
1272	CA8	8q12.1	0	0	10	0	4	2	23	0.5402	0	0.0460526315789474	Nitrogen metabolism(K)(0.999129)
1273	CYP1A1	15q24.1	1	0	0	1	27	2	186	0.5402	0	0.0953947368421053	Biological oxidations(R)(0.9989486)-Metabolism of xenobiotics by cytochrome P450(K)(0.996101)-Retinol metabolism(K)(0.9981526)-Steroid hormone biosynthesis(K)(0.997344)-Tryptophan metabolism(K)(0.9982078)
1274	YARS	1p35.1	0	1	3	0	17	2	44	0.5402	0	0.0690789473684211	Aminoacyl-tRNA biosynthesis(K)(0.9990822)-tRNA Aminoacylation(R)(0.9926772)
1275	IDH1	2q33.3	0	0	2	1	6	2	1254	0.5402	1	0.0296052631578947	Glutathione metabolism(K)(0.9951326)-Metabolic pathways(K)(0.9986858)-Metabolism of lipids and lipoproteins(R)(0.998031)-Peroxisome(K)(0.994932)
1276	TYROBP	19q13.12	0	1	16	0	11	2	219	0.5402	0	0.0921052631578947	Immunoregulatory interactions between a Lymphoid and a non-Lymphoid cell(R)(0.9982618)-Natural killer cell mediated cytotoxicity(K)(0.9991116)
1277	VIM	10p12.33	1	0	7	0	4	2	526	0.5402	0	0.0394736842105263	Alpha6Beta4Integrin(C)(0.9984444)-Apoptosis(R)(0.9973486)-Muscle contraction(R)(0.996313)-TNF receptor signaling pathway(N)(0.9970318)-TRAIL signaling pathway(N)(0.9982546)
1278	PPARD	6p21.31	1	0	2	1	6	2	719	0.5402	0	0.0328947368421053	Acute myeloid leukemia(K)(0.995306)-PPAR signaling pathway(K)(0.9960628)-Pathways in cancer(K)(0.9978432)-Presenilin action in Notch and Wnt signaling(N)(0.9963418)-Retinoic acid receptors-mediated signaling(N)(0.996441)-Wnt signaling pathway(K)(0.9987702)-Wnt signaling pathway(P)(0.9991704)
1279	GSN	9q33.2	1	0	1	0	32	2	837	0.5402	0	0.108552631578947	Androgen-mediated signaling(N)(0.9838094)-Apoptosis(R)(0.997707)-FAS signaling pathway (CD95)(N)(0.9785984)-FAS signaling pathway(P)(0.995457)-Fc gamma R-mediated phagocytosis(K)(0.9976036)-Integrins in angiogenesis(N)(0.9951256)-Regulation of actin cytoskeleton(K)(0.9980324)-TNF receptor signaling pathway(N)(0.9982656)-TRAIL signaling pathway(N)(0.9963276)-erk and pi-3 kinase are necessary for c…
1280	MYBPC3	11p11.2	2	0	2	0	15	2	117	0.5402	0	0.0625	Hypertrophic cardiomyopathy (HCM)(K)(0.9972)-Muscle contraction(R)(0.9957392)
1281	MARS	12q13.3	2	0	1	0	7	2	68	0.5402	0	0.0328947368421053	Aminoacyl-tRNA biosynthesis(K)(0.9994102)-Selenoamino acid metabolism(K)(0.9978558)
1282	SUV420H2	19q13.42	0	0	3	1	35	2	44	0.5402	0	0.128289473684211	Lysine degradation(K)(0.998474)
1283	MYH13	17p13.1	3	0	0	1	86	2	489	0.5402	0	0.292763157894737	Nicotinic acetylcholine receptor signaling pathway(P)(0.9962766)-Tight junction(K)(0.9974528)-Viral myocarditis(K)(0.9983868)-Wnt signaling pathway(P)(0.998534)
1284	LSM5	7p14.3	0	0	3	0	23	2	180	0.5402	0	0.0855263157894737	RNA degradation(K)(0.996965)-Spliceosome(K)(0.998838)
1285	BCMO1	16q23.2	0	0	0	0	102	2	1130	0.5402	0	0.335526315789474	Metabolic pathways(K)(0.9990164)-Retinol metabolism(K)(0.9994624)
1286	EXTL2	1p21.2	0	0	1	0	11	2	26	0.5402	0	0.0394736842105263	Glycosaminoglycan biosynthesis - heparan sulfate(K)(0.9986736)
1287	IRAK4	12q12	1	1	5	0	7	2	529	0.5402	0	0.0460526315789474	Apoptosis(K)(0.9983048)-Chagas disease(K)(0.9985244)-IL1-mediated signaling events(N)(0.9983606)-Leishmaniasis(K)(0.9967058)-Neurotrophin signaling pathway(K)(0.9985298)-Toll-like receptor signaling pathway(K)(0.9982756)-lectin induced complement pathway(B)(0.9799188)
1288	ABCA4	1p22.1	4	0	0	0	10	2	44	0.5402	0	0.0460526315789474	ABC transporters(K)(0.998911)
1289	SNRPD1	18q11.2	0	0	3	1	23	2	502	0.5402	0	0.0888157894736842	Formation and Maturation of mRNA Transcript(R)(0.9995074)-Influenza Life Cycle(R)(0.9976592)-Metabolism of non-coding RNA(R)(0.9975636)-Spliceosome(K)(0.9974328)-Systemic lupus erythematosus(K)(0.99772)
1290	ALG8	11q14.1	2	5	18	0	4	2	1123	0.5402	0	0.0953947368421053	Metabolic pathways(K)(0.9981036)-N-Glycan biosynthesis(K)(0.9975254)
1291	COX4I2	20q11.21	0	0	15	0	1	2	1336	0.5402	0	0.0526315789473684	Alzheimer's disease(K)(0.9986376)-Cardiac muscle contraction(K)(0.9985954)-Huntington's disease(K)(0.9977652)-Metabolic pathways(K)(0.999005)-Oxidative phosphorylation(K)(0.973812)-Parkinson's disease(K)(0.9972386)
1292	MYBPC2	19q13.33	2	0	1	1	42	2	31	0.5402	0	0.151315789473684	Muscle contraction(R)(0.998879)
1293	NR3C2	4q31.23	0	0	2	2	55	2	71	0.5402	0	0.194078947368421	Aldosterone-regulated sodium reabsorption(K)(0.9971694)-NR transcription pathway(R)(0.9988468)
1294	MYO1F	19p13.2	1	0	11	1	25	2	46	0.5402	0	0.125	Nicotinic acetylcholine receptor signaling pathway(P)(0.9991428)
1295	DOK2	8p21.3	0	0	0	0	108	2	585	0.5402	0	0.355263157894737	Angiopoietin receptor Tie2-mediated signaling(N)(0.995538)-Cell surface interactions at the vascular wall(R)(0.998511)-EGFR1(C)(0.9990556)-IFN-gamma pathway(N)(0.9986108)-IL2-mediated signaling events(N)(0.9982444)
1296	SST	3q27.3	0	0	17	1	2	2	278	0.5402	0	0.0657894736842105	Class A/1 (Rhodopsin-like receptors)(R)(0.9988592)-Gastric acid secretion(K)(0.9983976)-Receptor-ligand complexes bind G proteins(R)(0.9908092)
1297	SEC24C	10q22.2	0	0	1	0	8	2	198	0.5402	0	0.0296052631578947	Membrane Trafficking(R)(0.9973566)-Protein processing in endoplasmic reticulum(K)(0.9980978)
1298	CHRNA7	15q13.3	1	0	0	1	45	2	436	0.5402	0	0.154605263157895	Alzheimer disease-amyloid secretase pathway(P)(0.997568)-Calcium signaling pathway(K)(0.9971206)-Neuroactive ligand-receptor interaction(K)(0.9995)
1299	HMGN1	21q22.2	0	0	0	0	23	2	30	0.5402	0	0.0756578947368421	p38 mapk signaling pathway(B)(0.9994224)
1300	NTN4	12q22	1	0	0	0	21	2	308	0.5402	0	0.0723684210526316	Axon guidance(K)(0.998331)-Integrin signalling pathway(P)(0.9990414)
1301	MED25	19q13.33	1	0	2	1	22	2	33	0.5402	0	0.0855263157894737	Generic Transcription Pathway(R)(0.9983128)
1302	NFYC	1p34.2	0	1	13	0	6	2	202	0.5402	0	0.0657894736842105	Antigen processing and presentation(K)(0.996693)-TGFBR(C)(0.9986246)
1303	DSCAM	21q22.2	6	0	0	0	30	2	75	0.5402	0	0.115131578947368	FOXA transcription factor networks(N)(0.995237)
1304	AZI1	17q25.3	1	0	8	0	6	2	83	0.5402	0	0.0460526315789474	G2/M Transition(R)(0.997996)
1305	SETDB2	13q14.3	1	0	0	0	69	2	44	0.5402	0	0.230263157894737	Lysine degradation(K)(0.9986458)
1306	SLC9A1	1p36.11	0	0	0	0	33	2	1117	0.5402	0	0.108552631578947	BMP receptor signaling(N)(0.9961892)-Cardiac muscle contraction(K)(0.9960522)-Endothelins(N)(0.9925084)-Gastric acid secretion(K)(0.9946664)-Glypican pathway(N)(0.9927654)-IFN-gamma pathway(N)(0.9955884)-IL1-mediated signaling events(N)(0.991153)-Pancreatic secretion(K)(0.997633)-Plasma membrane estrogen receptor signaling(N)(0.9987478)-Regulation of actin cytoskeleton(K)(0.9989042)-Salivary secr…
1307	AMY1A	1p21.1	0	0	5	0	22	2	1208	0.5402	0	0.0888157894736842	Metabolic pathways(K)(0.998969)-Salivary secretion(K)(0.9982176)-Starch and sucrose metabolism(K)(0.9978132)
1308	STS	23p22.31	0	0	1	2	104	2	56	0.5402	0	0.351973684210526	Steroid hormone biosynthesis(K)(0.9990886)
1309	SPRED2	2p14	1	0	3	0	3	2	189	0.5402	0	0.0230263157894737	Jak-STAT signaling pathway(K)(0.9981496)-Signaling events mediated by Stem cell factor receptor (c-Kit)(N)(0.9991132)
1310	NDUFA3	19q13.42	0	0	3	1	20	2	1332	0.5402	0	0.0789473684210526	Alzheimer's disease(K)(0.9986166)-Glucose Regulation of Insulin Secretion(R)(0.998082)-Huntington's disease(K)(0.9980104)-Metabolic pathways(K)(0.998636)-Oxidative phosphorylation(K)(0.9978106)-Parkinson's disease(K)(0.995236)
1311	ERO1L	14q22.1	0	0	0	0	18	2	249	0.5402	0	0.0592105263157895	Insulin Synthesis and Secretion(R)(0.9972756)-Protein processing in endoplasmic reticulum(K)(0.9978382)-Vibrio cholerae infection(K)(0.9957398)
1312	WRN	8p12	2	0	1	0	88	2	67	0.5402	1	0.299342105263158	Regulation of Telomerase(N)(0.9992122)
1313	RRN3	16p13.11	1	1	3	1	17	2	136	0.5402	0	0.0756578947368421	Transcription(R)(0.9992814)
1314	ADORA3	1p13.2	2	0	1	0	9	2	402	0.5402	0	0.0394736842105263	Heterotrimeric G-protein signaling pathway-Gi alpha and Gs alpha mediated pathway(P)(0.998111)-Heterotrimeric G-protein signaling pathway-Gq alpha and Go alpha mediated pathway(P)(0.9947158)-Neuroactive ligand-receptor interaction(K)(0.9983342)
1315	CD36	7q21.11	0	0	2	0	7	2	536	0.5402	0	0.0296052631578947	Adipocytokine signaling pathway(K)(0.9986726)-ECM-receptor interaction(K)(0.995089)-Formation of Platelet plug(R)(0.9991834)-Hematopoietic cell lineage(K)(0.9987476)-Malaria(K)(0.9968596)-PPAR signaling pathway(K)(0.9963642)-Phagosome(K)(0.9973026)
1316	UBQLN3	11p15.4	3	0	0	0	46	2	167	0.5402	0	0.161184210526316	Protein processing in endoplasmic reticulum(K)(0.9983918)
1317	PNLIPRP1	10q25.3	1	0	0	0	17	2	1195	0.5402	0	0.0592105263157895	Metabolic pathways(K)(0.9978414)-Pancreatic secretion(K)(0.9986914)
1318	ICAM3	19p13.2	1	0	17	0	18	2	278	0.5402	0	0.118421052631579	Cell adhesion molecules (CAMs)(K)(0.9981806)-Immunoregulatory interactions between a Lymphoid and a non-Lymphoid cell(R)(0.997927)-Integrin cell surface interactions(R)(0.998809)
1319	DISP1	1q41	0	0	3	0	11	2	63	0.5402	0	0.0460526315789474	Signaling events mediated by the Hedgehog family(N)(0.9995406)
1320	TUBB3	16q24.3	2	0	2	0	75	2	557	0.5402	0	0.259868421052632	Gap junction(K)(0.998079)-Huntington disease(P)(0.9989228)-Metabolism of proteins(R)(0.9977764)-Pathogenic Escherichia coli infection(K)(0.9980326)-Phagosome(K)(0.99744)
1321	UBE2Q2	15q24.2	2	0	1	1	29	2	138	0.5402	0	0.108552631578947	Ubiquitin mediated proteolysis(K)(0.9995966)
1322	KCNJ15	21q22.13	2	0	1	0	22	2	74	0.5402	0	0.0789473684210526	Gastric acid secretion(K)(0.998331)
1323	GNE	9p13.3	0	0	1	0	17	2	1130	0.5402	0	0.0592105263157895	Amino sugar and nucleotide sugar metabolism(K)(0.9963214)-Metabolic pathways(K)(0.9980892)
1324	EXOSC9	4q27	0	0	0	0	70	2	59	0.5402	0	0.230263157894737	RNA degradation(K)(0.9988722)
1325	PHKB	16q12.1	0	0	0	1	55	2	491	0.5402	0	0.184210526315789	Calcium signaling pathway(K)(0.9980216)-Heterotrimeric G-protein signaling pathway-Gi alpha and Gs alpha mediated pathway(P)(0.9988524)-Insulin signaling pathway(K)(0.9983314)-Metabolism of carbohydrates(R)(0.9995798)
1326	LPO	17q22	1	0	1	0	27	2	89	0.5402	0	0.0953947368421053	Salivary secretion(K)(0.9990544)
1327	SIPA1	11q13.1	0	0	3	0	3	2	117	0.5402	0	0.0197368421052632	Leukocyte transendothelial migration(K)(0.9984088)
1328	AP3B1	5q14.1	0	0	1	1	90	2	121	0.5402	0	0.302631578947368	Lysosome(K)(0.997899)
1329	RTN4	2p16.1	2	0	3	0	5	2	268	0.5402	0	0.0328947368421053	Signalling by NGF(R)(0.9987572)-p75(NTR)-mediated signaling(N)(0.9970024)
1330	BACE2	21q22.3	2	0	0	0	26	2	313	0.5402	0	0.0888157894736842	Alzheimer disease-amyloid secretase pathway(P)(0.9960334)-Alzheimer disease-presenilin pathway(P)(0.9978764)-Alzheimer's disease(K)(0.9991414)
1331	ERCC6L	23q13.1	3	0	3	1	80	2	96	0.5402	0	0.282894736842105	M Phase(R)(0.9989942)
1332	HIF3A	19q13.32	0	0	5	1	46	2	80	0.5402	0	0.171052631578947	Hypoxic and oxygen homeostasis regulation of HIF-1-alpha(N)(0.9984744)
1333	ARHGEF12	11q23.3	0	0	4	0	22	2	512	0.5402	1	0.0855263157894737	Axon guidance(K)(0.9994272)-Regulation of actin cytoskeleton(K)(0.9992592)-Signaling by Rho GTPases(R)(0.9982408)-Vascular smooth muscle contraction(K)(0.999277)
1334	TAF1A	1q41	0	0	3	0	11	2	136	0.5402	0	0.0460526315789474	Transcription(R)(0.9993678)
1335	CITED1	23q13.1	0	0	3	1	80	2	642	0.5402	0	0.276315789473684	Glypican pathway(N)(0.9973834)-IFN-gamma pathway(N)(0.998062)-TGF-beta signaling pathway(P)(0.9986756)-TGFBR(C)(0.9983156)
1336	OR4K2	14q11.2	2	0	9	0	22	2	413	0.5402	0	0.108552631578947	Olfactory transduction(K)(0.9988146)
1337	IL20RA	6q23.3	1	0	0	1	58	2	363	0.5402	0	0.194078947368421	Cytokine-cytokine receptor interaction(K)(0.999277)-Interleukin signaling pathway(P)(0.9994964)-Jak-STAT signaling pathway(K)(0.998925)
1338	PIN1	19p13.2	0	0	15	0	25	2	154	0.5402	0	0.131578947368421	RIG-I-like receptor signaling pathway(K)(0.9982004)-Wnt(C)(0.9991062)
1339	EIF3G	19p13.2	0	0	16	0	20	2	201	0.5402	0	0.118421052631579	Metabolism of proteins(R)(0.9971104)
1340	HIST1H4L	6p22.1	1	0	6	1	9	2	139	0.5402	0	0.0559210526315789	Systemic lupus erythematosus(K)(0.9990632)
1341	NCR2	6p21.1	1	0	4	1	8	2	137	0.5402	0	0.0460526315789474	Natural killer cell mediated cytotoxicity(K)(0.9977064)
1342	CELSR2	1p13.3	3	0	0	0	8	2	299	0.5402	0	0.0361842105263158	Wnt signaling pathway(P)(0.9982166)
1343	MMP16	8q21.3	2	0	8	0	9	2	120	0.5402	0	0.0625	Alzheimer disease-presenilin pathway(P)(0.9985124)
1344	CENPI	23q22.1	0	0	0	0	82	2	96	0.5402	0	0.269736842105263	M Phase(R)(0.9992732)
1345	UNC5D	8p12	1	0	4	0	70	2	129	0.5402	0	0.243421052631579	Axon guidance(K)(0.998388)
1346	TIAM2	6q25.2	1	0	0	2	71	2	469	0.5402	0	0.243421052631579	Chemokine signaling pathway(K)(0.9990596)-Regulation of actin cytoskeleton(K)(0.9991316)-Signaling by Rho GTPases(R)(0.9958724)
1347	PDE2A	11q13.4	2	0	6	0	5	2	161	0.5402	0	0.0427631578947368	Purine metabolism(K)(0.9991134)
1348	IPO5	13q32.2	1	0	0	0	41	2	187	0.5402	0	0.138157894736842	Influenza Life Cycle(R)(0.9982638)
1349	OR5R1	11q11	2	0	0	0	9	2	389	0.5402	0	0.0361842105263158	Olfactory transduction(K)(0.9978712)
1350	HIST1H3B	6p22.1	2	0	5	1	8	2	139	0.5402	0	0.0526315789473684	Systemic lupus erythematosus(K)(0.998452)
1351	SMARCA5	4q31.21	0	0	1	1	52	2	299	0.5402	0	0.177631578947368	Wnt signaling pathway(P)(0.999247)
1352	OR52N4	11p15.4	1	0	0	0	46	2	389	0.5402	0	0.154605263157895	Olfactory transduction(K)(0.999186)
1353	ATP1A3	19q13.2	1	0	8	1	34	1	287	0.6893	0	0.144736842105263	Aldosterone-regulated sodium reabsorption(K)(0.9982206)-Cardiac muscle contraction(K)(0.9979728)-Gastric acid secretion(K)(0.997397)-Pancreatic secretion(K)(0.9991174)-Proximal tubule bicarbonate reclamation(K)(0.99685)-Salivary secretion(K)(0.9995338)
1354	AVPR2	23q28	0	0	3	0	59	1	800	0.6893	0	0.203947368421053	Class A/1 (Rhodopsin-like receptors)(R)(0.9989922)-Neuroactive ligand-receptor interaction(K)(0.99877)-Plasma membrane estrogen receptor signaling(N)(0.9979862)-Proteogylcan syndecan-mediated signaling events(N)(0.9989714)-Receptor-ligand complexes bind G proteins(R)(0.9934394)-Vasopressin-regulated water reabsorption(K)(0.9977436)
1355	ATR	3q23	2	0	7	0	3	1	309	0.6893	0	0.0361842105263158	BARD1 signaling events(N)(0.9974588)-Cell Cycle Checkpoints(R)(0.9988044)-Cell cycle(K)(0.9980238)-atm signaling pathway(B)(0.956192)-p53 pathway feedback loops 2(P)(0.9714124)-p53 pathway(P)(0.9966976)-p53 signaling pathway(K)(0.9967658)
1356	SYT2	1q32.1	1	0	3	0	2	1	24	0.6893	0	0.0197368421052632	Botulinum neurotoxicity(R)(0.9983594)
1357	TFAP2A	6p24.3	0	0	9	1	10	1	464	0.6893	0	0.0657894736842105	TNF receptor signaling pathway(N)(0.997217)-TRAIL signaling pathway(N)(0.9988512)-Wnt(C)(0.9986158)
1358	CD274	9p24.1	0	0	1	0	45	1	135	0.6893	1	0.151315789473684	Cell adhesion molecules (CAMs)(K)(0.998783)
1359	IRF7	11p15.5	0	0	1	0	27	1	656	0.6893	0	0.0921052631578947	Cytosolic DNA-sensing pathway(K)(0.9984048)-Glypican pathway(N)(0.9279976)-IFN-gamma pathway(N)(0.9954352)-RIG-I-like receptor signaling pathway(K)(0.9958608)-Toll-like receptor signaling pathway(K)(0.999539)-the information processing pathway at the ifn beta enhancer(B)(0.9542836)
1360	FMN2	1q43	2	0	9	0	10	1	25	0.6893	0	0.0690789473684211	Dorso-ventral axis formation(K)(0.9983494)
1361	PTPN11	12q24.13	1	0	0	0	20	1	1485	0.6893	1	0.0690789473684211	Adipocytokine signaling pathway(K)(0.997918)-Angiogenesis(P)(0.996878)-Angiopoietin receptor Tie2-mediated signaling(N)(0.9121636)-Cell surface interactions at the vascular wall(R)(0.9975504)-Ceramide signaling pathway(N)(0.8380968)-Chronic myeloid leukemia(K)(0.985623)-EGFR1(C)(0.9979236)-Epithelial cell signaling in Helicobacter pylori infection(K)(0.9976906)-FGF signaling pathway(P)(0.9939412)…
1362	HADH	4q25	0	0	0	1	69	1	1162	0.6893	0	0.230263157894737	Butanoate metabolism(K)(0.995522)-Fatty acid metabolism(K)(0.9974202)-Lysine degradation(K)(0.9977386)-Metabolic pathways(K)(0.9986666)-Tryptophan metabolism(K)(0.9975682)
1363	PIGM	1q23.2	0	0	4	0	1	1	1304	0.6893	0	0.0164473684210526	Metabolic pathways(K)(0.9985976)-Metabolism of proteins(R)(0.9987944)
1364	TBX21	17q21.32	0	0	1	1	52	1	801	0.6893	0	0.177631578947368	BMP receptor signaling(N)(0.997736)-Endothelins(N)(0.9959282)-Glypican pathway(N)(0.997357)-IFN-gamma pathway(N)(0.999272)-IL1-mediated signaling events(N)(0.9967922)-IL12-mediated signaling events(N)(0.9968616)-Plasma membrane estrogen receptor signaling(N)(0.9984762)-TNF receptor signaling pathway(N)(0.998072)-TRAIL signaling pathway(N)(0.9961878)
1365	CYP2C18	10q23.33	2	0	0	1	31	1	1243	0.6893	0	0.111842105263158	Arachidonic acid metabolism(K)(0.956855)-Biological oxidations(R)(0.9620164)-FOXA transcription factor networks(N)(0.9866326)-Metabolic pathways(K)(0.9987096)-Metabolism of xenobiotics by cytochrome P450(K)(0.9939596)-Retinol metabolism(K)(0.8334602)
1366	AADAT	4q33	0	0	2	1	69	1	1152	0.6893	0	0.236842105263158	Lysine degradation(K)(0.9990606)-Metabolic pathways(K)(0.9991706)-Tryptophan metabolism(K)(0.9970824)
1367	FGF2	4q27	1	0	0	0	68	1	1119	0.6893	0	0.226973684210526	Angiogenesis(P)(0.9949136)-Angiopoietin receptor Tie2-mediated signaling(N)(0.9952856)-FGF signaling pathway(P)(0.9965608)-Integrins in angiogenesis(N)(0.9974186)-MAPK signaling pathway(K)(0.9990882)-Pathways in cancer(K)(0.9989568)-Proteogylcan syndecan-mediated signaling events(N)(0.9990788)-Regulation of actin cytoskeleton(K)(0.9966574)
1368	AIRE	21q22.3	0	0	1	0	26	1	172	0.6893	0	0.0888157894736842	Primary immunodeficiency(K)(0.9985776)-Ubiquitin mediated proteolysis(K)(0.9993312)
1369	NUDT5	10p14	1	0	5	0	8	1	161	0.6893	0	0.0460526315789474	Purine metabolism(K)(0.99822)
1370	AK3	9p24.1	2	0	1	0	42	1	99	0.6893	0	0.148026315789474	Pyrimidine metabolism(K)(0.998001)
1371	POLR2B	4q12	2	0	2	1	23	1	1635	0.6893	0	0.0921052631578947	DNA Repair(R)(0.9972302)-Formation and Maturation of mRNA Transcript(R)(0.9981086)-HIV Life Cycle(R)(0.9903542)-Huntington's disease(K)(0.997379)-Influenza Life Cycle(R)(0.9988068)-Metabolic pathways(K)(0.9980572)-Purine metabolism(K)(0.9984582)-Pyrimidine metabolism(K)(0.9873552)-Regulatory RNA pathways(R)(0.9939466)-Transcription(R)(0.9969588)-mRNA Processing(R)(0.9857012)
1372	SPHK1	17q25.1	0	0	3	0	16	1	1775	0.6893	0	0.0625	Angiogenesis(P)(0.9965172)-Calcium signaling pathway(K)(0.9970422)-Fc gamma R-mediated phagocytosis(K)(0.997143)-Fc-epsilon receptor I signaling in mast cells(N)(0.995816)-Metabolic pathways(K)(0.9980146)-Metabolism of proteins(R)(0.9990328)-Nectin adhesion pathway(N)(0.9986248)-Sphingolipid metabolism(K)(0.9966632)-Sphingosine 1-phosphate (S1P) pathway(N)(0.9667834)-VEGF signaling pathway(K)(0.9…
1373	HSD3B2	1p12	1	0	1	0	3	1	1132	0.6893	0	0.0164473684210526	Metabolic pathways(K)(0.9988998)
1374	FPR1	19q13.33	1	0	2	1	45	1	364	0.6893	0	0.161184210526316	Neuroactive ligand-receptor interaction(K)(0.9980946)-activation of csk by camp-dependent protein kinase inhibits signaling through the t cell receptor(B)(0.9928514)-chrebp regulation by carbohydrates and camp(B)(0.996596)-fmlp induced chemokine gene expression in hmc-1 cells(B)(0.99813)-ion channels and their functional role in vascular endothelium(B)(0.9979558)-ß-arrestins in gpcr desensitizati…
1375	STAT1	2q32.2	1	1	6	1	2	1	1477	0.6893	0	0.0361842105263158	Angiogenesis(P)(0.9282398)-Chemokine signaling pathway(K)(0.9955976)-EGFR1(C)(0.997597)-IFN-gamma pathway(N)(0.9976114)-IL12-mediated signaling events(N)(0.990303)-IL2 signaling events mediated by PI3K(N)(0.8045276)-Inflammation mediated by chemokine and cytokine signaling pathway(P)(0.996243)-Jak-STAT signaling pathway(K)(0.9760742)-KitReceptor(C)(0.929181)-Leishmaniasis(K)(0.9950858)-Nectin adh…
1376	TOP2B	3p24.2	1	0	0	0	13	1	16	0.6893	0	0.0460526315789474	control of gene expression by vitamin d receptor(B)(0.9986518)
1377	SNAI1	20q13.13	1	0	12	1	3	1	90	0.6893	0	0.0559210526315789	Adherens junction(K)(0.999411)-downregulated of mta-3 in er-negative breast tumors(B)(0.9969522)
1378	UROD	1p34.1	0	0	4	0	7	1	47	0.6893	0	0.0361842105263158	Porphyrin and chlorophyll metabolism(K)(0.9988696)
1379	CRYZ	1p31.1	0	0	0	0	13	1	149	0.6893	0	0.0427631578947368	Huntington disease(P)(0.997294)
1380	CAMK2B	7p13	1	0	3	0	14	1	1546	0.6893	0	0.0592105263157895	BMP receptor signaling(N)(0.9976716)-Calcium signaling pathway(K)(0.998799)-ErbB signaling pathway(K)(0.9989372)-Gastric acid secretion(K)(0.9924874)-Glypican pathway(N)(0.9984904)-GnRH signaling pathway(K)(0.9948828)-IFN-gamma pathway(N)(0.9970176)-Long-term potentiation(K)(0.9960128)-Melanogenesis(K)(0.9951152)-Neurotrophin signaling pathway(K)(0.9986594)-Olfactory transduction(K)(0.998863)-Ooc…
1381	AIFM1	23q25	2	0	0	1	91	1	497	0.6893	0	0.309210526315789	Apoptosis signaling pathway(P)(0.9979134)-Apoptosis(K)(0.9976116)-Sphingosine 1-phosphate (S1P) pathway(N)(0.999093)-TNF receptor signaling pathway(N)(0.9979992)-TRAIL signaling pathway(N)(0.9838096)
1382	RHO	3q21.3	0	0	2	0	2	1	50	0.6893	0	0.0131578947368421	Heterotrimeric G-protein signaling pathway-rod outer segment phototransduction(P)(0.830658)
1383	IL5	5q31.1	0	0	1	1	29	1	1126	0.6893	0	0.101973684210526	Asthma(K)(0.9667648)-Autoimmune thyroid disease(K)(0.996486)-BMP receptor signaling(N)(0.9977114)-Cytokine-cytokine receptor interaction(K)(0.9989348)-Endothelins(N)(0.994439)-Glypican pathway(N)(0.9972922)-Hematopoietic cell lineage(K)(0.997708)-IFN-gamma pathway(N)(0.997744)-IL1-mediated signaling events(N)(0.9828742)-Intestinal immune network for IgA production(K)(0.9860594)-Jak-STAT signaling…
1384	TAF7L	23q22.1	0	0	0	0	79	1	36	0.6893	0	0.259868421052632	Basal transcription factors(K)(0.9988678)
1385	ANAPC2	9q34.3	1	0	1	0	22	1	481	0.6893	0	0.0789473684210526	Cell Cycle Checkpoints(R)(0.9981592)-Cell cycle(K)(0.9984494)-Oocyte meiosis(K)(0.996784)-Progesterone-mediated oocyte maturation(K)(0.9917434)-TGFBR(C)(0.9991748)-Ubiquitin mediated proteolysis(K)(0.998428)
1386	ARNTL	11p15.2	0	0	1	1	35	1	30	0.6893	0	0.121710526315789	Circadian rhythm - mammal(K)(0.9964972)-Circadian rhythm pathway(N)(0.9970012)
1387	CHST6	16q23.1	0	0	1	0	104	1	15	0.6893	0	0.345394736842105	Glycosaminoglycan biosynthesis - keratan sulfate(K)(0.998861)
1388	GLB1	3p22.3	0	0	0	0	11	1	1222	0.6893	0	0.0361842105263158	Lysosome(K)(0.9984198)-Metabolic pathways(K)(0.9991734)-Other glycan degradation(K)(0.9973268)
1389	FTCD	21q22.3	0	0	1	0	23	1	46	0.6893	0	0.0789473684210526	Histidine metabolism(K)(0.9980372)-One carbon pool by folate(K)(0.9972538)
1390	CENPK	5q12.3	0	0	0	1	73	1	96	0.6893	0	0.243421052631579	M Phase(R)(0.9970404)
1391	GLUL	1q25.3	0	0	3	0	1	1	1139	0.6893	0	0.0131578947368421	Metabolic pathways(K)(0.9983198)
1392	POMT1	9q34.13	0	0	0	0	33	1	3	0.6893	0	0.108552631578947	O-Mannosyl glycan biosynthesis(K)(0.9956858)
