# Supplementary material for: DriverNet: uncovering the impact of somatic driver mutations on transcriptional networks in cancer
Source: Genome Biol. 2012 Dec 22;13(12):R124. doi: 10.1186/gb-2012-13-12-r124 (PMC4056374; doi:10.1186/gb-2012-13-12-r124)
Supplement: Additional file 23 — Ranked list of candidate driver genes for the TN dataset when copy number amplifications and hemizygous deletions were included in addition to the mutations, high-level amplifications, and homozygous deletions. rank: rank of the gene according to DriverNet, gene: gene symbol, gband: gene chromosome location and gene band, SNV.Indel: number of cases with SNV or indel in that specific gene, HLAMP: number of cases with copy number high-level amplifications, AMP: number of cases with copy number amplifications, HOMD: number of cases with copy number homozygous deletions, HETD: number of cases with copy number hemizygous deletions, covered events: the number of events (edges) connected to the gene on the left of the bipartite graph, node degree: the number of genes connected to the gene of interest in the influence graph, p.value: P value corrected for the multiple test using the Benjamini-Hochberg approach, CGC.status: Cancer Gene Census (CGC) membership status (1 = found in CGC, 0 = not in CGC), percentage.event: percentage of cases with genomic aberrations in the gene of interest, p.way: top pathways associated with outlying genes (posterior probability > 0.8); numbers in parentheses show the posterior probability. [file gb-2012-13-12-r124-S23.TXT]

rank	gene	gband	SNV.Indel	HLAMP	AMP	HOMD	HETD	covered_events	node_degree	p.value	CGC.status	percentage.event	as.character(p.way)
1	TP53	17p13.1	35	0	0	1	33	3632	1976	0	1	0.818181818181818	Amyotrophic lateral sclerosis (ALS)(K)(0.9956158)-Apoptosis(K)(0.9898764)-BARD1 signaling events(N)(0.9936592)-BMP receptor signaling(N)(0.9921944)-Cell Cycle Checkpoints(R)(0.9947236)-Cell cycle(K)(0.9945336)-Glypican pathway(N)(0.992422)-Huntington disease(P)(0.9970084)-Huntington's disease(K)(0.999277)-Hypoxic and oxygen homeostasis regulation of HIF-1-alpha(N)(0.9981064)-IFN-gamma pathway(N)(…
2	PLCB2	15q15.1	0	0	0	2	34	2090	2547	0	0	0.545454545454545	Alpha-synuclein signaling(N)(0.9896498)-Alzheimer's disease(K)(0.99806)-Amoebiasis(K)(0.9972832)-Calcium signaling pathway(K)(0.9987206)-Chagas disease(K)(0.9950024)-Chemokine signaling pathway(K)(0.997299)-Endothelin signaling pathway(P)(0.9839806)-Endothelins(N)(0.9778854)-Gap junction(K)(0.996785)-Gastric acid secretion(K)(0.994127)-GnRH signaling pathway(K)(0.9913878)-Heterotrimeric G-protein…
3	PIK3R1	5q13.1	2	0	0	4	30	1146	2377	0	1	0.53030303030303	Aldosterone-regulated sodium reabsorption(K)(0.9949016)-Alpha6Beta4Integrin(C)(0.9926966)-Amoebiasis(K)(0.9925826)-Androgen-mediated signaling(N)(0.9468722)-Angiopoietin receptor Tie2-mediated signaling(N)(0.9422026)-Apoptosis(K)(0.9916958)-B cell receptor signaling pathway(K)(0.9858266)-Cell surface interactions at the vascular wall(R)(0.9979302)-Chemokine signaling pathway(K)(0.9969596)-EGFR1(C…
4	POLR2A	17p13.1	0	0	0	1	32	762	1654	0	0	0.5	DNA Repair(R)(0.9964962)-Formation and Maturation of mRNA Transcript(R)(0.9971676)-HIV Life Cycle(R)(0.996909)-Huntington's disease(K)(0.9983684)-Influenza Life Cycle(R)(0.994073)-Metabolic pathways(K)(0.9984712)-Purine metabolism(K)(0.9987724)-Pyrimidine metabolism(K)(0.9937084)-Regulatory RNA pathways(R)(0.9725588)-Transcription(R)(0.998079)-mRNA Processing(R)(0.9961566)-repression of pain sens…
5	PRKX	23p22.33	0	0	0	8	31	637	1639	0	0	0.590909090909091	Amoebiasis(K)(0.9977336)-Apoptosis(K)(0.9983796)-Calcium signaling pathway(K)(0.9982922)-Chemokine signaling pathway(K)(0.9993828)-Gap junction(K)(0.9967028)-Gastric acid secretion(K)(0.995768)-GnRH signaling pathway(K)(0.9924932)-Hedgehog signaling pathway(K)(0.9958646)-Insulin signaling pathway(K)(0.99602)-Long-term potentiation(K)(0.98217)-MAPK signaling pathway(K)(0.9983028)-Melanogenesis(K)(…
6	AKT1	14q32.33	0	0	0	0	31	443	2455	0	1	0.46969696969697	Adipocytokine signaling pathway(K)(0.993396)-Alpha6Beta4Integrin(C)(0.9912188)-Androgen-mediated signaling(N)(0.9556552)-AndrogenReceptor(C)(0.9945254)-Angiogenesis(P)(0.9381702)-Angiopoietin receptor Tie2-mediated signaling(N)(0.9250712)-Apoptosis signaling pathway(P)(0.94511)-Apoptosis(K)(0.9826658)-Apoptosis(R)(0.9985142)-B cell receptor signaling pathway(K)(0.9818958)-Chemokine signaling path…
7	HSPA2	14q23.3	0	0	0	0	31	414	827	2e-04	0	0.46969696969697	Antigen processing and presentation(K)(0.9959188)-Endocytosis(K)(0.999136)-MAPK signaling pathway(K)(0.9987884)-Parkinson disease(P)(0.9986462)-Protein processing in endoplasmic reticulum(K)(0.9984466)-Spliceosome(K)(0.9967946)
8	CTSG	14q12	1	0	0	0	25	332	633	0.0073	0	0.393939393939394	Amoebiasis(K)(0.995105)-Lysosome(K)(0.9981634)-Neuroactive ligand-receptor interaction(K)(0.9987736)-Renin-angiotensin system(K)(0.9947884)-Systemic lupus erythematosus(K)(0.9983308)
9	NOS2	17q11.1	0	0	0	0	32	322	2370	0.0102	0	0.484848484848485	Amoebiasis(K)(0.9975286)-BMP receptor signaling(N)(0.991726)-Calcium signaling pathway(K)(0.9979644)-Chagas disease(K)(0.9953374)-Glypican pathway(N)(0.9932074)-Hypoxic and oxygen homeostasis regulation of HIF-1-alpha(N)(0.9988758)-IL1-mediated signaling events(N)(0.9882894)-IL12-mediated signaling events(N)(0.9973682)-IL23-mediated signaling events(N)(0.9944054)-Leishmaniasis(K)(0.9926148)-Metab…
10	HRAS	11p15.5	0	0	0	1	26	252	2199	0.0726	1	0.409090909090909	Axon guidance(K)(0.9987876)-B cell receptor signaling pathway(K)(0.988743)-Cell surface interactions at the vascular wall(R)(0.9981404)-Chemokine signaling pathway(K)(0.9980676)-EGF receptor signaling pathway(P)(0.9601434)-EGFR1(C)(0.9965904)-Endocytosis(K)(0.9992614)-Endothelins(N)(0.9879434)-ErbB signaling pathway(K)(0.9910504)-Fc epsilon RI signaling pathway(K)(0.8362976)-Focal adhesion(K)(0.9…
11	CCNH	5q14.3	0	0	0	3	32	248	668	0.0729	0	0.53030303030303	AndrogenReceptor(C)(0.996765)-Cell cycle(K)(0.9963822)-DNA Repair(R)(0.998807)-Formation and Maturation of mRNA Transcript(R)(0.9995284)-G1/S Transition(R)(0.9960458)-G2/M Transition(R)(0.9990514)-HIV Life Cycle(R)(0.994447)-Nucleotide excision repair(K)(0.9902902)-Retinoic acid receptors-mediated signaling(N)(0.9972264)-Transcription(R)(0.9988498)-il-2 receptor beta chain in t cell activation(B)…
12	PIGH	14q24.1	0	0	0	0	36	207	1304	0.1549	0	0.545454545454545	Glycosylphosphatidylinositol(GPI)-anchor biosynthesis(K)(0.9709594)-Metabolic pathways(K)(0.9991724)-Metabolism of proteins(R)(0.9987956)
13	RHOA	3p21.31	0	0	1	0	30	189	2226	0.1943	0	0.46969696969697	Adherens junction(K)(0.9845936)-Alpha6Beta4Integrin(C)(0.9824802)-Angiogenesis(P)(0.974371)-Axon guidance(K)(0.9988502)-Chemokine signaling pathway(K)(0.9972938)-EPO signaling pathway(N)(0.9429886)-Endocytosis(K)(0.9974072)-Focal adhesion(K)(0.9858074)-Glypican pathway(N)(0.9982026)-Heterotrimeric G-protein signaling pathway-Gq alpha and Go alpha mediated pathway(P)(0.993245)-IL2-mediated signali…
14	VAMP2	17p13.1	0	0	0	1	36	181	817	0.2058	0	0.560606060606061	5HT2 type receptor mediated signaling pathway(P)(0.9944396)-Glucose Regulation of Insulin Secretion(R)(0.9984792)-Insulin Synthesis and Secretion(R)(0.9984238)-Membrane Trafficking(R)(0.9954482)-Plasma membrane estrogen receptor signaling(N)(0.9969276)-Proteogylcan syndecan-mediated signaling events(N)(0.9983598)-SNARE interactions in vesicular transport(K)(0.9950964)-Salivary secretion(K)(0.9987…
15	ECHS1	10q26.3	0	0	0	0	29	153	1281	0.292	0	0.439393939393939	Fatty acid metabolism(K)(0.9282242)-Lysine degradation(K)(0.9983962)-Metabolic pathways(K)(0.998791)-Metabolism of amino acids(R)(0.9985874)-Metabolism of lipids and lipoproteins(R)(0.9988708)-Tryptophan metabolism(K)(0.997685)
16	CCL5	17q12	0	0	0	0	36	142	914	0.3165	0	0.545454545454545	Chagas disease(K)(0.995864)-Chemokine signaling pathway(K)(0.999074)-Class A/1 (Rhodopsin-like receptors)(R)(0.998959)-Cytokine-cytokine receptor interaction(K)(0.9980154)-Cytosolic DNA-sensing pathway(K)(0.9962452)-Epithelial cell signaling in Helicobacter pylori infection(K)(0.9959386)-NOD-like receptor signaling pathway(K)(0.997546)-Prion diseases(K)(0.9925908)-Proteogylcan syndecan-mediated s…
17	CREBBP	16p13.3	1	0	0	0	28	134	2270	0.3165	1	0.439393939393939	Adherens junction(K)(0.9948088)-Androgen-mediated signaling(N)(0.9467898)-AndrogenReceptor(C)(0.9953274)-BMP receptor signaling(N)(0.9587074)-Cell cycle(K)(0.9948952)-Endothelins(N)(0.9839464)-FOXA transcription factor networks(N)(0.9638806)-FOXM1 transcription factor network(N)(0.9777324)-FoxO family signaling(N)(0.980227)-Generic Transcription Pathway(R)(0.9910254)-Glypican pathway(N)(0.923908)…
18	OR10P1	12q13.2	0	0	0	0	24	134	413	0.3165	0	0.363636363636364	Olfactory Signaling Pathway(R)(0.9986482)-Olfactory transduction(K)(0.9968704)
19	CRK	17p13.3	0	0	0	1	37	126	1575	0.332	0	0.575757575757576	Angiogenesis(P)(0.98655)-Angiopoietin receptor Tie2-mediated signaling(N)(0.985158)-Bacterial invasion of epithelial cells(K)(0.8605026)-Chemokine signaling pathway(K)(0.9991036)-EGFR1(C)(0.9976872)-Endothelins(N)(0.9925812)-EphrinB-EPHB pathway(N)(0.9503746)-ErbB signaling pathway(K)(0.9910348)-Fc gamma R-mediated phagocytosis(K)(0.9948382)-Focal adhesion(K)(0.9961208)-Formation of Platelet plug…
20	ACOX3	4p16.1	0	0	0	1	31	115	1269	0.3631	0	0.484848484848485	Biosynthesis of unsaturated fatty acids(K)(0.997091)-Metabolic pathways(K)(0.998932)-Metabolism of lipids and lipoproteins(R)(0.9992958)-PPAR signaling pathway(K)(0.9977016)-Peroxisome(K)(0.9976164)
21	MAP3K1	5q11.2	0	0	0	6	30	111	1308	0.3643	0	0.545454545454545	BMP receptor signaling(N)(0.9968336)-Endothelins(N)(0.9914156)-FAS signaling pathway (CD95)(N)(0.8768448)-Fc-epsilon receptor I signaling in mast cells(N)(0.9929398)-Glypican pathway(N)(0.9989854)-GnRH signaling pathway(K)(0.9957756)-IFN-gamma pathway(N)(0.9769382)-IL1-mediated signaling events(N)(0.9903218)-Integrins in angiogenesis(N)(0.9969194)-MAPK signaling pathway(K)(0.9979204)-Neurotrophin…
22	NR3C1	5q31.3	3	0	0	1	27	103	1056	0.3864	0	0.454545454545455	Androgen-mediated signaling(N)(0.985853)-AndrogenReceptor(C)(0.997611)-FOXA transcription factor networks(N)(0.9837094)-Glypican pathway(N)(0.9949276)-IFN-gamma pathway(N)(0.998029)-NR transcription pathway(R)(0.9985002)-Neuroactive ligand-receptor interaction(K)(0.9984936)-Signaling events mediated by HDAC Class I(N)(0.9984248)-corticosteroids and cardioprotection(B)(0.991962)-nfkb activation by…
23	CD40LG	23q26.3	0	0	1	5	19	95	1409	0.4112	0	0.378787878787879	Asthma(K)(0.9881766)-B cell receptor signaling pathway(K)(0.8340694)-BMP receptor signaling(N)(0.996015)-Cell adhesion molecules (CAMs)(K)(0.998131)-Cytokine-cytokine receptor interaction(K)(0.9983618)-Endothelins(N)(0.9833206)-Glypican pathway(N)(0.9948494)-Graft-versus-host disease(K)(0.9942732)-IFN-gamma pathway(N)(0.996044)-IL1-mediated signaling events(N)(0.9884944)-Malaria(K)(0.997862)-Plas…
24	HSPA8	11q24.1	1	0	0	0	25	85	1264	0.417	0	0.393939393939394	Antigen processing and presentation(K)(0.9933448)-Endocytosis(K)(0.9989624)-Glypican pathway(N)(0.997252)-IFN-gamma pathway(N)(0.9961314)-MAPK signaling pathway(K)(0.9981542)-Membrane Trafficking(R)(0.9908838)-Parkinson disease(P)(0.9957608)-Protein processing in endoplasmic reticulum(K)(0.99665)-Spliceosome(K)(0.9978162)-TGFBR(C)(0.9978676)
25	TTC37	5q15	1	0	0	3	35	83	59	0.417	0	0.575757575757576	RNA degradation(K)(0.9975824)
26	POLR2L	11p15.5	0	0	0	1	28	81	1755	0.417	0	0.439393939393939	DNA Repair(R)(0.9985146)-Formation and Maturation of mRNA Transcript(R)(0.9979254)-HIV Life Cycle(R)(0.9001742)-Huntington's disease(K)(0.9979162)-Influenza Life Cycle(R)(0.9954268)-Metabolic pathways(K)(0.998152)-Purine metabolism(K)(0.997022)-Pyrimidine metabolism(K)(0.9947952)-Regulatory RNA pathways(R)(0.989402)-TNF alpha/NF-kB(C)(0.9985958)-Transcription(R)(0.9975302)-mRNA Processing(R)(0.99…
27	ARRB2	17p13.2	0	0	0	1	33	81	2176	0.417	0	0.515151515151515	Chemokine signaling pathway(K)(0.9988084)-Endocytosis(K)(0.998939)-Glypican pathway(N)(0.991043)-Heterotrimeric G-protein signaling pathway-Gi alpha and Gs alpha mediated pathway(P)(0.9979818)-IFN-gamma pathway(N)(0.9979622)-IL1-mediated signaling events(N)(0.9892626)-IL12-mediated signaling events(N)(0.9953048)-IL2-mediated signaling events(N)(0.9371254)-IL23-mediated signaling events(N)(0.97192…
28	PAFAH1B1	17p13.3	0	0	0	1	39	77	1328	0.4251	0	0.606060606060606	Ether lipid metabolism(K)(0.9771624)-G2/M Transition(R)(0.998475)-Lissencephaly gene (LIS1) in neuronal migration and development(N)(0.995857)-M Phase(R)(0.9980992)-Metabolic pathways(K)(0.9988468)-Reelin signaling pathway(N)(0.9969064)
29	MYH8	17p13.1	1	0	0	1	35	73	513	0.4346	0	0.560606060606061	Muscle contraction(R)(0.997629)-Nicotinic acetylcholine receptor signaling pathway(P)(0.9974346)-Tight junction(K)(0.9992874)-Viral myocarditis(K)(0.9987342)-Wnt signaling pathway(P)(0.9983796)
30	TUBB4Q	4q35.2	0	0	0	4	29	68	557	0.4382	0	0.5	Gap junction(K)(0.9978268)-Huntington disease(P)(0.9978298)-Metabolism of proteins(R)(0.9977134)-Pathogenic Escherichia coli infection(K)(0.9976344)-Phagosome(K)(0.993459)
31	EPHX2	8p21.1	0	0	0	2	39	66	1176	0.4382	0	0.621212121212121	Arachidonic acid metabolism(K)(0.9982312)-Metabolic pathways(K)(0.9991558)-Peroxisome(K)(0.9970316)
32	PCSK1	5q15	0	0	0	4	34	61	207	0.4382	0	0.575757575757576	Alzheimer disease-amyloid secretase pathway(P)(0.9984604)-Alzheimer disease-presenilin pathway(P)(0.9974126)-Insulin Synthesis and Secretion(R)(0.9976858)
33	ATP6V0A1	17q21.31	0	0	0	0	34	59	1416	0.4382	0	0.515151515151515	Collecting duct acid secretion(K)(0.9949268)-Epithelial cell signaling in Helicobacter pylori infection(K)(0.9984804)-Lysosome(K)(0.999538)-Metabolic pathways(K)(0.997708)-Oxidative phosphorylation(K)(0.9974872)-Phagosome(K)(0.998154)-Vibrio cholerae infection(K)(0.9980852)
34	HARS2	NA	0	0	0	2	31	58	44	0.4382	0	0.5	Aminoacyl-tRNA biosynthesis(K)(0.9989964)-tRNA Aminoacylation(R)(0.9953866)
35	PIK3CA	3q26.32	7	0	1	0	1	57	2397	0.4382	1	0.136363636363636	Aldosterone-regulated sodium reabsorption(K)(0.9928152)-Alpha6Beta4Integrin(C)(0.8684062)-Amoebiasis(K)(0.9983806)-Angiopoietin receptor Tie2-mediated signaling(N)(0.8604796)-Cell surface interactions at the vascular wall(R)(0.993529)-Chemokine signaling pathway(K)(0.8168548)-EGFR1(C)(0.9954374)-ErbB signaling pathway(K)(0.9772282)-FGF signaling pathway(P)(0.867071)-Fc gamma R-mediated phagocytos…
36	ABCC8	11p15.1	0	0	0	1	22	55	292	0.4382	0	0.348484848484849	ABC transporters(K)(0.9984008)-FOXA transcription factor networks(N)(0.9880144)-Glucose Regulation of Insulin Secretion(R)(0.9989592)-Type II diabetes mellitus(K)(0.9985916)
37	ALDH3A2	17p11.2	0	0	1	1	37	54	1184	0.4382	0	0.590909090909091	Fatty acid metabolism(K)(0.9970718)-Histidine metabolism(K)(0.9954446)-Lysine degradation(K)(0.9988904)-Metabolic pathways(K)(0.9974186)-Pyruvate metabolism(K)(0.9974618)
38	UBE2G1	17p13.2	0	0	0	1	36	54	408	0.4382	0	0.560606060606061	Parkinson's disease(K)(0.9986496)-Protein processing in endoplasmic reticulum(K)(0.998163)-Ubiquitin mediated proteolysis(K)(0.9988412)
39	HTR2C	23q23	0	0	0	6	21	50	650	0.4557	0	0.409090909090909	Calcium signaling pathway(K)(0.998396)-Class A/1 (Rhodopsin-like receptors)(R)(0.997617)-Gap junction(K)(0.9970588)-Heterotrimeric G-protein signaling pathway-Gi alpha and Gs alpha mediated pathway(P)(0.9965586)-Neuroactive ligand-receptor interaction(K)(0.999482)-Receptor-ligand complexes bind G proteins(R)(0.9915822)-activation of csk by camp-dependent protein kinase inhibits signaling through …
40	ABR	17p13.3	0	0	0	1	40	49	125	0.4557	0	0.621212121212121	Signaling by Rho GTPases(R)(0.9995854)
41	CALM1	14q32.11	0	0	0	0	30	47	2001	0.4588	0	0.454545454545455	Alzheimer's disease(K)(0.9963554)-BMP receptor signaling(N)(0.9927784)-Calcium signaling pathway(K)(0.9978046)-Further platelet releasate(R)(0.9904464)-Gastric acid secretion(K)(0.9959692)-Glypican pathway(N)(0.9965852)-GnRH signaling pathway(K)(0.97984)-IFN-gamma pathway(N)(0.9977728)-IL1-mediated signaling events(N)(0.983742)-IL2-mediated signaling events(N)(0.984892)-Insulin signaling pathway(…
42	RAD50	5q31.1	0	0	0	2	33	46	187	0.4588	0	0.53030303030303	BARD1 signaling events(N)(0.997916)-DNA Repair(R)(0.9975218)-Homologous recombination(K)(0.9943584)-Non-homologous end-joining(K)(0.9688492)-Regulation of Telomerase(N)(0.998156)-role of brca1 brca2 and atr in cancer susceptibility(B)(0.9962404)
43	MAOA	23p11.3	0	0	0	6	26	44	1213	0.4662	0	0.484848484848485	Biological oxidations(R)(0.9973836)-Drug metabolism - cytochrome P450(K)(0.9969962)-Glycine, serine and threonine metabolism(K)(0.9939942)-Histidine metabolism(K)(0.994684)-Metabolic pathways(K)(0.9989534)-Synaptic Transmission(R)(0.9973)
44	SNRPD3	22q11.23	0	0	1	0	17	43	502	0.4662	0	0.272727272727273	Formation and Maturation of mRNA Transcript(R)(0.9982384)-Influenza Life Cycle(R)(0.9989408)-Metabolism of non-coding RNA(R)(0.9939808)-Spliceosome(K)(0.9974046)-Systemic lupus erythematosus(K)(0.9977378)
45	CSF2RA	23p22.33	0	0	0	9	35	41	644	0.4771	0	0.666666666666667	Cytokine-cytokine receptor interaction(K)(0.9988372)-Hematopoietic cell lineage(K)(0.9986264)-Jak-STAT signaling pathway(K)(0.995512)-Pathways in cancer(K)(0.9996572)
46	TRPV1	17p13.3	0	0	0	1	37	37	444	0.4771	0	0.575757575757576	Neuroactive ligand-receptor interaction(K)(0.998399)-p75(NTR)-mediated signaling(N)(0.9990254)
47	TAF1	23q13.1	2	0	0	6	25	37	330	0.4771	0	0.5	Basal transcription factors(K)(0.9942426)-Formation and Maturation of mRNA Transcript(R)(0.9986988)-HIV Life Cycle(R)(0.9991272)-Regulation of retinoblastoma protein(N)(0.9973748)-Transcription(R)(0.9985638)-hypoxia and p53 in the cardiovascular system(B)(0.9910954)
48	CASP3	4q35.1	0	0	0	3	27	36	1908	0.4771	0	0.454545454545455	Alpha6Beta4Integrin(C)(0.9898448)-Alzheimer's disease(K)(0.9967972)-Amoebiasis(K)(0.9968458)-Amyotrophic lateral sclerosis (ALS)(K)(0.9944056)-Apoptosis signaling pathway(P)(0.9884604)-Apoptosis(K)(0.9740932)-Apoptosis(R)(0.9963682)-BMP receptor signaling(N)(0.9905312)-Endothelins(N)(0.9898054)-Epithelial cell signaling in Helicobacter pylori infection(K)(0.9977954)-FAS signaling pathway (CD95)(N…
49	HEXB	5q13.3	0	0	0	4	32	35	1228	0.4771	0	0.545454545454545	Amino sugar and nucleotide sugar metabolism(K)(0.998559)-Lysosome(K)(0.9982446)-Metabolic pathways(K)(0.9986906)-Other glycan degradation(K)(0.9964898)
50	RPA1	17p13.3	0	0	0	1	37	35	298	0.4771	0	0.575757575757576	Cell Cycle Checkpoints(R)(0.9976156)-DNA Repair(R)(0.9991616)-DNA replication(K)(0.9916296)-G1/S Transition(R)(0.910708)-Homologous recombination(K)(0.9988062)-Mismatch repair(K)(0.9932132)-Nucleotide excision repair(K)(0.995871)-S Phase(R)(0.9965606)-Telomere Maintenance(R)(0.9983312)-atm signaling pathway(B)(0.989122)-hypoxia and p53 in the cardiovascular system(B)(0.9972104)
51	PLA2G4E	15q15.1	0	0	0	1	41	35	1647	0.4771	0	0.636363636363636	Arachidonic acid metabolism(K)(0.9947168)-Ether lipid metabolism(K)(0.9758574)-Fc epsilon RI signaling pathway(K)(0.9866418)-Fc gamma R-mediated phagocytosis(K)(0.9973276)-Glycerophospholipid metabolism(K)(0.997695)-GnRH signaling pathway(K)(0.9976158)-Long-term depression(K)(0.997859)-MAPK signaling pathway(K)(0.9964036)-Metabolic pathways(K)(0.9992894)-Pancreatic secretion(K)(0.9985114)-VEGF si…
52	OR4F17	19p13.3	0	0	1	2	32	35	413	0.4771	0	0.53030303030303	Olfactory Signaling Pathway(R)(0.9979394)-Olfactory transduction(K)(0.9990008)
53	RANBP2	2q13	1	0	0	0	11	33	608	0.4855	0	0.181818181818182	HIV Life Cycle(R)(0.9971822)-Host Interactions of HIV factors(R)(0.9993212)-Influenza Life Cycle(R)(0.9981286)-M Phase(R)(0.9982452)-Metabolism of carbohydrates(R)(0.9975528)-Metabolism of non-coding RNA(R)(0.9954264)-Signaling events mediated by HDAC Class I(N)(0.9986296)-Transport of Mature Transcript to Cytoplasm(R)(0.9919754)
54	PVRL1	11q23.3	0	0	0	1	27	33	383	0.4855	0	0.424242424242424	Adherens junction(K)(0.9961868)-Alzheimer disease-presenilin pathway(P)(0.9983812)-Cell adhesion molecules (CAMs)(K)(0.9989246)-Nectin adhesion pathway(N)(0.9985452)
55	NOTCH1	9q34.3	1	0	0	0	22	30	376	0.5193	1	0.348484848484849	Alzheimer disease-presenilin pathway(P)(0.998789)-Angiogenesis(P)(0.9970192)-Dorso-ventral axis formation(K)(0.9966506)-Generic Transcription Pathway(R)(0.9852746)-NOTCH(C)(0.997735)-Notch signaling pathway(K)(0.9975238)-Presenilin action in Notch and Wnt signaling(N)(0.9836768)-Prion diseases(K)(0.9946188)-Regulation of beta-cell development(R)(0.9974304)
56	UGT1A8	2q37.1	3	0	0	0	14	29	1192	0.5231	0	0.257575757575758	Metabolic pathways(K)(0.9991284)-Metabolism of xenobiotics by cytochrome P450(K)(0.9983346)-Porphyrin and chlorophyll metabolism(K)(0.998099)-Retinol metabolism(K)(0.9975192)-Starch and sucrose metabolism(K)(0.9961498)-Steroid hormone biosynthesis(K)(0.9859574)
57	GP1BA	17p13.2	0	0	0	1	35	28	300	0.5231	0	0.545454545454545	ECM-receptor interaction(K)(0.998233)-Formation of Fibrin Clot (Clotting Cascade)(R)(0.995174)-Formation of Platelet plug(R)(0.9991026)-Hematopoietic cell lineage(K)(0.9989272)-amb2 Integrin signaling(N)(0.9935478)
58	INS	11p15.5	0	0	0	1	30	27	1454	0.5231	0	0.46969696969697	Aldosterone-regulated sodium reabsorption(K)(0.9952422)-Endothelins(N)(0.99025)-FOXA transcription factor networks(N)(0.964231)-Glucose Regulation of Insulin Secretion(R)(0.997612)-Glypican pathway(N)(0.9930236)-IFN-gamma pathway(N)(0.9963326)-Insulin Synthesis and Secretion(R)(0.998453)-Insulin signaling pathway(K)(0.996719)-Oocyte meiosis(K)(0.997612)-PI3 kinase pathway(P)(0.9843048)-Progestero…
59	BTRC	10q24.32	0	0	0	0	23	27	975	0.5231	0	0.348484848484849	Circadian rhythm - mammal(K)(0.9941502)-Hedgehog signaling pathway(K)(0.9953252)-Host Interactions of HIV factors(R)(0.9983352)-Oocyte meiosis(K)(0.9975234)-Shigellosis(K)(0.997391)-TGFBR(C)(0.9977838)-TNF alpha/NF-kB(C)(0.9981624)-Ubiquitin mediated proteolysis(K)(0.99853)-Wnt signaling pathway(K)(0.9914096)-Wnt signaling pathway(P)(0.9974504)-Wnt(C)(0.996782)-inactivation of gsk3 by akt causes …
60	PLD1	3q26.31	1	0	2	0	1	26	2094	0.5231	0	0.0606060606060606	Alpha-synuclein signaling(N)(0.8334654)-Calcineurin-regulated NFAT-dependent transcription in lymphocytes(N)(0.9067672)-EGFR1(C)(0.805338)-Endocytosis(K)(0.9928762)-Glycerophospholipid metabolism(K)(0.890862)-Metabolic pathways(K)(0.9930698)-Pathways in cancer(K)(0.9916874)-Proteogylcan syndecan-mediated signaling events(N)(0.9930394)
61	NRAS	1p13.2	2	0	0	0	14	25	1923	0.5231	1	0.242424242424242	Angiogenesis(P)(0.989682)-Axon guidance(K)(0.9992758)-Cell surface interactions at the vascular wall(R)(0.9976398)-Chemokine signaling pathway(K)(0.9945972)-EGFR1(C)(0.9949588)-EphrinB-EPHB pathway(N)(0.9280638)-ErbB signaling pathway(K)(0.8864218)-FGF signaling pathway(P)(0.9859808)-Gap junction(K)(0.9974886)-Glypican pathway(N)(0.9970116)-IL2-mediated signaling events(N)(0.8559032)-Insulin sign…
62	PRPF8	17p13.3	0	0	0	1	37	25	232	0.5231	0	0.575757575757576	Formation and Maturation of mRNA Transcript(R)(0.9955564)-Spliceosome(K)(0.9992572)
63	BMPR1B	4q22.3	0	0	0	0	20	24	816	0.5231	0	0.303030303030303	BMP receptor signaling(N)(0.9983524)-Cytokine-cytokine receptor interaction(K)(0.998171)-Signaling by BMP(R)(0.9938468)-TGF-beta signaling pathway(K)(0.9970592)-TGF-beta signaling pathway(P)(0.9978644)-Wnt signaling pathway(P)(0.9983584)
64	HS3ST3A1	17p12	0	0	0	1	36	24	26	0.5231	0	0.560606060606061	Glycosaminoglycan biosynthesis - heparan sulfate(K)(0.9992282)
65	CDH1	16q22.1	2	0	1	1	21	23	1411	0.5231	1	0.363636363636364	Adherens junction(K)(0.9945522)-Alzheimer disease-presenilin pathway(P)(0.9972194)-Apoptosis(R)(0.9980798)-Bacterial invasion of epithelial cells(K)(0.99154)-Cell adhesion molecules (CAMs)(K)(0.998126)-Integrin cell surface interactions(R)(0.9949506)-Melanoma(K)(0.9729288)-Nectin adhesion pathway(N)(0.8261624)-Pathogenic Escherichia coli infection(K)(0.9933928)-Pathways in cancer(K)(0.999133)-Pla…
66	SNAP23	15q15.1	0	0	0	2	38	22	106	0.5231	0	0.606060606060606	5HT2 type receptor mediated signaling pathway(P)(0.997043)-Membrane Trafficking(R)(0.9987414)-PNAT(P)(0.9955178)-SNARE interactions in vesicular transport(K)(0.9980826)
67	RPL26	17p13.1	0	0	0	1	39	22	313	0.5231	0	0.606060606060606	Influenza Life Cycle(R)(0.9975034)-Metabolism of proteins(R)(0.998884)-Ribosome(K)(0.9974146)
68	ALDH7A1	5q23.2	0	0	0	1	34	21	1188	0.5231	0	0.53030303030303	Fatty acid metabolism(K)(0.9981222)-Glycine, serine and threonine metabolism(K)(0.9948834)-Histidine metabolism(K)(0.991784)-Lysine degradation(K)(0.9985676)-Metabolic pathways(K)(0.9989058)-Pyruvate metabolism(K)(0.9974554)-Tryptophan metabolism(K)(0.994952)
69	CHUK	10q24.2	0	0	0	0	22	21	1719	0.5231	0	0.333333333333333	Adipocytokine signaling pathway(K)(0.9984206)-Apoptosis signaling pathway(P)(0.9761786)-Apoptosis(K)(0.9918108)-B cell receptor signaling pathway(K)(0.9910928)-Chagas disease(K)(0.9854816)-Chemokine signaling pathway(K)(0.997031)-Cytosolic DNA-sensing pathway(K)(0.99781)-Epithelial cell signaling in Helicobacter pylori infection(K)(0.9987534)-FAS signaling pathway (CD95)(N)(0.9722622)-Fc-epsilon …
70	ABCD1	23q28	0	0	1	1	24	21	216	0.5231	0	0.393939393939394	ABC transporters(K)(0.9969866)-Metabolism of lipids and lipoproteins(R)(0.9987624)-Peroxisome(K)(0.9977084)-Transmembrane transport of small molecules(R)(0.9941186)
71	TGFB3	14q24.3	0	0	0	0	32	21	1395	0.5231	0	0.484848484848485	Amoebiasis(K)(0.9975812)-Cell cycle(K)(0.9987658)-Chagas disease(K)(0.9968204)-Cytokine-cytokine receptor interaction(K)(0.999446)-Dilated cardiomyopathy(K)(0.9909716)-Endocytosis(K)(0.9990898)-Formation of Platelet plug(R)(0.998281)-Hypertrophic cardiomyopathy (HCM)(K)(0.997018)-Leishmaniasis(K)(0.9938812)-MAPK signaling pathway(K)(0.9990592)-Malaria(K)(0.9969426)-Pathways in cancer(K)(0.9979396…
72	RRM1	11p15.4	1	0	0	2	28	21	1222	0.5231	0	0.46969696969697	Glutathione metabolism(K)(0.997132)-Metablism of nucleotides(R)(0.8888138)-Metabolic pathways(K)(0.999093)-Purine metabolism(K)(0.9988206)-Pyrimidine metabolism(K)(0.9962696)
73	NCOR1	17p11.2	1	0	0	1	35	20	772	0.5231	0	0.560606060606061	Glypican pathway(N)(0.9990146)-Huntington disease(P)(0.9987932)-IFN-gamma pathway(N)(0.9975634)-NOTCH(C)(0.9989296)-NR transcription pathway(R)(0.9969088)-Signaling events mediated by HDAC Class I(N)(0.9987294)-mechanism of gene regulation by peroxisome proliferators via ppara(B)(0.996736)
74	ELK1	23p11.23	0	0	1	6	23	20	1404	0.5231	0	0.454545454545455	Angiopoietin receptor Tie2-mediated signaling(N)(0.9912278)-EGFR1(C)(0.9969954)-Endometrial cancer(K)(0.9831184)-ErbB signaling pathway(K)(0.9978318)-Focal adhesion(K)(0.998207)-Glypican pathway(N)(0.9949674)-GnRH signaling pathway(K)(0.9862372)-ID(C)(0.994254)-Insulin signaling pathway(K)(0.9962736)-Leishmaniasis(K)(0.9867688)-MAPK signaling pathway(K)(0.9989338)-Oxidative stress response(P)(0.9…
75	CSNK1E	22q13.1	0	0	0	0	16	19	569	0.5231	0	0.242424242424242	Circadian rhythm - mammal(K)(0.9938228)-Circadian rhythm pathway(N)(0.9943282)-FoxO family signaling(N)(0.9971688)-G2/M Transition(R)(0.997563)-Hedgehog signaling pathway(K)(0.9689776)-Signaling events mediated by the Hedgehog family(N)(0.993099)-Wnt signaling pathway(K)(0.9975224)-Wnt signaling pathway(P)(0.9986754)-Wnt(C)(0.9961046)
76	TAF9	5q13.2	1	0	0	3	29	19	254	0.5231	0	0.5	Basal transcription factors(K)(0.9969322)-Formation and Maturation of mRNA Transcript(R)(0.9982042)-HIV Life Cycle(R)(0.9979792)-Transcription(R)(0.9981426)
77	DRD2	11q23.2	0	0	0	0	25	19	554	0.5231	0	0.378787878787879	Class A/1 (Rhodopsin-like receptors)(R)(0.9982446)-Gap junction(K)(0.9986216)-Heterotrimeric G-protein signaling pathway-Gi alpha and Gs alpha mediated pathway(P)(0.9987922)-Heterotrimeric G-protein signaling pathway-Gq alpha and Go alpha mediated pathway(P)(0.9955534)-Neuroactive ligand-receptor interaction(K)(0.9976422)-Receptor-ligand complexes bind G proteins(R)(0.9959502)-regulation of ck1/c…
78	NEDD4	15q21.3	0	0	0	2	33	19	385	0.5231	0	0.53030303030303	Endocytosis(K)(0.99858)-Signaling events mediated by VEGFR1 and VEGFR2(N)(0.9968604)-Ubiquitin mediated proteolysis(K)(0.9995484)
79	NUP98	11p15.4	0	0	0	3	29	19	512	0.5231	1	0.484848484848485	HIV Life Cycle(R)(0.9934294)-Host Interactions of HIV factors(R)(0.999104)-Influenza Life Cycle(R)(0.9967302)-M Phase(R)(0.9969506)-Metabolism of carbohydrates(R)(0.9988142)-Metabolism of non-coding RNA(R)(0.9942532)-Transport of Mature Transcript to Cytoplasm(R)(0.9946464)
80	OR1A1	17p13.3	0	0	0	1	36	19	413	0.5231	0	0.560606060606061	Olfactory Signaling Pathway(R)(0.9965252)-Olfactory transduction(K)(0.999168)
81	CACNA2D3	3p21.1	0	0	0	0	33	18	435	0.533	0	0.5	Arrhythmogenic right ventricular cardiomyopathy (ARVC)(K)(0.997629)-Cardiac muscle contraction(K)(0.998344)-Dilated cardiomyopathy(K)(0.9984106)-Hypertrophic cardiomyopathy (HCM)(K)(0.9936146)-MAPK signaling pathway(K)(0.9987196)-Synaptic Transmission(R)(0.9970256)
82	ITK	5q33.3	1	0	0	1	31	18	830	0.533	1	0.5	Chemokine signaling pathway(K)(0.9987896)-Fc-epsilon receptor I signaling in mast cells(N)(0.9964916)-Glypican pathway(N)(0.9992376)-Leukocyte transendothelial migration(K)(0.9990792)-T cell receptor signaling pathway(K)(0.9959856)-TCR signaling in naive CD4+ T cells(N)(0.9944692)-TCR signaling(R)(0.9951526)-TRAIL signaling pathway(N)(0.997663)
83	C5	9q33.2	0	0	0	0	19	16	505	0.5515	0	0.287878787878788	Class A/1 (Rhodopsin-like receptors)(R)(0.9992752)-Complement and coagulation cascades(K)(0.9976214)-Innate Immunity Signaling(R)(0.9967934)-Prion diseases(K)(0.9975788)-Receptor-ligand complexes bind G proteins(R)(0.9957832)-Systemic lupus erythematosus(K)(0.9985244)
84	MAPK3	16p11.2	0	0	0	0	12	16	2795	0.5515	0	0.181818181818182	Adherens junction(K)(0.9982394)-Aldosterone-regulated sodium reabsorption(K)(0.9930218)-Alzheimer disease-amyloid secretase pathway(P)(0.9804864)-Alzheimer's disease(K)(0.997828)-Axon guidance(K)(0.9976594)-BMP receptor signaling(N)(0.9664436)-Chemokine signaling pathway(K)(0.996425)-Dorso-ventral axis formation(K)(0.991366)-EGFR1(C)(0.9915408)-ErbB signaling pathway(K)(0.8693218)-Fc gamma R-medi…
85	CCNB1	5q13.2	0	0	0	3	31	16	524	0.5515	0	0.515151515151515	Cell Cycle Checkpoints(R)(0.9978654)-Cell cycle(K)(0.9979002)-FOXM1 transcription factor network(N)(0.9974562)-FoxO family signaling(N)(0.9984374)-G1/S Transition(R)(0.9963642)-G2/M Transition(R)(0.9993268)-Hedgehog(C)(0.9901038)-Oocyte meiosis(K)(0.9986834)-Progesterone-mediated oocyte maturation(K)(0.9989778)-akap95 role in mitosis and chromosome dynamics(B)(0.992754)-estrogen responsive protei…
86	MTFMT	15q22.31	0	0	0	1	27	16	58	0.5515	0	0.424242424242424	Aminoacyl-tRNA biosynthesis(K)(0.997939)-One carbon pool by folate(K)(0.9984824)
87	PKM2	15q23	0	0	0	0	23	16	1384	0.5515	0	0.348484848484849	Glucose Regulation of Insulin Secretion(R)(0.9988066)-Hypoxic and oxygen homeostasis regulation of HIF-1-alpha(N)(0.9972076)-Metabolic pathways(K)(0.99831)-Metabolism of carbohydrates(R)(0.99834)-Purine metabolism(K)(0.9968528)-Pyruvate metabolism(K)(0.9959782)-Type II diabetes mellitus(K)(0.9980816)
88	CYP8B1	3p22.1	0	0	0	0	32	15	1241	0.5601	0	0.484848484848485	Biological oxidations(R)(0.996947)-Metabolic pathways(K)(0.9995264)-Metabolism of lipids and lipoproteins(R)(0.9981532)-PPAR signaling pathway(K)(0.9977858)-Primary bile acid biosynthesis(K)(0.9185872)
89	DIS3	13q22.1	0	0	0	2	29	15	59	0.5601	0	0.46969696969697	RNA degradation(K)(0.998933)
90	NDE1	16p13.11	1	1	0	1	21	15	171	0.5601	0	0.363636363636364	G2/M Transition(R)(0.9986096)-M Phase(R)(0.9974302)
91	DNM1	9q34.11	1	0	0	0	22	14	692	0.5786	0	0.348484848484849	Bacterial invasion of epithelial cells(K)(0.9970052)-EGFR1(C)(0.9985574)-Endocytosis(K)(0.9996326)-EphrinB-EPHB pathway(N)(0.993678)-Fc gamma R-mediated phagocytosis(K)(0.997629)-Gap junction trafficking and regulation(R)(0.9939066)-Signalling by NGF(R)(0.9988866)-Thromboxane A2 receptor signaling(N)(0.9966308)-gamma-aminobutyric acid receptor life cycle pathway(B)(0.9918954)-p75(NTR)-mediated si…
92	SNW1	14q24.3	0	0	0	0	34	14	366	0.5786	0	0.515151515151515	Generic Transcription Pathway(R)(0.9972284)-NOTCH(C)(0.9988004)-Notch signaling pathway(K)(0.997546)-Spliceosome(K)(0.9979946)-TGFBR(C)(0.998679)-control of gene expression by vitamin d receptor(B)(0.9915942)
93	SPCS3	4q34.2	0	0	0	2	28	13	61	0.5925	0	0.454545454545455	Insulin Synthesis and Secretion(R)(0.9974086)-Protein export(K)(0.9985534)-Vasopressin synthesis(P)(0.996051)
94	MAPK8	10q11.22	0	0	0	1	14	13	2330	0.5925	0	0.227272727272727	Adipocytokine signaling pathway(K)(0.9911776)-Alzheimer disease-amyloid secretase pathway(P)(0.9946506)-Angiogenesis(P)(0.9569358)-Angiopoietin receptor Tie2-mediated signaling(N)(0.9362826)-Apoptosis signaling pathway(P)(0.984292)-Apoptosis(R)(0.9967938)-BMP receptor signaling(N)(0.978436)-EGFR1(C)(0.996608)-EphrinB-EPHB pathway(N)(0.9318754)-Epithelial cell signaling in Helicobacter pylori infe…
95	PSAPL1	4p16.1	0	0	0	1	42	13	121	0.5925	0	0.651515151515151	Lysosome(K)(0.9986344)
96	CYP1A2	15q24.1	0	0	0	1	25	12	1176	0.5938	0	0.393939393939394	Drug metabolism - cytochrome P450(K)(0.9974484)-Metabolic pathways(K)(0.9989294)-Metabolism of xenobiotics by cytochrome P450(K)(0.998485)
97	PSMB6	17p13.2	0	0	0	1	33	12	392	0.5938	0	0.515151515151515	Apoptosis(R)(0.9979676)-Cell Cycle Checkpoints(R)(0.9976108)-Host Interactions of HIV factors(R)(0.9973294)-Metabolism of amino acids(R)(0.9978622)-Proteasome(K)(0.99313)-S Phase(R)(0.9980046)-Signaling by Wnt(R)(0.9960384)
98	POLE2	14q22.1	0	0	0	0	26	12	1391	0.5938	0	0.393939393939394	Base excision repair(K)(0.9960338)-DNA Repair(R)(0.9980536)-DNA replication(K)(0.9921092)-G1/S Transition(R)(0.8807902)-Metabolic pathways(K)(0.9988844)-Nucleotide excision repair(K)(0.9937124)-Purine metabolism(K)(0.997298)-Pyrimidine metabolism(K)(0.9907102)-S Phase(R)(0.9977308)-Telomere Maintenance(R)(0.996599)
99	ATP1B2	17p13.1	0	0	0	1	32	12	374	0.5938	0	0.5	Aldosterone-regulated sodium reabsorption(K)(0.9983326)-Cardiac muscle contraction(K)(0.9994312)-Cell surface interactions at the vascular wall(R)(0.9976624)-Gastric acid secretion(K)(0.9980024)-Pancreatic secretion(K)(0.9983182)-Proximal tubule bicarbonate reclamation(K)(0.9980398)-Salivary secretion(K)(0.9965058)
100	RAN	12q24.33	0	0	0	0	22	12	1216	0.5938	0	0.333333333333333	FoxO family signaling(N)(0.992087)-Glypican pathway(N)(0.9022164)-HIV Life Cycle(R)(0.994188)-Host Interactions of HIV factors(R)(0.9977862)-IL1-mediated signaling events(N)(0.9947846)-IL12-mediated signaling events(N)(0.993071)-IL2-mediated signaling events(N)(0.9778788)-IL23-mediated signaling events(N)(0.9860976)-Influenza Life Cycle(R)(0.998104)-LPA receptor mediated events(N)(0.9925776)-Regu…
101	ADRA1D	20p13	0	0	1	1	11	12	662	0.5938	0	0.196969696969697	Calcium signaling pathway(K)(0.998599)-Class A/1 (Rhodopsin-like receptors)(R)(0.9034)-Heterotrimeric G-protein signaling pathway-Gi alpha and Gs alpha mediated pathway(P)(0.9985906)-Neuroactive ligand-receptor interaction(K)(0.9987694)-Salivary secretion(K)(0.9957502)-Vascular smooth muscle contraction(K)(0.9969768)
102	GLUD1	10q23.2	0	0	0	1	16	11	1211	0.6057	0	0.257575757575758	Alanine, aspartate and glutamate metabolism(K)(0.9967696)-Metabolic pathways(K)(0.9990842)-Metabolism of amino acids(R)(0.9980318)-Nitrogen metabolism(K)(0.994954)-Proximal tubule bicarbonate reclamation(K)(0.9972188)
103	CCNB2	15q22.2	0	0	0	2	26	11	499	0.6057	0	0.424242424242424	Cell Cycle Checkpoints(R)(0.9975904)-Cell cycle(K)(0.9964412)-FOXM1 transcription factor network(N)(0.994935)-G2/M Transition(R)(0.9988248)-Oocyte meiosis(K)(0.9988558)-Progesterone-mediated oocyte maturation(K)(0.9932214)-TGFBR(C)(0.998684)-estrogen responsive protein efp controls cell cycle and breast tumors growth(B)(0.9889352)-p53 signaling pathway(K)(0.9972766)
104	OR4K14	14q11.2	0	0	0	0	21	11	413	0.6057	0	0.318181818181818	Olfactory Signaling Pathway(R)(0.998084)-Olfactory transduction(K)(0.9987798)
105	PARK2	6q26	0	0	0	2	23	11	468	0.6057	0	0.378787878787879	Alpha-synuclein signaling(N)(0.9898934)-Parkinson disease(P)(0.9985678)-Parkinson's disease(K)(0.9976696)-Protein processing in endoplasmic reticulum(K)(0.9979892)-Ubiquitin mediated proteolysis(K)(0.9989918)
106	YWHAE	17p13.3	0	0	0	1	37	11	1333	0.6057	0	0.575757575757576	BMP receptor signaling(N)(0.994851)-Cell cycle(K)(0.9987324)-EGF receptor signaling pathway(P)(0.9883822)-Endothelins(N)(0.9800818)-FGF signaling pathway(P)(0.9963544)-FoxO family signaling(N)(0.9896128)-G2/M Transition(R)(0.9986816)-Glypican pathway(N)(0.9970404)-IFN-gamma pathway(N)(0.9944)-IL1-mediated signaling events(N)(0.9908014)-Lissencephaly gene (LIS1) in neuronal migration and developme…
107	F7	13q34	0	0	1	0	26	10	272	0.6228	0	0.409090909090909	Complement and coagulation cascades(K)(0.998466)-Formation of Fibrin Clot (Clotting Cascade)(R)(0.9963018)-Metabolism of proteins(R)(0.9971706)
108	GLA	23q22.1	0	0	0	4	24	10	231	0.6228	0	0.424242424242424	Galactose metabolism(K)(0.9989086)-Glycerolipid metabolism(K)(0.9981012)-Glycosphingolipid biosynthesis - globo series(K)(0.989658)-Lysosome(K)(0.9979928)-Sphingolipid metabolism(K)(0.9987184)
109	CYB5R3	22q13.2	0	0	0	0	20	10	57	0.6228	0	0.303030303030303	Amino sugar and nucleotide sugar metabolism(K)(0.9979806)-Metabolism of vitamins and cofactors(R)(0.9955894)
110	ABCD4	14q24.3	0	0	0	0	32	10	118	0.6228	0	0.484848484848485	ABC transporters(K)(0.9961622)-Peroxisome(K)(0.998426)
111	NDUFA1	23q24	0	0	0	6	24	10	1332	0.6228	0	0.454545454545455	Alzheimer's disease(K)(0.99802)-Glucose Regulation of Insulin Secretion(R)(0.9953124)-Huntington's disease(K)(0.9986352)-Metabolic pathways(K)(0.9979836)-Oxidative phosphorylation(K)(0.9984444)-Parkinson's disease(K)(0.9972086)
112	IKBKG	23q28	0	0	1	2	27	9	1642	0.6307	0	0.454545454545455	Acute myeloid leukemia(K)(0.959538)-Adipocytokine signaling pathway(K)(0.9973184)-Apoptosis(K)(0.9971734)-B cell receptor signaling pathway(K)(0.9844806)-Chagas disease(K)(0.9950474)-Chemokine signaling pathway(K)(0.9984852)-Cytosolic DNA-sensing pathway(K)(0.9964346)-Epithelial cell signaling in Helicobacter pylori infection(K)(0.9979938)-Fc-epsilon receptor I signaling in mast cells(N)(0.980289…
113	ITGA1	5q11.2	0	0	0	4	31	9	720	0.6307	0	0.53030303030303	Arrhythmogenic right ventricular cardiomyopathy (ARVC)(K)(0.995816)-Dilated cardiomyopathy(K)(0.9968702)-ECM-receptor interaction(K)(0.994328)-Focal adhesion(K)(0.9983768)-Hematopoietic cell lineage(K)(0.9994746)-Hypertrophic cardiomyopathy (HCM)(K)(0.9869412)-Inflammation mediated by chemokine and cytokine signaling pathway(P)(0.996127)-Integrin cell surface interactions(R)(0.9982746)-Integrin s…
114	EGFR	7p11.2	1	4	0	0	6	9	1700	0.6307	1	0.166666666666667	Alpha6Beta4Integrin(C)(0.9426644)-Calcium signaling pathway(K)(0.998487)-Cytokine-cytokine receptor interaction(K)(0.9986066)-Dorso-ventral axis formation(K)(0.9766138)-EGF receptor signaling pathway(P)(0.9934708)-EGFR1(C)(0.9947136)-Endocytosis(K)(0.9986468)-Epithelial cell signaling in Helicobacter pylori infection(K)(0.9960022)-Focal adhesion(K)(0.9899816)-Gap junction(K)(0.9953404)-MAPK signa…
115	GZMB	14q12	0	0	0	0	25	9	663	0.6307	0	0.378787878787879	Apoptosis(R)(0.99729)-Autoimmune thyroid disease(K)(0.9934464)-IL12-mediated signaling events(N)(0.9955094)-Natural killer cell mediated cytotoxicity(K)(0.9994572)-TCR signaling in naive CD8+ T cells(N)(0.9963602)-TNF receptor signaling pathway(N)(0.9983078)-TRAIL signaling pathway(N)(0.9911522)-Type I diabetes mellitus(K)(0.9960206)-granzyme a mediated apoptosis pathway(B)(0.9855022)
116	SEPSECS	4p15.2	0	0	1	1	34	9	41	0.6307	0	0.545454545454545	Aminoacyl-tRNA biosynthesis(K)(0.998675)
117	PGM2	4p14	1	0	0	1	30	9	1203	0.6307	0	0.484848484848485	Amino sugar and nucleotide sugar metabolism(K)(0.9965064)-Metabolic pathways(K)(0.9991476)-Pentose phosphate pathway(K)(0.965097)-Purine metabolism(K)(0.9986156)-Starch and sucrose metabolism(K)(0.9967426)
118	RBM25	14q24.2	1	0	0	0	34	9	128	0.6307	0	0.53030303030303	Spliceosome(K)(0.999046)
119	ENO3	17p13.2	0	0	0	1	35	9	1275	0.6307	0	0.545454545454545	Glucose Regulation of Insulin Secretion(R)(0.9989848)-Metabolic pathways(K)(0.999369)-Metabolism of carbohydrates(R)(0.9993556)-RNA degradation(K)(0.9969834)
120	POLD1	19q13.33	0	0	0	0	13	8	1407	0.6436	0	0.196969696969697	Base excision repair(K)(0.9977118)-DNA Repair(R)(0.997077)-DNA replication(K)(0.996633)-G1/S Transition(R)(0.9417244)-Homologous recombination(K)(0.9961062)-Metabolic pathways(K)(0.9978396)-Mismatch repair(K)(0.986475)-Nucleotide excision repair(K)(0.9961502)-Purine metabolism(K)(0.9980906)-Pyrimidine metabolism(K)(0.9116362)-Telomere Maintenance(R)(0.9966146)
121	CHST7	23p11.3	0	0	1	6	22	8	22	0.6436	0	0.439393939393939	Glycosaminoglycan biosynthesis - chondroitin sulfate(K)(0.9990666)
122	GOT2	16q21	1	0	0	1	18	8	1252	0.6436	0	0.287878787878788	Alanine, aspartate and glutamate metabolism(K)(0.9820704)-Metabolic pathways(K)(0.9988584)-Metabolism of amino acids(R)(0.9977738)-Metabolism of carbohydrates(R)(0.999107)-Tyrosine metabolism(K)(0.8189184)
123	ALDH3A1	17p11.2	0	0	1	1	37	8	1169	0.6436	0	0.590909090909091	Drug metabolism - cytochrome P450(K)(0.9983294)-Histidine metabolism(K)(0.9832988)-Metabolic pathways(K)(0.9994506)-Metabolism of xenobiotics by cytochrome P450(K)(0.9979096)
124	FUT8	14q23.3	0	0	0	0	36	8	1128	0.6436	0	0.545454545454545	Glycosaminoglycan biosynthesis - keratan sulfate(K)(0.997935)-Metabolic pathways(K)(0.9982266)-N-Glycan biosynthesis(K)(0.996147)
125	SEC61G	7p11.2	0	3	0	0	5	8	377	0.6436	0	0.121212121212121	Insulin Synthesis and Secretion(R)(0.9974952)-Phagosome(K)(0.9968426)-Protein processing in endoplasmic reticulum(K)(0.9994872)-Vibrio cholerae infection(K)(0.9907098)
126	ATG4B	2q37.3	0	0	0	1	22	8	35	0.6436	0	0.348484848484849	Regulation of autophagy(K)(0.9991278)
127	JUN	1p32.1	1	0	0	0	8	7	2127	0.6436	1	0.136363636363636	AndrogenReceptor(C)(0.9967958)-Angiogenesis(P)(0.986934)-Apoptosis signaling pathway(P)(0.9877866)-B cell receptor signaling pathway(K)(0.8658572)-EGFR1(C)(0.998763)-Epithelial cell signaling in Helicobacter pylori infection(K)(0.9938496)-FOXA transcription factor networks(N)(0.978419)-Fc-epsilon receptor I signaling in mast cells(N)(0.9654448)-Focal adhesion(K)(0.998243)-Glypican pathway(N)(0.99…
128	EDNRA	4q31.23	1	0	0	1	21	7	685	0.6436	0	0.348484848484849	Calcium signaling pathway(K)(0.9974994)-Class A/1 (Rhodopsin-like receptors)(R)(0.9987594)-Endothelin signaling pathway(P)(0.9953122)-Endothelins(N)(0.9972514)-Neuroactive ligand-receptor interaction(K)(0.9990992)-Vascular smooth muscle contraction(K)(0.9967884)-role of egf receptor transactivation by gpcrs in cardiac hypertrophy(B)(0.9922426)
129	ARNTL	11p15.2	0	0	0	1	23	7	30	0.6436	0	0.363636363636364	Circadian rhythm - mammal(K)(0.9983366)-Circadian rhythm pathway(N)(0.9982776)
130	ESR1	6q25.1	0	0	1	0	17	7	1003	0.6436	0	0.272727272727273	AndrogenReceptor(C)(0.9988754)-FOXA transcription factor networks(N)(0.983665)-FOXM1 transcription factor network(N)(0.9926724)-Glypican pathway(N)(0.9971406)-IFN-gamma pathway(N)(0.9970874)-IL1-mediated signaling events(N)(0.9968822)-Plasma membrane estrogen receptor signaling(N)(0.9951634)-Regulation of Telomerase(N)(0.9987214)-Signaling by BMP(R)(0.97195)-Signaling events mediated by HDAC Clas…
131	TUBA3C	13q12.11	0	0	0	0	28	7	474	0.6436	0	0.424242424242424	Gap junction(K)(0.9980656)-Metabolism of proteins(R)(0.998122)-Pathogenic Escherichia coli infection(K)(0.9974482)-Phagosome(K)(0.9993722)-downregulated of mta-3 in er-negative breast tumors(B)(0.9960656)-stathmin and breast cancer resistance to antimicrotubule agents(B)(0.9974092)
132	FOS	14q24.3	0	0	0	0	30	7	1881	0.6436	0	0.454545454545455	Androgen-mediated signaling(N)(0.9671216)-Angiogenesis(P)(0.974867)-B cell receptor signaling pathway(K)(0.9789108)-BMP receptor signaling(N)(0.9898198)-Chagas disease(K)(0.9941402)-EGFR1(C)(0.9942798)-Endothelins(N)(0.9423072)-FOXA transcription factor networks(N)(0.9352812)-FOXM1 transcription factor network(N)(0.9898134)-Fc-epsilon receptor I signaling in mast cells(N)(0.9884004)-Glypican path…
133	EP300	22q13.2	0	0	0	0	17	7	2220	0.6436	1	0.257575757575758	Adherens junction(K)(0.9953292)-Androgen-mediated signaling(N)(0.9635112)-AndrogenReceptor(C)(0.9838046)-BMP receptor signaling(N)(0.980662)-Cell cycle(K)(0.9939568)-Endothelins(N)(0.9657612)-FOXA transcription factor networks(N)(0.9717964)-FOXM1 transcription factor network(N)(0.9888954)-FoxO family signaling(N)(0.9756268)-Glypican pathway(N)(0.9964654)-Heterotrimeric G-protein signaling pathway…
134	BDKRB2	14q32.2	0	0	0	0	30	7	906	0.6436	0	0.454545454545455	Calcium signaling pathway(K)(0.9988284)-Chagas disease(K)(0.996758)-Class A/1 (Rhodopsin-like receptors)(R)(0.9983408)-Complement and coagulation cascades(K)(0.997431)-Heterotrimeric G-protein signaling pathway-Gq alpha and Go alpha mediated pathway(P)(0.997916)-Neuroactive ligand-receptor interaction(K)(0.9992204)-Receptor-ligand complexes bind G proteins(R)(0.992005)-Regulation of actin cytoske…
135	CUL4A	13q34	0	0	1	0	26	7	176	0.6436	0	0.409090909090909	Nucleotide excision repair(K)(0.9977054)-Ubiquitin mediated proteolysis(K)(0.9982746)
136	MYO5A	15q21.2	2	0	0	1	31	7	94	0.6436	0	0.515151515151515	Insulin Synthesis and Secretion(R)(0.9988888)-Nicotinic acetylcholine receptor signaling pathway(P)(0.9973134)
137	ENPP1	6q23.2	0	0	1	0	5	6	1216	0.6436	0	0.0909090909090909	Metabolic pathways(K)(0.9985842)-Purine metabolism(K)(0.9983828)
138	GTF2E2	8p12	0	0	0	2	29	6	254	0.6436	0	0.46969696969697	Basal transcription factors(K)(0.9911076)-Formation and Maturation of mRNA Transcript(R)(0.9982398)-HIV Life Cycle(R)(0.9970376)-Transcription(R)(0.9987186)
139	FGFR3	4p16.3	0	0	0	1	32	6	975	0.6436	1	0.5	Endocytosis(K)(0.9992312)-FGF signaling pathway(P)(0.9965812)-MAPK signaling pathway(K)(0.9988462)-Pathways in cancer(K)(0.9980298)-Proteogylcan syndecan-mediated signaling events(N)(0.9973586)-Regulation of actin cytoskeleton(K)(0.9963146)
140	DYNC1H1	14q32.31	1	0	0	0	26	6	399	0.6436	0	0.409090909090909	G2/M Transition(R)(0.9988554)-Huntington disease(P)(0.9981132)-Lissencephaly gene (LIS1) in neuronal migration and development(N)(0.9927632)-Phagosome(K)(0.997344)-Vasopressin-regulated water reabsorption(K)(0.9960706)
141	LAP3	4p15.32	0	0	0	1	37	6	1151	0.6436	0	0.575757575757576	Glutathione metabolism(K)(0.9977)-Metabolic pathways(K)(0.9979762)
142	B3GAT1	11q25	0	0	0	3	28	6	1139	0.6436	0	0.46969696969697	Glycosaminoglycan biosynthesis - heparan sulfate(K)(0.9989218)-Metabolic pathways(K)(0.9993622)
143	LAMB2	3p21.31	1	0	0	0	31	6	665	0.6436	0	0.484848484848485	Amoebiasis(K)(0.998173)-ECM-receptor interaction(K)(0.9967882)-Focal adhesion(K)(0.9981028)-Integrin cell surface interactions(R)(0.9969976)-Integrin signalling pathway(P)(0.998687)-Pathways in cancer(K)(0.9986542)-a6b1 and a6b4 Integrin signaling(N)(0.9963988)-agrin in postsynaptic differentiation(B)(0.9967992)-prion pathway(B)(0.9964984)
144	HMOX2	16p13.3	0	0	0	1	22	6	58	0.6436	0	0.348484848484849	Porphyrin and chlorophyll metabolism(K)(0.999539)-oxidative stress induced gene expression via nrf2(B)(0.99813)
145	B2M	15q21.1	1	0	0	2	32	6	480	0.6436	0	0.53030303030303	Antigen processing and presentation(K)(0.9985396)-Host Interactions of HIV factors(R)(0.9979402)-IL12-mediated signaling events(N)(0.9983136)-Immunoregulatory interactions between a Lymphoid and a non-Lymphoid cell(R)(0.9966148)-T cell activation(P)(0.9975072)-TCR signaling in naive CD8+ T cells(N)(0.9978398)-ras-independent pathway in nk cell-mediated cytotoxicity(B)(0.9931876)
146	LPL	8p21.3	1	0	0	1	26	6	385	0.6436	0	0.424242424242424	Alzheimer's disease(K)(0.9985592)-Glycerolipid metabolism(K)(0.9953234)-Metabolism of lipids and lipoproteins(R)(0.99893)-PPAR signaling pathway(K)(0.9971232)-mechanism of gene regulation by peroxisome proliferators via ppara(B)(0.9976114)
147	ARAP2	4p14	0	0	0	1	32	6	390	0.6436	0	0.5	Endocytosis(K)(0.9990862)-Signaling by Rho GTPases(R)(0.998585)-adp-ribosylation factor(B)(0.9975526)-rac1 cell motility signaling pathway(B)(0.9953132)-rho cell motility signaling pathway(B)(0.9986034)-t cell receptor signaling pathway(B)(0.9977606)
148	DYNLL2	17q22	0	0	0	0	24	6	290	0.6436	0	0.363636363636364	Apoptosis(R)(0.9981932)-Huntington disease(P)(0.9981586)-Vasopressin-regulated water reabsorption(K)(0.997513)
149	NFATC1	18q23	0	0	0	0	25	5	1323	0.6436	0	0.378787878787879	Axon guidance(K)(0.9972522)-BMP receptor signaling(N)(0.9960788)-Endothelins(N)(0.9854742)-Glypican pathway(N)(0.9962342)-IFN-gamma pathway(N)(0.9949192)-IL1-mediated signaling events(N)(0.9970962)-Natural killer cell mediated cytotoxicity(K)(0.9943632)-Plasma membrane estrogen receptor signaling(N)(0.9684748)-T cell receptor signaling pathway(K)(0.9890956)-TCR signaling in naive CD4+ T cells(N)(…
150	PLG	6q26	0	0	0	0	16	5	854	0.6436	0	0.242424242424242	Complement and coagulation cascades(K)(0.9965514)-Formation of Platelet plug(R)(0.9980106)-Neuroactive ligand-receptor interaction(K)(0.9991668)-Proteogylcan syndecan-mediated signaling events(N)(0.9959458)-Regulation of IGF Activity by IGFBP(R)(0.993915)-Signaling by PDGF(R)(0.9966998)-amb2 Integrin signaling(N)(0.996727)-p75(NTR)-mediated signaling(N)(0.996764)
151	NUP214	9q34.13	0	0	0	0	23	5	1062	0.6436	1	0.348484848484849	BMP receptor signaling(N)(0.9939832)-Glypican pathway(N)(0.8731332)-HIV Life Cycle(R)(0.9971044)-Host Interactions of HIV factors(R)(0.9974572)-IFN-gamma pathway(N)(0.9989766)-Influenza Life Cycle(R)(0.999375)-Metabolism of carbohydrates(R)(0.9969308)-Metabolism of non-coding RNA(R)(0.9950936)-Signaling events mediated by HDAC Class I(N)(0.999193)-TGFBR(C)(0.996407)-Transport of Mature Transcript…
152	MAP2K4	17p12	0	0	0	1	35	5	1407	0.6436	1	0.545454545454545	BMP receptor signaling(N)(0.9978988)-Cellular roles of Anthrax toxin(N)(0.9876362)-Chagas disease(K)(0.9937796)-EphrinB-EPHB pathway(N)(0.9612942)-Epithelial cell signaling in Helicobacter pylori infection(K)(0.9990732)-ErbB signaling pathway(K)(0.995354)-FAS signaling pathway (CD95)(N)(0.967433)-FAS signaling pathway(P)(0.9924022)-Fc epsilon RI signaling pathway(K)(0.9767582)-Fc-epsilon receptor…
153	ICOS	2q33.2	0	0	0	0	15	5	279	0.6436	0	0.227272727272727	Cell adhesion molecules (CAMs)(K)(0.998169)-Intestinal immune network for IgA production(K)(0.9982564)-Primary immunodeficiency(K)(0.9976386)-T cell receptor signaling pathway(K)(0.9985342)
154	GJB1	23q13.1	0	0	0	6	25	5	20	0.6436	0	0.46969696969697	Gap junction trafficking and regulation(R)(0.998866)
155	CA5B	23p22.2	0	0	0	8	21	5	23	0.6436	0	0.439393939393939	Nitrogen metabolism(K)(0.9987808)
156	BNIP1	5q35.2	0	0	0	2	33	5	36	0.6436	0	0.53030303030303	SNARE interactions in vesicular transport(K)(0.9982798)
157	ACAT2	6q25.3	0	0	0	0	17	5	1173	0.6436	0	0.257575757575758	Butanoate metabolism(K)(0.8281872)-Fatty acid metabolism(K)(0.9951792)-Lysine degradation(K)(0.9995348)-Metabolic pathways(K)(0.998536)-Pyruvate metabolism(K)(0.9963098)-Terpenoid backbone biosynthesis(K)(0.9252366)-Tryptophan metabolism(K)(0.994539)
158	RDH12	14q24.1	0	0	0	0	33	5	1130	0.6436	0	0.5	Metabolic pathways(K)(0.9990716)-Retinol metabolism(K)(0.9968594)
159	WHSC1	4p16.3	1	0	0	1	32	5	44	0.6436	1	0.515151515151515	Lysine degradation(K)(0.9993706)
160	RB1	13q14.2	5	0	0	5	30	5	1060	0.6436	1	0.560606060606061	AndrogenReceptor(C)(0.9985552)-Cell cycle(K)(0.9972488)-DNA Replication(R)(0.9487496)-FAS signaling pathway (CD95)(N)(0.9912816)-FOXM1 transcription factor network(N)(0.993351)-G1/S Transition(R)(0.9854592)-Glioma(K)(0.9944686)-ID(C)(0.9970614)-Pathways in cancer(K)(0.9989414)-Prostate cancer(K)(0.9896998)-Regulation of retinoblastoma protein(N)(0.99683)-Sphingosine 1-phosphate (S1P) pathway(N)(0…
161	DMD	23p21.1	0	0	0	8	22	5	232	0.6436	0	0.454545454545455	Arrhythmogenic right ventricular cardiomyopathy (ARVC)(K)(0.9980744)-Dilated cardiomyopathy(K)(0.9955496)-Hypertrophic cardiomyopathy (HCM)(K)(0.9927836)-Muscle contraction(R)(0.9934782)-Viral myocarditis(K)(0.9989786)-agrin in postsynaptic differentiation(B)(0.9978526)
162	GSTZ1	14q24.3	0	0	0	0	33	5	1173	0.6436	0	0.5	Drug metabolism - cytochrome P450(K)(0.984313)-Glutathione metabolism(K)(0.9977608)-Metabolic pathways(K)(0.998516)-Metabolism of xenobiotics by cytochrome P450(K)(0.9983824)-Tyrosine metabolism(K)(0.9946264)
163	MAN2C1	15q24.2	0	0	0	1	23	5	26	0.6436	0	0.363636363636364	Other glycan degradation(K)(0.998595)-er associated degradation (erad) pathway(B)(0.9980764)
164	WDR12	2q33.1	0	0	0	0	16	5	66	0.6436	0	0.242424242424242	NOTCH(C)(0.9991562)
165	PLK1	16p12.1	0	0	0	1	17	5	444	0.6436	0	0.272727272727273	Cell cycle(K)(0.9991284)-FOXM1 transcription factor network(N)(0.9963106)-FoxO family signaling(N)(0.9980558)-G2/M Transition(R)(0.997292)-M Phase(R)(0.9989836)-Oocyte meiosis(K)(0.9962824)-Progesterone-mediated oocyte maturation(K)(0.997722)
166	ABCC3	17q21.33	0	0	0	0	26	5	144	0.6436	0	0.393939393939394	ABC transporters(K)(0.9984018)-Metabolism of lipids and lipoproteins(R)(0.9976272)
167	EXOSC2	9q34.12	1	0	0	0	23	5	59	0.6436	0	0.363636363636364	RNA degradation(K)(0.9989376)
168	GSK3B	3q13.33	0	0	0	0	5	5	2291	0.6436	0	0.0757575757575758	APC/C-mediated degradation of cell cycle proteins(R)(0.989945)-Alzheimer disease-presenilin pathway(P)(0.9987848)-Alzheimer's disease(K)(0.995278)-Axon guidance(K)(0.9968136)-Cadherin signaling pathway(P)(0.9118202)-Chemokine signaling pathway(K)(0.9733158)-Coregulation of Androgen receptor activity(N)(0.8876288)-Heterotrimeric G-protein signaling pathway-Gi alpha and Gs alpha mediated pathway(P)…
169	PPAP2C	19p13.3	0	0	1	3	32	5	1228	0.6436	0	0.545454545454545	Ether lipid metabolism(K)(0.9708248)-Fc gamma R-mediated phagocytosis(K)(0.9987306)-Glycerophospholipid metabolism(K)(0.9978592)-Metabolic pathways(K)(0.9987692)-Sphingolipid metabolism(K)(0.9962442)
170	SLC25A6	23p22.33	0	0	0	9	34	5	599	0.6436	0	0.651515151515151	Calcium signaling pathway(K)(0.9984712)-Glucose Regulation of Insulin Secretion(R)(0.9985088)-Host Interactions of HIV factors(R)(0.9987862)-Huntington's disease(K)(0.9977506)-Metablism of nucleotides(R)(0.9988324)-Parkinson's disease(K)(0.9966798)
171	CNTNAP2	7q35	1	0	0	0	16	5	135	0.6436	0	0.257575757575758	Cell adhesion molecules (CAMs)(K)(0.9991422)
172	FMN2	1q43	3	0	2	0	0	4	25	0.6436	0	0.0757575757575758	Dorso-ventral axis formation(K)(0.9983214)
173	CCL11	17q12	0	0	2	0	34	4	828	0.6436	0	0.545454545454545	Asthma(K)(0.9964714)-Chemokine signaling pathway(K)(0.9984228)-Cytokine-cytokine receptor interaction(K)(0.9990468)-IFN-gamma pathway(N)(0.99916)-NOD-like receptor signaling pathway(K)(0.9984342)-ccr3 signaling in eosinophils(B)(0.9969068)-chrebp regulation by carbohydrates and camp(B)(0.9951374)-cystic fibrosis transmembrane conductance regulator (cftr) and beta 2 adrenergic receptor (b2ar) path…
174	CRMP1	4p16.1	0	0	0	1	39	4	10	0.6436	0	0.606060606060606	Axon guidance mediated by semaphorins(P)(0.999238)
175	IDI2	10p15.3	0	0	1	0	9	4	1123	0.6436	0	0.151515151515152	Metabolic pathways(K)(0.9992214)-Terpenoid backbone biosynthesis(K)(0.9805816)
176	FUT7	9q34.3	0	0	0	0	23	4	27	0.6436	0	0.348484848484849	Glycosphingolipid biosynthesis - lacto and neolacto series(K)(0.9985768)
177	ULK2	17p11.2	0	0	1	1	37	4	81	0.6436	0	0.590909090909091	Regulation of autophagy(K)(0.9984584)-mTOR signaling pathway(K)(0.9980362)
178	PLCE1	10q23.33	2	0	0	0	17	4	1392	0.6436	0	0.287878787878788	Calcium signaling pathway(K)(0.9985214)-Inflammation mediated by chemokine and cytokine signaling pathway(P)(0.9956632)-Metabolic pathways(K)(0.9990948)
179	MAGOHB	12p13.2	1	1	3	0	9	4	128	0.6436	0	0.212121212121212	Spliceosome(K)(0.998807)
180	SMAD5	5q31.2	0	0	0	3	32	4	332	0.6436	0	0.53030303030303	BMP receptor signaling(N)(0.998004)-Signaling by BMP(R)(0.9963662)-TGF-beta signaling pathway(K)(0.9982662)-TGF-beta signaling pathway(P)(0.9991682)-ctcf: first multivalent nuclear factor(B)(0.9948072)
181	MED17	11q21	0	0	0	0	16	4	33	0.6436	0	0.242424242424242	Generic Transcription Pathway(R)(0.9980624)
182	MYO1C	17p13.3	0	0	0	1	36	4	46	0.6436	0	0.560606060606061	Nicotinic acetylcholine receptor signaling pathway(P)(0.9991822)
183	EBP	23p11.23	0	0	0	7	23	4	1123	0.6436	0	0.454545454545455	Metabolic pathways(K)(0.997725)-Steroid biosynthesis(K)(0.9972078)
184	HSPH1	13q12.3	1	0	0	0	26	4	167	0.6436	0	0.409090909090909	Protein processing in endoplasmic reticulum(K)(0.9985196)
185	ATF6	1q23.3	0	0	6	0	1	4	1019	0.6436	0	0.106060606060606	Alzheimer's disease(K)(0.9942682)-BMP receptor signaling(N)(0.990995)-Glypican pathway(N)(0.9678834)-IFN-gamma pathway(N)(0.8183888)-Plasma membrane estrogen receptor signaling(N)(0.9982114)-Protein processing in endoplasmic reticulum(K)(0.9996494)-TNF receptor signaling pathway(N)(0.99756)
186	SNRPD1	18q11.2	0	0	0	0	13	4	502	0.6436	0	0.196969696969697	Formation and Maturation of mRNA Transcript(R)(0.9991022)-Influenza Life Cycle(R)(0.9977664)-Metabolism of non-coding RNA(R)(0.9966846)-Spliceosome(K)(0.9991178)-Systemic lupus erythematosus(K)(0.9991934)
187	BMP15	23p11.22	1	0	0	7	20	4	91	0.6436	0	0.424242424242424	TGF-beta signaling pathway(P)(0.9988418)
188	CNOT7	8p22	0	0	0	1	27	4	59	0.6436	0	0.424242424242424	RNA degradation(K)(0.9984698)
189	RPL18A	19p13.11	0	0	2	0	18	4	313	0.6436	0	0.303030303030303	Influenza Life Cycle(R)(0.99789)-Metabolism of proteins(R)(0.9987856)-Ribosome(K)(0.9665546)
190	ARHGEF3	3p14.3	0	0	0	0	37	4	125	0.6436	0	0.560606060606061	Signaling by Rho GTPases(R)(0.9990668)
191	MAPK11	22q13.33	0	0	0	0	19	3	1514	0.6436	0	0.287878787878788	Alzheimer disease-amyloid secretase pathway(P)(0.9959506)-Amyotrophic lateral sclerosis (ALS)(K)(0.994012)-BMP receptor signaling(N)(0.988562)-Chagas disease(K)(0.951762)-EGF receptor signaling pathway(P)(0.9866082)-Epithelial cell signaling in Helicobacter pylori infection(K)(0.9963338)-FGF signaling pathway(P)(0.8291654)-Glypican pathway(N)(0.9974102)-GnRH signaling pathway(K)(0.9786208)-IFN-ga…
192	PPP2CB	8p12	0	0	0	2	29	3	1342	0.6436	0	0.46969696969697	Chagas disease(K)(0.9969792)-EGF receptor signaling pathway(P)(0.9964802)-FGF signaling pathway(P)(0.9927172)-Glypican pathway(N)(0.9991154)-IFN-gamma pathway(N)(0.9975766)-Long-term depression(K)(0.9959516)-M Phase(R)(0.9980216)-Oocyte meiosis(K)(0.9960902)-Opioid Signalling(R)(0.9972342)-Signaling by Wnt(R)(0.9912718)-Signalling by NGF(R)(0.9976176)-TGF-beta signaling pathway(K)(0.9971718)-Tigh…
193	POMT2	14q24.3	0	0	0	0	33	3	3	0.6436	0	0.5	()
194	PIR	23p22.2	0	0	0	8	24	3	15	0.6436	0	0.484848484848485	y branching of actin filaments(B)(0.9984502)
195	PTPLA	10p12.33	0	0	0	0	9	3	21	0.6436	0	0.136363636363636	Biosynthesis of unsaturated fatty acids(K)(0.9985534)
196	PDK3	23p22.11	0	0	0	7	25	3	11	0.6436	0	0.484848484848485	Regulation of pyruvate dehydrogenase complex (PDC)(R)(0.9990304)
197	GH1	17q23.3	3	0	0	0	18	3	653	0.6436	0	0.318181818181818	Cytokine-cytokine receptor interaction(K)(0.9986416)-Jak-STAT signaling pathway(K)(0.9980248)-Neuroactive ligand-receptor interaction(K)(0.9980744)-akt signaling pathway(B)(0.9814094)-growth hormone signaling pathway(B)(0.9510836)-mtor signaling pathway(B)(0.9967392)-trefoil factors initiate mucosal healing(B)(0.9980982)
198	SHMT1	17p11.2	0	0	1	0	36	3	1130	0.6436	0	0.560606060606061	Glycine, serine and threonine metabolism(K)(0.9973508)-Metabolic pathways(K)(0.9986098)-One carbon pool by folate(K)(0.9966874)
199	ACACB	12q24.11	1	0	0	0	24	3	1346	0.6436	0	0.378787878787879	Activated AMPK stimulates fatty-acid oxidation in muscle(R)(0.8571422)-Adipocytokine signaling pathway(K)(0.9966754)-Insulin signaling pathway(K)(0.9981388)-Metabolic pathways(K)(0.99857)-Metabolism of lipids and lipoproteins(R)(0.9978916)-Pyruvate metabolism(K)(0.9971064)
200	ATP1B4	23q24	1	0	0	5	23	3	287	0.6436	0	0.439393939393939	Aldosterone-regulated sodium reabsorption(K)(0.9958798)-Cardiac muscle contraction(K)(0.9987298)-Gastric acid secretion(K)(0.997008)-Pancreatic secretion(K)(0.9975102)-Proximal tubule bicarbonate reclamation(K)(0.993096)-Salivary secretion(K)(0.9981462)
201	OR51Q1	11p15.4	0	0	0	1	26	3	413	0.6436	0	0.409090909090909	Olfactory Signaling Pathway(R)(0.9988262)-Olfactory transduction(K)(0.9993508)
202	SMARCE1	17q21.2	0	0	0	0	28	3	440	0.6436	0	0.424242424242424	Androgen-mediated signaling(N)(0.9780134)-Wnt signaling pathway(P)(0.9991538)-control of gene expression by vitamin d receptor(B)(0.9946046)-the information processing pathway at the ifn beta enhancer(B)(0.9972638)
203	CCND1	11q13.2	0	1	0	0	14	3	1735	0.6436	1	0.227272727272727	Androgen-mediated signaling(N)(0.9328984)-AndrogenReceptor(C)(0.9921818)-BMP receptor signaling(N)(0.9922646)-Cell cycle(K)(0.9962762)-Focal adhesion(K)(0.9984008)-Glioma(K)(0.8898496)-Glypican pathway(N)(0.9877336)-IFN-gamma pathway(N)(0.9816642)-Jak-STAT signaling pathway(K)(0.9985892)-Nectin adhesion pathway(N)(0.996087)-Pathways in cancer(K)(0.9965524)-Prostate cancer(K)(0.9909108)-Regulation…
204	DUSP1	5q35.1	0	0	0	1	27	3	1052	0.6436	0	0.424242424242424	BMP receptor signaling(N)(0.9953782)-EGFR1(C)(0.9968288)-Fc-epsilon receptor I signaling in mast cells(N)(0.9897348)-Glypican pathway(N)(0.9944974)-IFN-gamma pathway(N)(0.9965242)-IL1-mediated signaling events(N)(0.9969282)-MAPK signaling pathway(K)(0.997909)-Oxidative stress response(P)(0.9919506)-Plasma membrane estrogen receptor signaling(N)(0.9979626)-TNF receptor signaling pathway(N)(0.99810…
205	ARFIP2	11p15.4	0	0	0	1	25	3	843	0.6436	0	0.393939393939394	Glypican pathway(N)(0.999356)-Huntington disease(P)(0.9985984)-IGF1 pathway(N)(0.9608908)-Proteogylcan syndecan-mediated signaling events(N)(0.9976256)-TRAIL signaling pathway(N)(0.9977348)-rac1 cell motility signaling pathway(B)(0.9940076)
206	NAT1	8p22	0	0	0	1	25	3	1143	0.6436	0	0.393939393939394	Biological oxidations(R)(0.9983088)-Metabolic pathways(K)(0.9990096)
207	INSR	19p13.2	0	0	0	0	25	3	957	0.6436	0	0.378787878787879	Adherens junction(K)(0.9971316)-Aldosterone-regulated sodium reabsorption(K)(0.998879)-Endothelins(N)(0.996666)-Glypican pathway(N)(0.9984054)-IFN-gamma pathway(N)(0.9982966)-Insulin signaling pathway(K)(0.998194)-PI3 kinase pathway(P)(0.9782866)-Proteogylcan syndecan-mediated signaling events(N)(0.9976686)-Signaling events mediated by PTP1B(N)(0.994929)-TRAIL signaling pathway(N)(0.9964338)-Type…
208	ONECUT1	15q21.2	0	0	0	1	30	3	71	0.6436	0	0.46969696969697	FOXM1 transcription factor network(N)(0.9983778)-Regulation of beta-cell development(R)(0.9987606)
209	FADS2	11q12.2	0	0	0	0	11	3	100	0.6436	0	0.166666666666667	PPAR signaling pathway(K)(0.9990868)-alpha-Linolenic acid metabolism(K)(0.9949186)
210	POLD2	7p13	0	0	0	0	8	3	1407	0.6436	0	0.121212121212121	DNA Repair(R)(0.9985774)-Homologous recombination(K)(0.9569462)-Metabolic pathways(K)(0.9990408)-Purine metabolism(K)(0.9973796)-Telomere Maintenance(R)(0.9960784)
211	DVL2	17p13.1	0	0	0	1	30	3	577	0.6436	0	0.46969696969697	Alzheimer disease-presenilin pathway(P)(0.9984872)-Melanogenesis(K)(0.9989168)-Notch signaling pathway(K)(0.9934234)-Pathways in cancer(K)(0.9980624)-Wnt signaling pathway(K)(0.9982146)-Wnt(C)(0.996506)
212	PAOX	10q26.3	0	0	0	0	29	3	78	0.6436	0	0.439393939393939	Peroxisome(K)(0.9993646)
213	GARS	7p15.1	2	0	1	0	5	3	44	0.6436	0	0.121212121212121	()
214	HSPA5	9q33.3	0	0	0	0	21	3	418	0.6436	0	0.318181818181818	Antigen processing and presentation(K)(0.9979452)-Apoptosis signaling pathway(P)(0.9975714)-Further platelet releasate(R)(0.9973104)-Parkinson disease(P)(0.9973632)-Prion diseases(K)(0.9988904)-Protein export(K)(0.9979856)-Protein processing in endoplasmic reticulum(K)(0.999023)-prion pathway(B)(0.9925236)
215	GRK1	13q34	0	0	1	0	23	3	519	0.6436	0	0.363636363636364	Chemokine signaling pathway(K)(0.9989074)-Endocytosis(K)(0.9986594)-Heterotrimeric G-protein signaling pathway-Gi alpha and Gs alpha mediated pathway(P)(0.9973642)-Phototransduction(K)(0.9985042)-Visual signal transduction: Rods(N)(0.89044)
216	TLR3	4q35.1	0	0	0	5	29	3	175	0.6436	0	0.515151515151515	Toll-like receptor signaling pathway(K)(0.998654)-lectin induced complement pathway(B)(0.9794186)-toll-like receptor pathway(B)(0.9986762)
217	POLE	12q24.33	0	0	0	0	21	3	1391	0.6436	0	0.318181818181818	Base excision repair(K)(0.9921444)-DNA Repair(R)(0.9977362)-G1/S Transition(R)(0.9407138)-Metabolic pathways(K)(0.998883)-Nucleotide excision repair(K)(0.9970642)-Purine metabolism(K)(0.998985)-Pyrimidine metabolism(K)(0.9939882)-S Phase(R)(0.9364408)-Telomere Maintenance(R)(0.9967058)
218	PIK3R5	17p13.1	0	0	0	1	36	3	1374	0.6436	0	0.560606060606061	Aldosterone-regulated sodium reabsorption(K)(0.996748)-Amoebiasis(K)(0.995996)-Apoptosis(K)(0.997471)-B cell receptor signaling pathway(K)(0.991164)-Bacterial invasion of epithelial cells(K)(0.9916986)-Chagas disease(K)(0.99266)-Chemokine signaling pathway(K)(0.9977542)-ErbB signaling pathway(K)(0.9939538)-Fc gamma R-mediated phagocytosis(K)(0.9950304)-Focal adhesion(K)(0.9962746)-Insulin signali…
219	ATP6V1E1	22q11.21	1	0	0	0	20	3	1330	0.6436	0	0.303030303030303	Collecting duct acid secretion(K)(0.8451838)-Epithelial cell signaling in Helicobacter pylori infection(K)(0.9980764)-Metabolic pathways(K)(0.9977086)-Oxidative phosphorylation(K)(0.9896646)-Phagosome(K)(0.9987308)-Vibrio cholerae infection(K)(0.9948464)
220	G6PD	23q28	0	0	1	2	27	3	1152	0.6436	0	0.454545454545455	Glutathione metabolism(K)(0.9982996)-Metabolic pathways(K)(0.999074)-Pentose phosphate pathway(K)(0.9390754)
221	OGDH	7p13	1	0	0	0	10	3	1259	0.6436	0	0.166666666666667	Glucose Regulation of Insulin Secretion(R)(0.9980108)-Lysine degradation(K)(0.9985696)-Metabolic pathways(K)(0.9985042)-Metabolism of amino acids(R)(0.9977504)-Pyruvate metabolism and TCA cycle(R)(0.9782654)
222	SMPD1	11p15.4	0	0	0	1	25	3	1673	0.6436	0	0.393939393939394	IL2-mediated signaling events(N)(0.9972632)-Lysosome(K)(0.9983204)-Metabolic pathways(K)(0.9981028)-Sphingolipid metabolism(K)(0.9930964)-Sphingosine 1-phosphate (S1P) pathway(N)(0.9975706)-TNF receptor signaling pathway(N)(0.9976964)-TRAIL signaling pathway(N)(0.9985946)-phospholipids as signalling intermediaries(B)(0.9950474)
223	RHOBTB2	8p21.3	1	0	0	2	35	3	261	0.6436	0	0.560606060606061	Signaling by Rho GTPases(R)(0.9969424)-Ubiquitin mediated proteolysis(K)(0.9991622)
224	ABCC1	16p13.11	0	1	0	1	23	3	44	0.6436	0	0.378787878787879	ABC transporters(K)(0.9989696)
225	PTK2B	8p21.2	0	0	0	2	37	3	1219	0.6436	0	0.590909090909091	Alpha-synuclein signaling(N)(0.9915884)-Calcium signaling pathway(K)(0.998045)-Chemokine signaling pathway(K)(0.9978844)-EGFR1(C)(0.9966988)-Endothelins(N)(0.9954952)-GnRH signaling pathway(K)(0.9930714)-IL2-mediated signaling events(N)(0.9974844)-Integrin signalling pathway(P)(0.9986094)-Integrins in angiogenesis(N)(0.9952292)-LPA receptor mediated events(N)(0.991971)-Leukocyte transendothelial …
226	EHMT1	9q34.3	0	0	0	0	27	3	44	0.6436	0	0.409090909090909	Lysine degradation(K)(0.9971782)
227	AMY2B	1p21.1	1	0	0	0	9	3	1202	0.6436	0	0.151515151515152	Metabolic pathways(K)(0.9991394)-Pancreatic secretion(K)(0.998863)
228	AP1G1	16q22.3	1	0	0	0	18	3	264	0.6436	0	0.287878787878788	Host Interactions of HIV factors(R)(0.9988162)-Lysosome(K)(0.998899)-Membrane Trafficking(R)(0.9974558)
229	ARHGEF7	13q34	0	0	1	0	24	3	902	0.6436	0	0.378787878787879	Glypican pathway(N)(0.999429)-Regulation of actin cytoskeleton(K)(0.9973492)-Signaling by EGFR(R)(0.9980816)-Signaling by Rho GTPases(R)(0.9984626)-TRAIL signaling pathway(N)(0.995564)-agrin in postsynaptic differentiation(B)(0.995839)
230	ACCN1	17q12	1	0	2	1	38	3	52	0.6436	0	0.636363636363636	Taste transduction(K)(0.9992204)
231	SEMA6B	19p13.3	1	0	0	0	30	3	129	0.6436	0	0.46969696969697	Axon guidance(K)(0.9980904)
232	DAO	12q24.11	0	0	0	0	24	2	1173	0.6436	0	0.363636363636364	Glycine, serine and threonine metabolism(K)(0.9936052)-Metabolic pathways(K)(0.998707)-Peroxisome(K)(0.9977728)
233	TLR4	9q33.1	0	0	0	0	19	2	517	0.6436	0	0.287878787878788	Amoebiasis(K)(0.9995504)-Chagas disease(K)(0.999624)-Innate Immunity Signaling(R)(0.9586772)-Leishmaniasis(K)(0.8935248)-Malaria(K)(0.9981006)-Pathogenic Escherichia coli infection(K)(0.9988382)-Phagosome(K)(0.9984938)-Toll-like receptor signaling pathway(K)(0.9978312)-inactivation of gsk3 by akt causes accumulation of b-catenin in alveolar macrophages(B)(0.9931296)
234	MTMR1	23q28	0	0	1	2	26	2	1131	0.6436	0	0.439393939393939	Fructose and mannose metabolism(K)(0.9963014)-Metabolic pathways(K)(0.9976548)-Riboflavin metabolism(K)(0.9935636)
235	AR	23q12	0	0	0	5	21	2	1028	0.6436	0	0.393939393939394	Alpha6Beta4Integrin(C)(0.9932102)-Androgen-mediated signaling(N)(0.9813056)-AndrogenReceptor(C)(0.9918416)-FOXA transcription factor networks(N)(0.9798596)-Glypican pathway(N)(0.9972862)-IFN-gamma pathway(N)(0.9977238)-Oocyte meiosis(K)(0.9961922)-Pathways in cancer(K)(0.9986556)-Prostate cancer(K)(0.9926388)-TGFBR(C)(0.996621)
236	CD38	4p15.32	0	0	1	1	27	2	1441	0.6436	0	0.439393939393939	Calcium signaling pathway(K)(0.9980066)-Hematopoietic cell lineage(K)(0.9963644)-Metabolic pathways(K)(0.9985282)-Nicotinate and nicotinamide metabolism(K)(0.9386724)-Pancreatic secretion(K)(0.9987198)-Salivary secretion(K)(0.9950286)
237	ACAD8	11q25	0	0	0	3	27	2	1180	0.6436	0	0.454545454545455	Metabolic pathways(K)(0.9987218)-Metabolism of amino acids(R)(0.9993242)
238	RASA1	5q14.3	0	0	0	3	32	2	1275	0.6436	0	0.53030303030303	Angiogenesis(P)(0.9936296)-Angiopoietin receptor Tie2-mediated signaling(N)(0.9094048)-Axon guidance(K)(0.9990056)-EGF receptor signaling pathway(P)(0.9934438)-EGFR1(C)(0.9988012)-FGF signaling pathway(P)(0.975232)-Fc-epsilon receptor I signaling in mast cells(N)(0.9877744)-Glypican pathway(N)(0.9986368)-IL2-mediated signaling events(N)(0.9966266)-Insulin/IGF pathway-mitogen activated protein kin…
239	B3GNT7	2q37.1	0	0	0	0	16	2	15	0.6436	0	0.242424242424242	Glycosaminoglycan biosynthesis - keratan sulfate(K)(0.9972228)
240	PAX5	9p13.2	0	0	1	0	16	2	25	0.6436	1	0.257575757575758	ID(C)(0.9987278)
241	HSD17B4	5q23.1	0	0	0	1	32	2	1259	0.6436	0	0.5	Metabolic pathways(K)(0.9991724)-Metabolism of lipids and lipoproteins(R)(0.998409)-Peroxisome(K)(0.9957658)-Primary bile acid biosynthesis(K)(0.9484024)-mechanism of gene regulation by peroxisome proliferators via ppara(B)(0.9988142)
242	IL10RA	11q23.3	0	0	0	0	22	2	370	0.6436	0	0.333333333333333	Cytokine-cytokine receptor interaction(K)(0.999305)-Interleukin signaling pathway(P)(0.9979868)-Jak-STAT signaling pathway(K)(0.9986452)-il-10 anti-inflammatory signaling pathway(B)(0.9962502)
243	PER1	17p13.1	0	0	0	1	36	2	30	0.6436	1	0.560606060606061	Circadian rhythm - mammal(K)(0.9990724)-Circadian rhythm pathway(N)(0.9958954)
244	TAAR8	6q23.2	0	0	1	0	4	2	381	0.6436	0	0.0757575757575758	Class A/1 (Rhodopsin-like receptors)(R)(0.9972746)-Neuroactive ligand-receptor interaction(K)(0.998811)-Receptor-ligand complexes bind G proteins(R)(0.9953718)
245	QDPR	4p15.32	0	0	0	1	37	2	1179	0.6436	0	0.575757575757576	Metabolic pathways(K)(0.9993476)-Metabolism of amino acids(R)(0.998769)
246	SLC30A5	5q13.2	0	0	0	3	30	2	49	0.6436	0	0.5	Insulin Synthesis and Secretion(R)(0.999098)
247	HNRNPM	19p13.2	0	0	0	0	19	2	353	0.6436	0	0.287878787878788	Formation and Maturation of mRNA Transcript(R)(0.9990368)-Influenza Life Cycle(R)(0.9986814)-Spliceosome(K)(0.9982672)
248	GJD2	15q14	0	0	0	2	29	2	146	0.6436	0	0.46969696969697	Gap junction trafficking and regulation(R)(0.9982584)-Gap junction(K)(0.9981334)-Synaptic Transmission(R)(0.9978128)
249	LNPEP	5q15	0	0	0	4	33	2	426	0.6436	0	0.560606060606061	Plasma membrane estrogen receptor signaling(N)(0.9990646)-Proteogylcan syndecan-mediated signaling events(N)(0.998335)-Renin-angiotensin system(K)(0.9971974)
250	SULT2B1	19q13.32	0	0	0	0	13	2	115	0.6436	0	0.196969696969697	Biological oxidations(R)(0.998235)-Steroid hormone biosynthesis(K)(0.9980954)-Sulfur metabolism(K)(0.9618912)
251	AXIN1	16p13.3	0	0	1	1	24	2	1163	0.6436	0	0.393939393939394	Angiogenesis(P)(0.9976428)-Glypican pathway(N)(0.9964796)-IFN-gamma pathway(N)(0.9976914)-Pathways in cancer(K)(0.9967924)-Presenilin action in Notch and Wnt signaling(N)(0.8903802)-Signaling by Wnt(R)(0.993425)-TGFBR(C)(0.9984362)-Wnt signaling pathway(K)(0.9971088)-Wnt signaling pathway(P)(0.998315)-Wnt(C)(0.9965934)-inactivation of gsk3 by akt causes accumulation of b-catenin in alveolar macro…
252	SLC2A4	17p13.1	0	0	0	1	30	2	637	0.6436	0	0.46969696969697	Adipocytokine signaling pathway(K)(0.9970302)-Insulin signaling pathway(K)(0.9993556)-Metabolism of carbohydrates(R)(0.9975822)-Metabolism of vitamins and cofactors(R)(0.9977744)-Plasma membrane estrogen receptor signaling(N)(0.9973892)-Proteogylcan syndecan-mediated signaling events(N)(0.9976818)-Type II diabetes mellitus(K)(0.9941012)
253	PLA2G2F	1p36.12	0	0	1	0	17	2	1602	0.6436	0	0.272727272727273	Arachidonic acid metabolism(K)(0.9965586)-Fc epsilon RI signaling pathway(K)(0.9958612)-Glycerophospholipid metabolism(K)(0.9959662)-GnRH signaling pathway(K)(0.9919804)-Long-term depression(K)(0.9960022)-MAPK signaling pathway(K)(0.9993108)-Metabolic pathways(K)(0.9989128)-Pancreatic secretion(K)(0.9973454)-VEGF signaling pathway(K)(0.9962726)-Vascular smooth muscle contraction(K)(0.9983454)
254	GANAB	11q12.3	0	0	0	0	11	2	1281	0.6436	0	0.166666666666667	Metabolic pathways(K)(0.9994588)-N-Glycan biosynthesis(K)(0.8269042)-Protein processing in endoplasmic reticulum(K)(0.9990642)
255	CSNK1D	17q25.3	0	0	0	0	16	2	604	0.6436	0	0.242424242424242	Circadian rhythm - mammal(K)(0.9962424)-FoxO family signaling(N)(0.9971558)-G2/M Transition(R)(0.99789)-Gap junction(K)(0.998883)-Hedgehog signaling pathway(K)(0.9939882)-Signaling events mediated by the Hedgehog family(N)(0.9954394)-Wnt signaling pathway(P)(0.9987478)-Wnt(C)(0.9975068)-regulation of ck1/cdk5 by type 1 glutamate receptors(B)(0.987481)
256	CYP2E1	10q26.3	0	0	0	0	26	2	1182	0.6436	0	0.393939393939394	Arachidonic acid metabolism(K)(0.998012)-Drug metabolism - cytochrome P450(K)(0.9348692)-Metabolic pathways(K)(0.9979574)-Metabolism of xenobiotics by cytochrome P450(K)(0.9975584)-eicosanoid metabolism(B)(0.9959808)
257	PTEN	10q23.31	5	0	1	4	16	2	1456	0.6436	1	0.378787878787879	Endothelins(N)(0.994763)-Focal adhesion(K)(0.9982576)-Glypican pathway(N)(0.9050762)-Hypoxia response via HIF activation(P)(0.934007)-IFN-gamma pathway(N)(0.999146)-Inflammation mediated by chemokine and cytokine signaling pathway(P)(0.9950296)-Inositol phosphate metabolism(K)(0.9791816)-Nectin adhesion pathway(N)(0.9919126)-Pathways in cancer(K)(0.9983456)-Phosphatidylinositol signaling system(K…
258	PIK3CB	3q22.3	0	1	0	0	5	2	1726	0.6436	0	0.0909090909090909	Aldosterone-regulated sodium reabsorption(K)(0.9047448)-Amoebiasis(K)(0.9974556)-Cell surface interactions at the vascular wall(R)(0.996893)-EGFR1(C)(0.9986472)-Endothelin signaling pathway(P)(0.9392442)-Focal adhesion(K)(0.936011)-Insulin signaling pathway(K)(0.995699)-Jak-STAT signaling pathway(K)(0.9307138)-Neurotrophin signaling pathway(K)(0.9966436)-Pathways in cancer(K)(0.9394384)-Phosphati…
259	ATF5	19q13.33	0	0	0	0	14	2	22	0.6436	0	0.212121212121212	Signaling events mediated by PRL(N)(0.9991066)
260	HMGCS2	1p12	1	2	2	0	5	2	1225	0.6436	0	0.151515151515152	Metabolic pathways(K)(0.999514)-Metabolism of lipids and lipoproteins(R)(0.9987402)-PPAR signaling pathway(K)(0.9959474)
261	CASP8	2q33.1	2	0	0	0	12	2	1467	0.6436	0	0.212121212121212	Alzheimer's disease(K)(0.9978964)-Androgen-mediated signaling(N)(0.936672)-Apoptosis signaling pathway(P)(0.9795548)-Apoptosis(K)(0.9165608)-Apoptosis(R)(0.9958744)-Chagas disease(K)(0.9957726)-FAS signaling pathway(P)(0.9886326)-Huntington disease(P)(0.9980508)-Huntington's disease(K)(0.9920312)-Integrins in angiogenesis(N)(0.9950692)-NOD-like receptor signaling pathway(K)(0.9959434)-Pathways in…
262	GNB1	1p36.33	0	0	0	0	19	2	1721	0.6436	0	0.287878787878788	Androgen-mediated signaling(N)(0.9617452)-Chemokine signaling pathway(K)(0.9971248)-Formation of Platelet plug(R)(0.9972008)-Glypican pathway(N)(0.9482474)-Heterotrimeric G-protein signaling pathway-Gq alpha and Go alpha mediated pathway(P)(0.982586)-IGF1 pathway(N)(0.8235616)-LPA receptor mediated events(N)(0.9932396)-Olfactory Signaling Pathway(R)(0.9984776)-Opioid Signalling(R)(0.9975784)-Phot…
263	IGF1	12q23.2	0	0	0	0	22	2	1226	0.6436	0	0.333333333333333	Aldosterone-regulated sodium reabsorption(K)(0.9963304)-Dilated cardiomyopathy(K)(0.9940458)-Focal adhesion(K)(0.9980032)-Formation of Platelet plug(R)(0.9973018)-Integrins in angiogenesis(N)(0.9931172)-Long-term depression(K)(0.9974316)-Oocyte meiosis(K)(0.9985058)-Pathways in cancer(K)(0.9989548)-Plasma membrane estrogen receptor signaling(N)(0.9554106)-Progesterone-mediated oocyte maturation(K…
264	NR1I3	1q23.3	0	0	7	0	1	2	30	0.6436	0	0.121212121212121	NR transcription pathway(R)(0.996783)
265	PDCD1	2q37.3	0	0	0	1	20	2	234	0.6436	0	0.318181818181818	Cell adhesion molecules (CAMs)(K)(0.9989264)-T cell receptor signaling pathway(K)(0.9988334)
266	RARS	5q35.1	0	0	0	1	31	2	44	0.6436	0	0.484848484848485	Aminoacyl-tRNA biosynthesis(K)(0.9988786)
267	KIF20A	5q31.2	0	0	0	1	34	2	174	0.6436	0	0.53030303030303	M Phase(R)(0.9960728)-Signaling by Aurora kinases(N)(0.9943948)
268	TGFB1	19q13.2	0	0	0	0	12	2	1571	0.6436	0	0.181818181818182	Amoebiasis(K)(0.9896792)-Cell cycle(K)(0.9959066)-Chagas disease(K)(0.995764)-Cytokine-cytokine receptor interaction(K)(0.9987748)-Endocytosis(K)(0.998457)-Formation of Platelet plug(R)(0.9854722)-Hypertrophic cardiomyopathy (HCM)(K)(0.94844)-IL12-mediated signaling events(N)(0.9647516)-MAPK signaling pathway(K)(0.9995982)-Malaria(K)(0.9867648)-Pathways in cancer(K)(0.999118)-Proteogylcan syndeca…
269	MTA3	2p21	0	0	0	0	8	2	19	0.6436	0	0.121212121212121	downregulated of mta-3 in er-negative breast tumors(B)(0.9904816)
270	XRCC3	14q32.33	0	0	0	0	29	2	28	0.6436	0	0.439393939393939	Homologous recombination(K)(0.997219)
271	PDX1	13q12.2	0	0	0	0	31	2	182	0.6436	0	0.46969696969697	FOXA transcription factor networks(N)(0.9936292)-Insulin Synthesis and Secretion(R)(0.9989496)-Regulation of beta-cell development(R)(0.9887612)-Type II diabetes mellitus(K)(0.998553)
272	AMT	3p21.31	0	0	1	0	29	2	1142	0.6436	0	0.454545454545455	Glycine, serine and threonine metabolism(K)(0.9984908)-Metabolic pathways(K)(0.9988776)-Nitrogen metabolism(K)(0.9974554)-One carbon pool by folate(K)(0.992189)
273	GTF2F2	13q14.12	0	0	0	2	32	2	414	0.6436	0	0.515151515151515	AndrogenReceptor(C)(0.9985134)-Basal transcription factors(K)(0.9927648)-Formation and Maturation of mRNA Transcript(R)(0.9979702)-HIV Life Cycle(R)(0.997057)-Influenza Life Cycle(R)(0.9975284)-Transcription(R)(0.9984758)-mRNA Processing(R)(0.9881484)
274	MED27	9q34.13	0	0	0	0	28	2	33	0.6436	0	0.424242424242424	Generic Transcription Pathway(R)(0.9972684)
275	ARFGEF2	20q13.13	1	0	0	0	8	2	248	0.6436	0	0.136363636363636	Metabolism of proteins(R)(0.9991448)-adp-ribosylation factor(B)(0.9978682)-thrombin signaling and protease-activated receptors(B)(0.9806356)
276	TARSL2	15q26.3	0	0	1	1	20	2	41	0.6436	0	0.333333333333333	Aminoacyl-tRNA biosynthesis(K)(0.9990604)
277	CYFIP1	15q11.2	0	0	0	1	23	2	337	0.6436	0	0.363636363636364	Huntington disease(P)(0.9984502)-Regulation of actin cytoskeleton(K)(0.9987718)
278	TH	11p15.5	0	0	0	1	30	2	1946	0.6436	0	0.46969696969697	Alpha-synuclein signaling(N)(0.9576862)-BMP receptor signaling(N)(0.9961438)-Glypican pathway(N)(0.9978976)-IFN-gamma pathway(N)(0.9971162)-IL1-mediated signaling events(N)(0.994577)-Metabolic pathways(K)(0.9986836)-Parkinson disease(P)(0.9976018)-Parkinson's disease(K)(0.9963392)-Plasma membrane estrogen receptor signaling(N)(0.9969974)-Synaptic Transmission(R)(0.997475)-TNF receptor signaling p…
279	PGR	11q22.1	0	0	0	0	16	2	193	0.6436	0	0.242424242424242	NR transcription pathway(R)(0.996475)-Oocyte meiosis(K)(0.9984424)-Progesterone-mediated oocyte maturation(K)(0.997584)-how progesterone initiates the oocyte maturation(B)(0.994431)
280	RORA	15q22.2	0	0	0	2	28	2	101	0.6436	0	0.454545454545455	Circadian rhythm - mammal(K)(0.998546)-Hypoxic and oxygen homeostasis regulation of HIF-1-alpha(N)(0.9993774)
281	NTN1	17p13.1	0	0	0	1	39	2	129	0.6436	0	0.606060606060606	Axon guidance(K)(0.998413)
282	JMJD2C	9p24.1	0	0	6	0	20	2	125	0.6436	0	0.393939393939394	Androgen-mediated signaling(N)(0.9956424)
283	COX8C	14q32.13	0	0	0	0	31	2	1336	0.6436	0	0.46969696969697	Alzheimer's disease(K)(0.9992186)-Cardiac muscle contraction(K)(0.9953288)-Huntington's disease(K)(0.9983286)-Metabolic pathways(K)(0.9989586)-Oxidative phosphorylation(K)(0.9970028)-Parkinson's disease(K)(0.997153)
284	ADRA1A	8p21.2	0	0	0	3	34	2	662	0.6436	0	0.560606060606061	Calcium signaling pathway(K)(0.9986822)-Class A/1 (Rhodopsin-like receptors)(R)(0.9984212)-Heterotrimeric G-protein signaling pathway-Gi alpha and Gs alpha mediated pathway(P)(0.9987102)-Neuroactive ligand-receptor interaction(K)(0.99851)-Receptor-ligand complexes bind G proteins(R)(0.9831736)-Salivary secretion(K)(0.9964932)-Vascular smooth muscle contraction(K)(0.9970144)
285	NOX1	23q22.1	0	0	0	4	26	2	260	0.6436	0	0.454545454545455	Leukocyte transendothelial migration(K)(0.9988282)-Phagosome(K)(0.9980468)
286	PSMA1	11p15.2	0	0	0	1	25	2	437	0.6436	0	0.393939393939394	Apoptosis(R)(0.9991862)-Cell Cycle Checkpoints(R)(0.9959666)-Host Interactions of HIV factors(R)(0.9973294)-Metabolism of amino acids(R)(0.9985044)-Parkinson disease(P)(0.9971942)-Proteasome(K)(0.9304392)-S Phase(R)(0.9988398)-Signaling by Wnt(R)(0.9959812)
287	TBP	6q27	0	0	0	0	21	2	659	0.6436	0	0.318181818181818	Basal transcription factors(K)(0.9924454)-Formation and Maturation of mRNA Transcript(R)(0.9956648)-HIV Life Cycle(R)(0.9935012)-Huntington disease(P)(0.9983718)-Huntington's disease(K)(0.9955746)-Regulation of retinoblastoma protein(N)(0.997468)-Transcription(R)(0.9980756)-Wnt(C)(0.9984126)
288	SLIT3	5q35.1	0	0	0	3	34	2	129	0.6436	0	0.560606060606061	Axon guidance(K)(0.997413)
289	ADORA2B	17p12	0	0	0	1	33	2	549	0.6436	0	0.515151515151515	Calcium signaling pathway(K)(0.9985644)-Heterotrimeric G-protein signaling pathway-Gi alpha and Gs alpha mediated pathway(P)(0.9954898)-Heterotrimeric G-protein signaling pathway-Gq alpha and Go alpha mediated pathway(P)(0.9962762)-Neuroactive ligand-receptor interaction(K)(0.9988308)-Vascular smooth muscle contraction(K)(0.9984068)
290	AIM2	1q23.2	0	0	5	0	1	2	56	0.6436	0	0.0909090909090909	Cytosolic DNA-sensing pathway(K)(0.9988342)
291	SLC1A1	9p24.2	0	0	6	0	13	2	42	0.6436	0	0.287878787878788	Synaptic Transmission(R)(0.9974018)
292	RNF125	18q12.1	0	0	0	0	14	2	71	0.6436	0	0.212121212121212	RIG-I-like receptor signaling pathway(K)(0.999019)
293	NSFL1C	20p13	1	0	2	1	12	2	167	0.6436	0	0.227272727272727	Protein processing in endoplasmic reticulum(K)(0.9995764)
294	GYG2	23p22.33	0	0	0	8	33	2	108	0.6436	0	0.621212121212121	Metabolism of carbohydrates(R)(0.9986882)
295	PDE4B	1p31.3	1	0	1	1	8	2	223	0.6436	0	0.166666666666667	Opioid Signalling(R)(0.9966186)-Purine metabolism(K)(0.9989802)
296	MFSD8	4q28.2	0	0	1	0	22	2	121	0.6436	0	0.348484848484849	Lysosome(K)(0.9986988)
297	APOE	19q13.32	0	0	0	0	11	1	272	0.6436	0	0.166666666666667	Alzheimer's disease(K)(0.9991978)-Metabolism of lipids and lipoproteins(R)(0.9959108)
298	IFNA5	9p21.3	0	0	3	0	15	1	615	0.6436	0	0.272727272727273	Cytokine-cytokine receptor interaction(K)(0.9984012)-Cytosolic DNA-sensing pathway(K)(0.9940824)-Jak-STAT signaling pathway(K)(0.9981286)-Natural killer cell mediated cytotoxicity(K)(0.9979838)-RIG-I-like receptor signaling pathway(K)(0.9980938)-Regulation of autophagy(K)(0.9963952)-TCR signaling in naive CD8+ T cells(N)(0.997394)-Toll-like receptor signaling pathway(K)(0.9977006)
299	CYP2A13	19q13.2	0	0	1	0	16	1	1168	0.6436	0	0.257575757575758	Biological oxidations(R)(0.9980126)-Drug metabolism - cytochrome P450(K)(0.9662726)-Metabolic pathways(K)(0.9995356)-Retinol metabolism(K)(0.9556188)
300	CTH	1p31.1	0	0	0	0	10	1	1148	0.6436	0	0.151515151515152	Metabolic pathways(K)(0.9986532)
301	FGB	4q32.1	0	0	0	1	22	1	231	0.6436	0	0.348484848484849	Complement and coagulation cascades(K)(0.996105)-Formation of Fibrin Clot (Clotting Cascade)(R)(0.8691838)-Formation of Platelet plug(R)(0.9995676)-Integrin cell surface interactions(R)(0.998188)
302	DCTN1	2p13.1	1	0	0	0	6	1	399	0.6436	0	0.106060606060606	G2/M Transition(R)(0.9983724)-Huntington disease(P)(0.9978)-Huntington's disease(K)(0.9972194)-lissencephaly gene (lis1) in neuronal migration and development(B)(0.9871626)
303	DNTT	10q24.1	0	0	0	0	19	1	102	0.6436	0	0.287878787878788	Hematopoietic cell lineage(K)(0.9991652)-Non-homologous end-joining(K)(0.998318)
304	GALNT10	5q33.2	0	0	0	2	31	1	1121	0.6436	0	0.5	Metabolic pathways(K)(0.9974908)
305	IL4I1	19q13.33	0	0	0	0	14	1	1142	0.6436	0	0.212121212121212	Alanine, aspartate and glutamate metabolism(K)(0.953646)-Metabolic pathways(K)(0.999141)-Tryptophan metabolism(K)(0.9823058)
306	AKR1C4	10p15.1	0	0	2	0	8	1	1158	0.6436	0	0.151515151515152	Metabolic pathways(K)(0.9986372)-Metabolism of xenobiotics by cytochrome P450(K)(0.9660938)
307	LRPAP1	4p16.2	1	0	0	1	34	1	132	0.6436	0	0.53030303030303	Lissencephaly gene (LIS1) in neuronal migration and development(N)(0.9968618)-Reelin signaling pathway(N)(0.996509)-Signaling events mediated by the Hedgehog family(N)(0.9985052)-integrin signaling pathway(B)(0.9961468)
308	PML	15q24.1	0	0	0	0	27	1	1114	0.6436	1	0.409090909090909	Acute myeloid leukemia(K)(0.9749642)-Endocytosis(K)(0.9988076)-Glypican pathway(N)(0.9979398)-IFN-gamma pathway(N)(0.997305)-Pathways in cancer(K)(0.9986316)-TNF alpha/NF-kB(C)(0.9982222)-Ubiquitin mediated proteolysis(K)(0.9985626)-Vitamin D metabolism and pathway(P)(0.9754462)-p53 pathway(P)(0.9966056)-regulation of transcriptional activity by pml(B)(0.9956032)
309	GABRA5	15q12	0	0	0	2	26	1	283	0.6436	0	0.424242424242424	Neuroactive ligand-receptor interaction(K)(0.9987512)-gamma-aminobutyric acid receptor life cycle pathway(B)(0.9755516)
310	GTF2E1	3q13.33	1	0	0	0	3	1	288	0.6436	0	0.0606060606060606	Transcription(R)(0.996608)
311	ANP32A	15q23	0	0	0	0	26	1	12	0.6436	0	0.393939393939394	()
312	CD3E	11q23.3	0	0	0	0	18	1	586	0.6436	0	0.272727272727273	Chagas disease(K)(0.9978082)-Hematopoietic cell lineage(K)(0.9991248)-IL12-mediated signaling events(N)(0.9990548)-IL23-mediated signaling events(N)(0.9980306)-Immunoregulatory interactions between a Lymphoid and a non-Lymphoid cell(R)(0.9961628)-Primary immunodeficiency(K)(0.9981166)-T cell receptor signaling pathway(K)(0.9966066)-TCR signaling in naive CD4+ T cells(N)(0.9991938)-TCR signaling(R…
313	CREM	10p11.21	0	0	0	0	12	1	914	0.6436	0	0.181818181818182	BMP receptor signaling(N)(0.9950208)-Endothelins(N)(0.9961244)-Glypican pathway(N)(0.9545698)-Heterotrimeric G-protein signaling pathway-Gi alpha and Gs alpha mediated pathway(P)(0.996501)-IFN-gamma pathway(N)(0.9975938)-IL1-mediated signaling events(N)(0.9968218)-TCR signaling in naive CD4+ T cells(N)(0.994474)-TNF receptor signaling pathway(N)(0.9970848)-TRAIL signaling pathway(N)(0.9847608)-re…
314	AIFM1	23q25	0	0	0	6	22	1	497	0.6436	0	0.424242424242424	Apoptosis signaling pathway(P)(0.9943742)-Apoptosis(K)(0.998363)-Sphingosine 1-phosphate (S1P) pathway(N)(0.9989716)-TNF receptor signaling pathway(N)(0.998688)-TRAIL signaling pathway(N)(0.9835254)
315	ABCB6	2q35	0	0	0	0	16	1	44	0.6436	0	0.242424242424242	ABC transporters(K)(0.998996)
316	PRKAG2	7q36.1	0	0	0	0	12	1	283	0.6436	0	0.181818181818182	Adipocytokine signaling pathway(K)(0.995746)-Hypertrophic cardiomyopathy (HCM)(K)(0.9589744)-Insulin signaling pathway(K)(0.9992364)-chrebp regulation by carbohydrates and camp(B)(0.996295)
317	SRP19	5q22.2	0	0	0	3	33	1	56	0.6436	0	0.545454545454545	Insulin Synthesis and Secretion(R)(0.9988998)-Protein export(K)(0.9970016)
318	SH3GL2	9p22.2	1	0	5	0	13	1	493	0.6436	0	0.287878787878788	EGFR1(C)(0.9971086)-Endocytosis(K)(0.9983766)-Membrane Trafficking(R)(0.9967264)-Signalling by NGF(R)(0.9977394)
319	MYH6	14q11.2	1	0	0	0	23	1	632	0.6436	0	0.363636363636364	Cardiac muscle contraction(K)(0.9961928)-Dilated cardiomyopathy(K)(0.996959)-Hypertrophic cardiomyopathy (HCM)(K)(0.9846282)-Muscle contraction(R)(0.997693)-Nicotinic acetylcholine receptor signaling pathway(P)(0.997008)-Tight junction(K)(0.9986026)-Viral myocarditis(K)(0.998198)-Wnt signaling pathway(P)(0.99852)
320	POMT1	9q34.13	0	0	0	0	23	1	3	0.6436	0	0.348484848484849	()
321	PANK3	5q35.1	0	0	0	1	31	1	1122	0.6436	0	0.484848484848485	Metabolic pathways(K)(0.9991028)-Pantothenate and CoA biosynthesis(K)(0.9436382)
322	MTMR2	11q21	0	0	0	0	15	1	1131	0.6436	0	0.227272727272727	Fructose and mannose metabolism(K)(0.9903224)-Metabolic pathways(K)(0.9979142)-Riboflavin metabolism(K)(0.9872278)
323	MAP2K3	17p11.2	0	0	1	1	38	1	1380	0.6436	0	0.606060606060606	Amyotrophic lateral sclerosis (ALS)(K)(0.9976976)-Apoptosis signaling pathway(P)(0.9922094)-BMP receptor signaling(N)(0.9978886)-Cellular roles of Anthrax toxin(N)(0.99492)-EGF receptor signaling pathway(P)(0.9947134)-EGFR1(C)(0.9964166)-FGF signaling pathway(P)(0.990494)-Fc epsilon RI signaling pathway(K)(0.9466952)-Glypican pathway(N)(0.994633)-GnRH signaling pathway(K)(0.9969182)-IFN-gamma pat…
324	MUC2	11p15.5	0	0	0	1	28	1	191	0.6436	0	0.439393939393939	Amoebiasis(K)(0.9984952)-Vibrio cholerae infection(K)(0.9989712)-nfkb activation by nontypeable hemophilus influenzae(B)(0.9961102)-trefoil factors initiate mucosal healing(B)(0.9991066)
325	MYL2	12q24.11	0	0	0	0	23	1	659	0.6436	0	0.348484848484849	Cardiac muscle contraction(K)(0.9973204)-Dilated cardiomyopathy(K)(0.9986638)-Focal adhesion(K)(0.9987086)-Hypertrophic cardiomyopathy (HCM)(K)(0.9649592)-Leukocyte transendothelial migration(K)(0.997453)-Muscle contraction(R)(0.997738)-Regulation of actin cytoskeleton(K)(0.9994358)-Tight junction(K)(0.9988924)-alk in cardiac myocytes(B)(0.9970378)-ccr3 signaling in eosinophils(B)(0.9953544)-nfat…
326	HK1	10q21.3	0	0	0	0	16	1	1383	0.6436	0	0.242424242424242	Amino sugar and nucleotide sugar metabolism(K)(0.9926084)-Hypoxic and oxygen homeostasis regulation of HIF-1-alpha(N)(0.9970648)-Insulin signaling pathway(K)(0.9990892)-Metabolic pathways(K)(0.9989052)-Metabolism of carbohydrates(R)(0.9969648)-Type II diabetes mellitus(K)(0.996324)
327	DYNLT1	6q25.3	0	0	0	0	20	1	193	0.6436	0	0.303030303030303	Lissencephaly gene (LIS1) in neuronal migration and development(N)(0.9990374)-p75(NTR)-mediated signaling(N)(0.9983908)
328	WNT5A	3p14.3	0	0	0	0	33	1	1206	0.6436	0	0.5	Alzheimer disease-presenilin pathway(P)(0.9983248)-Angiogenesis(P)(0.9937528)-Glypican pathway(N)(0.995809)-Hedgehog signaling pathway(K)(0.997226)-Melanogenesis(K)(0.995957)-Pathways in cancer(K)(0.9986856)-Proteogylcan syndecan-mediated signaling events(N)(0.9943534)-Wnt signaling pathway(K)(0.9987408)-Wnt signaling pathway(P)(0.998856)-Wnt(C)(0.9986396)
329	BSG	19p13.3	0	0	1	3	32	1	503	0.6436	0	0.545454545454545	Cell surface interactions at the vascular wall(R)(0.9982972)-Integrin cell surface interactions(R)(0.996127)-Metabolism of carbohydrates(R)(0.9968076)-Proteogylcan syndecan-mediated signaling events(N)(0.9970516)-Pyruvate metabolism and TCA cycle(R)(0.997033)
330	MMP2	16q12.2	1	0	0	1	17	1	933	0.6436	0	0.272727272727273	Alzheimer disease-presenilin pathway(P)(0.9985726)-FOXM1 transcription factor network(N)(0.853844)-GnRH signaling pathway(K)(0.9990922)-Integrins in angiogenesis(N)(0.993416)-LPA receptor mediated events(N)(0.9964178)-Leukocyte transendothelial migration(K)(0.9984582)-Pathways in cancer(K)(0.998071)-Plasma membrane estrogen receptor signaling(N)(0.9985858)-Proteogylcan syndecan-mediated signaling…
331	RDH8	19p13.2	0	0	0	0	16	1	1130	0.6436	0	0.242424242424242	Metabolic pathways(K)(0.9979858)
332	CYP24A1	20q13.2	1	0	0	0	3	1	88	0.6436	0	0.0606060606060606	()
333	ARPC3	12q24.11	0	0	0	0	23	1	542	0.6436	0	0.348484848484849	Bacterial invasion of epithelial cells(K)(0.9972664)-Fc gamma R-mediated phagocytosis(K)(0.9962132)-Inflammation mediated by chemokine and cytokine signaling pathway(P)(0.999276)-Integrin signalling pathway(P)(0.9985662)-Pathogenic Escherichia coli infection(K)(0.9966238)-Regulation of actin cytoskeleton(K)(0.9986798)-Shigellosis(K)(0.9975226)
334	TNFSF12	17p13.1	0	0	0	1	32	1	282	0.6436	0	0.5	Cytokine-cytokine receptor interaction(K)(0.9984022)-induction of apoptosis through dr3 and dr4/5 death receptors(B)(0.9980048)
335	NUTF2	16q22.1	0	0	0	0	17	1	12	0.6436	0	0.257575757575758	mechanism of protein import into the nucleus(B)(0.998505)
336	LAMA2	6q22.33	3	0	2	0	4	1	775	0.6436	0	0.136363636363636	Amoebiasis(K)(0.9991376)-Arrhythmogenic right ventricular cardiomyopathy (ARVC)(K)(0.8081826)-ECM-receptor interaction(K)(0.8323816)-Focal adhesion(K)(0.9972044)-Hypertrophic cardiomyopathy (HCM)(K)(0.9411938)-Integrin cell surface interactions(R)(0.9986)-Integrin signalling pathway(P)(0.9986696)-Pathways in cancer(K)(0.9995606)-a6b1 and a6b4 Integrin signaling(N)(0.986197)-agrin in postsynaptic …
337	BCL2	18q21.33	0	0	1	1	17	1	1450	0.6436	1	0.287878787878788	Amyotrophic lateral sclerosis (ALS)(K)(0.998212)-Apoptosis(K)(0.9894168)-Apoptosis(R)(0.9955038)-BMP receptor signaling(N)(0.9961474)-FAS signaling pathway (CD95)(N)(0.9856956)-Focal adhesion(K)(0.9992326)-Glypican pathway(N)(0.9933766)-IFN-gamma pathway(N)(0.9972192)-IL1-mediated signaling events(N)(0.9904292)-Neurotrophin signaling pathway(K)(0.9992554)-Oxidative stress response(P)(0.9960496)-P…
338	ACOT1	14q24.3	0	0	0	0	31	1	21	0.6436	0	0.46969696969697	Biosynthesis of unsaturated fatty acids(K)(0.9994264)
339	CYP2A6	19q13.2	1	0	1	0	8	1	1168	0.6436	0	0.151515151515152	Biological oxidations(R)(0.997719)-Drug metabolism - cytochrome P450(K)(0.965197)-Metabolic pathways(K)(0.9991306)-Retinol metabolism(K)(0.9560296)
340	GAS6	13q34	0	0	1	0	24	1	292	0.6436	0	0.378787878787879	Cell surface interactions at the vascular wall(R)(0.9989868)-Metabolism of proteins(R)(0.9964482)
341	HEXA	15q24.1	2	0	0	0	23	1	1228	0.6436	0	0.378787878787879	Amino sugar and nucleotide sugar metabolism(K)(0.9993368)-Lysosome(K)(0.999091)-Metabolic pathways(K)(0.9995644)-Other glycan degradation(K)(0.9976902)
342	SNUPN	15q24.2	0	0	0	1	23	1	49	0.6436	0	0.363636363636364	Metabolism of non-coding RNA(R)(0.9990662)
343	DLL1	6q27	0	0	0	0	26	1	120	0.6436	0	0.393939393939394	NOTCH(C)(0.998932)-Notch signaling pathway(K)(0.997803)-Presenilin action in Notch and Wnt signaling(N)(0.9752912)
344	PICALM	11q14.2	0	0	0	0	12	1	13	0.6436	1	0.181818181818182	()
345	GPHN	14q23.3	0	0	0	0	34	1	12	0.6436	1	0.515151515151515	gamma-aminobutyric acid receptor life cycle pathway(B)(0.9975338)
346	JAK3	19p13.11	0	0	2	0	18	1	719	0.6436	1	0.303030303030303	Chemokine signaling pathway(K)(0.9983586)-IFN-gamma pathway(N)(0.997565)-Interleukin signaling pathway(P)(0.9970194)-Jak-STAT signaling pathway(K)(0.9991582)-Primary immunodeficiency(K)(0.9974882)-role of erbb2 in signal transduction and oncology(B)(0.9959136)
347	LAMA1	18p11.31	1	0	3	0	13	1	1086	0.6436	0	0.242424242424242	Amoebiasis(K)(0.9976118)-ECM-receptor interaction(K)(0.9955702)-Focal adhesion(K)(0.9974574)-Glypican pathway(N)(0.9960378)-Integrin cell surface interactions(R)(0.9979374)-Integrin signalling pathway(P)(0.9962534)-Pathways in cancer(K)(0.9989968)-Proteogylcan syndecan-mediated signaling events(N)(0.9985732)-agrin in postsynaptic differentiation(B)(0.9953374)-prion pathway(B)(0.920178)
348	APBB1	11p15.4	2	0	0	1	25	1	313	0.6436	0	0.424242424242424	Alzheimer disease-amyloid secretase pathway(P)(0.9988222)-Alzheimer disease-presenilin pathway(P)(0.9987486)-Alzheimer's disease(K)(0.9990366)
349	B4GALT3	1q23.3	0	0	7	0	1	1	1130	0.6436	0	0.121212121212121	Metabolic pathways(K)(0.9992758)
350	MGAT4C	12q21.31	0	0	0	0	19	1	48	0.6436	0	0.287878787878788	N-Glycan biosynthesis(K)(0.998087)
351	OTUD5	23p11.23	0	0	0	7	23	1	71	0.6436	0	0.454545454545455	RIG-I-like receptor signaling pathway(K)(0.9996506)
352	BMP2	20p12.3	0	0	1	1	7	1	826	0.6436	0	0.136363636363636	BMP receptor signaling(N)(0.9964732)-Cytokine-cytokine receptor interaction(K)(0.996748)-Hedgehog signaling pathway(K)(0.9807782)-Pathways in cancer(K)(0.9983542)-TGF-beta signaling pathway(K)(0.9925768)-TGF-beta signaling pathway(P)(0.9963172)
353	SMAD6	15q22.31	0	0	0	0	27	1	515	0.6436	0	0.409090909090909	BMP receptor signaling(N)(0.99858)-Endocytosis(K)(0.998215)-Signaling by BMP(R)(0.9876044)-TGF-beta signaling pathway(K)(0.9982972)-TGF-beta signaling pathway(P)(0.9982264)-alk in cardiac myocytes(B)(0.9961338)-ctcf: first multivalent nuclear factor(B)(0.9947126)
354	GC	4q13.3	0	0	1	0	17	1	13	0.6436	0	0.272727272727273	Vitamin D metabolism and pathway(P)(0.981114)
355	TUB	11p15.4	0	0	0	1	24	1	11	0.6436	0	0.378787878787879	g-protein signaling through tubby proteins(B)(0.997406)
356	NFE2L2	2q31.2	0	0	0	0	11	1	184	0.6436	1	0.166666666666667	Protein processing in endoplasmic reticulum(K)(0.9995452)-oxidative stress induced gene expression via nrf2(B)(0.9958026)
357	CPT1B	22q13.33	0	0	0	1	19	1	290	0.6436	0	0.303030303030303	Activated AMPK stimulates fatty-acid oxidation in muscle(R)(0.9930664)-Adipocytokine signaling pathway(K)(0.9978772)-FOXA transcription factor networks(N)(0.986799)-Fatty acid metabolism(K)(0.9979978)-Metabolism of lipids and lipoproteins(R)(0.9986628)-PPAR signaling pathway(K)(0.9940234)
358	STX6	1q25.3	0	0	2	0	0	1	40	0.6436	0	0.0303030303030303	()
359	MTHFD1L	6q25.1	0	0	1	0	17	1	1124	0.6436	0	0.272727272727273	Metabolic pathways(K)(0.999482)
360	NR2E3	15q23	0	0	0	0	21	1	30	0.6436	0	0.318181818181818	NR transcription pathway(R)(0.9988088)
361	STXBP1	9q34.11	0	0	0	0	22	1	230	0.6436	0	0.333333333333333	Glucose Regulation of Insulin Secretion(R)(0.9974558)-Insulin Synthesis and Secretion(R)(0.9964712)-Synaptic Transmission(R)(0.9983294)-Synaptic_vesicle_trafficking(P)(0.9882976)
362	AOX1	2q33.1	1	0	0	0	11	1	1164	0.6436	0	0.181818181818182	Drug metabolism - cytochrome P450(K)(0.9806006)-Metabolic pathways(K)(0.9982484)-Nicotinate and nicotinamide metabolism(K)(0.8462602)-Tryptophan metabolism(K)(0.9965212)
363	GNGT1	7q21.3	0	0	0	0	3	1	863	0.6436	0	0.0454545454545455	Long-term potentiation(K)(0.9951566)-Olfactory Signaling Pathway(R)(0.9982582)-Thromboxane A2 receptor signaling(N)(0.8457868)-ion channels and their functional role in vascular endothelium(B)(0.9808348)
364	ATP2A3	17p13.2	0	0	0	1	37	1	414	0.6436	0	0.575757575757576	Alzheimer's disease(K)(0.9986588)-Calcium signaling pathway(K)(0.9986928)-Pancreatic secretion(K)(0.9992386)-nfat and hypertrophy of the heart (B)(0.9978744)
365	CENPJ	13q12.12	0	0	0	0	28	1	83	0.6436	0	0.424242424242424	G2/M Transition(R)(0.9993324)
366	DGKE	17q22	0	0	0	0	25	1	1164	0.6436	0	0.378787878787879	Glycerophospholipid metabolism(K)(0.9968402)-Metabolic pathways(K)(0.9986128)-Phosphatidylinositol signaling system(K)(0.9984588)
367	NEU3	11q13.4	0	0	0	0	11	1	51	0.6436	0	0.166666666666667	Other glycan degradation(K)(0.8441952)-Sphingolipid metabolism(K)(0.998694)
368	PDHX	11p13	0	0	3	0	15	1	1224	0.6436	0	0.272727272727273	Glucose Regulation of Insulin Secretion(R)(0.9974306)-Metabolic pathways(K)(0.9987336)-Metabolism of carbohydrates(R)(0.998715)-Regulation of pyruvate dehydrogenase complex (PDC)(R)(0.9962484)
369	RHEB	7q36.1	2	0	0	0	9	1	741	0.6436	0	0.166666666666667	Endothelins(N)(0.9988156)-Glypican pathway(N)(0.9090204)-IFN-gamma pathway(N)(0.9978482)-Insulin signaling pathway(K)(0.9984664)-TRAIL signaling pathway(N)(0.9788302)-mTOR signaling pathway(K)(0.9968032)
370	ALPL	1p36.12	0	0	1	0	18	1	1258	0.6436	0	0.287878787878788	Metabolic pathways(K)(0.9992416)-TNF alpha/NF-kB(C)(0.9979106)-regulators of bone mineralization(B)(0.9551362)
371	PSMB1	6q27	0	0	0	0	21	1	450	0.6436	0	0.318181818181818	Apoptosis(R)(0.998255)-Cell Cycle Checkpoints(R)(0.9970892)-G1/S Transition(R)(0.8036896)-Host Interactions of HIV factors(R)(0.9987996)-Metabolism of amino acids(R)(0.9983126)-Parkinson disease(P)(0.997191)-Proteasome(K)(0.9914072)-Signaling by Wnt(R)(0.9982014)-y branching of actin filaments(B)(0.996917)
372	LYPLA1	8q11.23	0	0	3	0	9	1	89	0.6436	0	0.181818181818182	Glycerophospholipid metabolism(K)(0.9969358)-Metabolism of nitric oxide(R)(0.8482644)
373	MYH9	22q12.3	1	0	0	0	16	1	404	0.6436	1	0.257575757575758	Nicotinic acetylcholine receptor signaling pathway(P)(0.997313)-Regulation of actin cytoskeleton(K)(0.9985748)-Tight junction(K)(0.999273)-Viral myocarditis(K)(0.9960392)
374	FGF16	23q21.1	0	0	1	5	20	1	684	0.6436	0	0.393939393939394	FGF signaling pathway(P)(0.9989596)-MAPK signaling pathway(K)(0.9992642)-Pathways in cancer(K)(0.998094)-Regulation of actin cytoskeleton(K)(0.9988316)-Signaling by FGFR(R)(0.9628992)
375	PRKCA	17q24.2	1	0	0	0	18	1	2422	0.6436	0	0.287878787878788	Aldosterone-regulated sodium reabsorption(K)(0.9915658)-Alpha6Beta4Integrin(C)(0.9613166)-Alzheimer disease-amyloid secretase pathway(P)(0.9945874)-Amoebiasis(K)(0.9918794)-Apoptosis signaling pathway(P)(0.984058)-BMP receptor signaling(N)(0.9896326)-Calcium signaling pathway(K)(0.997965)-EGF receptor signaling pathway(P)(0.8341884)-EGFR1(C)(0.9970482)-Endothelins(N)(0.9718864)-Fc gamma R-mediate…
376	MED31	17p13.2	0	0	1	1	33	1	33	0.6436	0	0.53030303030303	Generic Transcription Pathway(R)(0.9990736)
377	IFI16	1q23.1	0	0	5	0	1	1	25	0.6436	0	0.0909090909090909	ID(C)(0.9958402)
378	SOS1	2p22.1	1	0	0	0	6	1	2152	0.6436	0	0.106060606060606	Chemokine signaling pathway(K)(0.99602)-EGF receptor signaling pathway(P)(0.844861)-Focal adhesion(K)(0.998732)-Formation of Platelet plug(R)(0.993586)-Gap junction(K)(0.99523)-Inflammation mediated by chemokine and cytokine signaling pathway(P)(0.9713862)-Insulin signaling pathway(K)(0.996634)-Integrin cell surface interactions(R)(0.9848256)-Jak-STAT signaling pathway(K)(0.9967678)-MAPK signalin…
379	RET	10q11.21	0	0	0	0	11	1	704	0.6436	1	0.166666666666667	Endocytosis(K)(0.9976454)-Endothelin signaling pathway(P)(0.9980108)-Heterotrimeric G-protein signaling pathway-Gi alpha and Gs alpha mediated pathway(P)(0.9979088)-Pathways in cancer(K)(0.998401)-Signaling events regulated by Ret tyrosine kinase(N)(0.9984054)
380	CALM3	19q13.32	1	0	0	0	13	1	1205	0.6436	0	0.212121212121212	Alzheimer's disease(K)(0.9989446)-Calcium signaling pathway(K)(0.9996368)-Gastric acid secretion(K)(0.99198)-Glioma(K)(0.9567158)-GnRH signaling pathway(K)(0.9961216)-Insulin signaling pathway(K)(0.9975644)-Melanogenesis(K)(0.9963498)-Neurotrophin signaling pathway(K)(0.9994596)-Olfactory transduction(K)(0.9982952)-Oocyte meiosis(K)(0.9960298)-Phosphatidylinositol signaling system(K)(0.9950316)-V…
381	ACAT1	11q22.3	0	0	0	0	19	1	1292	0.6436	0	0.287878787878788	Fatty acid metabolism(K)(0.9423022)-Lysine degradation(K)(0.9942834)-Metabolic pathways(K)(0.9981076)-Metabolism of amino acids(R)(0.9969808)-Metabolism of lipids and lipoproteins(R)(0.9985338)-Pyruvate metabolism(K)(0.9946946)-Terpenoid backbone biosynthesis(K)(0.995787)-Tryptophan metabolism(K)(0.9965878)
382	RNASE3	14q11.2	0	0	0	0	24	1	31	0.6436	0	0.363636363636364	Asthma(K)(0.9981598)
383	MAN1B1	9q34.3	0	0	0	0	23	1	1281	0.6436	0	0.348484848484849	Metabolic pathways(K)(0.998453)-N-Glycan biosynthesis(K)(0.9977754)-Protein processing in endoplasmic reticulum(K)(0.9982994)-er associated degradation (erad) pathway(B)(0.996729)
384	TRPC6	11q22.1	1	0	0	0	15	1	206	0.6436	0	0.242424242424242	Endothelins(N)(0.9981416)-ion channels and their functional role in vascular endothelium(B)(0.9973226)
385	PLA2G1B	12q24.31	0	0	0	0	24	1	1644	0.6436	0	0.363636363636364	Arachidonic acid metabolism(K)(0.996506)-Fc epsilon RI signaling pathway(K)(0.9945126)-Glycerophospholipid metabolism(K)(0.9974516)-GnRH signaling pathway(K)(0.996658)-Long-term depression(K)(0.9936114)-MAPK signaling pathway(K)(0.9975258)-Metabolic pathways(K)(0.999329)-Pancreatic secretion(K)(0.99802)-VEGF signaling pathway(K)(0.9967882)-Vascular smooth muscle contraction(K)(0.9953486)-eicosano…
386	HMBS	11q23.3	0	0	0	0	19	1	1134	0.6436	0	0.287878787878788	Metabolic pathways(K)(0.997793)-Porphyrin and chlorophyll metabolism(K)(0.997272)
387	SLC25A18	22q11.21	1	0	0	0	22	1	11	0.6436	0	0.348484848484849	visual signal transduction(B)(0.9987818)
388	SPIRE1	18p11.21	2	0	2	0	13	1	25	0.6436	0	0.257575757575758	Dorso-ventral axis formation(K)(0.9985126)
389	TARBP2	12q13.13	0	0	0	0	25	1	18	0.6436	0	0.378787878787879	Regulatory RNA pathways(R)(0.9986602)
390	BRCA1	17q21.31	0	0	0	0	34	1	535	0.6436	1	0.515151515151515	Androgen-mediated signaling(N)(0.98378)-AndrogenReceptor(C)(0.9969284)-BARD1 signaling events(N)(0.9919204)-DNA Repair(R)(0.9979846)-FOXA transcription factor networks(N)(0.9839954)-Signaling by Aurora kinases(N)(0.9802748)-Ubiquitin mediated proteolysis(K)(0.9987244)-atm signaling pathway(B)(0.9792792)-cell cycle: g2/m checkpoint(B)(0.9950936)-role of brca1 brca2 and atr in cancer susceptibility…
391	TNNT3	11p15.5	0	0	0	1	29	1	31	0.6436	0	0.454545454545455	Muscle contraction(R)(0.9989594)
392	CA12	15q22.2	0	0	0	1	25	1	23	0.6436	0	0.393939393939394	Nitrogen metabolism(K)(0.9983172)
393	MAN2B2	4p16.1	0	0	2	1	32	1	16	0.6436	0	0.53030303030303	Other glycan degradation(K)(0.9970278)
394	MLLT4	6q27	1	0	0	0	21	1	413	0.6436	1	0.333333333333333	Adherens junction(K)(0.9959694)-Alzheimer disease-presenilin pathway(P)(0.999283)-Leukocyte transendothelial migration(K)(0.9953092)-Nectin adhesion pathway(N)(0.9894368)-Tight junction(K)(0.9965414)
395	HAO1	20p12.3	0	0	1	1	6	1	1167	0.6436	0	0.121212121212121	Metabolic pathways(K)(0.998854)-Peroxisome(K)(0.9967972)
396	NUP93	16q13	0	0	0	1	21	1	429	0.6436	0	0.333333333333333	HIV Life Cycle(R)(0.9924878)-Host Interactions of HIV factors(R)(0.9969376)-Influenza Life Cycle(R)(0.9971762)-Metabolism of carbohydrates(R)(0.998409)-Metabolism of non-coding RNA(R)(0.994256)-Transport of Mature Transcript to Cytoplasm(R)(0.9892604)
397	GRM6	5q35.3	0	0	0	2	31	1	410	0.6436	0	0.5	Heterotrimeric G-protein signaling pathway-Gi alpha and Gs alpha mediated pathway(P)(0.9978356)-Heterotrimeric G-protein signaling pathway-Gq alpha and Go alpha mediated pathway(P)(0.9971382)-Metabotropic glutamate receptor group III pathway(P)(0.8975644)-Neuroactive ligand-receptor interaction(K)(0.9985376)
398	POLR1A	2p11.2	2	0	0	0	7	1	1428	0.6436	0	0.136363636363636	Metabolic pathways(K)(0.9997408)-Purine metabolism(K)(0.995544)-TNF alpha/NF-kB(C)(0.9970976)-Transcription(R)(0.999626)
399	ACE2	23p22.2	0	0	0	8	22	1	17	0.6436	0	0.454545454545455	Renin-angiotensin system(K)(0.9994838)
400	EPRS	1q41	0	0	3	0	0	1	1171	0.6436	0	0.0454545454545455	Aminoacyl-tRNA biosynthesis(K)(0.9979322)-Metabolic pathways(K)(0.9984724)
401	HSD11B2	16q22.1	0	0	0	0	18	1	1172	0.6436	0	0.272727272727273	Aldosterone-regulated sodium reabsorption(K)(0.9986534)-Metabolic pathways(K)(0.9989082)-Steroid hormone biosynthesis(K)(0.9979592)
402	CARD8	19q13.32	0	0	0	0	16	1	62	0.6436	0	0.242424242424242	NOD-like receptor signaling pathway(K)(0.9992086)
403	GATM	15q21.1	0	0	0	3	35	1	1126	0.6436	0	0.575757575757576	Glycine, serine and threonine metabolism(K)(0.9987648)-Metabolic pathways(K)(0.9993364)
404	DMGDH	5q14.1	1	0	0	3	35	1	1125	0.6436	0	0.590909090909091	Glycine, serine and threonine metabolism(K)(0.9982752)-Metabolic pathways(K)(0.99866)
405	SNRPB	20p13	0	0	1	1	8	1	502	0.6436	0	0.151515151515152	Formation and Maturation of mRNA Transcript(R)(0.9911744)-Influenza Life Cycle(R)(0.998505)-Metabolism of non-coding RNA(R)(0.9936972)-Spliceosome(K)(0.997632)-Systemic lupus erythematosus(K)(0.9968132)
406	POLR2F	22q13.1	0	0	1	0	16	1	1635	0.6436	0	0.257575757575758	DNA Repair(R)(0.9987226)-Formation and Maturation of mRNA Transcript(R)(0.9964044)-Huntington's disease(K)(0.9988916)-Influenza Life Cycle(R)(0.9989816)-Metabolic pathways(K)(0.998048)-Purine metabolism(K)(0.9982476)-Pyrimidine metabolism(K)(0.9893826)-Regulatory RNA pathways(R)(0.989308)-Transcription(R)(0.996543)-mRNA Processing(R)(0.8739958)
407	VTI1A	10q25.2	1	0	0	1	19	1	36	0.6436	1	0.318181818181818	SNARE interactions in vesicular transport(K)(0.9990172)
408	NEIL3	4q34.3	0	0	0	2	28	1	34	0.6436	0	0.454545454545455	Base excision repair(K)(0.9989764)
409	FBXL3	13q22.3	0	0	0	2	25	1	223	0.6436	0	0.409090909090909	Circadian rhythm - mammal(K)(0.9985266)-Metabolism of proteins(R)(0.9989616)
410	GSR	8p12	1	0	0	2	29	1	102	0.6436	0	0.484848484848485	Glutathione metabolism(K)(0.9996314)-Metablism of nucleotides(R)(0.9985112)
411	PGM1	1p31.3	2	0	0	0	8	1	1322	0.6436	0	0.151515151515152	Amino sugar and nucleotide sugar metabolism(K)(0.9932804)-Hypoxic and oxygen homeostasis regulation of HIF-1-alpha(N)(0.995737)-Metabolic pathways(K)(0.999222)-Metabolism of carbohydrates(R)(0.9983312)-Purine metabolism(K)(0.9988358)
412	AARS	16q22.1	0	0	0	0	16	1	44	0.6436	0	0.242424242424242	Aminoacyl-tRNA biosynthesis(K)(0.9981748)
413	SERPINF2	17p13.3	0	0	0	1	38	1	169	0.6436	0	0.590909090909091	Complement and coagulation cascades(K)(0.999234)-Formation of Platelet plug(R)(0.9989646)
414	SRR	17p13.3	0	0	0	1	37	1	32	0.6436	0	0.575757575757576	Glycine, serine and threonine metabolism(K)(0.9977576)
415	RAP1GAP	1p36.12	0	0	1	0	18	1	113	0.6436	0	0.287878787878788	Heterotrimeric G-protein signaling pathway-Gq alpha and Go alpha mediated pathway(P)(0.9984916)
416	MYH13	17p13.1	0	0	0	1	43	1	489	0.6436	0	0.666666666666667	Nicotinic acetylcholine receptor signaling pathway(P)(0.9971522)-Tight junction(K)(0.9984262)-Viral myocarditis(K)(0.997641)-Wnt signaling pathway(P)(0.9982984)
417	KLC3	19q13.32	0	0	0	0	12	1	58	0.6436	0	0.181818181818182	Alzheimer disease-amyloid secretase pathway(P)(0.9982272)
418	HS2ST1	1p22.3	0	0	1	0	9	1	26	0.6436	0	0.151515151515152	Glycosaminoglycan biosynthesis - heparan sulfate(K)(0.9988894)
419	CHRNA7	15q13.3	0	0	0	3	35	1	436	0.6436	0	0.575757575757576	Alzheimer disease-amyloid secretase pathway(P)(0.9969354)-Calcium signaling pathway(K)(0.9985344)-Neuroactive ligand-receptor interaction(K)(0.998468)
420	DARC	1q23.2	0	0	5	0	1	1	232	0.6436	0	0.0909090909090909	Class A/1 (Rhodopsin-like receptors)(R)(0.9979412)-Malaria(K)(0.9977238)
421	LRP2	2q31.1	4	0	0	0	10	1	194	0.6436	0	0.212121212121212	Alzheimer disease-presenilin pathway(P)(0.9979298)-Signaling events mediated by the Hedgehog family(N)(0.9640252)
422	COL6A2	21q22.3	0	0	0	0	20	1	330	0.6436	0	0.303030303030303	ECM-receptor interaction(K)(0.9981058)-Focal adhesion(K)(0.9987218)-Integrin signalling pathway(P)(0.9974128)-Signaling by PDGF(R)(0.9971984)
423	ACSL4	23q22.3	1	0	0	6	20	1	1259	0.6436	0	0.409090909090909	Adipocytokine signaling pathway(K)(0.99872)-Metabolic pathways(K)(0.998796)-PPAR signaling pathway(K)(0.9985906)-Peroxisome(K)(0.9975954)
424	GEMIN6	2p22.1	0	0	0	0	6	1	49	0.6436	0	0.0909090909090909	Metabolism of non-coding RNA(R)(0.9983598)
425	ERCC8	5q12.1	0	0	0	5	32	1	225	0.6436	0	0.560606060606061	DNA Repair(R)(0.9981736)-Nucleotide excision repair(K)(0.997468)-Ubiquitin mediated proteolysis(K)(0.9983766)
426	MINPP1	10q23.2	0	0	0	2	18	1	57	0.6436	0	0.303030303030303	Inositol phosphate metabolism(K)(0.9988464)
427	PPP3R2	9q31.1	1	0	0	0	17	1	1217	0.6436	0	0.272727272727273	Alzheimer's disease(K)(0.9965476)-Amyotrophic lateral sclerosis (ALS)(K)(0.9949266)-Apoptosis(K)(0.9990134)-Axon guidance(K)(0.9980102)-B cell receptor signaling pathway(K)(0.9958416)-Calcium signaling pathway(K)(0.9972144)-Long-term potentiation(K)(0.9457268)-MAPK signaling pathway(K)(0.998202)-Natural killer cell mediated cytotoxicity(K)(0.9979172)-Oocyte meiosis(K)(0.9979602)-T cell receptor s…
428	HSD17B1	17q21.31	0	0	0	0	33	1	1132	0.6436	0	0.5	Metabolic pathways(K)(0.9988336)-Steroid hormone biosynthesis(K)(0.997705)
429	ABLIM2	4p16.1	0	0	1	1	34	1	129	0.6436	0	0.545454545454545	Axon guidance(K)(0.9983434)
430	CENPH	5q13.2	0	0	0	3	31	1	96	0.6436	0	0.515151515151515	M Phase(R)(0.9981642)
