# Supplementary material for: DriverNet: uncovering the impact of somatic driver mutations on transcriptional networks in cancer
Source: Genome Biol. 2012 Dec 22;13(12):R124. doi: 10.1186/gb-2012-13-12-r124 (PMC4056374; doi:10.1186/gb-2012-13-12-r124)
Supplement: Additional file 24 — Ranked list of candidate driver genes for the GBM dataset when copy number amplifications and hemizygous deletions were included in addition to the mutations, high-level amplifications, and homozygous deletions. rank: rank of the gene according to DriverNet, gene: gene symbol, gband: gene chromosome location and gene band, SNV.Indel: number of cases with SNV or indel in that specific gene, HLAMP: number of cases with copy number high-level amplifications, AMP: number of cases with copy number amplifications, HOMD: number of cases with copy number homozygous deletions, HETD: number of cases with copy number hemizygous deletions, covered events: the number of events (edges) connected to the gene on the left of the bipartite graph, node degree: the number of genes connected to the gene of interest in the influence graph, p.value: P value corrected for the multiple test using the Benjamini-Hochberg approach, CGC.status: Cancer Gene Census (CGC) membership status (1 = found in CGC, 0 = not in CGC), percentage.event: percentage of cases with genomic aberrations in the gene of interest, p.way: top pathways associated with outlying genes (posterior probability > 0.8); numbers in parentheses show the posterior probability. [file gb-2012-13-12-r124-S24.TXT]

rank	gene	gband	SNV.Indel	HLAMP	AMP	HOMD	HETD	covered_events	node_degree	p.value	CGC.status	percentage.event	as.character(p.way)
1	MAPK8	10q11.22	0	0	0	0	78	4247	2330	0	0	0.65	Adipocytokine signaling pathway(K)(0.9978436)-Alzheimer disease-amyloid secretase pathway(P)(0.9971354)-Angiogenesis(P)(0.9822336)-Angiopoietin receptor Tie2-mediated signaling(N)(0.9685416)-Apoptosis signaling pathway(P)(0.966669)-Apoptosis(R)(0.9968012)-B cell activation(P)(0.823863)-BMP receptor signaling(N)(0.9874314)-Chagas disease(K)(0.9754598)-EGF receptor signaling pathway(P)(0.874886)-EG…
2	ATP6AP1	23q28	0	0	0	5	79	3178	1412	0	0	0.7	Epithelial cell signaling in Helicobacter pylori infection(K)(0.996916)-Lysosome(K)(0.997535)-Metabolic pathways(K)(0.9972368)-Oxidative phosphorylation(K)(0.9968164)-Phagosome(K)(0.9982318)-Vibrio cholerae infection(K)(0.998329)
3	TP53	17p13.1	38	0	0	0	8	2088	1976	0	1	0.35	Amyotrophic lateral sclerosis (ALS)(K)(0.9944606)-Apoptosis signaling pathway(P)(0.9888582)-BARD1 signaling events(N)(0.9946728)-BMP receptor signaling(N)(0.9930602)-Cell Cycle Checkpoints(R)(0.99574)-Cell cycle(K)(0.996275)-Glypican pathway(N)(0.9949288)-Huntington disease(P)(0.9979746)-Huntington's disease(K)(0.9994438)-Hypoxic and oxygen homeostasis regulation of HIF-1-alpha(N)(0.9968224)-IFN-…
4	PRKX	23p22.33	0	0	0	1	75	1476	1639	0	0	0.633333333333333	Amoebiasis(K)(0.9975042)-Apoptosis(K)(0.9964216)-Calcium signaling pathway(K)(0.9993818)-Chemokine signaling pathway(K)(0.998923)-Gap junction(K)(0.991195)-Gastric acid secretion(K)(0.9923386)-GnRH signaling pathway(K)(0.9909006)-Hedgehog signaling pathway(K)(0.9938944)-Insulin signaling pathway(K)(0.9974336)-Long-term potentiation(K)(0.9642296)-MAPK signaling pathway(K)(0.99938)-Melanogenesis(K)…
5	HK1	10q21.3	0	0	0	0	80	954	1383	0	0	0.666666666666667	Amino sugar and nucleotide sugar metabolism(K)(0.9956388)-Hypoxic and oxygen homeostasis regulation of HIF-1-alpha(N)(0.998975)-Insulin signaling pathway(K)(0.9970076)-Metabolic pathways(K)(0.9989308)-Metabolism of carbohydrates(R)(0.9987612)-Starch and sucrose metabolism(K)(0.9959478)-Type II diabetes mellitus(K)(0.9971998)
6	SMC1A	23p11.22	0	0	0	1	76	849	532	0	0	0.641666666666667	Cell cycle(K)(0.9985808)-Formation and Maturation of mRNA Transcript(R)(0.9981874)-Influenza Life Cycle(R)(0.9978394)-M Phase(R)(0.998774)-Oocyte meiosis(K)(0.9959992)
7	PTEN	10q23.31	33	0	0	7	86	817	1456	0	1	0.808333333333333	Endothelins(N)(0.990641)-Focal adhesion(K)(0.999083)-Glypican pathway(N)(0.9011942)-Hypoxia response via HIF activation(P)(0.8306744)-IFN-gamma pathway(N)(0.9969078)-Inflammation mediated by chemokine and cytokine signaling pathway(P)(0.9964112)-Inositol phosphate metabolism(K)(0.9940796)-Insulin/IGF pathway-protein kinase B signaling cascade(P)(0.8063912)-Nectin adhesion pathway(N)(0.9959178)-PI…
8	IKBKG	23q28	0	0	0	0	79	657	1642	0	0	0.658333333333333	Adipocytokine signaling pathway(K)(0.997439)-Apoptosis(K)(0.9940742)-B cell receptor signaling pathway(K)(0.9859478)-Chagas disease(K)(0.9929246)-Chemokine signaling pathway(K)(0.9983198)-Cytosolic DNA-sensing pathway(K)(0.9967882)-Epithelial cell signaling in Helicobacter pylori infection(K)(0.9971892)-Fc-epsilon receptor I signaling in mast cells(N)(0.9911882)-Glypican pathway(N)(0.9961664)-IL1…
9	ADRB1	10q25.3	0	0	0	0	81	602	885	0	0	0.675	Calcium signaling pathway(K)(0.9983722)-Class A/1 (Rhodopsin-like receptors)(R)(0.9970258)-Dilated cardiomyopathy(K)(0.9944398)-Endocytosis(K)(0.9981552)-Gap junction(K)(0.9960924)-Heterotrimeric G-protein signaling pathway-Gi alpha and Gs alpha mediated pathway(P)(0.9943562)-Neuroactive ligand-receptor interaction(K)(0.9986988)-Receptor-ligand complexes bind G proteins(R)(0.9933392)-Salivary sec…
10	ITGB1	10p11.22	0	0	2	0	71	498	1516	0	0	0.608333333333333	Angiopoietin receptor Tie2-mediated signaling(N)(0.9918892)-Arrhythmogenic right ventricular cardiomyopathy (ARVC)(K)(0.9897254)-Axon guidance(K)(0.9969682)-Bacterial invasion of epithelial cells(K)(0.9948854)-Cell adhesion molecules (CAMs)(K)(0.9990834)-Cell surface interactions at the vascular wall(R)(0.9991412)-Dilated cardiomyopathy(K)(0.98866)-ECM-receptor interaction(K)(0.9934064)-Focal adh…
11	BTRC	10q24.32	0	0	0	0	84	447	975	0	0	0.7	APC/C-mediated degradation of cell cycle proteins(R)(0.9917424)-Circadian rhythm - mammal(K)(0.9943008)-Hedgehog signaling pathway(K)(0.9929414)-Host Interactions of HIV factors(R)(0.9986858)-Oocyte meiosis(K)(0.9982646)-Shigellosis(K)(0.99609)-TGFBR(C)(0.9986634)-TNF alpha/NF-kB(C)(0.999233)-Ubiquitin mediated proteolysis(K)(0.9983168)-Wnt signaling pathway(K)(0.9974356)-Wnt signaling pathway(P)…
12	TH	11p15.5	0	0	0	0	23	395	1946	0	0	0.191666666666667	BMP receptor signaling(N)(0.9892438)-Glypican pathway(N)(0.9955492)-IFN-gamma pathway(N)(0.9984242)-IL1-mediated signaling events(N)(0.9979398)-Metabolic pathways(K)(0.9981286)-Parkinson disease(P)(0.9974306)-Parkinson's disease(K)(0.9973482)-Plasma membrane estrogen receptor signaling(N)(0.997799)-Synaptic Transmission(R)(0.9918716)-TNF receptor signaling pathway(N)(0.9977388)-Tyrosine metabolis…
13	CD40LG	23q26.3	0	0	0	0	63	378	1409	0	0	0.525	Asthma(K)(0.9599294)-BMP receptor signaling(N)(0.9949188)-Cell adhesion molecules (CAMs)(K)(0.9985458)-Cytokine-cytokine receptor interaction(K)(0.9983868)-Endothelins(N)(0.9927966)-Glypican pathway(N)(0.9961858)-IFN-gamma pathway(N)(0.9989084)-IL1-mediated signaling events(N)(0.9861942)-Immunoregulatory interactions between a Lymphoid and a non-Lymphoid cell(R)(0.9958428)-Malaria(K)(0.997331)-Pl…
14	MAPK3	16p11.2	0	0	0	0	18	344	2795	0	0	0.15	Adherens junction(K)(0.9928178)-Alzheimer disease-amyloid secretase pathway(P)(0.9496436)-Alzheimer's disease(K)(0.9948864)-Androgen-mediated signaling(N)(0.9452624)-Axon guidance(K)(0.9953778)-B cell receptor signaling pathway(K)(0.8717424)-BMP receptor signaling(N)(0.987813)-Chagas disease(K)(0.9963144)-Dorso-ventral axis formation(K)(0.9633436)-EGFR1(C)(0.9954302)-Endothelin signaling pathway(…
15	AKT1	14q32.33	0	1	0	0	19	275	2455	3e-04	1	0.166666666666667	Adipocytokine signaling pathway(K)(0.9893022)-Androgen-mediated signaling(N)(0.9649652)-AndrogenReceptor(C)(0.9942152)-Angiogenesis(P)(0.9935458)-Angiopoietin receptor Tie2-mediated signaling(N)(0.959161)-Apoptosis signaling pathway(P)(0.9739716)-Apoptosis(K)(0.9286404)-Apoptosis(R)(0.9958656)-B cell receptor signaling pathway(K)(0.8772744)-Chemokine signaling pathway(K)(0.996344)-EGFR1(C)(0.9975…
16	ABCD1	23q28	0	0	0	5	78	260	216	9e-04	0	0.691666666666667	ABC transporters(K)(0.9979382)-Metabolism of lipids and lipoproteins(R)(0.9985812)-Peroxisome(K)(0.9978484)-Transmembrane transport of small molecules(R)(0.9968794)
17	AP3M1	10q22.2	0	0	0	0	82	255	321	0.0012	0	0.683333333333333	Lysosome(K)(0.9969964)-Metabolism of proteins(R)(0.9991398)
18	PIK3R1	5q13.1	11	0	0	0	6	236	2377	0.003	1	0.141666666666667	Aldosterone-regulated sodium reabsorption(K)(0.9867404)-Angiopoietin receptor Tie2-mediated signaling(N)(0.9726936)-Apoptosis(K)(0.9109908)-B cell receptor signaling pathway(K)(0.943604)-Bacterial invasion of epithelial cells(K)(0.9908366)-Cell surface interactions at the vascular wall(R)(0.9944346)-Chagas disease(K)(0.9557542)-Chemokine signaling pathway(K)(0.9933306)-EGFR1(C)(0.9969286)-EphrinB…
19	TAF5	10q24.33	0	0	0	0	84	228	254	0.0042	0	0.7	Basal transcription factors(K)(0.9960218)-Formation and Maturation of mRNA Transcript(R)(0.9992104)-HIV Life Cycle(R)(0.9977766)-Transcription(R)(0.9994712)
20	SSR4	23q28	0	0	0	5	78	213	200	0.0078	0	0.691666666666667	Insulin Synthesis and Secretion(R)(0.9983682)-Protein processing in endoplasmic reticulum(K)(0.998763)
21	UGT2B28	4q13.2	0	0	0	2	24	194	1192	0.0143	0	0.216666666666667	Metabolic pathways(K)(0.998093)-Metabolism of xenobiotics by cytochrome P450(K)(0.939322)-Porphyrin and chlorophyll metabolism(K)(0.9972864)-Retinol metabolism(K)(0.9492092)-Starch and sucrose metabolism(K)(0.99752)
22	ARHGEF6	23q26.3	0	0	0	1	75	194	859	0.0143	0	0.633333333333333	Glypican pathway(N)(0.9984024)-Pancreatic cancer(K)(0.9968902)-Regulation of actin cytoskeleton(K)(0.9984266)-Signaling by Rho GTPases(R)(0.9990892)-TRAIL signaling pathway(N)(0.9993914)-agrin in postsynaptic differentiation(B)(0.9935208)
23	POLA1	23p22.11	0	0	0	5	70	190	1321	0.0161	0	0.625	DNA replication(K)(0.9955774)-G1/S Transition(R)(0.9986778)-Metabolic pathways(K)(0.9991184)-Purine metabolism(K)(0.9976828)-Pyrimidine metabolism(K)(0.9908476)-S Phase(R)(0.9954202)-Telomere Maintenance(R)(0.9980442)
24	UGT2B17	4q13.2	0	0	1	1	40	169	1198	0.0344	0	0.35	Biological oxidations(R)(0.9917218)-Metabolic pathways(K)(0.9981808)-Metabolism of xenobiotics by cytochrome P450(K)(0.998452)-Porphyrin and chlorophyll metabolism(K)(0.9972026)-Retinol metabolism(K)(0.9973004)-Starch and sucrose metabolism(K)(0.9951294)-Steroid hormone biosynthesis(K)(0.9965924)
25	THOC2	23q25	0	0	0	4	75	167	128	0.035	0	0.658333333333333	Spliceosome(K)(0.9987362)
26	EP300	22q13.2	2	0	3	1	25	165	2220	0.0364	1	0.258333333333333	Adherens junction(K)(0.994055)-Androgen-mediated signaling(N)(0.972551)-AndrogenReceptor(C)(0.9942002)-BMP receptor signaling(N)(0.9872522)-Cell cycle(K)(0.998691)-Endothelins(N)(0.9920162)-FOXA transcription factor networks(N)(0.9491372)-FOXM1 transcription factor network(N)(0.9947858)-FoxO family signaling(N)(0.9920968)-Glypican pathway(N)(0.9943714)-Heterotrimeric G-protein signaling pathway-G…
27	ACTA2	10q23.31	0	0	0	4	83	152	620	0.053	0	0.725	Alzheimer disease-presenilin pathway(P)(0.9978886)-Huntington disease(P)(0.9966346)-Nicotinic acetylcholine receptor signaling pathway(P)(0.9969434)-Vascular smooth muscle contraction(K)(0.9989824)-Wnt signaling pathway(P)(0.9985502)
28	CDC2	10q21.2	0	0	0	0	75	141	489	0.0676	0	0.625	APC/C-mediated degradation of cell cycle proteins(R)(0.9852974)-AndrogenReceptor(C)(0.9973234)-Cell Cycle Checkpoints(R)(0.995143)-FOXM1 transcription factor network(N)(0.996318)-G1/S Transition(R)(0.9951532)-G2/M Transition(R)(0.9992638)-Hedgehog(C)(0.9954612)-Retinoic acid receptors-mediated signaling(N)(0.993225)-TGFBR(C)(0.9984156)-Wnt(C)(0.9981614)-estrogen responsive protein efp controls ce…
29	HTR2C	23q23	0	0	0	6	68	141	650	0.0676	0	0.616666666666667	Calcium signaling pathway(K)(0.9975406)-Class A/1 (Rhodopsin-like receptors)(R)(0.9989686)-Gap junction(K)(0.9979192)-Heterotrimeric G-protein signaling pathway-Gi alpha and Gs alpha mediated pathway(P)(0.9982264)-Neuroactive ligand-receptor interaction(K)(0.9987826)-Receptor-ligand complexes bind G proteins(R)(0.989989)-activation of csk by camp-dependent protein kinase inhibits signaling throug…
30	EXOSC1	10q24.1	0	0	0	0	79	135	59	0.0782	0	0.658333333333333	RNA degradation(K)(0.9986888)
31	DGKH	13q14.11	0	0	0	0	37	133	1164	0.0799	0	0.308333333333333	Glycerolipid metabolism(K)(0.9290092)-Glycerophospholipid metabolism(K)(0.9973826)-Metabolic pathways(K)(0.9981626)-Phosphatidylinositol signaling system(K)(0.9976188)
32	HSPA2	14q23.3	0	0	0	0	21	128	827	0.0884	0	0.175	Antigen processing and presentation(K)(0.9965124)-Endocytosis(K)(0.9990416)-MAPK signaling pathway(K)(0.996299)-Parkinson disease(P)(0.9985422)-Protein processing in endoplasmic reticulum(K)(0.9994504)-Spliceosome(K)(0.998636)
33	RPL10	23q28	0	0	0	5	79	125	313	0.0923	0	0.7	Influenza Life Cycle(R)(0.9987062)-Metabolism of proteins(R)(0.9992116)-Ribosome(K)(0.9943142)
34	ECHS1	10q26.3	0	0	0	1	79	121	1281	0.0994	0	0.666666666666667	Butanoate metabolism(K)(0.993961)-Fatty acid metabolism(K)(0.9976648)-Lysine degradation(K)(0.9970532)-Metabolic pathways(K)(0.998391)-Metabolism of amino acids(R)(0.9977722)-Metabolism of lipids and lipoproteins(R)(0.9979416)-Tryptophan metabolism(K)(0.9974314)
35	POLE2	14q22.1	0	0	0	0	21	118	1391	0.1045	0	0.175	Base excision repair(K)(0.9957996)-DNA Repair(R)(0.9991482)-DNA replication(K)(0.9974572)-G1/S Transition(R)(0.997002)-Metabolic pathways(K)(0.9979082)-Nucleotide excision repair(K)(0.997978)-Purine metabolism(K)(0.9975498)-Pyrimidine metabolism(K)(0.9050556)-S Phase(R)(0.9977338)-Telomere Maintenance(R)(0.9969576)
36	CAMK2G	10q22.2	0	0	0	0	79	115	1485	0.1098	0	0.658333333333333	Calcium signaling pathway(K)(0.9996008)-ErbB signaling pathway(K)(0.9947316)-Gastric acid secretion(K)(0.9977414)-Glioma(K)(0.986297)-Glypican pathway(N)(0.9918622)-GnRH signaling pathway(K)(0.9987326)-IFN-gamma pathway(N)(0.9964496)-Long-term potentiation(K)(0.9867666)-Melanogenesis(K)(0.99251)-Neurotrophin signaling pathway(K)(0.998611)-Olfactory transduction(K)(0.9985088)-Oocyte meiosis(K)(0.9…
37	L1CAM	23q28	0	0	0	5	78	114	333	0.1098	0	0.691666666666667	Axon guidance(K)(0.9983138)-Cell adhesion molecules (CAMs)(K)(0.997966)-Cell surface interactions at the vascular wall(R)(0.99666)
38	PSTK	10q26.13	0	0	0	0	80	111	41	0.1152	0	0.666666666666667	Aminoacyl-tRNA biosynthesis(K)(0.9985032)
39	IFNA5	9p21.3	0	0	1	24	38	109	615	0.1184	0	0.525	Autoimmune thyroid disease(K)(0.9927252)-Cytokine-cytokine receptor interaction(K)(0.9989464)-Cytosolic DNA-sensing pathway(K)(0.997308)-Jak-STAT signaling pathway(K)(0.9989098)-Natural killer cell mediated cytotoxicity(K)(0.9994022)-RIG-I-like receptor signaling pathway(K)(0.9957002)-Regulation of autophagy(K)(0.9960588)-TCR signaling in naive CD8+ T cells(N)(0.9961394)-Toll-like receptor signal…
40	NUP98	11p15.4	0	0	0	0	12	106	512	0.1239	1	0.1	HIV Life Cycle(R)(0.998391)-Host Interactions of HIV factors(R)(0.9950048)-Influenza Life Cycle(R)(0.9982732)-M Phase(R)(0.9987208)-Metabolism of carbohydrates(R)(0.9985608)-Metabolism of non-coding RNA(R)(0.9925998)-Transport of Mature Transcript to Cytoplasm(R)(0.9809204)
41	RBBP7	23p22.2	0	0	0	4	75	103	726	0.1293	0	0.658333333333333	EGFR1(C)(0.99728)-Glypican pathway(N)(0.998564)-IFN-gamma pathway(N)(0.997714)-Regulation of Telomerase(N)(0.9973802)-Signaling events mediated by HDAC Class I(N)(0.9987096)-Signaling events mediated by the Hedgehog family(N)(0.9969752)
42	MAOA	23p11.3	0	0	0	4	75	95	1213	0.1516	0	0.658333333333333	Biological oxidations(R)(0.9977704)-Drug metabolism - cytochrome P450(K)(0.9981218)-Glycine, serine and threonine metabolism(K)(0.9935714)-Histidine metabolism(K)(0.9263542)-Metabolic pathways(K)(0.9978044)-Synaptic Transmission(R)(0.9974438)-Tryptophan metabolism(K)(0.9966368)
43	F2	11p11.2	0	0	0	0	10	85	1288	0.185	0	0.0833333333333333	Angiopoietin receptor Tie2-mediated signaling(N)(0.9955684)-Cell surface interactions at the vascular wall(R)(0.997927)-Class A/1 (Rhodopsin-like receptors)(R)(0.8949222)-FOXA transcription factor networks(N)(0.9842478)-Formation of Fibrin Clot (Clotting Cascade)(R)(0.8687918)-Formation of Platelet plug(R)(0.997119)-Metabolism of proteins(R)(0.9971302)-Neuroactive ligand-receptor interaction(K)(0…
44	IL2RG	23q13.1	0	0	0	0	78	80	914	0.1966	0	0.65	Cytokine-cytokine receptor interaction(K)(0.9986498)-Endocytosis(K)(0.9984812)-IFN-gamma pathway(N)(0.9974244)-IL12-mediated signaling events(N)(0.9974754)-IL2-mediated signaling events(N)(0.9959318)-Jak-STAT signaling pathway(K)(0.9979064)-Primary immunodeficiency(K)(0.998136)-TCR signaling in naive CD8+ T cells(N)(0.993826)-il-2 receptor beta chain in t cell activation(B)(0.995091)
45	ACTN1	14q24.1	0	0	0	0	23	80	1034	0.1966	0	0.191666666666667	Adherens junction(K)(0.9988608)-Amoebiasis(K)(0.9954566)-Arrhythmogenic right ventricular cardiomyopathy (ARVC)(K)(0.9934878)-Focal adhesion(K)(0.9955704)-Formation of Platelet plug(R)(0.9983924)-Integrin signalling pathway(P)(0.9976542)-Leukocyte transendothelial migration(K)(0.9978536)-Nectin adhesion pathway(N)(0.9567304)-Proteogylcan syndecan-mediated signaling events(N)(0.99478)-Regulation o…
46	PDHA1	23p22.12	0	0	0	1	78	75	1243	0.2129	0	0.658333333333333	Butanoate metabolism(K)(0.9944332)-Glucose Regulation of Insulin Secretion(R)(0.998244)-Metabolic pathways(K)(0.9982198)-Metabolism of carbohydrates(R)(0.9985954)-Pyruvate metabolism(K)(0.9958454)-Regulation of pyruvate dehydrogenase complex (PDC)(R)(0.9960884)-Valine, leucine and isoleucine biosynthesis(K)(0.9968592)
47	ACSL5	10q25.2	0	0	0	0	81	74	1259	0.2129	0	0.675	Adipocytokine signaling pathway(K)(0.9978218)-Metabolic pathways(K)(0.998654)-PPAR signaling pathway(K)(0.997832)-Peroxisome(K)(0.9986648)
48	FLNA	23q28	0	0	0	5	76	70	771	0.2264	0	0.675	AndrogenReceptor(C)(0.9965148)-Focal adhesion(K)(0.9988758)-Further platelet releasate(R)(0.9983566)-Integrin signalling pathway(P)(0.9982986)-MAPK signaling pathway(K)(0.9995156)-PNAT(P)(0.995152)-TCR signaling in naive CD4+ T cells(N)(0.9973472)-TNF alpha/NF-kB(C)(0.9972518)
49	UBA1	23p11.3	0	0	0	1	76	65	261	0.2455	0	0.641666666666667	Parkinson's disease(K)(0.998292)-Ubiquitin mediated proteolysis(K)(0.999217)
50	TRAF6	11p12	0	1	0	0	6	64	1741	0.2455	0	0.0583333333333333	Chagas disease(K)(0.9706626)-Endocytosis(K)(0.9982832)-Glypican pathway(N)(0.9514168)-IFN-gamma pathway(N)(0.911809)-IL27-mediated signaling events(N)(0.9771838)-MAPK signaling pathway(K)(0.9969492)-NOD-like receptor signaling pathway(K)(0.9977848)-Pathways in cancer(K)(0.998104)-Plasma membrane estrogen receptor signaling(N)(0.82786)-RIG-I-like receptor signaling pathway(K)(0.996547)-Signaling b…
51	CETN2	23q28	0	0	0	1	76	61	123	0.247	0	0.641666666666667	G2/M Transition(R)(0.9977422)-Nucleotide excision repair(K)(0.9984072)
52	BUB3	10q26.13	0	0	0	0	82	61	277	0.247	0	0.683333333333333	APC/C-mediated degradation of cell cycle proteins(R)(0.9805646)-Cell Cycle Checkpoints(R)(0.9971168)-Cell cycle(K)(0.997035)-M Phase(R)(0.9987626)
53	MED12	23q13.1	0	0	0	0	78	60	33	0.247	1	0.65	Generic Transcription Pathway(R)(0.9993478)
54	ARHGAP19	10q24.1	0	0	0	0	79	60	125	0.247	0	0.658333333333333	Signaling by Rho GTPases(R)(0.998304)
55	H2AFY2	10q22.1	0	0	0	0	81	59	139	0.2479	0	0.675	Systemic lupus erythematosus(K)(0.9975428)
56	F8	23q28	0	0	0	4	75	58	179	0.2488	0	0.658333333333333	Complement and coagulation cascades(K)(0.9990718)-Formation of Fibrin Clot (Clotting Cascade)(R)(0.9971198)-Formation of Platelet plug(R)(0.9987906)-intrinsic prothrombin activation pathway(B)(0.9983756)
57	PLA2G12B	10q22.1	0	0	0	0	84	54	1602	0.2652	0	0.7	Arachidonic acid metabolism(K)(0.9952204)-Fc epsilon RI signaling pathway(K)(0.9964284)-Glycerophospholipid metabolism(K)(0.9976044)-GnRH signaling pathway(K)(0.9973034)-Long-term depression(K)(0.9975634)-MAPK signaling pathway(K)(0.9981924)-Metabolic pathways(K)(0.9984694)-Pancreatic secretion(K)(0.9984718)-VEGF signaling pathway(K)(0.9963684)-Vascular smooth muscle contraction(K)(0.9981732)
58	VTI1A	10q25.2	0	0	0	0	81	52	36	0.269	1	0.675	SNARE interactions in vesicular transport(K)(0.9983682)
59	RB1	13q14.2	9	0	0	3	38	51	1060	0.269	1	0.35	AndrogenReceptor(C)(0.9985976)-Cell cycle(K)(0.998168)-DNA Replication(R)(0.9410492)-FAS signaling pathway (CD95)(N)(0.9245194)-FOXM1 transcription factor network(N)(0.995026)-G1/S Transition(R)(0.9917936)-Glioma(K)(0.9889664)-ID(C)(0.9952868)-Pathways in cancer(K)(0.997539)-Prostate cancer(K)(0.995902)-Regulation of retinoblastoma protein(N)(0.997115)-Sphingosine 1-phosphate (S1P) pathway(N)(0.9…
60	CLTA	9p13.3	0	0	1	0	20	51	1641	0.269	0	0.175	Bacterial invasion of epithelial cells(K)(0.9936654)-Endocytosis(K)(0.9990768)-Gap junction trafficking and regulation(R)(0.9947988)-Glypican pathway(N)(0.9628518)-Heterotrimeric G-protein signaling pathway-Gi alpha and Gs alpha mediated pathway(P)(0.9965472)-Heterotrimeric G-protein signaling pathway-Gq alpha and Go alpha mediated pathway(P)(0.996934)-Huntington disease(P)(0.9963828)-Huntington'…
61	EGFR	7p11.2	20	43	11	3	1	48	1700	0.2777	1	0.491666666666667	Adherens junction(K)(0.9930396)-Alpha6Beta4Integrin(C)(0.9925266)-Calcium signaling pathway(K)(0.9973968)-Canonical NF-kappaB pathway(N)(0.9074536)-Cytokine-cytokine receptor interaction(K)(0.9996096)-Dorso-ventral axis formation(K)(0.9910046)-EGF receptor signaling pathway(P)(0.9876906)-EGFR1(C)(0.9991352)-Endocytosis(K)(0.9980034)-Endothelins(N)(0.9775446)-Epithelial cell signaling in Helicobac…
62	INS	11p15.5	0	0	0	0	23	47	1454	0.2777	0	0.191666666666667	Aldosterone-regulated sodium reabsorption(K)(0.9887608)-Endothelins(N)(0.9928038)-FOXA transcription factor networks(N)(0.9669948)-Glucose Regulation of Insulin Secretion(R)(0.9991486)-Glypican pathway(N)(0.9069294)-IFN-gamma pathway(N)(0.9989178)-Insulin Synthesis and Secretion(R)(0.9982352)-Insulin signaling pathway(K)(0.998045)-Maturity onset diabetes of the young(K)(0.9782156)-Oocyte meiosis(…
63	PDCD1	2q37.3	0	0	0	0	12	47	234	0.2777	0	0.1	Cell adhesion molecules (CAMs)(K)(0.9992564)-T cell receptor signaling pathway(K)(0.9975892)
64	OR52N5	11p15.4	0	0	0	2	24	45	389	0.2806	0	0.216666666666667	Olfactory transduction(K)(0.998484)
65	POLR2L	11p15.5	0	0	0	0	31	44	1755	0.2806	0	0.258333333333333	DNA Repair(R)(0.9974418)-Formation and Maturation of mRNA Transcript(R)(0.9980004)-HIV Life Cycle(R)(0.9968558)-Huntington's disease(K)(0.9978128)-Influenza Life Cycle(R)(0.9966432)-Metabolic pathways(K)(0.999168)-Purine metabolism(K)(0.9944164)-Pyrimidine metabolism(K)(0.892934)-Regulatory RNA pathways(R)(0.8064294)-TNF alpha/NF-kB(C)(0.9994106)-Transcription(R)(0.9985788)
66	AP1S2	23p22.2	0	0	0	7	71	43	264	0.2806	0	0.65	Host Interactions of HIV factors(R)(0.9994344)-Lysosome(K)(0.998059)-Membrane Trafficking(R)(0.9987398)
67	PAPOLA	14q32.2	0	0	0	0	21	43	253	0.2806	0	0.175	Formation and Maturation of mRNA Transcript(R)(0.9982682)-RNA degradation(K)(0.9969486)-Transcription(R)(0.9973616)
68	SUV39H1	23p11.23	0	0	0	1	77	43	104	0.2806	0	0.65	Lysine degradation(K)(0.9986204)-Regulation of retinoblastoma protein(N)(0.997832)
69	IL2RA	10p15.1	0	0	2	0	71	41	1302	0.2893	0	0.608333333333333	BMP receptor signaling(N)(0.9967948)-Cytokine-cytokine receptor interaction(K)(0.9975208)-Endocytosis(K)(0.9993846)-Endothelins(N)(0.9931098)-Glypican pathway(N)(0.9432652)-Hematopoietic cell lineage(K)(0.9985916)-IFN-gamma pathway(N)(0.9955878)-IL1-mediated signaling events(N)(0.9692808)-IL12-mediated signaling events(N)(0.9453038)-IL2-mediated signaling events(N)(0.969741)-Interleukin signaling…
70	NR0B1	23p21.2	0	0	0	7	67	40	151	0.2913	0	0.616666666666667	Androgen-mediated signaling(N)(0.9909316)-NR transcription pathway(R)(0.998402)
71	IFNG	12q15	0	3	0	0	11	39	1546	0.2937	0	0.116666666666667	Amoebiasis(K)(0.9950976)-Antigen processing and presentation(K)(0.9963678)-BMP receptor signaling(N)(0.9750918)-Cytokine-cytokine receptor interaction(K)(0.9988072)-Endothelins(N)(0.9619494)-Glypican pathway(N)(0.9639364)-IFN-gamma pathway(N)(0.840942)-Inflammation mediated by chemokine and cytokine signaling pathway(P)(0.99358)-Jak-STAT signaling pathway(K)(0.8012256)-Malaria(K)(0.9935434)-Prote…
72	GATA1	23p11.23	0	0	0	1	77	38	159	0.2964	1	0.65	NOTCH(C)(0.996632)-Signaling events mediated by HDAC Class I(N)(0.9971368)-hemoglobins chaperone(B)(0.9966504)
73	GLUD2	23q24	0	0	0	4	74	35	1153	0.3155	0	0.65	Metabolic pathways(K)(0.9990432)-Nitrogen metabolism(K)(0.9970278)-Proximal tubule bicarbonate reclamation(K)(0.998753)
74	ELK1	23p11.23	0	0	0	1	76	34	1404	0.3155	0	0.641666666666667	Angiopoietin receptor Tie2-mediated signaling(N)(0.9953928)-EGFR1(C)(0.9971982)-Endometrial cancer(K)(0.9948664)-ErbB signaling pathway(K)(0.9924004)-Focal adhesion(K)(0.9982134)-Glypican pathway(N)(0.833027)-GnRH signaling pathway(K)(0.9955176)-ID(C)(0.9967794)-Insulin signaling pathway(K)(0.997663)-Leishmaniasis(K)(0.9986616)-MAPK signaling pathway(K)(0.9978092)-Oxidative stress response(P)(0.9…
75	SMNDC1	10q25.2	0	0	0	0	81	34	128	0.3155	0	0.675	Spliceosome(K)(0.9995598)
76	PLCB3	11q13.1	0	0	0	0	26	33	2296	0.3166	0	0.216666666666667	Alzheimer's disease(K)(0.9978306)-Amoebiasis(K)(0.9986776)-Calcium signaling pathway(K)(0.9981438)-Chagas disease(K)(0.9983264)-Chemokine signaling pathway(K)(0.9964826)-Endothelin signaling pathway(P)(0.9872498)-Gap junction(K)(0.9962184)-Gastric acid secretion(K)(0.9756638)-GnRH signaling pathway(K)(0.991709)-Huntington's disease(K)(0.9982674)-Inflammation mediated by chemokine and cytokine sig…
77	ERCC6	10q11.23	0	0	0	0	77	32	94	0.3166	0	0.641666666666667	DNA Repair(R)(0.9976178)-Nucleotide excision repair(K)(0.9981914)
78	PPP3CB	10q22.2	0	0	0	0	85	32	1540	0.3166	0	0.708333333333333	Alzheimer's disease(K)(0.9976226)-Amyotrophic lateral sclerosis (ALS)(K)(0.9952986)-Apoptosis(K)(0.995276)-Axon guidance(K)(0.9961888)-B cell activation(P)(0.8473504)-B cell receptor signaling pathway(K)(0.9931458)-Calcium signaling pathway(K)(0.998562)-Glypican pathway(N)(0.9968956)-Long-term potentiation(K)(0.9900436)-MAPK signaling pathway(K)(0.9978594)-Natural killer cell mediated cytotoxicit…
79	RHOG	11p15.4	0	0	0	0	12	32	343	0.3166	0	0.1	Bacterial invasion of epithelial cells(K)(0.9980764)-Huntington disease(P)(0.9968482)-Shigellosis(K)(0.9967006)-Signaling by Rho GTPases(R)(0.9992234)
80	RPA4	23q21.33	0	0	0	8	65	29	172	0.3413	0	0.608333333333333	DNA Replication(R)(0.9518194)-DNA replication(K)(0.9927694)-G1/S Transition(R)(0.9980128)-Homologous recombination(K)(0.9986252)-Mismatch repair(K)(0.9979624)-Nucleotide excision repair(K)(0.9988288)
81	ATP5C1	10p14	0	0	2	0	68	28	1338	0.3476	0	0.583333333333333	Alzheimer's disease(K)(0.9982332)-Glucose Regulation of Insulin Secretion(R)(0.9989408)-Huntington's disease(K)(0.9986764)-Metablism of nucleotides(R)(0.9981696)-Metabolic pathways(K)(0.9987826)-Oxidative phosphorylation(K)(0.9959338)-Parkinson's disease(K)(0.9979126)
82	WARS	14q32.2	0	0	0	0	19	27	82	0.3509	0	0.158333333333333	Aminoacyl-tRNA biosynthesis(K)(0.9986744)-Tryptophan metabolism(K)(0.9965562)-tRNA Aminoacylation(R)(0.832155)
83	CTBP2	10q26.13	0	0	0	0	83	27	683	0.3509	0	0.691666666666667	Chronic myeloid leukemia(K)(0.995297)-Notch signaling pathway(K)(0.9981394)-Pathways in cancer(K)(0.9992264)-Wnt signaling pathway(K)(0.9983242)-Wnt signaling pathway(P)(0.9985672)-Wnt(C)(0.997898)
84	CYP2C18	10q23.33	0	0	0	0	81	26	1243	0.3595	0	0.675	Arachidonic acid metabolism(K)(0.9944444)-Biological oxidations(R)(0.9968104)-Drug metabolism - cytochrome P450(K)(0.9952622)-FOXA transcription factor networks(N)(0.9806576)-Metabolic pathways(K)(0.9994534)-Metabolism of xenobiotics by cytochrome P450(K)(0.9826362)-Retinol metabolism(K)(0.9946012)
85	SEC61A2	10p14	0	0	2	0	72	25	377	0.3642	0	0.616666666666667	Insulin Synthesis and Secretion(R)(0.9976346)-Phagosome(K)(0.9982298)-Protein export(K)(0.99587)-Protein processing in endoplasmic reticulum(K)(0.9987218)-Vibrio cholerae infection(K)(0.9951698)
86	PIK3CA	3q26.32	6	3	0	0	0	25	2397	0.3642	1	0.075	Aldosterone-regulated sodium reabsorption(K)(0.9830844)-Alpha6Beta4Integrin(C)(0.9901862)-Amoebiasis(K)(0.9899196)-Apoptosis(K)(0.931799)-B cell receptor signaling pathway(K)(0.9743382)-Bacterial invasion of epithelial cells(K)(0.9462762)-Cell surface interactions at the vascular wall(R)(0.996241)-EGFR1(C)(0.9974346)-Endothelin signaling pathway(P)(0.8856522)-EphrinB-EPHB pathway(N)(0.8334022)-Fc…
87	ABCD4	14q24.3	0	0	0	0	24	24	118	0.3662	0	0.2	ABC transporters(K)(0.997524)-Peroxisome(K)(0.9990988)
88	YWHAE	17p13.3	0	0	0	0	5	24	1333	0.3662	0	0.0416666666666667	BMP receptor signaling(N)(0.9941412)-Cell cycle(K)(0.9974884)-Endothelins(N)(0.977296)-G2/M Transition(R)(0.9988812)-Glypican pathway(N)(0.9740838)-IFN-gamma pathway(N)(0.8555962)-Lissencephaly gene (LIS1) in neuronal migration and development(N)(0.9879078)-Neurotrophin signaling pathway(K)(0.920336)-Oocyte meiosis(K)(0.9955412)-Parkinson disease(P)(0.9967512)-Proteogylcan syndecan-mediated signa…
89	GK	23p21.2	0	0	0	6	69	24	1219	0.3662	0	0.625	Metabolic pathways(K)(0.9975078)-Metabolism of lipids and lipoproteins(R)(0.99885)-PPAR signaling pathway(K)(0.9985656)
90	APEX2	23p11.21	0	0	0	3	72	23	34	0.3756	0	0.625	Base excision repair(K)(0.9989158)
91	MAPK14	6p21.31	0	1	0	0	4	22	2069	0.3756	0	0.0416666666666667	Alzheimer disease-amyloid secretase pathway(P)(0.996438)-Amyotrophic lateral sclerosis (ALS)(K)(0.9969576)-Angiogenesis(P)(0.9932118)-EGF receptor signaling pathway(P)(0.8559508)-EGFR1(C)(0.9985476)-Glypican pathway(N)(0.9768554)-IL6-mediated signaling events(N)(0.9420754)-Leukocyte transendothelial migration(K)(0.994623)-MAPK signaling pathway(K)(0.998426)-RIG-I-like receptor signaling pathway(K…
92	TNFSF11	13q14.11	0	0	0	0	32	22	318	0.3756	0	0.266666666666667	Cytokine-cytokine receptor interaction(K)(0.9982042)-IL6-mediated signaling events(N)(0.9989066)-bone remodeling(B)(0.9934872)
93	HRAS	11p15.5	0	0	0	0	22	22	2199	0.3756	1	0.183333333333333	Axon guidance(K)(0.997996)-B cell receptor signaling pathway(K)(0.988317)-Cell surface interactions at the vascular wall(R)(0.9977122)-Chemokine signaling pathway(K)(0.9965494)-EGFR1(C)(0.9982216)-Endocytosis(K)(0.9984802)-Endothelins(N)(0.9898714)-Fc-epsilon receptor I signaling in mast cells(N)(0.943044)-Focal adhesion(K)(0.9974436)-Glypican pathway(N)(0.9079632)-GnRH signaling pathway(K)(0.884…
94	SMPD1	11p15.4	0	0	0	0	11	22	1673	0.3756	0	0.0916666666666667	IL2-mediated signaling events(N)(0.9977204)-Lysosome(K)(0.9978252)-Metabolic pathways(K)(0.9991396)-Sphingosine 1-phosphate (S1P) pathway(N)(0.986165)-TNF receptor signaling pathway(N)(0.9976012)-TRAIL signaling pathway(N)(0.9992634)
95	PAPSS2	10q23.2	1	0	0	4	76	21	1199	0.3843	0	0.666666666666667	Metabolic pathways(K)(0.9995354)-Purine metabolism(K)(0.9978244)-Selenoamino acid metabolism(K)(0.9967658)-Sulfur metabolism(K)(0.996604)
96	RPS6	9p22.1	0	0	1	0	43	21	1050	0.3843	0	0.366666666666667	Endothelins(N)(0.998329)-Glypican pathway(N)(0.9946952)-IFN-gamma pathway(N)(0.998258)-IL2-mediated signaling events(N)(0.9931966)-Influenza Life Cycle(R)(0.9981872)-Insulin signaling pathway(K)(0.998973)-Metabolism of proteins(R)(0.998267)-Ribosome(K)(0.9920476)-Signaling by Insulin receptor(R)(0.9833002)-TRAIL signaling pathway(N)(0.9970938)-mTOR signaling pathway(K)(0.9966598)
97	SMS	23p22.11	0	0	0	2	75	20	1210	0.3895	0	0.641666666666667	Glutathione metabolism(K)(0.9984128)-Metabolic pathways(K)(0.998686)-Metabolism of amino acids(R)(0.9978452)
98	ALAS2	23p11.21	0	0	0	3	72	20	1139	0.3895	0	0.625	Metabolic pathways(K)(0.9987024)-Porphyrin and chlorophyll metabolism(K)(0.998243)
99	TAF1	23q13.1	0	0	0	0	77	20	330	0.3895	0	0.641666666666667	Basal transcription factors(K)(0.9955718)-Formation and Maturation of mRNA Transcript(R)(0.9989058)-HIV Life Cycle(R)(0.9961654)-Regulation of retinoblastoma protein(N)(0.9968618)-Transcription(R)(0.997768)-hypoxia and p53 in the cardiovascular system(B)(0.9950066)
100	DIS3	13q22.1	0	0	0	1	34	19	59	0.3931	0	0.291666666666667	RNA degradation(K)(0.9997154)
101	DMD	23p21.1	0	0	1	12	67	19	232	0.3931	0	0.666666666666667	Arrhythmogenic right ventricular cardiomyopathy (ARVC)(K)(0.9978202)-Dilated cardiomyopathy(K)(0.9969644)-Hypertrophic cardiomyopathy (HCM)(K)(0.9954628)-Muscle contraction(R)(0.9947232)-Viral myocarditis(K)(0.999401)-agrin in postsynaptic differentiation(B)(0.9977694)
102	ARR3	23q13.1	0	0	0	4	74	19	353	0.3931	0	0.65	Thromboxane A2 receptor signaling(N)(0.9989492)-Visual signal transduction: Cones(N)(0.9976506)-Wnt signaling pathway(P)(0.9984574)
103	POLD1	19q13.33	0	0	0	0	10	18	1407	0.3931	0	0.0833333333333333	Base excision repair(K)(0.994615)-DNA Repair(R)(0.9701542)-DNA Replication(R)(0.984056)-DNA replication(K)(0.8897872)-Homologous recombination(K)(0.9950486)-Metabolic pathways(K)(0.9983358)-Mismatch repair(K)(0.995652)-Nucleotide excision repair(K)(0.9971358)-Purine metabolism(K)(0.9988648)-S Phase(R)(0.9889534)-Telomere Maintenance(R)(0.9973864)
104	PRKDC	8q11.21	4	0	0	0	3	18	802	0.3931	0	0.0583333333333333	Androgen-mediated signaling(N)(0.9839466)-BARD1 signaling events(N)(0.9967144)-Cell cycle(K)(0.9967014)-DNA Repair(R)(0.9978956)-FAS signaling pathway (CD95)(N)(0.891293)-Glypican pathway(N)(0.9982076)-Non-homologous end-joining(K)(0.800951)-TRAIL signaling pathway(N)(0.9944372)
105	SNW1	14q24.3	0	0	0	0	24	18	366	0.3931	0	0.2	Generic Transcription Pathway(R)(0.9952328)-NOTCH(C)(0.998598)-Notch signaling pathway(K)(0.9921844)-Spliceosome(K)(0.9986844)-TGFBR(C)(0.9991292)-control of gene expression by vitamin d receptor(B)(0.991705)
106	ADCY6	12q13.12	0	1	0	1	7	18	1195	0.3931	0	0.075	Chemokine signaling pathway(K)(0.9965944)-Dilated cardiomyopathy(K)(0.8029772)-Endothelins(N)(0.9834434)-Gastric acid secretion(K)(0.8080368)-GnRH signaling pathway(K)(0.8163804)-Heterotrimeric G-protein signaling pathway-Gi alpha and Gs alpha mediated pathway(P)(0.985339)-LPA receptor mediated events(N)(0.9658418)-Melanogenesis(K)(0.9877598)-Oocyte meiosis(K)(0.9979534)-Purine metabolism(K)(0.99…
107	CHRNA7	15q13.3	0	0	0	0	16	18	436	0.3931	0	0.133333333333333	Alzheimer disease-amyloid secretase pathway(P)(0.9983118)-Calcium signaling pathway(K)(0.9972006)-Neuroactive ligand-receptor interaction(K)(0.9985084)
108	WAS	23p11.23	0	0	0	1	77	18	634	0.3931	1	0.65	Adherens junction(K)(0.9942982)-Bacterial invasion of epithelial cells(K)(0.9976318)-Chemokine signaling pathway(K)(0.9988712)-Fc gamma R-mediated phagocytosis(K)(0.9984462)-Pathogenic Escherichia coli infection(K)(0.997191)-Regulation of actin cytoskeleton(K)(0.998085)-Shigellosis(K)(0.9917014)-T cell activation(P)(0.991682)-TCR signaling in naive CD4+ T cells(N)(0.9959144)
109	ARRB2	17p13.2	0	0	0	0	7	17	2176	0.3951	0	0.0583333333333333	Endocytosis(K)(0.9977772)-Glypican pathway(N)(0.9594232)-Heterotrimeric G-protein signaling pathway-Gi alpha and Gs alpha mediated pathway(P)(0.9643818)-IL1-mediated signaling events(N)(0.9620112)-IL12-mediated signaling events(N)(0.9409232)-IL4-mediated signaling events(N)(0.8058616)-Inflammation mediated by chemokine and cytokine signaling pathway(P)(0.8324992)-MAPK signaling pathway(K)(0.99593…
110	ALDH1B1	9p13.1	0	0	0	0	19	17	1183	0.3951	0	0.158333333333333	Fatty acid metabolism(K)(0.9956798)-Histidine metabolism(K)(0.9968422)-Lysine degradation(K)(0.9980866)-Metabolic pathways(K)(0.9992252)-Pyruvate metabolism(K)(0.9957378)
111	RENBP	23q28	0	0	0	5	78	17	45	0.3951	0	0.691666666666667	Amino sugar and nucleotide sugar metabolism(K)(0.9991284)
112	WEE1	11p15.4	0	0	0	0	11	17	283	0.3951	0	0.0916666666666667	Cell Cycle Checkpoints(R)(0.9963978)-Cell cycle(K)(0.9990454)-G1/S Transition(R)(0.9809528)-G2/M Transition(R)(0.997679)
113	DNAJA1	9p13.3	0	0	0	0	22	17	289	0.3951	0	0.183333333333333	Androgen-mediated signaling(N)(0.995467)-Protein processing in endoplasmic reticulum(K)(0.998473)
114	VTI1B	14q24.1	0	0	0	0	23	16	69	0.4067	0	0.191666666666667	Membrane Trafficking(R)(0.9987858)-SNARE interactions in vesicular transport(K)(0.9973958)
115	PLAU	10q22.2	0	0	0	0	79	16	396	0.4067	0	0.658333333333333	Complement and coagulation cascades(K)(0.9970176)-Integrins in angiogenesis(N)(0.998427)-Proteogylcan syndecan-mediated signaling events(N)(0.9995126)-amb2 Integrin signaling(N)(0.9980686)-fibrinolysis pathway(B)(0.839369)
116	HS6ST2	23q26.2	0	0	0	3	76	16	26	0.4067	0	0.658333333333333	Glycosaminoglycan biosynthesis - heparan sulfate(K)(0.998186)
117	AR	23q12	0	0	0	4	70	15	1028	0.4168	0	0.616666666666667	Alpha6Beta4Integrin(C)(0.995743)-Androgen-mediated signaling(N)(0.9686226)-AndrogenReceptor(C)(0.9958664)-FOXA transcription factor networks(N)(0.9851956)-Glypican pathway(N)(0.9983702)-IFN-gamma pathway(N)(0.9977566)-Oocyte meiosis(K)(0.9989406)-Pathways in cancer(K)(0.9976484)-Prostate cancer(K)(0.995666)-TGFBR(C)(0.9977644)
118	SEC61A1	3q21.3	0	0	0	0	5	15	382	0.4168	0	0.0416666666666667	Phagosome(K)(0.9966936)-Protein processing in endoplasmic reticulum(K)(0.9968668)
119	SCD	10q24.31	0	0	0	0	78	15	84	0.4168	0	0.65	Biosynthesis of unsaturated fatty acids(K)(0.9977244)-PPAR signaling pathway(K)(0.9975624)
120	NUPL1	13q12.13	0	0	0	0	21	15	429	0.4168	0	0.175	HIV Life Cycle(R)(0.9931638)-Host Interactions of HIV factors(R)(0.9994354)-Influenza Life Cycle(R)(0.9975952)-Metabolism of carbohydrates(R)(0.995833)-Metabolism of non-coding RNA(R)(0.9968616)-Transport of Mature Transcript to Cytoplasm(R)(0.993698)
121	UGT1A8	2q37.1	0	0	0	0	6	14	1192	0.4207	0	0.05	Drug metabolism - cytochrome P450(K)(0.99833)-Metabolic pathways(K)(0.9989284)-Porphyrin and chlorophyll metabolism(K)(0.9973014)-Retinol metabolism(K)(0.9889734)-Starch and sucrose metabolism(K)(0.9969492)-Steroid hormone biosynthesis(K)(0.9963158)
122	CHST7	23p11.3	0	0	0	1	78	14	22	0.4207	0	0.658333333333333	Glycosaminoglycan biosynthesis - chondroitin sulfate(K)(0.9982772)
123	PSEN1	14q24.2	0	0	0	0	23	14	891	0.4207	0	0.191666666666667	Alzheimer disease-amyloid secretase pathway(P)(0.995564)-Alzheimer disease-presenilin pathway(P)(0.9990432)-Alzheimer's disease(K)(0.998868)-NOTCH(C)(0.9957614)-Neurotrophin signaling pathway(K)(0.9973532)-Notch signaling pathway(K)(0.993763)-Notch signaling pathway(P)(0.9342526)-Proteogylcan syndecan-mediated signaling events(N)(0.998732)-Signalling by NGF(R)(0.9969146)-Wnt signaling pathway(K)(…
124	ACAT1	11q22.3	0	0	0	0	6	14	1292	0.4207	0	0.05	Fatty acid metabolism(K)(0.8772398)-Lysine degradation(K)(0.9988292)-Metabolic pathways(K)(0.9981664)-Metabolism of amino acids(R)(0.9966552)-Metabolism of lipids and lipoproteins(R)(0.9964568)-Pyruvate metabolism(K)(0.9765778)-Terpenoid backbone biosynthesis(K)(0.8735052)
125	AGTR2	23q23	0	0	0	6	68	14	488	0.4207	0	0.616666666666667	Class A/1 (Rhodopsin-like receptors)(R)(0.9978852)-Neuroactive ligand-receptor interaction(K)(0.9988024)-Receptor-ligand complexes bind G proteins(R)(0.999201)-Renin-angiotensin system(K)(0.99728)-activation of csk by camp-dependent protein kinase inhibits signaling through the t cell receptor(B)(0.9973722)-bioactive peptide induced signaling pathway(B)(0.996152)-chrebp regulation by carbohydrate…
126	BET1L	11p15.5	0	0	0	0	10	14	36	0.4207	0	0.0833333333333333	SNARE interactions in vesicular transport(K)(0.9993504)
127	GLUD1	10q23.2	0	0	0	0	80	13	1211	0.4286	0	0.666666666666667	Alanine, aspartate and glutamate metabolism(K)(0.994504)-Metabolic pathways(K)(0.9965126)-Metabolism of amino acids(R)(0.9979108)-Nitrogen metabolism(K)(0.9964168)-Proximal tubule bicarbonate reclamation(K)(0.9970558)
128	BMPR1A	10q23.2	0	1	0	0	79	13	816	0.4286	1	0.666666666666667	BMP receptor signaling(N)(0.998412)-Cytokine-cytokine receptor interaction(K)(0.997252)-TGF-beta signaling pathway(K)(0.9971486)-TGF-beta signaling pathway(P)(0.996686)-Wnt signaling pathway(P)(0.9985648)
129	CDKN1B	12p13.1	0	0	0	2	12	13	1217	0.4286	0	0.116666666666667	Cell cycle(K)(0.9980732)-DNA Replication(R)(0.9615558)-ErbB signaling pathway(K)(0.9946708)-FOXA transcription factor networks(N)(0.9752874)-FoxO family signaling(N)(0.9910022)-G1/S Transition(R)(0.9963008)-Glypican pathway(N)(0.9973686)-Integrins in angiogenesis(N)(0.9980264)-Interleukin signaling pathway(P)(0.9947218)-Pathways in cancer(K)(0.9975554)-Prostate cancer(K)(0.9151436)-Regulation of …
130	CASP9	1p36.21	0	0	0	1	11	13	1435	0.4286	0	0.1	Amyotrophic lateral sclerosis (ALS)(K)(0.9936672)-Angiogenesis(P)(0.9919732)-Apoptosis(K)(0.9950204)-Apoptosis(R)(0.994926)-EGFR1(C)(0.9981006)-Glypican pathway(N)(0.9855942)-Huntington's disease(K)(0.9987192)-Parkinson's disease(K)(0.9987402)-Pathways in cancer(K)(0.9968828)-Prostate cancer(K)(0.8915804)-Signalling by NGF(R)(0.9907412)-TNF receptor signaling pathway(N)(0.9966528)-VEGF signaling …
131	CDKN2A	9p21.3	2	0	1	53	19	13	1031	0.4286	1	0.608333333333333	Androgen-mediated signaling(N)(0.982774)-Cell cycle(K)(0.9985372)-FOXM1 transcription factor network(N)(0.9951462)-Glioma(K)(0.9960088)-Glypican pathway(N)(0.9973864)-Hypoxic and oxygen homeostasis regulation of HIF-1-alpha(N)(0.9991264)-Melanoma(K)(0.991541)-Pathways in cancer(K)(0.997892)-Regulation of retinoblastoma protein(N)(0.9979124)-TRAIL signaling pathway(N)(0.9917778)-cell cycle: g1/s c…
132	MARS	12q13.3	0	8	3	0	5	13	68	0.4286	0	0.133333333333333	Aminoacyl-tRNA biosynthesis(K)(0.9984002)-Selenoamino acid metabolism(K)(0.9770396)-tRNA Aminoacylation(R)(0.9973002)
133	VCL	10q22.2	0	0	0	0	82	12	698	0.4386	0	0.683333333333333	Adherens junction(K)(0.9968776)-Amoebiasis(K)(0.9983816)-Bacterial invasion of epithelial cells(K)(0.9931396)-Focal adhesion(K)(0.998093)-Further platelet releasate(R)(0.9938638)-Integrin signalling pathway(P)(0.997335)-Integrins in angiogenesis(N)(0.9981246)-Leukocyte transendothelial migration(K)(0.9987636)-Nectin adhesion pathway(N)(0.9628902)-Regulation of actin cytoskeleton(K)(0.9990154)-Shi…
134	NONO	23q13.1	0	0	0	0	77	12	14	0.4386	1	0.641666666666667	Circadian rhythm pathway(N)(0.9986248)
135	FOS	14q24.3	0	0	0	0	24	12	1881	0.4386	0	0.2	Androgen-mediated signaling(N)(0.9341808)-Angiogenesis(P)(0.9918732)-B cell receptor signaling pathway(K)(0.8330714)-BMP receptor signaling(N)(0.9932578)-Chagas disease(K)(0.9984454)-EGFR1(C)(0.9980408)-Endothelins(N)(0.9891176)-FOXA transcription factor networks(N)(0.9741074)-FOXM1 transcription factor network(N)(0.9956292)-Fc-epsilon receptor I signaling in mast cells(N)(0.9868364)-Glypican pat…
136	PRKG1	10q11.23	0	0	2	0	81	12	1348	0.4386	0	0.691666666666667	BMP receptor signaling(N)(0.9977384)-Endothelin signaling pathway(P)(0.986625)-Gap junction(K)(0.9983634)-Glypican pathway(N)(0.9897276)-IFN-gamma pathway(N)(0.998131)-IL1-mediated signaling events(N)(0.9944618)-Long-term depression(K)(0.9956226)-Olfactory transduction(K)(0.998125)-Plasma membrane estrogen receptor signaling(N)(0.9961348)-Salivary secretion(K)(0.9966242)-TNF receptor signaling pa…
137	ABCC2	10q24.2	0	0	0	0	79	12	44	0.4386	0	0.658333333333333	ABC transporters(K)(0.998536)
138	ITPR3	6p21.31	4	0	0	0	13	12	1177	0.4386	0	0.141666666666667	Alzheimer's disease(K)(0.9987138)-B cell activation(P)(0.9886108)-Calcium signaling pathway(K)(0.996112)-Endothelin signaling pathway(P)(0.9612018)-Gap junction(K)(0.9978106)-Gastric acid secretion(K)(0.9926208)-GnRH signaling pathway(K)(0.9921434)-Heterotrimeric G-protein signaling pathway-Gq alpha and Go alpha mediated pathway(P)(0.9972578)-Long-term depression(K)(0.8815372)-Long-term potentiat…
139	JAK2	9p24.1	0	0	8	1	38	11	1036	0.4615	1	0.391666666666667	Adipocytokine signaling pathway(K)(0.9985494)-Chemokine signaling pathway(K)(0.9979362)-EGFR1(C)(0.9978034)-Endothelins(N)(0.9947922)-IFN-gamma pathway(N)(0.9992094)-IL12-mediated signaling events(N)(0.9948016)-IL6-mediated signaling events(N)(0.9969512)-Inflammation mediated by chemokine and cytokine signaling pathway(P)(0.9983698)-Jak-STAT signaling pathway(K)(0.9987976)-KitReceptor(C)(0.884958…
140	NR1H3	11p11.2	0	0	0	0	9	11	150	0.4615	0	0.075	NR transcription pathway(R)(0.9992484)-PPAR signaling pathway(K)(0.9994614)-Retinoic acid receptors-mediated signaling(N)(0.9970618)-mechanism of gene regulation by peroxisome proliferators via ppara(B)(0.9521544)
141	PSMD10	23q22.3	0	0	0	5	70	11	382	0.4615	0	0.625	APC/C-mediated degradation of cell cycle proteins(R)(0.9952622)-Apoptosis(R)(0.997747)-Cell Cycle Checkpoints(R)(0.9976802)-G1/S Transition(R)(0.9982996)-Host Interactions of HIV factors(R)(0.9985708)-Metabolism of amino acids(R)(0.9990992)-S Phase(R)(0.9938736)-Signaling by Wnt(R)(0.9918468)
142	GTF2H1	11p15.1	0	0	0	0	8	10	387	0.4638	0	0.0666666666666667	AndrogenReceptor(C)(0.9990222)-DNA Repair(R)(0.9987574)-Formation and Maturation of mRNA Transcript(R)(0.9993188)-HIV Life Cycle(R)(0.997387)-Transcription(R)(0.9973062)
143	MTMR1	23q28	0	0	0	2	75	10	1131	0.4638	0	0.641666666666667	Fructose and mannose metabolism(K)(0.9985048)-Metabolic pathways(K)(0.9991698)-Riboflavin metabolism(K)(0.9982466)
144	SLC18A3	10q11.23	0	0	0	0	74	10	42	0.4638	0	0.616666666666667	Synaptic Transmission(R)(0.9978156)
145	GSTO1	10q25.1	0	0	0	0	81	10	157	0.4638	0	0.675	Biological oxidations(R)(0.9985848)-Drug metabolism - cytochrome P450(K)(0.9955518)-Glutathione metabolism(K)(0.9973804)-Metabolism of vitamins and cofactors(R)(0.9934756)-Metabolism of xenobiotics by cytochrome P450(K)(0.9914008)
146	GBF1	10q24.32	0	0	0	1	83	10	771	0.4638	0	0.7	Glypican pathway(N)(0.9056616)-Membrane Trafficking(R)(0.9984922)-Plasma membrane estrogen receptor signaling(N)(0.997099)-Proteogylcan syndecan-mediated signaling events(N)(0.9978736)-TRAIL signaling pathway(N)(0.9967074)-adp-ribosylation factor(B)(0.9984042)-thrombin signaling and protease-activated receptors(B)(0.9963578)
147	H2AFB1	23q28	0	0	0	2	77	10	139	0.4638	0	0.658333333333333	Systemic lupus erythematosus(K)(0.9981856)
148	DICER1	14q32.13	0	0	0	0	21	10	18	0.4638	1	0.175	Regulatory RNA pathways(R)(0.9981134)
149	VLDLR	9p24.2	1	0	0	0	31	10	46	0.4638	0	0.258333333333333	Lissencephaly gene (LIS1) in neuronal migration and development(N)(0.9986218)-Reelin signaling pathway(N)(0.9950028)
150	HHEX	10q23.33	0	0	0	0	79	10	25	0.4638	0	0.658333333333333	Maturity onset diabetes of the young(K)(0.999088)
151	SNRPD2	19q13.32	0	0	0	1	12	10	366	0.4638	0	0.108333333333333	Formation and Maturation of mRNA Transcript(R)(0.9961782)-Influenza Life Cycle(R)(0.9984426)-Metabolism of non-coding RNA(R)(0.9967252)-Spliceosome(K)(0.9982736)
152	CLDN2	23q22.3	0	0	0	6	69	10	298	0.4638	0	0.625	Cell adhesion molecules (CAMs)(K)(0.9993198)-Leukocyte transendothelial migration(K)(0.9983204)-Tight junction(K)(0.99898)
153	BRCA2	13q13.1	2	1	1	0	23	9	457	0.4776	1	0.225	DNA Repair(R)(0.999532)-FOXM1 transcription factor network(N)(0.9984348)-Homologous recombination(K)(0.9979994)-Pathways in cancer(K)(0.9984748)-role of brca1 brca2 and atr in cancer susceptibility(B)(0.9960764)
154	NDST2	10q22.2	0	0	0	0	79	9	1130	0.4776	0	0.658333333333333	Glycosaminoglycan biosynthesis - heparan sulfate(K)(0.997194)-Metabolic pathways(K)(0.9982882)
155	BDKRB2	14q32.2	0	0	0	0	20	9	906	0.4776	0	0.166666666666667	Calcium signaling pathway(K)(0.9988976)-Chagas disease(K)(0.9981912)-Class A/1 (Rhodopsin-like receptors)(R)(0.9984922)-Complement and coagulation cascades(K)(0.998191)-Heterotrimeric G-protein signaling pathway-Gq alpha and Go alpha mediated pathway(P)(0.9971708)-Neuroactive ligand-receptor interaction(K)(0.997317)-Receptor-ligand complexes bind G proteins(R)(0.985209)-Regulation of actin cytosk…
156	GSK3B	3q13.33	0	0	0	0	5	9	2291	0.4776	0	0.0416666666666667	Electron Transport Chain(R)(0.9990902)-Focal adhesion(K)(0.8088692)-M/G1 Transition(R)(0.8657804)-Signalling by NGF(R)(0.866427)-TNF alpha/NF-kB(C)(0.992058)-Wnt(C)(0.965554)-p38 MAPK signaling pathway(N)(0.8819852)
157	ATG4A	23q22.3	0	0	0	5	70	9	35	0.4776	0	0.625	Regulation of autophagy(K)(0.9991462)
158	UBQLN3	11p15.4	0	0	0	0	13	9	167	0.4776	0	0.108333333333333	Protein processing in endoplasmic reticulum(K)(0.999536)
159	ARAF	23p11.23	0	0	0	1	75	9	1071	0.4776	0	0.633333333333333	Acute myeloid leukemia(K)(0.9832364)-B cell activation(P)(0.99584)-Bladder cancer(K)(0.9391724)-EGFR1(C)(0.9986432)-ErbB signaling pathway(K)(0.9968722)-Insulin signaling pathway(K)(0.9989084)-Integrin signalling pathway(P)(0.998369)-Long-term depression(K)(0.9953408)-Long-term potentiation(K)(0.9908972)-Natural killer cell mediated cytotoxicity(K)(0.998477)-Pathways in cancer(K)(0.9971302)-Proge…
160	RRM1	11p15.4	0	0	0	0	11	9	1222	0.4776	0	0.0916666666666667	Glutathione metabolism(K)(0.9989704)-Metablism of nucleotides(R)(0.9914214)-Metabolic pathways(K)(0.9990148)-Purine metabolism(K)(0.9991846)
161	CLN5	13q22.3	0	0	0	1	33	9	121	0.4776	0	0.283333333333333	Lysosome(K)(0.9990676)
162	PRPS2	23p22.2	0	0	1	0	66	8	1241	0.4979	0	0.558333333333333	Metabolic pathways(K)(0.9982088)-Metabolism of carbohydrates(R)(0.99878)-Pentose phosphate pathway(K)(0.9735474)-Purine metabolism(K)(0.9987708)
163	EIF5	14q32.32	0	0	0	0	20	8	211	0.4979	0	0.166666666666667	Metabolism of proteins(R)(0.9989664)-eukaryotic protein translation(B)(0.8444928)-regulation of eif2(B)(0.9977206)
164	DYNC1H1	14q32.31	0	0	0	0	17	8	399	0.4979	0	0.141666666666667	G2/M Transition(R)(0.9960646)-Huntington disease(P)(0.9991918)-Lissencephaly gene (LIS1) in neuronal migration and development(N)(0.9967586)-Phagosome(K)(0.999274)-Vasopressin-regulated water reabsorption(K)(0.9981468)
165	IGF2	11p15.5	0	0	0	0	23	8	38	0.4979	0	0.191666666666667	Insulin/IGF pathway-protein kinase B signaling cascade(P)(0.9982266)-Regulation of IGF Activity by IGFBP(R)(0.999395)
166	EXOSC10	1p36.22	0	0	0	1	13	8	59	0.4979	0	0.116666666666667	RNA degradation(K)(0.9989736)
167	NFIB	9p22.3	0	0	1	0	40	8	207	0.4979	1	0.341666666666667	FOXA transcription factor networks(N)(0.9959402)-Transcription(R)(0.998887)
168	VIM	10p12.33	0	0	2	0	66	8	526	0.4979	0	0.566666666666667	Alpha6Beta4Integrin(C)(0.9947422)-Apoptosis(R)(0.9970348)-Muscle contraction(R)(0.998491)-TNF receptor signaling pathway(N)(0.997756)-TRAIL signaling pathway(N)(0.997753)
169	NUP43	6q25.1	0	0	0	0	19	8	512	0.4979	0	0.158333333333333	HIV Life Cycle(R)(0.9944114)-Host Interactions of HIV factors(R)(0.9960976)-Influenza Life Cycle(R)(0.9974212)-M Phase(R)(0.999217)-Metabolism of carbohydrates(R)(0.997073)-Metabolism of non-coding RNA(R)(0.9959288)-Transport of Mature Transcript to Cytoplasm(R)(0.9900842)
170	PRSS3	9p13.3	0	0	0	0	20	8	367	0.4979	0	0.166666666666667	Neuroactive ligand-receptor interaction(K)(0.9990202)-Pancreatic secretion(K)(0.998673)
171	B4GALT1	9p13.3	0	0	0	0	22	7	1131	0.5145	0	0.183333333333333	Glycosaminoglycan biosynthesis - keratan sulfate(K)(0.9895054)-Metabolic pathways(K)(0.9987724)
172	ATP1B4	23q24	0	0	0	4	75	7	287	0.5145	0	0.658333333333333	Aldosterone-regulated sodium reabsorption(K)(0.9978744)-Cardiac muscle contraction(K)(0.9984044)-Gastric acid secretion(K)(0.9971912)-Pancreatic secretion(K)(0.9997068)-Proximal tubule bicarbonate reclamation(K)(0.9975978)-Salivary secretion(K)(0.9986802)
173	GJB1	23q13.1	0	0	0	0	78	7	20	0.5145	0	0.65	Gap junction trafficking and regulation(R)(0.9981688)
174	DCLRE1C	10p13	0	0	2	0	66	7	48	0.5145	0	0.566666666666667	Non-homologous end-joining(K)(0.9957076)-Primary immunodeficiency(K)(0.9995934)
175	PSMA6	14q13.2	0	0	0	0	20	7	437	0.5145	0	0.166666666666667	APC/C-mediated degradation of cell cycle proteins(R)(0.9935052)-Apoptosis(R)(0.9977298)-Cell Cycle Checkpoints(R)(0.998096)-G1/S Transition(R)(0.9556476)-Host Interactions of HIV factors(R)(0.9996624)-Metabolism of amino acids(R)(0.9977742)-Parkinson disease(P)(0.9972874)-Proteasome(K)(0.987289)-S Phase(R)(0.9938532)-Signaling by Wnt(R)(0.9935628)
176	NFKBIA	14q13.2	0	0	0	0	21	7	1751	0.5145	0	0.175	Adipocytokine signaling pathway(K)(0.9963788)-Apoptosis signaling pathway(P)(0.9929114)-Apoptosis(K)(0.8895728)-B cell receptor signaling pathway(K)(0.9741074)-Chagas disease(K)(0.9834458)-Chemokine signaling pathway(K)(0.9970668)-Cytosolic DNA-sensing pathway(K)(0.9928414)-Epithelial cell signaling in Helicobacter pylori infection(K)(0.9991074)-Glioma(K)(0.923916)-Glypican pathway(N)(0.992962)-I…
177	SIRT1	10q21.3	0	0	0	0	81	7	315	0.5145	0	0.675	Androgen-mediated signaling(N)(0.9936206)-FoxO family signaling(N)(0.9969562)-Regulation of retinoblastoma protein(N)(0.9984008)-Signaling events mediated by HDAC Class I(N)(0.9985958)-p53 pathway(P)(0.997687)
178	TLN1	9p13.3	0	0	1	0	21	7	552	0.5145	0	0.183333333333333	Focal adhesion(K)(0.998995)-Formation of Platelet plug(R)(0.9974742)-Further platelet releasate(R)(0.9975184)-Integrin cell surface interactions(R)(0.9967414)-Integrin signalling pathway(P)(0.9977174)-Integrins in angiogenesis(N)(0.9981938)-Nectin adhesion pathway(N)(0.9986458)-a4b1 and a4b7 Integrin signaling(N)(0.9513248)-amb2 Integrin signaling(N)(0.9986852)-integrin signaling pathway(B)(0.983…
179	NRBF2	10q21.2	0	0	0	0	80	7	30	0.5145	0	0.666666666666667	NR transcription pathway(R)(0.9976934)
180	LRRC4C	11p12	1	0	0	0	10	7	129	0.5145	0	0.0916666666666667	Axon guidance(K)(0.9983574)
181	SLC25A5	23q24	0	0	0	2	73	7	599	0.5145	0	0.625	Calcium signaling pathway(K)(0.9985614)-Glucose Regulation of Insulin Secretion(R)(0.998246)-Host Interactions of HIV factors(R)(0.9984318)-Huntington's disease(K)(0.9955968)-Metablism of nucleotides(R)(0.996056)-Parkinson's disease(K)(0.993848)
182	RGS10	10q26.11	0	0	0	0	81	7	190	0.5145	0	0.675	Heterotrimeric G-protein signaling pathway-Gi alpha and Gs alpha mediated pathway(P)(0.9986104)-Heterotrimeric G-protein signaling pathway-Gq alpha and Go alpha mediated pathway(P)(0.9982532)
183	DDX23	12q13.12	0	0	1	1	5	7	232	0.5145	0	0.0583333333333333	Formation and Maturation of mRNA Transcript(R)(0.9985456)-Spliceosome(K)(0.9985104)
184	PHYH	10p13	0	0	2	0	68	6	169	0.5185	0	0.583333333333333	Metabolism of lipids and lipoproteins(R)(0.999383)-Peroxisome(K)(0.9972968)
185	ARNTL	11p15.2	0	0	0	0	11	6	30	0.5185	0	0.0916666666666667	Circadian rhythm - mammal(K)(0.9941124)-Circadian rhythm pathway(N)(0.9982796)
186	LAMC3	9q34.13	0	0	0	1	24	6	665	0.5185	0	0.208333333333333	Amoebiasis(K)(0.9979314)-ECM-receptor interaction(K)(0.9616022)-Focal adhesion(K)(0.9960534)-Integrin cell surface interactions(R)(0.9983408)-Integrin signalling pathway(P)(0.9985334)-Pathways in cancer(K)(0.9994342)-a6b1 and a6b4 Integrin signaling(N)(0.9948554)-agrin in postsynaptic differentiation(B)(0.960729)-prion pathway(B)(0.9971816)
187	ZDHHC21	9p22.3	0	0	1	0	40	6	11	0.5185	0	0.341666666666667	Metabolism of nitric oxide(R)(0.998653)
188	MAPK1	22q11.22	0	0	0	0	20	6	2676	0.5185	0	0.166666666666667	Adherens junction(K)(0.9914238)-Aldosterone-regulated sodium reabsorption(K)(0.9781166)-Alzheimer disease-amyloid secretase pathway(P)(0.9784812)-Alzheimer's disease(K)(0.9977712)-AndrogenReceptor(C)(0.9972998)-Angiopoietin receptor Tie2-mediated signaling(N)(0.8778596)-Apoptosis signaling pathway(P)(0.983274)-Axon guidance(K)(0.9991216)-B cell receptor signaling pathway(K)(0.8644398)-BMP recepto…
189	ACAT2	6q25.3	0	0	0	0	14	6	1173	0.5185	0	0.116666666666667	Lysine degradation(K)(0.9983424)-Metabolic pathways(K)(0.998764)-Pyruvate metabolism(K)(0.9677148)-Terpenoid backbone biosynthesis(K)(0.9964436)
190	IFNB1	9p21.3	0	0	1	17	40	6	993	0.5185	0	0.483333333333333	Chagas disease(K)(0.9976024)-Cytokine-cytokine receptor interaction(K)(0.9988812)-Cytosolic DNA-sensing pathway(K)(0.9984178)-Glypican pathway(N)(0.995422)-IFN-gamma pathway(N)(0.9987386)-Jak-STAT signaling pathway(K)(0.9959766)-Natural killer cell mediated cytotoxicity(K)(0.9990468)-RIG-I-like receptor signaling pathway(K)(0.9978204)-Toll-like receptor signaling pathway(K)(0.9963406)-double stra…
191	MED4	13q14.2	0	0	0	0	38	6	33	0.5185	0	0.316666666666667	Generic Transcription Pathway(R)(0.998641)
192	UBE2D1	10q21.1	0	0	0	0	75	6	553	0.5185	0	0.625	APC/C-mediated degradation of cell cycle proteins(R)(0.99316)-Cell Cycle Checkpoints(R)(0.9975924)-Protein processing in endoplasmic reticulum(K)(0.9991802)-Signaling by BMP(R)(0.9963822)-Signaling by TGF beta(R)(0.9436916)-TGFBR(C)(0.998469)-Ubiquitin mediated proteolysis(K)(0.997684)-fibrinolysis pathway(B)(0.994644)-hypoxia and p53 in the cardiovascular system(B)(0.9949338)-hypoxia-inducible f…
193	SRP9L1	10q23.32	0	0	0	0	79	6	24	0.5185	0	0.658333333333333	Protein export(K)(0.998645)
194	STX1A	7q11.23	0	0	1	0	5	6	282	0.5185	0	0.05	Glucose Regulation of Insulin Secretion(R)(0.9982092)-Insulin Synthesis and Secretion(R)(0.9643238)-SNARE interactions in vesicular transport(K)(0.9984744)-Synaptic Transmission(R)(0.9973326)
195	PIK3CB	3q22.3	0	0	1	0	1	6	1726	0.5185	0	0.0166666666666667	()
196	GABRA3	23q28	0	0	0	4	71	6	283	0.5185	0	0.625	Neuroactive ligand-receptor interaction(K)(0.9972158)-cardiac protection against ros(B)(0.9979166)-gamma-aminobutyric acid receptor life cycle pathway(B)(0.9966842)
197	PCYT1B	23p22.11	0	0	0	5	70	6	1136	0.5185	0	0.625	Glycerophospholipid metabolism(K)(0.9975934)-Metabolic pathways(K)(0.9986624)
198	DKK1	10q21.1	0	0	0	0	75	6	621	0.5185	0	0.625	Glypican pathway(N)(0.9937676)-Presenilin action in Notch and Wnt signaling(N)(0.9987506)-Wnt signaling pathway(K)(0.99879)-Wnt(C)(0.9982016)-inactivation of gsk3 by akt causes accumulation of b-catenin in alveolar macrophages(B)(0.9927252)-multi-step regulation of transcription by pitx2(B)(0.9969524)-segmentation clock(B)(0.9944126)
199	KALRN	3q21.1	1	0	0	0	5	6	654	0.5185	0	0.05	Huntington disease(P)(0.997107)-Plasma membrane estrogen receptor signaling(N)(0.9986828)-Proteogylcan syndecan-mediated signaling events(N)(0.9975554)-Signaling by Rho GTPases(R)(0.9986348)
200	KLHL9	9p21.3	0	0	1	26	38	6	223	0.5185	0	0.541666666666667	Signaling by Aurora kinases(N)(0.9890956)-Ubiquitin mediated proteolysis(K)(0.9985822)
201	EXOSC8	13q13.3	0	0	0	0	26	6	59	0.5185	0	0.216666666666667	RNA degradation(K)(0.9988346)
202	NDUFB4	3q13.33	0	0	0	0	4	6	1332	0.5185	0	0.0333333333333333	Huntington's disease(K)(0.9968208)-Metabolic pathways(K)(0.9983044)
203	FAR1	11p15.2	0	0	0	0	10	6	169	0.5185	0	0.0833333333333333	Metabolism of lipids and lipoproteins(R)(0.9983102)-Peroxisome(K)(0.9994184)
204	PARS2	1p32.3	0	0	0	0	4	6	41	0.5185	0	0.0333333333333333	Aminoacyl-tRNA biosynthesis(K)(0.9946454)
205	FLT3	13q12.2	1	3	6	0	19	6	620	0.5185	1	0.241666666666667	Cytokine-cytokine receptor interaction(K)(0.9987414)-Hematopoietic cell lineage(K)(0.999068)-Pathways in cancer(K)(0.9980186)
206	CASP7	10q25.3	0	0	0	0	81	5	795	0.5384	0	0.675	Alzheimer's disease(K)(0.9991734)-Apoptosis signaling pathway(P)(0.98985)-Apoptosis(K)(0.997241)-Apoptosis(R)(0.996937)-FAS signaling pathway (CD95)(N)(0.9948184)-FAS signaling pathway(P)(0.996128)-TNF alpha/NF-kB(C)(0.997403)-TNF receptor signaling pathway(N)(0.9982012)-TRAIL signaling pathway(N)(0.9879038)-a6b1 and a6b4 Integrin signaling(N)(0.9966386)-b cell survival pathway(B)(0.9938306)-indu…
207	THBS2	6q27	0	0	0	0	14	5	559	0.5384	0	0.116666666666667	ECM-receptor interaction(K)(0.9975942)-Focal adhesion(K)(0.9982044)-Formation of Platelet plug(R)(0.9987096)-Malaria(K)(0.9974262)-Phagosome(K)(0.998256)-Signaling by PDGF(R)(0.9980226)-TGF-beta signaling pathway(K)(0.9989502)
208	AKR1C4	10p15.1	0	0	2	0	70	5	1158	0.5384	0	0.6	Metabolic pathways(K)(0.998331)-Metabolism of xenobiotics by cytochrome P450(K)(0.9965988)-Primary bile acid biosynthesis(K)(0.9003462)-Steroid hormone biosynthesis(K)(0.9963272)
209	PIR	23p22.2	0	0	0	8	71	5	15	0.5384	0	0.658333333333333	y branching of actin filaments(B)(0.9984844)
210	NEU2	2q37.1	0	0	0	0	6	5	51	0.5384	0	0.05	Other glycan degradation(K)(0.9981786)-Sphingolipid metabolism(K)(0.9971682)
211	PVRL2	19q13.32	0	0	0	1	11	5	364	0.5384	0	0.1	Adherens junction(K)(0.9987516)-Cell adhesion molecules (CAMs)(K)(0.9983908)-Immunoregulatory interactions between a Lymphoid and a non-Lymphoid cell(R)(0.9976236)-Nectin adhesion pathway(N)(0.997088)
212	COL11A1	1p21.1	1	0	0	0	6	5	374	0.5384	0	0.0583333333333333	Amoebiasis(K)(0.9967676)-ECM-receptor interaction(K)(0.9701176)-Focal adhesion(K)(0.9989506)-Integrin signalling pathway(P)(0.9990686)
213	CD80	3q13.33	0	0	0	0	4	5	613	0.5384	0	0.0333333333333333	()
214	TAP2	6p21.32	0	0	0	0	6	5	275	0.5384	0	0.05	ABC transporters(K)(0.9945662)-Antigen processing and presentation(K)(0.9975298)-Phagosome(K)(0.9988968)-Primary immunodeficiency(K)(0.9879418)
215	AGTR1	3q24	0	0	0	0	1	5	942	0.5384	0	0.00833333333333333	()
216	ITGA5	12q13.13	0	1	1	0	6	5	988	0.5384	0	0.0666666666666667	Cell surface interactions at the vascular wall(R)(0.9963672)-Hematopoietic cell lineage(K)(0.996199)-Hypertrophic cardiomyopathy (HCM)(K)(0.8850384)-Integrin signalling pathway(P)(0.9967586)-Phagosome(K)(0.9989122)-Proteogylcan syndecan-mediated signaling events(N)(0.9983864)-Regulation of actin cytoskeleton(K)(0.9979626)-Shigellosis(K)(0.8577196)
217	OR2S2	9p13.3	0	0	1	0	20	5	413	0.5384	0	0.175	Olfactory transduction(K)(0.9986248)
218	NOTCH1	9q34.3	1	0	0	1	21	5	376	0.5384	1	0.183333333333333	Alzheimer disease-presenilin pathway(P)(0.9985176)-Angiogenesis(P)(0.9994688)-Dorso-ventral axis formation(K)(0.995499)-Generic Transcription Pathway(R)(0.998159)-NOTCH(C)(0.9986418)-Presenilin action in Notch and Wnt signaling(N)(0.9908606)-Prion diseases(K)(0.9976484)-Regulation of beta-cell development(R)(0.9958346)
219	B3GAT3	11q12.3	0	0	0	0	8	5	1139	0.5384	0	0.0666666666666667	Glycosaminoglycan biosynthesis - chondroitin sulfate(K)(0.9204436)-Glycosaminoglycan biosynthesis - heparan sulfate(K)(0.8962736)-Metabolic pathways(K)(0.9992192)
220	PIGA	23p22.2	0	0	0	7	67	5	1304	0.5384	0	0.616666666666667	Glycosylphosphatidylinositol(GPI)-anchor biosynthesis(K)(0.9769436)-Metabolic pathways(K)(0.9982714)-Metabolism of proteins(R)(0.9987672)
221	FUCA2	6q24.2	0	0	0	0	21	5	16	0.5384	0	0.175	Other glycan degradation(K)(0.9984534)
222	STX7	6q23.2	0	0	0	0	20	5	284	0.5384	0	0.166666666666667	Membrane Trafficking(R)(0.9980132)-Parkinson disease(P)(0.9975308)-Phagosome(K)(0.9991064)-SNARE interactions in vesicular transport(K)(0.9974468)
223	TALDO1	11p15.5	0	0	0	0	29	5	1181	0.5384	0	0.241666666666667	Metabolic pathways(K)(0.998925)-Metabolism of carbohydrates(R)(0.9976964)-Pentose phosphate pathway(K)(0.9388874)
224	MBD4	3q21.3	0	0	0	0	3	5	99	0.5384	0	0.025	()
225	MYH14	19q13.33	0	0	0	0	10	5	404	0.5384	0	0.0833333333333333	Nicotinic acetylcholine receptor signaling pathway(P)(0.9977838)-Regulation of actin cytoskeleton(K)(0.9995538)-Tight junction(K)(0.9977346)-Viral myocarditis(K)(0.9968298)
226	FTMT	5q23.1	0	0	0	0	3	5	43	0.5384	0	0.025	Porphyrin and chlorophyll metabolism(K)(0.9970404)
227	GALC	14q31.3	0	0	0	0	20	5	1218	0.5384	0	0.166666666666667	Lysosome(K)(0.9988552)-Metabolic pathways(K)(0.998172)
228	NUP205	7q33	0	0	3	0	1	5	429	0.5384	0	0.0333333333333333	HIV Life Cycle(R)(0.9959872)-Host Interactions of HIV factors(R)(0.9892846)-Metabolism of carbohydrates(R)(0.996763)-Metabolism of non-coding RNA(R)(0.9039146)
229	CREM	10p11.21	0	0	1	0	71	4	914	0.5686	0	0.6	BMP receptor signaling(N)(0.996055)-Endothelins(N)(0.9949036)-Glypican pathway(N)(0.998145)-Heterotrimeric G-protein signaling pathway-Gi alpha and Gs alpha mediated pathway(P)(0.999205)-IFN-gamma pathway(N)(0.9987658)-IL1-mediated signaling events(N)(0.9955552)-Plasma membrane estrogen receptor signaling(N)(0.9988744)-TCR signaling in naive CD4+ T cells(N)(0.9955076)-TNF receptor signaling pathw…
230	DNA2	10q21.3	0	0	0	0	79	4	145	0.5686	0	0.658333333333333	DNA Replication(R)(0.9982472)-DNA replication(K)(0.9973444)-S Phase(R)(0.9987164)-Telomere Maintenance(R)(0.9991478)
231	ATM	11q22.3	1	0	0	0	7	4	1226	0.5686	1	0.0666666666666667	Apoptosis(K)(0.9960952)-BARD1 signaling events(N)(0.9959998)-Cell Cycle Checkpoints(R)(0.998732)-Cell cycle(K)(0.9978364)-DNA Repair(R)(0.9991888)-Glypican pathway(N)(0.9498632)-IFN-gamma pathway(N)(0.9965584)-IL12-mediated signaling events(N)(0.9919862)-IL2-mediated signaling events(N)(0.9823286)-LPA receptor mediated events(N)(0.9949264)-Regulation of Telomerase(N)(0.9946882)-Signaling by Auror…
232	NRP1	10p11.22	0	0	2	0	70	4	186	0.5686	0	0.6	Axon guidance(K)(0.9992516)-Signaling by VEGF(R)(0.953788)-Signaling events mediated by VEGFR1 and VEGFR2(N)(0.9973906)
233	ACOT1	14q24.3	0	0	0	0	23	4	21	0.5686	0	0.191666666666667	Biosynthesis of unsaturated fatty acids(K)(0.9994834)
234	NCOR1	17p11.2	0	0	0	0	7	4	772	0.5686	0	0.0583333333333333	Glypican pathway(N)(0.9974282)-Huntington disease(P)(0.9974234)-IFN-gamma pathway(N)(0.9983916)-NOTCH(C)(0.9975744)-NR transcription pathway(R)(0.996756)-Signaling events mediated by HDAC Class I(N)(0.9978416)-mechanism of gene regulation by peroxisome proliferators via ppara(B)(0.9950432)
235	SMARCE1	17q21.2	0	0	0	0	5	4	440	0.5686	0	0.0416666666666667	Wnt signaling pathway(P)(0.99878)-control of gene expression by vitamin d receptor(B)(0.9517356)-the information processing pathway at the ifn beta enhancer(B)(0.983174)
236	CXCL12	10q11.21	0	0	0	0	66	4	1071	0.5686	0	0.55	Axon guidance(K)(0.9977302)-Chemokine signaling pathway(K)(0.9984628)-Class A/1 (Rhodopsin-like receptors)(R)(0.99771)-Cytokine-cytokine receptor interaction(K)(0.9985324)-Hypoxic and oxygen homeostasis regulation of HIF-1-alpha(N)(0.9977276)-Intestinal immune network for IgA production(K)(0.9962102)-Leukocyte transendothelial migration(K)(0.998298)-Proteogylcan syndecan-mediated signaling events…
237	RANGAP1	22q13.2	0	0	0	1	27	4	367	0.5686	0	0.233333333333333	HIV Life Cycle(R)(0.9973782)-Host Interactions of HIV factors(R)(0.998234)-M Phase(R)(0.9989532)-Signaling events mediated by HDAC Class I(N)(0.9977328)-role of ran in mitotic spindle regulation(B)(0.991471)
238	FANCG	9p13.3	0	0	1	0	19	4	36	0.5686	1	0.166666666666667	BARD1 signaling events(N)(0.9989316)-role of brca1 brca2 and atr in cancer susceptibility(B)(0.9918646)
239	POLL	10q24.32	0	0	0	0	84	4	46	0.5686	0	0.7	Base excision repair(K)(0.9986926)-Non-homologous end-joining(K)(0.998128)
240	BCAT2	19q13.33	0	0	0	1	14	4	1223	0.5686	0	0.125	Metabolic pathways(K)(0.9988998)-Metabolism of amino acids(R)(0.997568)-Pantothenate and CoA biosynthesis(K)(0.9271442)-Synaptic Transmission(R)(0.9968122)-Valine, leucine and isoleucine biosynthesis(K)(0.9885548)
241	ERBB3	12q13.2	1	0	1	0	7	4	815	0.5686	0	0.075	Calcium signaling pathway(K)(0.9976932)-EGF receptor signaling pathway(P)(0.9956924)-Endocytosis(K)(0.9985788)-a6b1 and a6b4 Integrin signaling(N)(0.9931318)-agrin in postsynaptic differentiation(B)(0.996971)-lissencephaly gene (lis1) in neuronal migration and development(B)(0.9275546)-phosphoinositides and their downstream targets(B)(0.9930732)-y branching of actin filaments(B)(0.9953336)
242	SPIRE1	18p11.21	0	0	0	0	4	4	25	0.5686	0	0.0333333333333333	()
243	AMT	3p21.31	0	0	0	0	13	4	1142	0.5686	0	0.108333333333333	Metabolic pathways(K)(0.9990206)-Nitrogen metabolism(K)(0.9916022)
244	FUCA1	1p36.11	0	0	0	1	6	4	128	0.5686	0	0.0583333333333333	Lysosome(K)(0.9991138)-Other glycan degradation(K)(0.946727)
245	LPL	8p21.3	0	0	1	0	3	4	385	0.5686	0	0.0333333333333333	Alzheimer's disease(K)(0.9988694)-Glycerolipid metabolism(K)(0.9962922)-Metabolism of lipids and lipoproteins(R)(0.999091)-PPAR signaling pathway(K)(0.9930524)
246	RFXAP	13q13.3	0	0	0	0	26	4	104	0.5686	0	0.216666666666667	Antigen processing and presentation(K)(0.9984574)-Primary immunodeficiency(K)(0.999414)
247	ALG13	23q23	0	0	0	5	72	4	1123	0.5686	0	0.641666666666667	Metabolic pathways(K)(0.9986682)-N-Glycan biosynthesis(K)(0.8138578)
248	AQP3	9p13.3	0	0	0	0	23	4	44	0.5686	0	0.191666666666667	Vasopressin-regulated water reabsorption(K)(0.9976978)
249	RPS6KA3	23p22.12	1	0	0	7	68	4	764	0.5686	0	0.633333333333333	Androgen-mediated signaling(N)(0.9696384)-EGFR1(C)(0.998535)-Interleukin signaling pathway(P)(0.9953368)-Long-term potentiation(K)(0.9892426)-MAPK signaling pathway(K)(0.9984342)-Neurotrophin signaling pathway(K)(0.9956124)-Oocyte meiosis(K)(0.9971906)-Progesterone-mediated oocyte maturation(K)(0.992478)-Ras Pathway(P)(0.9943276)-Signalling by NGF(R)(0.9985844)-mTOR signaling pathway(K)(0.9984714)
250	SLC10A2	13q33.1	0	1	0	0	25	4	106	0.5686	0	0.216666666666667	Metabolism of lipids and lipoproteins(R)(0.9984818)
251	CNOT2	12q15	0	3	0	0	6	4	59	0.5686	0	0.075	RNA degradation(K)(0.998954)
252	NDUFB8	10q24.31	0	0	0	0	75	4	1332	0.5686	0	0.625	Alzheimer's disease(K)(0.997638)-Glucose Regulation of Insulin Secretion(R)(0.9966088)-Huntington's disease(K)(0.9987438)-Metabolic pathways(K)(0.9982352)-Oxidative phosphorylation(K)(0.997948)-Parkinson's disease(K)(0.9968174)
253	ISY1	3q21.3	0	0	0	0	3	4	128	0.5686	0	0.025	()
254	TRIM21	11p15.4	0	0	0	0	12	4	139	0.5686	0	0.1	Systemic lupus erythematosus(K)(0.9986624)
255	SMARCA2	9p24.3	0	0	0	0	31	4	413	0.5686	0	0.258333333333333	Androgen-mediated signaling(N)(0.993089)-Wnt signaling pathway(P)(0.9988194)
256	AVPR2	23q28	0	0	0	5	78	3	800	0.5813	0	0.691666666666667	Class A/1 (Rhodopsin-like receptors)(R)(0.994763)-Neuroactive ligand-receptor interaction(K)(0.9988816)-Plasma membrane estrogen receptor signaling(N)(0.997585)-Proteogylcan syndecan-mediated signaling events(N)(0.9977708)-Receptor-ligand complexes bind G proteins(R)(0.997286)-Vasopressin-regulated water reabsorption(K)(0.9969206)
257	POMT2	14q24.3	0	0	0	0	23	3	3	0.5813	0	0.191666666666667	()
258	RHOA	3p21.31	0	0	0	0	13	3	2226	0.5813	0	0.108333333333333	Adherens junction(K)(0.9941284)-Alpha6Beta4Integrin(C)(0.9924158)-Angiogenesis(P)(0.8617648)-Axon guidance(K)(0.9955506)-Chemokine signaling pathway(K)(0.9982122)-E-cadherin signaling in the nascent adherens junction(N)(0.858319)-Endocytosis(K)(0.9981818)-Focal adhesion(K)(0.8143046)-Glypican pathway(N)(0.9459912)-Inflammation mediated by chemokine and cytokine signaling pathway(P)(0.9696672)-Int…
259	AK3	9p24.1	0	0	1	0	35	3	99	0.5813	0	0.3	Pyrimidine metabolism(K)(0.9970146)
260	ACTB	7p22.1	0	0	3	0	1	3	1304	0.5813	0	0.0333333333333333	Adherens junction(K)(0.9883784)-Alzheimer disease-presenilin pathway(P)(0.9987192)-Bacterial invasion of epithelial cells(K)(0.9010616)-Focal adhesion(K)(0.9982908)-Gastric acid secretion(K)(0.9956868)-Huntington disease(P)(0.9980538)-Hypertrophic cardiomyopathy (HCM)(K)(0.8509984)-Integrin signalling pathway(P)(0.9960866)-Leukocyte transendothelial migration(K)(0.9971064)-Metabolism of proteins(…
261	CALM1	14q32.11	0	0	0	0	19	3	2001	0.5813	0	0.158333333333333	Alzheimer's disease(K)(0.999)-BMP receptor signaling(N)(0.9969592)-Calcium signaling pathway(K)(0.9987168)-Endothelins(N)(0.9745272)-Further platelet releasate(R)(0.9970958)-Gastric acid secretion(K)(0.9759006)-Glioma(K)(0.9590646)-Glypican pathway(N)(0.9979232)-GnRH signaling pathway(K)(0.882352)-IFN-gamma pathway(N)(0.9971102)-IL1-mediated signaling events(N)(0.9328772)-IL2-mediated signaling e…
262	MDM2	12q15	1	11	0	1	5	3	1407	0.5813	1	0.15	Androgen-mediated signaling(N)(0.968796)-AndrogenReceptor(C)(0.9937572)-Cell Cycle Checkpoints(R)(0.9935094)-Cell cycle(K)(0.9975784)-Endocytosis(K)(0.9978156)-Glypican pathway(N)(0.9271976)-Pathways in cancer(K)(0.9985164)-Signalling by NGF(R)(0.997509)-TRAIL signaling pathway(N)(0.9977464)-Ubiquitin mediated proteolysis(K)(0.9989306)-ctcf: first multivalent nuclear factor(B)(0.9454788)-hypoxia …
263	PDSS1	10p12.1	0	0	2	0	75	3	15	0.5813	0	0.641666666666667	Terpenoid backbone biosynthesis(K)(0.9985696)
264	ESR1	6q25.1	0	0	0	0	17	3	1003	0.5813	0	0.141666666666667	AndrogenReceptor(C)(0.9966744)-BMP receptor signaling(N)(0.9966256)-FOXA transcription factor networks(N)(0.9665582)-FOXM1 transcription factor network(N)(0.9984286)-Glypican pathway(N)(0.995119)-IFN-gamma pathway(N)(0.9957912)-Plasma membrane estrogen receptor signaling(N)(0.9987822)-Regulation of Telomerase(N)(0.9977206)-Signaling events mediated by HDAC Class I(N)(0.9976106)-TGFBR(C)(0.9992454…
265	ALPI	2q37.1	0	0	0	0	6	3	1121	0.5813	0	0.05	Metabolic pathways(K)(0.998214)
266	PRF1	10q22.1	1	0	0	0	81	3	635	0.5813	1	0.675	Autoimmune thyroid disease(K)(0.974023)-IL12-mediated signaling events(N)(0.998326)-IL2-mediated signaling events(N)(0.9973376)-Natural killer cell mediated cytotoxicity(K)(0.9975124)-TCR signaling in naive CD8+ T cells(N)(0.9972968)-TNF receptor signaling pathway(N)(0.9988078)-TRAIL signaling pathway(N)(0.9977068)-Type I diabetes mellitus(K)(0.9974952)-Viral myocarditis(K)(0.9975824)-granzyme a …
267	LAMA2	6q22.33	0	0	0	0	20	3	775	0.5813	0	0.166666666666667	Amoebiasis(K)(0.9994042)-Arrhythmogenic right ventricular cardiomyopathy (ARVC)(K)(0.9951194)-ECM-receptor interaction(K)(0.99625)-Focal adhesion(K)(0.9985306)-Hypertrophic cardiomyopathy (HCM)(K)(0.9700594)-Integrin cell surface interactions(R)(0.9965268)-Integrin signalling pathway(P)(0.9983824)-Pathways in cancer(K)(0.999397)-Viral myocarditis(K)(0.998963)-a6b1 and a6b4 Integrin signaling(N)(0…
268	SNUPN	15q24.2	0	0	0	0	11	3	49	0.5813	0	0.0916666666666667	Metabolism of non-coding RNA(R)(0.9970728)
269	PREP	6q21	0	0	0	0	10	3	9	0.5813	0	0.0833333333333333	Vasopressin synthesis(P)(0.9987304)
270	CFP	23p11.23	0	0	0	1	75	3	10	0.5813	0	0.633333333333333	alternative complement pathway(B)(0.998377)
271	LDHA	11p15.1	2	0	0	0	8	3	1257	0.5813	0	0.0833333333333333	Hypoxic and oxygen homeostasis regulation of HIF-1-alpha(N)(0.9991878)-Metabolic pathways(K)(0.9990694)-Metabolism of carbohydrates(R)(0.999354)-Pyruvate metabolism(K)(0.9950318)
272	IGBP1	23q13.1	0	0	0	3	75	3	10	0.5813	0	0.65	p53 pathway by glucose deprivation(P)(0.9989272)
273	GNAT1	3p21.31	0	0	0	1	24	3	236	0.5813	0	0.208333333333333	Opioid Signalling(R)(0.9972988)-Receptor-ligand complexes bind G proteins(R)(0.9978356)
274	ALDH3A2	17p11.2	0	0	0	0	6	3	1184	0.5813	0	0.05	Lysine degradation(K)(0.9988218)-Metabolic pathways(K)(0.9989312)-Pyruvate metabolism(K)(0.9633038)
275	APBB1	11p15.4	0	0	0	0	11	3	313	0.5813	0	0.0916666666666667	Alzheimer disease-amyloid secretase pathway(P)(0.9980214)-Alzheimer disease-presenilin pathway(P)(0.9960288)-Alzheimer's disease(K)(0.9994022)
276	PTPLB	3q21.1	0	0	0	0	3	3	21	0.5813	0	0.025	Biosynthesis of unsaturated fatty acids(K)(0.9754032)
277	CCNE1	19q12	0	1	0	0	2	3	877	0.5813	1	0.025	Oocyte meiosis(K)(0.9981388)-Pathways in cancer(K)(0.9986242)-Signaling events mediated by PRL(N)(0.9208992)-TGFBR(C)(0.998489)-p53 pathway(P)(0.8093006)
278	MAD1L1	7p22.2	0	0	3	0	7	3	332	0.5813	0	0.0833333333333333	Cell Cycle Checkpoints(R)(0.9983116)-Cell cycle(K)(0.997723)-M Phase(R)(0.997913)
279	BECN1	17q21.31	0	0	0	0	3	3	35	0.5813	0	0.025	()
280	FDX1	11q22.3	0	0	0	0	7	3	13	0.5813	0	0.0583333333333333	()
281	CDKN2B	9p21.3	0	0	1	52	20	3	877	0.5813	0	0.608333333333333	Cell cycle(K)(0.998163)-Glypican pathway(N)(0.992398)-IFN-gamma pathway(N)(0.9994764)-Pathways in cancer(K)(0.998063)-Small cell lung cancer(K)(0.9586032)-TGF-beta signaling pathway(K)(0.9972986)-cell cycle: g1/s check point(B)(0.9924904)
282	PLXNB1	3p21.31	0	0	0	0	9	3	132	0.5813	0	0.075	Axon guidance(K)(0.9983452)
283	SMARCC1	3p21.31	0	0	0	0	7	3	440	0.5813	0	0.0583333333333333	Androgen-mediated signaling(N)(0.9883166)-Wnt signaling pathway(P)(0.9987056)-control of gene expression by vitamin d receptor(B)(0.9981748)-the information processing pathway at the ifn beta enhancer(B)(0.996359)
284	UBE2L3	22q11.21	0	0	0	1	22	3	455	0.5813	0	0.191666666666667	Alpha-synuclein signaling(N)(0.996887)-BARD1 signaling events(N)(0.9979244)-Parkinson disease(P)(0.9990078)-Parkinson's disease(K)(0.9969156)-TGFBR(C)(0.9987448)-Ubiquitin mediated proteolysis(K)(0.9988062)
285	GALT	9p13.3	0	0	2	0	20	3	1131	0.5813	0	0.183333333333333	Amino sugar and nucleotide sugar metabolism(K)(0.9980686)-Metabolic pathways(K)(0.9978006)
286	CHRDL1	23q22.3	0	0	0	5	74	3	225	0.5813	0	0.658333333333333	BMP receptor signaling(N)(0.998388)-Signaling by BMP(R)(0.998205)
287	GSTZ1	14q24.3	0	0	0	0	23	3	1173	0.5813	0	0.191666666666667	Drug metabolism - cytochrome P450(K)(0.9975932)-Glutathione metabolism(K)(0.995071)-Metabolic pathways(K)(0.9988906)-Metabolism of xenobiotics by cytochrome P450(K)(0.9953672)-Tyrosine metabolism(K)(0.991275)
288	SEH1L	18p11.21	0	0	0	0	3	3	512	0.5813	0	0.025	HIV Life Cycle(R)(0.8228196)-Host Interactions of HIV factors(R)(0.9973394)-Influenza Life Cycle(R)(0.9976892)-Metabolism of non-coding RNA(R)(0.9967866)
289	TNNT3	11p15.5	0	0	0	0	26	3	31	0.5813	0	0.216666666666667	Muscle contraction(R)(0.998059)
290	CTSD	11p15.5	0	0	0	0	26	3	574	0.5813	0	0.216666666666667	Lysosome(K)(0.9977122)-Sphingosine 1-phosphate (S1P) pathway(N)(0.9758774)-TNF receptor signaling pathway(N)(0.9992444)-TRAIL signaling pathway(N)(0.997886)-downregulated of mta-3 in er-negative breast tumors(B)(0.996118)
291	CSGALNACT2	10q11.21	0	0	0	0	67	3	1129	0.5813	0	0.558333333333333	Glycosaminoglycan biosynthesis - chondroitin sulfate(K)(0.997821)-Metabolic pathways(K)(0.9991584)
292	PSMD1	2q37.1	0	0	0	0	3	3	501	0.5813	0	0.025	Apoptosis(R)(0.842138)-Cell Cycle Checkpoints(R)(0.9978674)-Host Interactions of HIV factors(R)(0.9976792)-TNF alpha/NF-kB(C)(0.9992232)
293	NT5C2	10q24.33	0	0	0	0	82	3	1196	0.5813	0	0.683333333333333	Metablism of nucleotides(R)(0.9965296)-Metabolic pathways(K)(0.9977774)-Nicotinate and nicotinamide metabolism(K)(0.8809514)-Purine metabolism(K)(0.9979292)-Pyrimidine metabolism(K)(0.8844614)
294	CUL1	7q36.1	0	0	2	0	2	3	983	0.5813	0	0.0333333333333333	Cell cycle(K)(0.999103)-Circadian rhythm - mammal(K)(0.8174726)-G1/S Transition(R)(0.9948102)-NOTCH(C)(0.9919154)-Oocyte meiosis(K)(0.9979736)-Parkinson disease(P)(0.9882342)-Protein processing in endoplasmic reticulum(K)(0.9979382)-TGF-beta signaling pathway(K)(0.9934174)-TGFBR(C)(0.9981028)-TNF alpha/NF-kB(C)(0.9972456)-Ubiquitin mediated proteolysis(K)(0.9949434)-Wnt signaling pathway(K)(0.996…
295	MLH3	14q24.3	0	0	0	0	24	3	23	0.5813	0	0.2	Mismatch repair(K)(0.9972762)
296	COX8C	14q32.13	0	0	0	0	22	3	1336	0.5813	0	0.183333333333333	Alzheimer's disease(K)(0.9973408)-Cardiac muscle contraction(K)(0.9982718)-Huntington's disease(K)(0.9992326)-Metabolic pathways(K)(0.9978892)-Oxidative phosphorylation(K)(0.9966202)-Parkinson's disease(K)(0.9958434)
297	PLOD2	3q24	0	0	0	0	2	3	44	0.5813	0	0.0166666666666667	()
298	AQP7	9p13.3	0	0	0	0	23	3	69	0.5813	0	0.191666666666667	PPAR signaling pathway(K)(0.9989594)
299	C1GALT1C1	23q24	0	0	0	4	74	3	1121	0.5813	0	0.65	Metabolic pathways(K)(0.9986382)
300	TEK	9p21.2	4	0	0	7	30	3	188	0.5813	0	0.333333333333333	Angiogenesis(P)(0.9992422)-Angiopoietin receptor Tie2-mediated signaling(N)(0.9971822)-Cell surface interactions at the vascular wall(R)(0.9992544)
301	LSM6	4q31.22	0	0	1	0	1	3	180	0.5813	0	0.0166666666666667	RNA degradation(K)(0.9983848)
302	UPF3B	23q24	0	0	0	1	78	3	226	0.5813	0	0.658333333333333	Formation and Maturation of mRNA Transcript(R)(0.9983652)-Transcription(R)(0.9982752)-Transport of Mature Transcript to Cytoplasm(R)(0.9974156)
303	KPNA1	3q21.1	0	0	0	0	4	3	830	0.5813	0	0.0333333333333333	Ceramide signaling pathway(N)(0.8550632)-Host Interactions of HIV factors(R)(0.99702)-p38 MAPK signaling pathway(N)(0.9388482)
304	INHBA	7p14.1	0	0	5	0	1	3	374	0.5813	0	0.05	Cytokine-cytokine receptor interaction(K)(0.9951676)-TGF-beta signaling pathway(K)(0.9171882)-TGF-beta signaling pathway(P)(0.970547)
305	HPRT1	23q26.2	0	0	0	2	77	3	1192	0.5813	0	0.658333333333333	Drug metabolism - other enzymes(K)(0.9671318)-Metablism of nucleotides(R)(0.9975642)-Metabolic pathways(K)(0.9981952)-Purine metabolism(K)(0.9978246)
306	MAN1A1	6q22.31	1	0	0	1	15	2	1281	0.5934	0	0.133333333333333	Metabolic pathways(K)(0.9981828)-Protein processing in endoplasmic reticulum(K)(0.998703)-er associated degradation (erad) pathway(B)(0.9966362)
307	IRF7	11p15.5	0	0	0	0	22	2	656	0.5934	0	0.183333333333333	Cytosolic DNA-sensing pathway(K)(0.9971656)-Glypican pathway(N)(0.9986316)-IFN-gamma pathway(N)(0.9964066)-RIG-I-like receptor signaling pathway(K)(0.9975532)-Toll-like receptor signaling pathway(K)(0.9990028)-the information processing pathway at the ifn beta enhancer(B)(0.9957068)
308	GJA1	6q22.31	0	0	0	0	15	2	337	0.5934	0	0.125	Arrhythmogenic right ventricular cardiomyopathy (ARVC)(K)(0.999014)-EGFR1(C)(0.9981156)-Gap junction trafficking and regulation(R)(0.997616)-Gap junction(K)(0.9977992)-inactivation of gsk3 by akt causes accumulation of b-catenin in alveolar macrophages(B)(0.9972756)
309	PRKAR2B	7q22.3	0	0	5	0	1	2	705	0.5934	0	0.05	Apoptosis(K)(0.9863478)-G2/M Transition(R)(0.9934418)-Heterotrimeric G-protein signaling pathway-Gi alpha and Gs alpha mediated pathway(P)(0.9960794)-Signalling by NGF(R)(0.997613)-chrebp regulation by carbohydrates and camp(B)(0.9369034)-stathmin and breast cancer resistance to antimicrotubule agents(B)(0.9401992)
310	DNTT	10q24.1	0	0	0	0	83	2	102	0.5934	0	0.691666666666667	Hematopoietic cell lineage(K)(0.9986802)-Non-homologous end-joining(K)(0.9986628)
311	SORBS1	10q23.33	0	0	0	0	87	2	608	0.5934	0	0.725	Adherens junction(K)(0.9988438)-Insulin signaling pathway(K)(0.9982576)-PPAR signaling pathway(K)(0.998235)-Plasma membrane estrogen receptor signaling(N)(0.998829)-Proteogylcan syndecan-mediated signaling events(N)(0.998285)
312	LIPA	10q23.31	0	0	0	2	83	2	137	0.5934	0	0.708333333333333	Lysosome(K)(0.9986634)-Steroid biosynthesis(K)(0.9980576)
313	SH3GL2	9p22.2	0	0	1	0	43	2	493	0.5934	0	0.366666666666667	EGFR1(C)(0.9981474)-Endocytosis(K)(0.9986552)-Membrane Trafficking(R)(0.9979408)-Signaling by EGFR(R)(0.9969566)-Signalling by NGF(R)(0.9983928)
314	MTMR2	11q21	0	0	0	0	6	2	1131	0.5934	0	0.05	Metabolic pathways(K)(0.9984098)
315	PIK3CD	1p36.22	0	0	0	1	21	2	1596	0.5934	0	0.183333333333333	Aldosterone-regulated sodium reabsorption(K)(0.990027)-Alpha6Beta4Integrin(C)(0.9855238)-Amoebiasis(K)(0.9958666)-Apoptosis(K)(0.99464)-B cell receptor signaling pathway(K)(0.9864612)-Bacterial invasion of epithelial cells(K)(0.9399628)-Chagas disease(K)(0.9946366)-Chemokine signaling pathway(K)(0.9964442)-EGFR1(C)(0.9972576)-Fc gamma R-mediated phagocytosis(K)(0.9979224)-Focal adhesion(K)(0.9965…
316	HEXB	5q13.3	0	0	0	0	2	2	1228	0.5934	0	0.0166666666666667	Lysosome(K)(0.9976466)-Metabolic pathways(K)(0.9980024)
317	DYNLT1	6q25.3	0	0	0	0	18	2	193	0.5934	0	0.15	Lissencephaly gene (LIS1) in neuronal migration and development(N)(0.9984598)-p75(NTR)-mediated signaling(N)(0.9974622)
318	BSG	19p13.3	0	0	0	0	17	2	503	0.5934	0	0.141666666666667	Cell surface interactions at the vascular wall(R)(0.9982714)-Integrin cell surface interactions(R)(0.9971406)-Metabolism of carbohydrates(R)(0.9989348)-Proteogylcan syndecan-mediated signaling events(N)(0.9985054)-Pyruvate metabolism and TCA cycle(R)(0.9704814)
319	BMPR1B	4q22.3	0	0	3	0	2	2	816	0.5934	0	0.0416666666666667	BMP receptor signaling(N)(0.9367546)-Cytokine-cytokine receptor interaction(K)(0.9985848)-TGF-beta signaling pathway(K)(0.997493)-Wnt signaling pathway(P)(0.99849)
320	NSF	17q21.32	0	0	0	0	17	2	55	0.5934	0	0.141666666666667	Vasopressin-regulated water reabsorption(K)(0.9985668)
321	B4GALT2	1p34.1	0	0	0	0	3	2	1131	0.5934	0	0.025	Metabolic pathways(K)(0.9992412)
322	POLR2A	17p13.1	0	0	0	0	11	2	1654	0.5934	0	0.0916666666666667	DNA Repair(R)(0.997622)-Formation and Maturation of mRNA Transcript(R)(0.9972936)-HIV Life Cycle(R)(0.9898312)-Huntington's disease(K)(0.9988294)-Influenza Life Cycle(R)(0.9993654)-Metabolic pathways(K)(0.998535)-Purine metabolism(K)(0.9986218)-Regulatory RNA pathways(R)(0.9830818)-Transcription(R)(0.997581)-telomeres telomerase cellular aging and immortality(B)(0.9941012)
323	THOP1	19p13.3	0	0	0	0	10	2	17	0.5934	0	0.0833333333333333	Renin-angiotensin system(K)(0.9967584)
324	PICALM	11q14.2	0	0	1	0	6	2	13	0.5934	1	0.0583333333333333	()
325	THBS1	15q14	2	0	0	0	17	2	841	0.5934	0	0.158333333333333	Bladder cancer(K)(0.9974328)-ECM-receptor interaction(K)(0.9955652)-Focal adhesion(K)(0.9981826)-Formation of Platelet plug(R)(0.9983092)-Integrin cell surface interactions(R)(0.9882574)-Malaria(K)(0.9952958)-Phagosome(K)(0.9987456)-Proteogylcan syndecan-mediated signaling events(N)(0.9984738)-Signaling by PDGF(R)(0.992212)-TGF-beta signaling pathway(K)(0.995823)-p53 pathway(P)(0.9970262)-p53 sig…
326	NEGR1	1p31.1	0	0	0	0	7	2	135	0.5934	0	0.0583333333333333	Cell adhesion molecules (CAMs)(K)(0.997875)
327	NUP88	17p13.2	0	0	0	0	8	2	429	0.5934	0	0.0666666666666667	HIV Life Cycle(R)(0.993643)-Host Interactions of HIV factors(R)(0.9991372)-Influenza Life Cycle(R)(0.998533)-Metabolism of carbohydrates(R)(0.9975622)-Metabolism of non-coding RNA(R)(0.8342506)-Transport of Mature Transcript to Cytoplasm(R)(0.992186)
328	DUSP1	5q35.1	0	0	0	0	5	2	1052	0.5934	0	0.0416666666666667	BMP receptor signaling(N)(0.9971274)-EGFR1(C)(0.997803)-Fc-epsilon receptor I signaling in mast cells(N)(0.9921076)-Glypican pathway(N)(0.9989672)-IFN-gamma pathway(N)(0.979489)-IL1-mediated signaling events(N)(0.9780142)-MAPK signaling pathway(K)(0.9981908)-Plasma membrane estrogen receptor signaling(N)(0.8930276)-mechanism of gene regulation by peroxisome proliferators via ppara(B)(0.995477)
329	ST3GAL1	8q24.22	0	0	1	0	3	2	1128	0.5934	0	0.0333333333333333	Metabolic pathways(K)(0.9976678)
330	HSP90AA1	NA	1	0	0	0	0	2	1669	0.5934	0	0.00833333333333333	()
331	PCK2	14q12	0	0	0	0	19	2	1382	0.5934	0	0.158333333333333	Adipocytokine signaling pathway(K)(0.9968634)-Insulin signaling pathway(K)(0.9988734)-Metabolic pathways(K)(0.9988352)-Metabolism of carbohydrates(R)(0.996648)-PPAR signaling pathway(K)(0.9984928)-Proximal tubule bicarbonate reclamation(K)(0.9982466)-Pyruvate metabolism(K)(0.9961836)
332	DLAT	11q23.1	0	0	0	0	7	2	1233	0.5934	0	0.0583333333333333	Metabolic pathways(K)(0.999013)-Metabolism of carbohydrates(R)(0.9980086)-Pyruvate metabolism(K)(0.9952402)-Regulation of pyruvate dehydrogenase complex (PDC)(R)(0.9912256)
333	GLA	23q22.1	0	0	0	1	76	2	231	0.5934	0	0.641666666666667	Galactose metabolism(K)(0.9982486)-Glycerolipid metabolism(K)(0.9963128)-Glycosphingolipid biosynthesis - globo series(K)(0.9898032)-Lysosome(K)(0.9991426)-Sphingolipid metabolism(K)(0.9978618)
334	SI	3q26.1	0	0	0	0	1	2	1183	0.5934	0	0.00833333333333333	Pyruvate metabolism(K)(0.9142066)
335	BCHE	3q26.1	0	0	0	0	1	2	42	0.5934	0	0.00833333333333333	()
336	UNC13B	9p13.3	0	0	1	0	21	2	47	0.5934	0	0.183333333333333	Synaptic Transmission(R)(0.9985918)-Synaptic_vesicle_trafficking(P)(0.9881244)
337	NT5C1A	1p34.2	0	0	0	0	2	2	1187	0.5934	0	0.0166666666666667	Metabolic pathways(K)(0.99869)-Purine metabolism(K)(0.974417)
338	CYP51A1	7q21.2	0	1	5	0	1	2	1207	0.5934	0	0.0583333333333333	Metabolic pathways(K)(0.998345)-Metabolism of lipids and lipoproteins(R)(0.9963132)
339	HEMK1	3p21.31	0	0	0	0	22	2	75	0.5934	0	0.183333333333333	Histidine metabolism(K)(0.9987844)-Selenoamino acid metabolism(K)(0.9977794)-Tyrosine metabolism(K)(0.9937368)
340	GZMA	5q11.2	0	0	0	0	2	2	392	0.5934	0	0.0166666666666667	Canonical NF-kappaB pathway(N)(0.8557516)-Neuroactive ligand-receptor interaction(K)(0.9454516)
341	NCOA1	2p23.3	0	0	1	0	4	2	804	0.5934	1	0.0416666666666667	Androgen-mediated signaling(N)(0.9865186)-Glypican pathway(N)(0.9960936)-Hypoxic and oxygen homeostasis regulation of HIF-1-alpha(N)(0.9976472)-IFN-gamma pathway(N)(0.954649)-Retinoic acid receptors-mediated signaling(N)(0.9969686)-hypoxia-inducible factor in the cardivascular system(B)(0.9923564)-mechanism of gene regulation by peroxisome proliferators via ppara(B)(0.9944008)-tgf beta signaling …
342	MTHFD1	14q23.2	0	0	0	0	21	2	1133	0.5934	0	0.175	Metabolic pathways(K)(0.9984528)-Metabolism of vitamins and cofactors(R)(0.9929646)-One carbon pool by folate(K)(0.9929294)
343	NR1I2	3q13.33	0	0	0	0	5	2	117	0.5934	0	0.0416666666666667	()
344	PFKP	10p15.2	0	0	2	0	65	2	1236	0.5934	0	0.558333333333333	Glucose Regulation of Insulin Secretion(R)(0.9987656)-Metabolic pathways(K)(0.9985424)-Metabolism of carbohydrates(R)(0.9973438)-Pentose phosphate pathway(K)(0.978403)-phosphoinositides and their downstream targets(B)(0.996151)
345	PAX2	10q24.31	0	0	0	0	76	2	108	0.5934	0	0.633333333333333	ID(C)(0.9979954)-Wnt(C)(0.9987462)
346	ADAM12	10q26.2	0	0	0	0	74	2	299	0.5934	0	0.616666666666667	Proteogylcan syndecan-mediated signaling events(N)(0.9987626)-Signaling by EGFR(R)(0.9975926)-role of egf receptor transactivation by gpcrs in cardiac hypertrophy(B)(0.9974564)
347	RAN	12q24.33	0	0	0	0	5	2	1216	0.5934	0	0.0416666666666667	HIV Life Cycle(R)(0.8530444)-Signaling events mediated by HDAC Class I(N)(0.9980256)
348	ETS1	11q24.3	0	0	1	0	7	2	974	0.5934	0	0.0666666666666667	Angiogenesis(P)(0.981216)-Angiopoietin receptor Tie2-mediated signaling(N)(0.9956708)-Dorso-ventral axis formation(K)(0.9975286)-Glypican pathway(N)(0.9222482)-Hypoxic and oxygen homeostasis regulation of HIF-1-alpha(N)(0.9002398)-IFN-gamma pathway(N)(0.9987994)-Pathways in cancer(K)(0.9971718)-TGFBR(C)(0.9987412)-TRAIL signaling pathway(N)(0.9985638)
349	MET	7q31.2	2	3	5	0	0	2	1344	0.5934	1	0.075	Adherens junction(K)(0.9980012)-Axon guidance(K)(0.9988384)-Bacterial invasion of epithelial cells(K)(0.9821198)-Cytokine-cytokine receptor interaction(K)(0.9988698)-Endocytosis(K)(0.9989594)-Epithelial cell signaling in Helicobacter pylori infection(K)(0.9925826)-FAS signaling pathway (CD95)(N)(0.9124276)-Focal adhesion(K)(0.9950522)-Malaria(K)(0.995707)-Pathways in cancer(K)(0.9989852)-Plasma m…
350	PTP4A3	8q24.3	0	0	0	0	15	2	22	0.5934	0	0.125	Signaling events mediated by PRL(N)(0.9990338)
351	CASP1	11q22.3	0	0	0	0	6	2	678	0.5934	0	0.05	Amyotrophic lateral sclerosis (ALS)(K)(0.9976248)-Cytosolic DNA-sensing pathway(K)(0.9697276)-IFN-gamma pathway(N)(0.9989934)-NOD-like receptor signaling pathway(K)(0.9981874)-TRAIL signaling pathway(N)(0.9992646)
352	XRCC3	14q32.33	0	0	0	0	20	2	28	0.5934	0	0.166666666666667	Homologous recombination(K)(0.9993586)
353	POLR2I	19q13.12	0	0	1	1	5	2	1635	0.5934	0	0.0583333333333333	DNA Repair(R)(0.9960996)-Formation and Maturation of mRNA Transcript(R)(0.9980468)-Huntington's disease(K)(0.9980216)-Influenza Life Cycle(R)(0.997469)-Metabolic pathways(K)(0.9972596)-Purine metabolism(K)(0.997701)-Regulatory RNA pathways(R)(0.8180146)-Transcription(R)(0.9946852)
354	CDK2	12q13.2	0	0	1	0	7	2	1135	0.5934	0	0.0666666666666667	Cell Cycle Checkpoints(R)(0.835382)-Cell cycle(K)(0.9341358)-FoxO family signaling(N)(0.9910266)-Glypican pathway(N)(0.9468308)-ID(C)(0.9360486)-Oocyte meiosis(K)(0.9960524)-Pathways in cancer(K)(0.9981022)-Prostate cancer(K)(0.9702704)-Signaling events mediated by PRL(N)(0.995705)-TGFBR(C)(0.989044)-p53 signaling pathway(K)(0.9980894)
355	NUP93	16q13	0	0	0	0	6	2	429	0.5934	0	0.05	HIV Life Cycle(R)(0.9952952)-Host Interactions of HIV factors(R)(0.9325812)-Metabolism of carbohydrates(R)(0.9972906)
356	NF1	17q11.2	16	0	0	2	6	2	571	0.5934	1	0.175	FOXA transcription factor networks(N)(0.98109)-MAPK signaling pathway(K)(0.9980598)-Proteogylcan syndecan-mediated signaling events(N)(0.9996864)-chromatin remodeling by hswi/snf atp-dependent complexes(B)(0.9986892)
357	DDX20	1p13.2	0	0	0	0	5	2	66	0.5934	0	0.0416666666666667	Metabolism of non-coding RNA(R)(0.99883)-mets affect on macrophage differentiation(B)(0.9323524)
358	NOTCH2	1p12	0	0	0	0	4	2	236	0.5934	1	0.0333333333333333	Alzheimer disease-presenilin pathway(P)(0.9988098)-Dorso-ventral axis formation(K)(0.99422)-Generic Transcription Pathway(R)(0.9962924)-NOTCH(C)(0.9978096)
359	HLA-E	6p21.33	2	0	0	0	0	2	720	0.5934	0	0.0166666666666667	()
360	PIWIL3	22q11.23	0	0	0	0	22	2	25	0.5934	0	0.183333333333333	Dorso-ventral axis formation(K)(0.9988594)
361	IMMP1L	11p13	0	1	1	0	7	2	24	0.5934	0	0.075	Protein export(K)(0.9989922)
362	ACOT7	1p36.31	0	0	0	1	22	2	21	0.5934	0	0.191666666666667	Biosynthesis of unsaturated fatty acids(K)(0.9989564)
363	ETV7	6p21.31	0	1	0	0	4	2	25	0.5934	0	0.0416666666666667	Dorso-ventral axis formation(K)(0.998382)
364	RAP1B	12q15	0	5	0	0	8	2	1461	0.5934	0	0.108333333333333	Chemokine signaling pathway(K)(0.9982742)-EphrinB-EPHB pathway(N)(0.8975686)-Formation of Platelet plug(R)(0.9987808)-Heterotrimeric G-protein signaling pathway-Gi alpha and Gs alpha mediated pathway(P)(0.9986604)-IFN-gamma pathway(N)(0.9956974)-Integrin signalling pathway(P)(0.9973702)-MAPK signaling pathway(K)(0.9979452)-Pancreatic secretion(K)(0.997454)-Proteogylcan syndecan-mediated signaling…
365	ZCCHC7	9p13.2	0	0	0	0	23	2	59	0.5934	0	0.191666666666667	RNA degradation(K)(0.9993516)
366	RNASEH2B	13q14.3	0	0	0	0	38	2	36	0.5934	0	0.316666666666667	DNA replication(K)(0.9993956)
367	LGMN	14q32.12	0	0	0	0	23	2	195	0.5934	0	0.191666666666667	Antigen processing and presentation(K)(0.9991866)-Lysosome(K)(0.9992592)
368	CP	3q25.1	0	0	1	0	1	2	120	0.5934	0	0.0166666666666667	()
369	CCNB3	23p11.22	0	0	0	3	76	2	228	0.5934	0	0.658333333333333	Cell cycle(K)(0.998558)-Progesterone-mediated oocyte maturation(K)(0.9977278)-p53 signaling pathway(K)(0.9993824)
370	ACCN1	17q12	0	0	0	0	7	2	52	0.5934	0	0.0583333333333333	()
371	NET1	10p15.1	0	0	2	0	74	2	125	0.5934	0	0.633333333333333	Signaling by Rho GTPases(R)(0.9989516)
372	RPL21	13q12.2	0	0	0	0	21	2	313	0.5934	0	0.175	Influenza Life Cycle(R)(0.998612)-Metabolism of proteins(R)(0.9993212)-Ribosome(K)(0.9967504)
373	FBXW4	10q24.32	0	0	0	0	86	2	201	0.5934	0	0.716666666666667	Metabolism of proteins(R)(0.9985362)
374	CD274	9p24.1	0	0	1	0	36	1	135	0.5934	1	0.308333333333333	Cell adhesion molecules (CAMs)(K)(0.9981048)
375	CSNK1E	22q13.1	0	0	0	1	33	1	569	0.5934	0	0.283333333333333	Circadian rhythm - mammal(K)(0.9947338)-Circadian rhythm pathway(N)(0.978578)-FoxO family signaling(N)(0.9959766)-G2/M Transition(R)(0.9987748)-Hedgehog signaling pathway(K)(0.9955602)-Signaling events mediated by the Hedgehog family(N)(0.9985586)-Wnt signaling pathway(K)(0.9987608)-Wnt signaling pathway(P)(0.999103)-Wnt(C)(0.9978364)
376	GBA3	4p15.31	0	0	1	0	3	1	59	0.5934	0	0.0333333333333333	()
377	DAO	12q24.11	0	0	0	0	3	1	1173	0.5934	0	0.025	Metabolic pathways(K)(0.9982134)
378	FPGS	9q34.11	0	0	0	0	10	1	1121	0.5934	0	0.0833333333333333	Metabolic pathways(K)(0.9981436)
379	MNAT1	14q23.1	0	0	0	0	20	1	574	0.5934	0	0.166666666666667	AndrogenReceptor(C)(0.9973054)-DNA Repair(R)(0.9955378)-Formation and Maturation of mRNA Transcript(R)(0.9974834)-G1 Phase(R)(0.9923156)-G1/S Transition(R)(0.9931566)-G2/M Transition(R)(0.9985218)-HIV Life Cycle(R)(0.9970964)-Nucleotide excision repair(K)(0.994208)-Retinoic acid receptors-mediated signaling(N)(0.9943436)-Transcription(R)(0.9984152)
380	GNA15	19p13.3	0	0	1	0	9	1	1194	0.5934	0	0.0833333333333333	Amoebiasis(K)(0.9968282)-Calcium signaling pathway(K)(0.998491)-Chagas disease(K)(0.9958704)-Endothelins(N)(0.9898722)-Inflammation mediated by chemokine and cytokine signaling pathway(P)(0.9971286)-Metabotropic glutamate receptor group I pathway(P)(0.977471)-Opioid Signalling(R)(0.9966168)-Proteogylcan syndecan-mediated signaling events(N)(0.9975232)-Receptor-ligand complexes bind G proteins(R)(…
381	MYO9B	19p13.11	0	0	0	0	13	1	169	0.5934	0	0.108333333333333	Nicotinic acetylcholine receptor signaling pathway(P)(0.9976606)-Signaling by Rho GTPases(R)(0.9995468)
382	AGA	4q34.3	0	0	1	0	4	1	128	0.5934	0	0.0416666666666667	Lysosome(K)(0.9972356)
383	JUN	1p32.1	0	0	0	0	3	1	2127	0.5934	1	0.025	B cell activation(P)(0.8018948)-BMP receptor signaling(N)(0.8744126)-Chagas disease(K)(0.926227)-FAS signaling pathway(P)(0.8123084)-Huntington disease(P)(0.872108)-Leishmaniasis(K)(0.9978868)-MAPK signaling pathway(K)(0.9982596)-Pathways in cancer(K)(0.9937734)-Regulation of Telomerase(N)(0.9944066)-Signaling events regulated by Ret tyrosine kinase(N)(0.9806212)-T cell activation(P)(0.8980248)-T…
384	DLD	7q31.1	0	0	4	0	1	1	1298	0.5934	0	0.0416666666666667	Metabolic pathways(K)(0.9982488)-Metabolism of amino acids(R)(0.9977182)-Metabolism of carbohydrates(R)(0.9968764)
385	ADAM10	15q22.1	0	0	0	0	11	1	356	0.5934	0	0.0916666666666667	Alzheimer's disease(K)(0.9972524)-Epithelial cell signaling in Helicobacter pylori infection(K)(0.997411)-Presenilin action in Notch and Wnt signaling(N)(0.9180162)-Signaling by EGFR(R)(0.9792756)
386	NOX4	11q14.3	0	1	0	0	6	1	51	0.5934	0	0.0583333333333333	Signaling events mediated by PTP1B(N)(0.9991674)
387	PRKCB	16p12.1	0	0	0	0	4	1	2397	0.5934	0	0.0333333333333333	Fc gamma R-mediated phagocytosis(K)(0.9178278)-Graft-versus-host disease(K)(0.8294852)-Pathogenic Escherichia coli infection(K)(0.9937946)-Presenilin action in Notch and Wnt signaling(N)(0.9022238)-TGFBR(C)(0.997652)-Thyroid cancer(K)(0.9609514)-integrin signaling pathway(B)(0.8476058)
388	GNAS	NA	1	0	0	0	2	1	1504	0.5934	1	0.025	Amoebiasis(K)(0.9972724)-Calcium signaling pathway(K)(0.9990074)-Chagas disease(K)(0.9981714)-Gap junction(K)(0.993477)-Glypican pathway(N)(0.9550756)-Pancreatic secretion(K)(0.9531856)-Plasma membrane estrogen receptor signaling(N)(0.826127)-Proteogylcan syndecan-mediated signaling events(N)(0.997295)-Salivary secretion(K)(0.9673126)-Vascular smooth muscle contraction(K)(0.996635)-Vasopressin-re…
389	TUBA1C	12q13.12	0	0	1	1	4	1	474	0.5934	0	0.05	Gap junction(K)(0.9976396)-Metabolism of proteins(R)(0.9994912)-Phagosome(K)(0.997481)-downregulated of mta-3 in er-negative breast tumors(B)(0.9956012)
390	LMNB1	5q23.2	0	0	0	0	3	1	484	0.5934	0	0.025	Apoptosis(R)(0.9984564)-FAS signaling pathway(P)(0.9883036)-TRAIL signaling pathway(N)(0.9709372)
391	SARS2	19q13.2	0	0	0	1	6	1	41	0.5934	0	0.0583333333333333	Aminoacyl-tRNA biosynthesis(K)(0.9976274)
392	STX4	16p11.2	0	0	0	0	15	1	594	0.5934	0	0.125	Formation of Platelet plug(R)(0.998999)-Membrane Trafficking(R)(0.999027)-Plasma membrane estrogen receptor signaling(N)(0.987295)-Proteogylcan syndecan-mediated signaling events(N)(0.9983236)-SNARE interactions in vesicular transport(K)(0.9952456)-Vasopressin-regulated water reabsorption(K)(0.9941398)
393	ILK	11p15.4	0	0	0	0	11	1	357	0.5934	0	0.0916666666666667	Bacterial invasion of epithelial cells(K)(0.9947388)-Endometrial cancer(K)(0.9981022)-Focal adhesion(K)(0.9980518)-Integrins in angiogenesis(N)(0.9969848)-PPAR signaling pathway(K)(0.998247)
394	EXT2	11p11.2	0	0	0	0	7	1	1130	0.5934	1	0.0583333333333333	Metabolic pathways(K)(0.9989748)
395	CHST6	16q23.1	0	0	0	0	7	1	15	0.5934	0	0.0583333333333333	()
396	GLI1	12q13.3	0	4	2	0	5	1	385	0.5934	0	0.0916666666666667	Pathways in cancer(K)(0.9983174)-Signaling events mediated by the Hedgehog family(N)(0.995653)
397	SAG	2q37.1	0	0	0	0	6	1	329	0.5934	0	0.05	Visual signal transduction: Rods(N)(0.9442522)-Wnt signaling pathway(P)(0.9978256)
398	PAX4	7q32.1	0	0	5	0	0	1	34	0.5934	0	0.0416666666666667	()
399	MYH6	14q11.2	0	0	0	0	17	1	632	0.5934	0	0.141666666666667	Cardiac muscle contraction(K)(0.9979482)-Dilated cardiomyopathy(K)(0.905227)-Hypertrophic cardiomyopathy (HCM)(K)(0.957938)-Muscle contraction(R)(0.9969646)-Nicotinic acetylcholine receptor signaling pathway(P)(0.9938088)-Tight junction(K)(0.9977016)-Viral myocarditis(K)(0.9958066)-Wnt signaling pathway(P)(0.998865)
400	CD38	4p15.32	0	0	1	0	4	1	1441	0.5934	0	0.0416666666666667	Calcium signaling pathway(K)(0.9961806)-Hematopoietic cell lineage(K)(0.9961074)-Metabolic pathways(K)(0.998367)-Pancreatic secretion(K)(0.996884)
401	MTHFR	1p36.22	0	0	0	1	15	1	1124	0.5934	0	0.133333333333333	Metabolic pathways(K)(0.9993868)
402	ARHGAP9	12q13.3	0	6	2	0	5	1	125	0.5934	0	0.108333333333333	Signaling by Rho GTPases(R)(0.9984972)
403	SUOX	12q13.2	0	0	1	0	7	1	13	0.5934	0	0.0666666666666667	Sulfur metabolism(K)(0.959947)
404	TAS2R50	12p13.2	0	0	0	1	13	1	52	0.5934	0	0.116666666666667	Taste transduction(K)(0.991703)
405	CASP6	4q25	0	0	0	0	1	1	616	0.5934	0	0.00833333333333333	()
406	F7	13q34	0	0	0	0	19	1	272	0.5934	0	0.158333333333333	Complement and coagulation cascades(K)(0.9984906)-Metabolism of proteins(R)(0.998749)
407	RCC1	1p35.3	0	0	0	0	5	1	17	0.5934	0	0.0416666666666667	()
408	ARRB1	11q13.4	0	0	1	0	8	1	1284	0.5934	0	0.075	Chemokine signaling pathway(K)(0.9978112)-Endocytosis(K)(0.9985088)-Heterotrimeric G-protein signaling pathway-Gi alpha and Gs alpha mediated pathway(P)(0.9960106)-MAPK signaling pathway(K)(0.9988952)-Membrane Trafficking(R)(0.9968412)-Plasma membrane estrogen receptor signaling(N)(0.9983704)-Proteogylcan syndecan-mediated signaling events(N)(0.9957456)-Wnt signaling pathway(P)(0.9984284)-Wnt(C)(…
409	CCND2	12p13.32	0	1	1	1	3	1	739	0.5934	1	0.05	Cell cycle(K)(0.9989794)-Focal adhesion(K)(0.995335)-IL2 signaling events mediated by PI3K(N)(0.940585)-Regulation of retinoblastoma protein(N)(0.8290236)-Wnt signaling pathway(K)(0.998572)-multi-step regulation of transcription by pitx2(B)(0.9616086)-p53 signaling pathway(K)(0.9956872)
410	GLS2	12q13.2	0	0	1	0	6	1	1211	0.5934	0	0.0583333333333333	Metabolic pathways(K)(0.998615)-Metabolism of amino acids(R)(0.9987722)-Nitrogen metabolism(K)(0.906248)-Proximal tubule bicarbonate reclamation(K)(0.8504838)
411	CHSY3	5q23.3	0	0	0	0	3	1	1129	0.5934	0	0.025	Metabolic pathways(K)(0.9990052)
412	CNOT4	7q33	0	0	3	0	1	1	59	0.5934	0	0.0333333333333333	RNA degradation(K)(0.9971054)
413	PTF1A	10p12.2	0	0	2	0	73	1	31	0.5934	0	0.625	Regulation of beta-cell development(R)(0.9989578)
414	SPCS3	4q34.2	0	0	2	0	4	1	61	0.5934	0	0.05	Insulin Synthesis and Secretion(R)(0.9986618)
415	GUCY2F	23q22.3	0	0	0	4	75	1	222	0.5934	0	0.658333333333333	Phototransduction(K)(0.9988682)-Purine metabolism(K)(0.998254)-Visual signal transduction: Cones(N)(0.9985336)-actions of nitric oxide in the heart(B)(0.9975284)
416	TUBA3C	13q12.11	0	0	0	0	18	1	474	0.5934	0	0.15	Gap junction(K)(0.9987952)-Metabolism of proteins(R)(0.9984436)-Pathogenic Escherichia coli infection(K)(0.9976606)-Phagosome(K)(0.9979926)-downregulated of mta-3 in er-negative breast tumors(B)(0.9984242)-stathmin and breast cancer resistance to antimicrotubule agents(B)(0.9855794)
417	HMGB2	4q34.1	0	0	1	0	5	1	12	0.5934	0	0.05	granzyme a mediated apoptosis pathway(B)(0.9778498)
418	MAX	14q23.3	0	0	0	0	23	1	957	0.5934	0	0.191666666666667	Glypican pathway(N)(0.9951958)-IFN-gamma pathway(N)(0.9953124)-MAPK signaling pathway(K)(0.998786)-Pathways in cancer(K)(0.9977762)-Regulation of Telomerase(N)(0.996781)-Signaling events mediated by HDAC Class I(N)(0.9985614)-Small cell lung cancer(K)(0.9531964)-p38 mapk signaling pathway(B)(0.9941632)
419	VAMP3	1p36.23	0	0	0	1	16	1	612	0.5934	0	0.141666666666667	Beta1 adrenergic receptor signaling pathway(P)(0.9442476)-Phagosome(K)(0.9984872)-Plasma membrane estrogen receptor signaling(N)(0.9988318)-Proteogylcan syndecan-mediated signaling events(N)(0.9989676)-SNARE interactions in vesicular transport(K)(0.8962408)
420	PGK1	23q21.1	0	0	0	5	70	1	1284	0.5934	0	0.625	Glucose Regulation of Insulin Secretion(R)(0.9973682)-Hypoxic and oxygen homeostasis regulation of HIF-1-alpha(N)(0.9979028)-Metabolic pathways(K)(0.999269)-Metabolism of carbohydrates(R)(0.9991758)
421	GNG3	11q12.3	0	0	0	0	7	1	804	0.5934	0	0.0583333333333333	Chemokine signaling pathway(K)(0.9964768)-Formation of Platelet plug(R)(0.9990648)-Heterotrimeric G-protein signaling pathway-Gi alpha and Gs alpha mediated pathway(P)(0.9989364)-Heterotrimeric G-protein signaling pathway-rod outer segment phototransduction(P)(0.907959)-Opioid Signalling(R)(0.9909502)-Receptor-ligand complexes bind G proteins(R)(0.9962208)-Wnt signaling pathway(P)(0.9995684)
422	XRCC2	7q36.1	0	0	3	0	1	1	28	0.5934	0	0.0333333333333333	Homologous recombination(K)(0.9988254)
423	ADCY5	3q21.1	0	0	0	0	3	1	1042	0.5934	0	0.025	Gap junction(K)(0.9884016)
424	TK2	16q21	0	0	0	0	6	1	1235	0.5934	0	0.05	G1/S Transition(R)(0.9981774)-Metabolic pathways(K)(0.9993584)
425	NOS3	7q36.1	2	0	3	0	1	1	1743	0.5934	0	0.0416666666666667	Angiogenesis(P)(0.9970962)-Angiopoietin receptor Tie2-mediated signaling(N)(0.9781858)-Calcium signaling pathway(K)(0.9980566)-Metabolic pathways(K)(0.999249)-Plasma membrane estrogen receptor signaling(N)(0.9735522)-Thromboxane A2 receptor signaling(N)(0.9937564)-VEGF signaling pathway(K)(0.9916856)
426	CA5B	23p22.2	0	0	0	7	71	1	23	0.5934	0	0.65	Nitrogen metabolism(K)(0.9985984)
427	PTPRN	2q35	0	0	0	0	1	1	45	0.5934	0	0.00833333333333333	()
428	GTF2A1	14q31.1	0	0	0	0	20	1	288	0.5934	0	0.166666666666667	Basal transcription factors(K)(0.9943918)-Formation and Maturation of mRNA Transcript(R)(0.9989888)-HIV Life Cycle(R)(0.9984518)-Transcription(R)(0.9978376)-carm1 and regulation of the estrogen receptor(B)(0.990499)-nuclear receptors coordinate the activities of chromatin remodeling complexes and coactivators to facilitate initiation of transcription in carcinoma cells(B)(0.9916678)-the informati…
429	DIAPH1	5q31.3	0	0	0	0	4	1	438	0.5934	0	0.0333333333333333	Focal adhesion(K)(0.9988252)-Nectin adhesion pathway(N)(0.9727922)-Shigellosis(K)(0.9113816)
430	PLD2	17p13.2	0	0	0	0	6	1	2170	0.5934	0	0.05	Angiopoietin receptor Tie2-mediated signaling(N)(0.9911498)-EGFR1(C)(0.9971354)-Endocytosis(K)(0.9993078)-Fc gamma R-mediated phagocytosis(K)(0.9965006)-Fc-epsilon receptor I signaling in mast cells(N)(0.9929308)-Glypican pathway(N)(0.9329432)-GnRH signaling pathway(K)(0.9368692)-Metabolic pathways(K)(0.9992162)-Parkinson disease(P)(0.9973518)-Plasma membrane estrogen receptor signaling(N)(0.9815…
431	PRKACB	1p31.1	0	0	0	0	8	1	1927	0.5934	0	0.0666666666666667	Amoebiasis(K)(0.9971984)-Apoptosis(K)(0.9906068)-Calcium signaling pathway(K)(0.9976582)-Chemokine signaling pathway(K)(0.9968042)-Hedgehog signaling pathway(K)(0.9930602)-Heterotrimeric G-protein signaling pathway-Gq alpha and Go alpha mediated pathway(P)(0.8777604)-Insulin signaling pathway(K)(0.994729)-MAPK signaling pathway(K)(0.999216)-Metabolism of lipids and lipoproteins(R)(0.9979938)-Prio…
432	GOT1	10q24.2	0	0	0	0	77	1	1252	0.5934	0	0.641666666666667	Alanine, aspartate and glutamate metabolism(K)(0.995423)-Metabolic pathways(K)(0.997201)-Metabolism of amino acids(R)(0.9986762)-Metabolism of carbohydrates(R)(0.996784)-Tyrosine metabolism(K)(0.9569738)
433	PDK2	17q21.33	1	0	0	0	13	1	59	0.5934	0	0.116666666666667	Regulation of pyruvate dehydrogenase complex (PDC)(R)(0.9967022)-mtor signaling pathway(B)(0.9853448)-pten dependent cell cycle arrest and apoptosis(B)(0.9978054)-skeletal muscle hypertrophy is regulated via akt-mtor pathway(B)(0.9944746)
434	RDH12	14q24.1	0	0	0	0	21	1	1130	0.5934	0	0.175	Metabolic pathways(K)(0.9975304)
435	ABCC8	11p15.1	0	0	0	0	8	1	292	0.5934	0	0.0666666666666667	ABC transporters(K)(0.9964668)-FOXA transcription factor networks(N)(0.9872504)-Glucose Regulation of Insulin Secretion(R)(0.9976528)-Type II diabetes mellitus(K)(0.9907198)
436	AP2M1	3q27.1	0	1	1	0	0	1	1138	0.5934	0	0.0166666666666667	Endocytosis(K)(0.9977336)-Host Interactions of HIV factors(R)(0.9989134)-Huntington's disease(K)(0.9974318)-Syndecan-1-mediated signaling events(N)(0.8207138)
437	EPO	7q22.1	0	0	2	0	7	1	521	0.5934	0	0.075	Cytokine-cytokine receptor interaction(K)(0.998384)-Hematopoietic cell lineage(K)(0.9968742)-Hypoxic and oxygen homeostasis regulation of HIF-1-alpha(N)(0.9987658)-Jak-STAT signaling pathway(K)(0.9974382)-Signaling events mediated by Stem cell factor receptor (c-Kit)(N)(0.9739884)
438	NRG2	5q31.3	0	0	0	0	3	1	121	0.5934	0	0.025	ErbB signaling pathway(K)(0.9970424)-agrin in postsynaptic differentiation(B)(0.9967834)
439	APEX1	14q11.2	0	0	0	0	15	1	110	0.5934	0	0.125	Base excision repair(K)(0.9972552)-DNA Repair(R)(0.998057)
440	TLR2	4q31.3	0	0	1	0	2	1	472	0.5934	0	0.025	Amoebiasis(K)(0.9986624)-Malaria(K)(0.988126)-Toll-like receptor signaling pathway(K)(0.9961998)
441	COL4A5	23q22.3	0	0	0	6	68	1	266	0.5934	0	0.616666666666667	Integrin cell surface interactions(R)(0.9988446)-Integrin signalling pathway(P)(0.9991978)-Signaling by PDGF(R)(0.9977488)-intrinsic prothrombin activation pathway(B)(0.9978936)-regulators of bone mineralization(B)(0.9544356)
442	KPNA2	17q24.2	1	0	0	0	2	1	842	0.5934	0	0.025	BMP receptor signaling(N)(0.9587684)-Endothelins(N)(0.9151738)-Glypican pathway(N)(0.8825698)-IL1-mediated signaling events(N)(0.8618226)-Plasma membrane estrogen receptor signaling(N)(0.9824236)-TNF alpha/NF-kB(C)(0.9989828)-TNF receptor signaling pathway(N)(0.8718402)
443	CSF2	5q31.1	0	0	0	0	4	1	1299	0.5934	0	0.0333333333333333	Amoebiasis(K)(0.8711848)-Cytokine-cytokine receptor interaction(K)(0.9990698)-Glypican pathway(N)(0.9593844)-IFN-gamma pathway(N)(0.9870074)-Jak-STAT signaling pathway(K)(0.800579)-Natural killer cell mediated cytotoxicity(K)(0.9514386)-Proteogylcan syndecan-mediated signaling events(N)(0.9985342)-Regulation of retinoblastoma protein(N)(0.998176)-TNF receptor signaling pathway(N)(0.9735082)
444	INSR	19p13.2	1	0	0	0	6	1	957	0.5934	0	0.0583333333333333	Adherens junction(K)(0.9985948)-Endothelins(N)(0.8573628)-Glypican pathway(N)(0.970455)-Insulin signaling pathway(K)(0.9985936)-Proteogylcan syndecan-mediated signaling events(N)(0.9979052)-Signaling events mediated by PTP1B(N)(0.9966148)-TRAIL signaling pathway(N)(0.9975436)
445	SLC2A4	17p13.1	0	0	0	0	11	1	637	0.5934	0	0.0916666666666667	Adipocytokine signaling pathway(K)(0.997841)-Insulin signaling pathway(K)(0.9976818)-Metabolism of carbohydrates(R)(0.9975402)-Metabolism of vitamins and cofactors(R)(0.9953394)-Plasma membrane estrogen receptor signaling(N)(0.9971338)-Proteogylcan syndecan-mediated signaling events(N)(0.9958148)
446	MYH8	17p13.1	0	0	0	0	7	1	513	0.5934	0	0.0583333333333333	Muscle contraction(R)(0.997359)-Nicotinic acetylcholine receptor signaling pathway(P)(0.9979082)-Tight junction(K)(0.9963586)-Viral myocarditis(K)(0.998726)-Wnt signaling pathway(P)(0.998225)
447	CMA1	14q12	0	0	0	0	17	1	17	0.5934	0	0.141666666666667	Renin-angiotensin system(K)(0.9933784)
448	ACPP	3q22.1	0	0	0	0	2	1	16	0.5934	0	0.0166666666666667	()
449	HSD17B10	23p11.22	0	0	0	1	76	1	1259	0.5934	0	0.641666666666667	Alzheimer's disease(K)(0.9986868)-Metabolic pathways(K)(0.9988624)-Metabolism of amino acids(R)(0.9994646)
450	ACTL6A	3q26.33	0	2	1	0	0	1	150	0.5934	0	0.025	TNF alpha/NF-kB(C)(0.9981056)-control of gene expression by vitamin d receptor(B)(0.9767584)
451	HDAC1	1p35.1	0	0	0	0	4	1	1704	0.5934	0	0.0333333333333333	Cell cycle(K)(0.9848924)-Huntington's disease(K)(0.9993402)-IFN-gamma pathway(N)(0.9676374)-Pathways in cancer(K)(0.9968356)-Retinoic acid receptors-mediated signaling(N)(0.944181)-Signaling events mediated by the Hedgehog family(N)(0.9958462)-TGFBR(C)(0.9957722)-TNF alpha/NF-kB(C)(0.9967648)-Wnt signaling pathway(P)(0.9991824)
452	FZD1	7q21.13	0	0	6	0	1	1	1087	0.5934	0	0.0583333333333333	Angiogenesis(P)(0.996914)-Glypican pathway(N)(0.8694826)-Pathways in cancer(K)(0.9988396)-Wnt signaling pathway(K)(0.9659448)-Wnt signaling pathway(P)(0.9966828)
453	WARS2	1p12	0	0	0	0	5	1	82	0.5934	0	0.0416666666666667	Aminoacyl-tRNA biosynthesis(K)(0.997552)-Tryptophan metabolism(K)(0.9928592)
454	GUCA1A	6p21.1	0	1	0	0	5	1	418	0.5934	0	0.05	Phototransduction(K)(0.991527)-Visual signal transduction: Cones(N)(0.9863634)
455	AP1S3	2q36.1	0	0	0	0	1	1	264	0.5934	0	0.00833333333333333	Host Interactions of HIV factors(R)(0.9989196)-Lysosome(K)(0.9921436)
456	PANK1	10q23.31	0	0	0	2	82	1	1122	0.5934	0	0.7	Metabolic pathways(K)(0.999504)
457	ITGB7	12q13.13	0	0	0	0	5	1	814	0.5934	0	0.0416666666666667	Focal adhesion(K)(0.8705614)-Inflammation mediated by chemokine and cytokine signaling pathway(P)(0.9988852)-Integrin cell surface interactions(R)(0.9192644)-Regulation of actin cytoskeleton(K)(0.997974)
458	GAD2	10p12.1	0	0	2	1	74	1	1172	0.5934	0	0.641666666666667	Alanine, aspartate and glutamate metabolism(K)(0.996093)-Butanoate metabolism(K)(0.9978358)-Metabolic pathways(K)(0.9984906)-Type I diabetes mellitus(K)(0.997432)
459	CNGB1	16q13	0	0	0	0	4	1	421	0.5934	0	0.0333333333333333	()
460	UGT2B4	4q13.2	0	0	1	0	2	1	1198	0.5934	0	0.025	Metabolic pathways(K)(0.9961216)-Porphyrin and chlorophyll metabolism(K)(0.9889702)
461	DYRK1A	21q22.13	0	0	0	0	6	1	18	0.5934	0	0.05	Hedgehog(C)(0.992131)
462	TPM2	9p13.3	0	0	1	0	21	1	162	0.5934	0	0.183333333333333	Cardiac muscle contraction(K)(0.9977436)-Dilated cardiomyopathy(K)(0.9988698)-Muscle contraction(R)(0.9971774)
463	RFXANK	19p13.11	0	0	0	0	8	1	338	0.5934	0	0.0666666666666667	Antigen processing and presentation(K)(0.99796)-EGFR1(C)(0.9987114)-Primary immunodeficiency(K)(0.9979936)-Signaling events mediated by HDAC Class I(N)(0.9987838)
464	REN	1q32.1	0	4	1	0	0	1	17	0.5934	0	0.0416666666666667	()
465	CHST12	7p22.2	0	0	2	0	7	1	32	0.5934	0	0.075	Glycosaminoglycan biosynthesis - chondroitin sulfate(K)(0.998947)
466	SYT1	12q21.2	0	0	0	0	5	1	58	0.5934	0	0.0416666666666667	Botulinum neurotoxicity(R)(0.9710188)
467	EDEM1	3p26.2	0	0	1	0	1	1	172	0.5934	0	0.0166666666666667	Protein processing in endoplasmic reticulum(K)(0.9977204)
468	NOLC1	10q24.32	0	0	0	1	82	1	33	0.5934	0	0.691666666666667	integrin signaling pathway(B)(0.9987098)
469	A1CF	10q11.23	0	0	0	0	76	1	32	0.5934	0	0.633333333333333	mRNA Processing(R)(0.9980252)
470	MAFK	7p22.3	0	0	3	0	6	1	18	0.5934	0	0.075	oxidative stress induced gene expression via nrf2(B)(0.999261)
471	RALA	7p14.1	0	1	5	0	1	1	1071	0.5934	0	0.0583333333333333	FoxO family signaling(N)(0.9915416)-Glypican pathway(N)(0.9370284)-IFN-gamma pathway(N)(0.915522)-Pathways in cancer(K)(0.9984516)-Proteogylcan syndecan-mediated signaling events(N)(0.8647032)-Signalling by NGF(R)(0.997767)-TNF receptor signaling pathway(N)(0.9189824)
472	GARS	7p15.1	0	0	5	0	1	1	44	0.5934	0	0.05	Aminoacyl-tRNA biosynthesis(K)(0.9895254)
473	HSD17B12	11p11.2	0	0	0	0	9	1	1147	0.5934	0	0.075	Biosynthesis of unsaturated fatty acids(K)(0.9815564)-Metabolic pathways(K)(0.998374)-Steroid hormone biosynthesis(K)(0.8361382)
474	FOXA3	19q13.32	0	0	0	1	12	1	99	0.5934	0	0.108333333333333	FOXA transcription factor networks(N)(0.992327)-Regulation of beta-cell development(R)(0.996013)
475	SIP1	14q21.1	0	0	0	0	18	1	49	0.5934	0	0.15	Metabolism of non-coding RNA(R)(0.9995234)
476	SERPINB2	18q21.33	0	0	0	0	7	1	121	0.5934	0	0.0583333333333333	Amoebiasis(K)(0.9977234)
477	LDHD	16q23.1	0	0	0	0	7	1	40	0.5934	0	0.0583333333333333	()
478	ACSS1	20p11.21	0	0	0	0	3	1	1225	0.5934	0	0.025	Metabolic pathways(K)(0.9984012)
479	PRIM1	12q13.3	0	0	1	0	6	1	1321	0.5934	0	0.0583333333333333	G1/S Transition(R)(0.9373074)-Metabolic pathways(K)(0.9992592)-Purine metabolism(K)(0.997946)-Telomere Maintenance(R)(0.997255)
480	FUT9	6q16.1	0	0	0	0	9	1	1124	0.5934	0	0.075	Metabolic pathways(K)(0.9985434)
481	ACPT	19q13.33	0	0	0	0	11	1	16	0.5934	0	0.0916666666666667	Riboflavin metabolism(K)(0.9976368)
482	ARHGAP6	23p22.2	0	0	1	7	72	1	202	0.5934	0	0.666666666666667	Signaling by Rho GTPases(R)(0.9982642)-adp-ribosylation factor(B)(0.9969382)-rac1 cell motility signaling pathway(B)(0.9985898)-rho cell motility signaling pathway(B)(0.9968872)-t cell receptor signaling pathway(B)(0.9972352)
483	SMARCC2	12q13.2	0	0	1	0	7	1	332	0.5934	0	0.0666666666666667	Wnt signaling pathway(P)(0.9986322)-control of gene expression by vitamin d receptor(B)(0.8964928)-the information processing pathway at the ifn beta enhancer(B)(0.998694)
484	PLCB1	20p12.3	0	0	2	0	3	1	2605	0.5934	0	0.0416666666666667	Alzheimer's disease(K)(0.9841284)-Chagas disease(K)(0.9958642)-Formation of Platelet plug(R)(0.9875884)-Huntington's disease(K)(0.9982064)-Metabolic pathways(K)(0.9969754)-Wnt signaling pathway(P)(0.9972958)
485	NUP62	19q13.33	0	0	0	1	12	1	520	0.5934	0	0.108333333333333	HIV Life Cycle(R)(0.9976876)-Host Interactions of HIV factors(R)(0.998079)-Influenza Life Cycle(R)(0.998507)-Metabolism of carbohydrates(R)(0.996819)-Metabolism of non-coding RNA(R)(0.9939348)-Signaling events mediated by HDAC Class I(N)(0.9973338)-Transport of Mature Transcript to Cytoplasm(R)(0.9843148)
486	TERT	5p15.33	1	0	3	0	6	1	296	0.5934	0	0.0833333333333333	Hypoxic and oxygen homeostasis regulation of HIF-1-alpha(N)(0.9956014)-IL2-mediated signaling events(N)(0.9976902)-Regulation of Telomerase(N)(0.9994262)-Telomere Maintenance(R)(0.9992514)-erk1/erk2 mapk signaling pathway(B)(0.9334424)-role of nicotinic acetylcholine receptors in the regulation of apoptosis(B)(0.973576)
487	GCH1	14q22.3	0	0	0	0	18	1	1121	0.5934	0	0.15	Metabolic pathways(K)(0.9980582)
488	CRLS1	20p12.3	0	0	0	0	3	1	1136	0.5934	0	0.025	Metabolic pathways(K)(0.9991984)
489	PSPH	7p11.2	0	8	4	0	1	1	1125	0.5934	0	0.108333333333333	Metabolic pathways(K)(0.9986684)
490	NSDHL	23q28	0	0	0	0	77	1	1123	0.5934	0	0.641666666666667	Metabolic pathways(K)(0.9983668)
491	CYP27B1	12q14.1	3	16	0	1	3	1	1154	0.5934	0	0.191666666666667	Biological oxidations(R)(0.9976442)-Metabolic pathways(K)(0.998796)-Steroid biosynthesis(K)(0.850767)
492	BAK1	6p21.31	0	0	0	0	10	1	329	0.5934	0	0.0833333333333333	Apoptosis signaling pathway(P)(0.9964094)-Apoptosis(R)(0.9983098)-Protein processing in endoplasmic reticulum(K)(0.9982496)
493	B3GNT1	2p15	0	0	0	0	1	1	1127	0.5934	0	0.00833333333333333	()
494	RAD51L3	17q12	0	0	0	0	8	1	28	0.5934	0	0.0666666666666667	Homologous recombination(K)(0.997783)
495	HNRNPA1L2	13q14.3	0	0	0	0	38	1	128	0.5934	0	0.316666666666667	Spliceosome(K)(0.9985484)
496	NRXN1	2p16.3	0	0	0	1	2	1	135	0.5934	0	0.025	Cell adhesion molecules (CAMs)(K)(0.9932826)
497	CYB5R3	22q13.2	0	0	0	0	21	1	57	0.5934	0	0.175	Amino sugar and nucleotide sugar metabolism(K)(0.9989842)-Metabolism of vitamins and cofactors(R)(0.9973482)
498	MVD	16q24.3	0	0	0	0	27	1	1187	0.5934	0	0.225	Metabolic pathways(K)(0.9977906)-Metabolism of lipids and lipoproteins(R)(0.9992194)-Terpenoid backbone biosynthesis(K)(0.860568)
499	NCK1	3q22.3	0	0	0	0	1	1	916	0.5934	0	0.00833333333333333	downregulated of mta-3 in er-negative breast tumors(B)(0.997787)
500	PSMA5	1p13.3	0	0	0	0	5	1	437	0.5934	0	0.0416666666666667	Apoptosis(R)(0.9989584)-Host Interactions of HIV factors(R)(0.9977728)-Metabolism of amino acids(R)(0.9985774)-Signaling by Wnt(R)(0.9972544)
501	IGFALS	16p13.3	0	0	0	0	17	1	17	0.5934	0	0.141666666666667	Regulation of IGF Activity by IGFBP(R)(0.855374)
502	SH3KBP1	23p22.12	0	0	0	3	76	1	542	0.5934	0	0.658333333333333	EGFR1(C)(0.9980936)-Endocytosis(K)(0.9987608)-KitReceptor(C)(0.998138)-Proteogylcan syndecan-mediated signaling events(N)(0.997187)-Signaling by EGFR(R)(0.9974126)
503	CH25H	10q23.31	0	0	0	1	84	1	16	0.5934	0	0.708333333333333	Primary bile acid biosynthesis(K)(0.9994966)
504	RAG2	11p12	0	1	0	0	6	1	35	0.5934	0	0.0583333333333333	Primary immunodeficiency(K)(0.9741128)
505	CA6	1p36.23	0	0	0	1	16	1	23	0.5934	0	0.141666666666667	Nitrogen metabolism(K)(0.9968516)
506	FRK	6q22.1	0	0	0	0	15	1	62	0.5934	0	0.125	Parkinson disease(P)(0.9995378)
507	LRP6	12p13.2	0	0	0	1	11	1	866	0.5934	0	0.1	Alzheimer disease-presenilin pathway(P)(0.9972246)-Glypican pathway(N)(0.9973372)-Wnt signaling pathway(K)(0.9983312)-Wnt signaling pathway(P)(0.9990656)-Wnt(C)(0.996567)-inactivation of gsk3 by akt causes accumulation of b-catenin in alveolar macrophages(B)(0.9927658)
508	ATP6V1E1	22q11.21	1	0	0	0	16	1	1330	0.5934	0	0.133333333333333	Collecting duct acid secretion(K)(0.8398852)-Epithelial cell signaling in Helicobacter pylori infection(K)(0.9966514)-Metabolic pathways(K)(0.9985384)-Oxidative phosphorylation(K)(0.9955518)-Phagosome(K)(0.998689)-Vibrio cholerae infection(K)(0.9975984)
509	PTPRE	10q26.2	0	0	0	1	76	1	47	0.5934	0	0.641666666666667	IL6-mediated signaling events(N)(0.9989086)
510	NT5C3	7p14.3	0	0	6	0	1	1	1187	0.5934	0	0.0583333333333333	Metabolic pathways(K)(0.9986474)-Purine metabolism(K)(0.9966864)
511	FGF8	10q24.32	0	0	0	0	86	1	684	0.5934	0	0.716666666666667	FGF signaling pathway(P)(0.9982384)-MAPK signaling pathway(K)(0.9985944)-Pathways in cancer(K)(0.9987586)-Regulation of actin cytoskeleton(K)(0.999037)-Signaling by FGFR(R)(0.9742348)
512	ITGB3	17q21.32	3	0	0	0	2	1	1344	0.5934	0	0.0416666666666667	Arrhythmogenic right ventricular cardiomyopathy (ARVC)(K)(0.9874244)-Cell surface interactions at the vascular wall(R)(0.9982336)-Formation of Platelet plug(R)(0.8353492)-Hematopoietic cell lineage(K)(0.996379)-Hypertrophic cardiomyopathy (HCM)(K)(0.9198408)-Integrin cell surface interactions(R)(0.9843282)-Integrin signalling pathway(P)(0.9975252)-Integrins in angiogenesis(N)(0.9708178)-Phagosome…
513	C9orf95	9q21.13	0	0	0	0	4	1	24	0.5934	0	0.0333333333333333	Nicotinate and nicotinamide metabolism(K)(0.9536974)
514	MYO1A	12q13.3	0	0	1	0	7	1	46	0.5934	0	0.0666666666666667	Nicotinic acetylcholine receptor signaling pathway(P)(0.9980882)
515	GP1BB	22q11.21	0	0	0	0	18	1	273	0.5934	0	0.15	ECM-receptor interaction(K)(0.9967698)-Formation of Fibrin Clot (Clotting Cascade)(R)(0.9832166)-Formation of Platelet plug(R)(0.9981562)-Hematopoietic cell lineage(K)(0.9976452)
516	ATG3	3q13.2	0	0	0	0	3	1	35	0.5934	0	0.025	()
517	CER1	9p22.3	0	0	1	0	38	1	352	0.5934	0	0.325	BMP receptor signaling(N)(0.9985324)-Signaling by BMP(R)(0.9970542)-Wnt signaling pathway(K)(0.9987756)
518	CENPF	1q41	1	0	0	0	3	1	129	0.5934	0	0.0333333333333333	()
519	BCMO1	16q23.2	0	0	0	0	7	1	1130	0.5934	0	0.0583333333333333	Metabolic pathways(K)(0.999069)
520	TAF1L	9p21.1	0	0	0	0	22	1	36	0.5934	0	0.183333333333333	Basal transcription factors(K)(0.9985992)
521	NCAM1	11q23.1	0	0	0	0	6	1	417	0.5934	0	0.05	Cell adhesion molecules (CAMs)(K)(0.999141)-Prion diseases(K)(0.9971724)-Proteogylcan syndecan-mediated signaling events(N)(0.9958594)
522	WHSC1L1	8p12	0	0	0	0	5	1	44	0.5934	1	0.0416666666666667	Lysine degradation(K)(0.9983018)
523	SMUG1	12q13.13	0	0	1	0	6	1	99	0.5934	0	0.0583333333333333	Base excision repair(K)(0.99722)-DNA Repair(R)(0.9987426)
524	YKT6	7p13	0	0	2	0	1	1	36	0.5934	0	0.025	()
525	KIT	4q12	1	9	5	0	1	1	870	0.5934	1	0.133333333333333	Acute myeloid leukemia(K)(0.8635968)-Cytokine-cytokine receptor interaction(K)(0.9981176)-Endocytosis(K)(0.9979646)-Hematopoietic cell lineage(K)(0.9982508)-KitReceptor(C)(0.9891424)-Melanogenesis(K)(0.997593)-Pathways in cancer(K)(0.9980996)-Signaling events mediated by Stem cell factor receptor (c-Kit)(N)(0.9962634)
526	ERBB2	17q12	7	0	0	3	13	1	739	0.5934	1	0.183333333333333	Adherens junction(K)(0.997334)-Alpha6Beta4Integrin(C)(0.9979982)-Calcium signaling pathway(K)(0.9983356)-EGF receptor signaling pathway(P)(0.995612)-Focal adhesion(K)(0.9983262)-Non-small cell lung cancer(K)(0.9353514)-Pathways in cancer(K)(0.9974626)-Prostate cancer(K)(0.9977874)-a6b1 and a6b4 Integrin signaling(N)(0.9945964)
527	BMP15	23p11.22	0	0	0	1	75	1	91	0.5934	0	0.633333333333333	TGF-beta signaling pathway(P)(0.9984012)
528	DUSP6	12q21.33	0	0	0	0	6	1	402	0.5934	0	0.05	MAPK signaling pathway(K)(0.9981698)-Signalling by NGF(R)(0.9982718)
529	LRP1	12q13.3	0	0	1	0	6	1	571	0.5934	0	0.0583333333333333	Alzheimer disease-presenilin pathway(P)(0.994529)-Alzheimer's disease(K)(0.9986874)-Malaria(K)(0.9965704)-Sphingosine 1-phosphate (S1P) pathway(N)(0.9282654)-Wnt(C)(0.9981718)-amb2 Integrin signaling(N)(0.9971316)
530	OCRL	23q25	0	0	0	3	74	1	1271	0.5934	0	0.641666666666667	Inositol phosphate metabolism(K)(0.9973684)-Metabolic pathways(K)(0.9988404)-Phosphatidylinositol signaling system(K)(0.9984426)-Signaling by Rho GTPases(R)(0.998383)
531	ALG5	13q13.3	0	0	0	0	26	1	1123	0.5934	0	0.216666666666667	Metabolic pathways(K)(0.9971712)-N-Glycan biosynthesis(K)(0.8002374)
532	NDUFB6	9p21.1	0	0	0	0	24	1	1332	0.5934	0	0.2	Alzheimer's disease(K)(0.9990776)-Glucose Regulation of Insulin Secretion(R)(0.9979616)-Huntington's disease(K)(0.9974782)-Metabolic pathways(K)(0.9982218)-Parkinson's disease(K)(0.9941052)
533	OR6C1	12q13.2	0	0	1	0	11	1	389	0.5934	0	0.1	()
534	GAB3	23q28	0	0	0	2	76	1	82	0.5934	0	0.65	EGF receptor signaling pathway(P)(0.9987826)
535	CD200	3q13.2	0	0	0	0	3	1	111	0.5934	0	0.025	()
536	MGMT	10q26.3	0	0	0	0	77	1	85	0.5934	0	0.641666666666667	DNA Repair(R)(0.9993164)
537	MICA	6p21.33	0	0	0	0	5	1	219	0.5934	0	0.0416666666666667	Natural killer cell mediated cytotoxicity(K)(0.9977078)
538	CAPN6	23q22.3	0	0	0	4	75	1	134	0.5934	0	0.658333333333333	Huntington disease(P)(0.9988394)
539	PLAA	9p21.2	0	0	0	6	32	1	167	0.5934	0	0.316666666666667	Protein processing in endoplasmic reticulum(K)(0.9978896)
